# Supplementary material for: Sex-lethal regulates back-splicing and generation of the sex-differentially expressed circular RNAs
Source: Nucleic Acids Res. 2023 Apr 18;51(10):5228–41. doi: 10.1093/nar/gkad280 (PMC10250224; doi:10.1093/nar/gkad280)
Supplement: gkad280_Supplemental_Files [file gkad280_supplemental_files.zip › Table S1 revised.xlsx]

## Sheet: Sheet1
Table S1. List of primers and oligos used in this study
1. Additional biotin-labeled probes for depletion of Drosophila ribosomal RNAs
Dm-biotin-rRNA-probe	Sequences	Notes
5s-1	CGATGTATTCAGCGTGGTATGGTCGTTGGC	this study added
5s-2	GCTGCTTAATTTCGGTGATCGGACGAGAAC
5s-3	TCCCTCATCTAAGTACTAACCGCGCCCGAC
5s-4	AGGCCAACAACACGCGGTGTTCCCAAGCGG
5.8s-1	TTCTTCATCGACCCATGAGCCGAGTGATCCACC
5.8s-2	TGTCGATGTTCATGTGTCCTGCAGTTCACA
18S_1	AGGAACCATAACTGATATAATGAGCCTTT	St Laurent et al., 2013, NSMB
18S_2	GGTAGCCGTTTCTCAGGCTCCCTCT
18S_3	AGCTGGAATTACCGCGGCTGCT
18S_4	CGGTCCAAGAATTTCACCTCTCGCG
18S_5	GTTTCAGCTTTGCAACCATACTTCC
18S_6	ACTAAGAACGGCCATGCACCACCAC
18S_7	AGCCCAGGACATCTAAGGGCATCAC
18S_8	GGTAGTAGCGACGGGCGGTGTGTA
18S_9	GCATGGCTTAATCTTTGAGACAAGCA
18S_10	CCGGCCCACAATAACACTCGTTTAAGA
18S_11	TGGTTTCCCGGAAGCGACTGAGAGA
28S_1	TCCATTTTTAACGAACCAACGAAGAA
28S_2	TGACGCTCCATACACTGCATCTCA
28S_3	TTTCAACTTTCCCTCACGGTACTTG
28S_4	CATTTATTCTGTGTTAAAATGCAAGCAA
28S_5	TGTTTCAAGACGGGTCCCGAAGGTA
28S_6	GTTCACCATCTTTCGGGTCACAGCA
28S_7	TCGTTTCGACCCTAAGGCCTCTAATCA
28S_8	TTCCATGATCACCGTCCTGCTGTTT
28S_9	CATGCAGGCTTACGCCAAACACTTC
28S_10	TTGGAACCGTATTCCCTTTCGTTCA
28S_11	TGTCATGCTCTTCTAGCCCATCTACCA
28S_12	TCCCAATCAAGCCCGACTATCTCAA
28S_13	GATTCCCCAAGTCCGTGCCAGTTCT
28S_14	TCGTTAATCCATTCATGCGCGTCAC
28S_15	TCATTGACGATACCAAACCGAGGTC
28S_16	CCTGGCAATGTCCTTGAATTGGATCA
28S_17	TGAGAGATGTACCGCCCCAGTCAAA
28S_18	CCGCCACAAGCCAGTTATCCCTATG
28S_19	TCAGGCATAATCCAACGGACGTAGC
28S_20	TATGTAACTAGCGCGGCATCAGGTG
28S_21	TCAGGGGGTAGTCCCATATGAGTTGAGG
28S_22	TGCTCAAGGTACGTTCCAGTTAGAGG
28S_23	TCGTTCCTGTTGCCAGGATGAGCAC
28S_24	CCTTGGAGACCAGCTGCGGATATTGGT
28S_25	CCGGGGAACAAGTAACTAACATAAATGC
2. Primers used in this study
dmc_1918-F	GCGACGAGGACTTTGATGTG	189 bp
dmc_1918-R	AGTATGCGAACGGTCTCCTC	divergent primers
dmc_3512-F	GCCATGTGGCCTTTATGGAGCC	202 bp
dmc_3512-R	CATTGTCAATTCATTCGCCGTCG	divergent primers
dmc_535-F	CTACGAGTGCCAGGTGAACA	150 bp
dmc_535-R	GACTGCGATGATGACAGGAA	divergent primers
dmc_3360-F	CCATACAGACTAGTAATTAAGGAC	282 bp
dmc_3360-R	AACACTTGTGACATTACTATCTCC	divergent primers
dmc_5467-F	GTGGTGAGCCATCATGAAGACAAC	311 bp
dmc_5467-R	CGACGGCCAGCGTCACATCTGTG	divergent primers
dmc_2250-F	TATCCCTGGAGCACACAAATAA	252 bp
dmc_2250-R	CTATTGCAACTTCCGGAAACC	divergent primers
dmc_6439-F	CGTTTGTCATTCGGTAGCTC	248 bp
dmc_6439-R	GGTCCAGGTCGTTTGTAGTG	divergent primers
dmc_6358-F	CAGAGCATCAAGGATAACCGAC	287 bp
dmc_6358-R	ACAGGTGCATCATCTTCACCAC	divergent primers
dmc_3299-F	AGCGTCTGGAGAAGATCGAG	243 bp
dmc_3299-R	GCCGCTTACTGAAGTCGTTC	divergent primers
dmc_5855-F	AACCACATGGGAGTACCACAC	203 bp
dmc_5855-R	CATAACTAACAGCGCGACGA	divergent primers
dmc_7180-F	GATTACCGAGCTGAGCAATGTCTC	278 bp
dmc_7180-R	CATTGTATATCCAGGTTATGTTGG	divergent primers
dmc_4184-F	GTGAATCCTGCTGGCCTTATCAG	156 bp
dmc_4184-R	GACGCCAACCTCCTCCATATGG	divergent primers
dmc_986-F	GGCGCCTCTATATCCACAGA	172 bp
dmc_986-R	TTAACCCGCTTCACCTTCAC	divergent primers
dmc_2592-F	CTCCAGTGACCAGCAAGCGTCTTG	347 bp
dmc_2592-R	CGATTTGACGGCAGACTTTACAGC	divergent primers
dmc_4935-F	TCCATTCCAGTTGACCATGA	152 bp
dmc_4935-R	CCTCTTGGAGCTCTGCATCT	divergent primers
dmc_4912-F	GGAGTTCGAGCAGATTCAGG	206 bp
dmc_4912-R	CATATCGTGCTCTGGGTCCT	divergent primers
dmc_125-F	GATGACCGTCCAGAATCTAG	183 bp
dmc_125-R	CGAACGTCGTTCTCGTTCAGC	divergent primers
dmc_984-F	ATACGCCTCACTGCACCATC	170 bp
dmc_984-R	CTTCTTCTGGCCAACTTTCG	divergent primers
actin 5C-F	CTGGCATGTGCAAGGCCGGA	150 bp
actin 5C-R	TACCACGCTTGCTCTGCGCC
btub60D-F	GACCGCATCATGAACACCTA	185 bp
btub60D-R	TAGCTGGGATTCGACACCTT
rp49-F	TGACCATCCGCCCAGCATACAG	398 bp
rp49-R	GTTCTCTTGAGAACGCAGGCGA
dmc_6411-F	TATATAATACTCGATCGCTTC	212 bp
dmc_6411-R	CCATCCTGACGATGTTCTCAA	divergent primers
CG10990-F	CTTATTCTGCGGTTCTTCAATC	229 bp
CG10990-R	CCATCCTGACGATGTTCTCAA
dmc_3242-F	GTCCACCTGGGTAGCGTGTAC	141 bp
dmc_3242-juncR	GACGTTGCTGGCGGTGC-CTGC	BS-junction primer-R
CG32425-F	ACGAAGTGCGACCCATTTTC	166 bp
CG32425-R	ATATCGACCTGACGCTGAGC
dmc_6704-F	AAGGCCAAGAAGGGTTTCAT	197 bp
dmc_6704-juncR	ATTTTGATTTGTGTTTTTGGTTA-CTTC	BS-junction primer-R
CG7178-F	CCCAAGTTAACGATCTTCGC	156 bp
CG7178-R	CCTCCAGCGTGAACTCCTTC
dmc_581-F	GAGACTTCACGTTTTCTGAAAT-CGAA	BS-junction primer-F
dmc_581-R	CTGGGTTGGACCCTATCAAACCAT	162bp
CG8663-F	CCATTGTCGATATGCCTGGTGG	176 bp
CG8663-R	CTACTAGTACATAGTAGCTCCAG
CG12047-F	GTGCGACTGCTTACGAACAGA	285 bp
CG12047-R	CTACCTTAGGTATATCGGTGAT
dmc_2590-F	CAGAGATTAGCAAACTGGAAC	446 bp
dmc_2590-R	GCCAAGTCCAAAGTGGAAGTG	divergent primers
CG18659-F	TTGGACACACCAGTCAAACG	269 bp
CG18659-R	GCAGGGAAAGGCAAACGATGG
dmc_2893-F	ACGAGGCGATTGAGAACAAG	170 bp
dmc_2893-R	CAAACGGCCAAGAAGACAAT	divergent primers
CG17697-F	GCTCGCGGATTGATTTCGAC	250 bp
CG17697-R	GCACAGTACCGGGCTTTACT
dmc_2998-F	GGATACTACTATGCCCTCGCT	110 bp
dmc_2998-juncR	ACGACTGTTTTCGGCGCTTT-GGTG	BS-junction primer-R
CG4672-F	CGCTTCATGTACGCCTTCATC	197 bp
CG4672-R	ACTGCCATGTAACCAAGTGC
dmc_5107-F	GTGAGTACCACGCCCTAGATCA	200 bp
dmc_5107-R	TGGTCCACCTGGCACCTGCTGG	divergent primers
CG8384-F	GGACATGGAGTGCCACTAAGTG	298 bp
CG8384-R	GAGCAAGAGCGATAGTTCCGAG
dmc_1408-F	CTTCAATACCGTCTGCGAG	314 bp
dmc_1408-R	CTACGCGGAGAGGTGTTAGG	divergent primers
CG8118-F	ACAACGGTGCAATGAATCAG	206 bp
CG8118-R	CTGCAGGAACTTGGCTTGAT
dmc_5486-F	GCAACATTCCGAACGAGTCC	264 bp
dmc_5486-R	GACTCAAAAGTTCGTCGCTTC	divergent primers
CG31000-F	CATCGCGAACTAAAGACGGAC	238 bp
CG31000-R	CACGGAGCACAGTATTGGGTC
dmc_3463-F	TGTGGTCGATTACCTATCTGA	296 bp
dmc_3463-R	TCTTCCATACAAACACTGGC	divergent primers
CG40178-F	TTGCGTTGGTACTGTTCTGG	161 bp
CG40178-F	TCAGAAACGTTCCGATTTCA
dmc_579-F	TGAGGAGATGGTTGTGGAGA	245 bp
dmc_579-R	ATTGTGGCTCCATCTTGAGG	divergent primers
CG8669-F	AGTCTCCGCCTCAATTCGATG	215 bp
CG8669-R	CTCCTTAGCACGCATATTGACG
dmc_2185-F	ATTTGCCGACTTTGACGACT	219 bp
dmc_2185-R	TGCAGTTGGGTTGCCTGCAGG	divergent primers
CG16932-F	CGGATCTGGATAAGGACGGC	293 bp
CG16932-R	CGGGTTTGAGTAAGTGGGCT
dmc_7247-juncF	ACCCTCGCGACCAC-CACCA	BS-junction primer-F
dmc_7247-R	CATTTCCATTGGCTGTCTGCGA	225 bp
CG12065-F	ATTGGGAACGGCACAGGCATAG	248 bp
CG12065-R	CAGTTTGCGTTCGATGAGGAT
dmc_2797-F	GGTCTACCGCCGACTAACAA	186 bp
dmc_2797-R	GGGTATGGGTATCCCTTCGT	divergent primers
CG4357-F	GTTTCCGCGACAAGGATAAA	226 bp
CG4357-R	ATGGACATCATGTTGCGGTA
dmc_6952-F	ATCGTCGTCATGGGCTCTGC	283 bp
dmc_6952-R	CTGTTAGTCCATCGTACTTTGC	divergent primers
CG13375-F	ATCCCATGCTCCTACACCTG	271 bp
CG13375-R	TTAGCTCACCCAGAATGTTGTC
dmc_643-F	GCTTTGAGGAGTACACCGTG	228 bp
dmc_643-R	TTCCTTGCGAAAGCCAAGAAC	divergent primers
CG18028-F	TTGCCTGGGCAAGTCACATA	226 bp
CG18028-R	ACAGGCAGATTGCCAGTTGA
dmc_3688-F	ATTTCGTTGACTACGCCGTTGC	515 bp
dmc_3688-R	TTGCACTCAGTTGGCTTGCATTG	divergent primers
msl-2 Ex1-F	GTCACACTGGCTTCGCTCAGCA	242 / 375 bp
msl-2 Ex2-R	TATTTTTATGCCCGGGACTGTAC
msl-2 Ex2-Int1-R	TTCGTTATCACTATGTTTCACGTG	Int-1 retention form
		(178 bp)
msl-2 common-F	CGCGGTCTAAGCATGTGTAACT	192 bp
msl-2 common-R	TATTTTTATGCCCGGGACTGTAC
Sxl Int2-F	CATCATCGACGTTGTACCGCAG	394 bp
Sxl Int3-R	GGTTGCATATCATATTCGGTTCATAC
Sxl Ex2-F1	CAGTGAGCGTGCACACATGTAAA	252 bp
Sxl Ex2-R	CGATCGAAGGTGAGTTTCGGTTT
Sxl Ex2-F2	CGATTGAATCTCGATCATCGT	E2E4: 250 bp
Sxl Ex4-R	GGATGGCAGAGAATGGGACA	E2E3E4: 420 bp
Sxl E5-F	TGTCCCATTCTCTGCCATCC	231 bp
Sxl E6-R	TCATGAGATCATCACTACCAC
Sxl T7-dsRNA-F	TAATACGACTCACTATAGGGGGCTACAACAACAAGTCGAGT	To generate T7 transcription templates for dsRNA
Sxl T7-dsRNA-R	TAATACGACTCACTATAGGGTGCGCACTGTGATGCCATTCA
Sxl Ex6-F	ACATCGGAAATGGACTCG	To test knockdown efficiency, 234bp
Sxl Ex7-R	AGGACGACCTGTGAGCTTGT
tra-Ex1-F	AATGGATGCCGACAGCAGTG	female product: 344 bp
tra-Ex2-R	CTGATGGACGACTGTGATCTG	male product: 415 bp
tra2-F	GTCTGACTACGATTACTGTG	283 bp
tra2-R	TTGTGCGTCAATCACCATCTG
dsx-Ex2-F	ATCACCACATGACCACGGTGCCTA	female product: 314 bp
dsx female-R	GGAGTACTCATTCACAACGTATTGG	male product: 458 bp
dsx male-R	TGGAGTCGGTGGACAAATCTGTGT
ARY-F	CGTGTGCGATGAAATTCTGATGC	216 bp
ARY-R	AAGCCTGGCCAGATCTCAACTTG
