# Supplementary material for: Sex-lethal regulates back-splicing and generation of the sex-differentially expressed circular RNAs
Source: Nucleic Acids Res. 2023 Apr 18;51(10):5228–41. doi: 10.1093/nar/gkad280 (PMC10250224; doi:10.1093/nar/gkad280)
Supplement: gkad280_Supplemental_Files [file gkad280_supplemental_files.zip › Table S2.xlsx]

## Sheet: Sheet1
Table S2. Reads statistics of multiple RNA-seq for identification of circular RNAs in Drosophila
Samples		Merged reads	Mapped reads	Total mapped%	Fusion junction reads	Fusion junction reads %
Poly(A)	female_head_1	49835703	41468289	0.8321	N.D.	N.D.
	female_head_2	38114502	35611345	0.9343	N.D.	N.D.
	male_head_1	44446712	34912892	0.7855	N.D.	N.D.
	male_head_2	39955760	37382609	0.9356	N.D.	N.D.
	female_body_1	49364863	42552512	0.862	N.D.	N.D.
	female_body_2	33350931	31289843	0.9382	N.D.	N.D.
	male_body_1	47883093	38684751	0.8079	N.D.	N.D.
	male_body_2	36398740	34010983	0.9344	N.D.	N.D.
	ovary_1	53663260	42876944	0.799	N.D.	N.D.
	ovary_2	40267505	38133327	0.947	N.D.	N.D.
	testis_1	46659824	37733800	0.8087	N.D.	N.D.
	testis_2	34847981	32645589	0.9368	N.D.	N.D.
R-	female_head_1	105009155	104023597	0.9906	191030	0.0018
	female_head_2	82631212	82035412	0.9928	87177	0.0011
	male_head_1	95222069	93335022	0.9802	187708	0.002
	male_head_2	111657762	110807444	0.9924	153271	0.0014
	female_body_1	112798753	111998036	0.9929	108919	0.001
	female_body_2	94893039	93420296	0.9845	58660	0.0006
	male_body_1	106523926	104370502	0.9798	98087	0.0009
	male_body_2	160483271	158406529	0.9871	118357	0.0007
	ovary_1	113235197	112106129	0.99	265482	0.0024
	ovary_2	99124360	98624099	0.995	81853	0.0008
	testis_1	116281544	115142185	0.9902	251544	0.0022
	testis_2	120917362	120163777	0.9938	187795	0.0016
R+	female_head_1	97115505	90867414	0.9357	698172	0.0077
	male_head_2	94090944	91729886	0.9749	681670	0.0074
	female_body_1	98810457	95331249	0.9648	485600	0.0051
	male_body_2	74242090	71587281	0.9642	575913	0.008
	ovary_1	93521581	91336295	0.9766	517054	0.0057
	testis_1	93047665	92044948	0.9892	568425	0.0062
