# Supplementary material for: Sex-lethal regulates back-splicing and generation of the sex-differentially expressed circular RNAs
Source: Nucleic Acids Res. 2023 Apr 18;51(10):5228–41. doi: 10.1093/nar/gkad280 (PMC10250224; doi:10.1093/nar/gkad280)
Supplement: gkad280_Supplemental_Files [file gkad280_supplemental_files.zip › Table S3.xlsx]

## Sheet: total detected circular RNAs
Table S3. List of the total detected circular RNAs in Drosophila
				fusion junction reads in R+ samples						fusion junction reads in R- samples
location, type and cognate gene of detected circular RNAs	reliable circular RNAs ID in this study	CIRCpedia_V2_ID	CIRCpedia_V2_Reliable	F_Head	F_Body	F_Ovary	M_Head	M_Body	M_Testis	F_Head_1	F_Head_2	F_Body_1	F_Body_2	F_Ovary_1	F_Ovary_2	M_Head_1	M_Head_2	M_body_1	M_body_2	M_Testis_1	M_Testis_2
2L_10010557_10010695_+_ciRNA_FBgn0011584	dmc_1	--	--	0	0	0	2	0	0	0	0	0	0	0	0	0	0	0	0	0	0
2L_10036817_10037279_+_circRNA_FBgn0027600	dmc_2	DME_CIRCpedia_5815	DME_CIRCpedia_5815	5	0	0	5	2	0	0	2	0	2	0	0	2	0	0	1	0	0
2L_10075220_10076265_-_circRNA_FBgn0265002	dmc_3	--	--	2	0	0	0	0	0	0	0	0	0	0	0	0	1	0	0	0	0
2L_10080374_10081946_-_circRNA_FBgn0265002	dmc_4	DME_CIRCpedia_5120	DME_CIRCpedia_5120	5	0	0	6	0	0	1	2	0	0	0	0	0	2	0	0	0	0
2L_10080374_10086306_-_circRNA_FBgn0265002	dmc_5	DME_CIRCpedia_6204	DME_CIRCpedia_6204	1	0	0	0	3	0	0	0	0	0	0	0	0	0	0	0	0	0
2L_10081247_10081946_-_circRNA_FBgn0265002	dmc_6	--	--	3	0	0	0	0	0	0	0	0	0	0	0	0	0	0	0	0	0
2L_10096913_10098010_-_circRNA_FBgn0265002	dmc_7	DME_CIRCpedia_2924	DME_CIRCpedia_2924	6	0	0	0	0	0	1	1	0	0	0	0	0	2	0	0	0	0
2L_10096913_10137559_-_circRNA_FBgn0265002	dmc_8	DME_CIRCpedia_3333	--	4	0	0	0	0	0	0	0	0	0	0	0	1	0	0	0	0	0
2L_10096913_10178477_-_circRNA_FBgn0265002	dmc_9	--	--	5	0	0	0	0	0	0	0	0	0	0	0	0	0	0	0	0	0
2L_10097782_10127877_-_circRNA_FBgn0265002	dmc_10	--	--	0	0	0	0	4	0	0	0	0	0	0	0	0	0	0	0	0	0
2L_10101154_10101251_+_circRNA_FBgn0083945	--	--	--	0	0	0	0	0	0	0	0	0	0	0	0	0	0	0	1	0	0
2L_10101154_10106229_+_circRNA_FBgn0083945	--	--	--	0	0	0	0	0	0	0	0	0	0	0	0	0	0	1	0	0	0
2L_10101154_10111072_+_circRNA_FBgn0083945	--	--	--	0	0	0	0	0	0	0	0	0	1	0	0	0	0	0	0	0	0
2L_10103645_10106229_+_circRNA_FBgn0083945	dmc_11	--	--	0	1	0	0	0	0	0	0	0	0	0	0	0	0	0	0	0	0
2L_10104791_10111072_+_circRNA_FBgn0083945	dmc_12	DME_CIRCpedia_5203	DME_CIRCpedia_5203	14	22	11	4	3	0	0	0	0	0	2	0	1	3	1	0	0	0
2L_10104791_10114895_+_circRNA_FBgn0083945	dmc_13	DME_CIRCpedia_6726	DME_CIRCpedia_6726	0	0	0	0	1	0	0	0	0	0	0	0	0	0	0	0	0	0
2L_10104791_10122038_+_circRNA_FBgn0083945	dmc_14	--	--	0	0	0	0	2	0	0	0	0	1	3	0	0	0	0	0	0	0
2L_10120719_10122038_+_circRNA_FBgn0083945	dmc_15	DME_CIRCpedia_2925	DME_CIRCpedia_2925	0	0	0	0	2	0	0	0	0	0	0	0	0	0	0	0	0	0
2L_10126000_10127877_-_circRNA_FBgn0265002	dmc_16	DME_CIRCpedia_451	DME_CIRCpedia_451	171	6	0	148	15	4	9	14	0	0	0	2	9	40	0	2	2	10
2L_10126000_10137559_-_circRNA_FBgn0265002	dmc_17	DME_CIRCpedia_452	DME_CIRCpedia_452	15	0	0	4	0	0	0	0	0	0	0	0	0	0	0	0	0	0
2L_10126000_10178477_-_circRNA_FBgn0265002	--	--	--	0	0	0	0	0	0	0	0	0	0	0	0	0	1	0	0	0	0
2L_10127517_10127877_-_circRNA_FBgn0265002	dmc_18	DME_CIRCpedia_4684	DME_CIRCpedia_4684	12	0	0	10	1	0	0	0	0	0	0	0	0	0	0	0	0	0
2L_10127769_10137559_-_circRNA_FBgn0265002	dmc_19	--	--	1	0	0	0	0	0	0	0	0	0	0	0	0	0	0	0	0	0
2L_10136645_10137559_-_circRNA_FBgn0265002	dmc_20	DME_CIRCpedia_5657	DME_CIRCpedia_5657	1	0	0	2	0	0	1	0	0	0	0	0	0	0	0	0	0	0
2L_10203055_10203383_-_ciRNA_FBgn0085188	dmc_21	--	--	10	0	0	1	0	0	0	1	0	0	0	0	0	0	0	0	0	0
2L_10203056_10203383_-_ciRNA_FBgn0085188	dmc_22	--	--	11	0	0	5	0	0	0	0	0	0	0	0	0	0	1	0	0	0
2L_10203057_10203383_-_ciRNA_FBgn0085188	dmc_23	--	--	0	0	0	4	0	0	3	0	0	0	0	0	0	0	0	0	0	0
2L_10216509_10218889_-_circRNA_FBgn0024320	--	DME_CIRCpedia_5972	DME_CIRCpedia_5972	0	0	0	0	0	0	0	0	0	1	0	0	0	0	0	0	0	0
2L_10235835_10236030_-_ciRNA_FBgn0051720	dmc_24	--	--	0	0	0	0	2	0	0	0	0	0	0	1	0	0	0	0	0	0
2L_10240679_10241058_+_circRNA_FBgn0004419	dmc_25	DME_CIRCpedia_3335	DME_CIRCpedia_3335	0	5	12	0	0	0	0	0	0	0	0	0	0	0	0	0	0	0
2L_10242964_10243110_+_ciRNA_FBgn0266330	dmc_26	--	--	0	0	0	0	1	0	0	0	0	0	0	0	0	0	0	0	0	0
2L_10242964_10243116_+_ciRNA_FBgn0266330	dmc_27	--	--	0	0	4	0	0	9	0	0	0	0	0	0	0	0	0	0	0	0
2L_10246063_10247024_-_ciRNA_FBgn0024248	--	--	--	0	0	0	0	0	0	0	0	0	0	0	0	0	0	0	0	0	1
2L_10257777_10258173_-_circRNA_FBgn0026379	dmc_28	--	--	0	6	0	0	0	0	0	0	0	0	0	0	0	0	0	0	0	0
2L_10258234_10258915_-_circRNA_FBgn0026379	dmc_29	--	--	4	0	0	0	0	0	0	0	0	0	0	0	0	0	0	0	0	0
2L_10258548_10259690_-_circRNA_FBgn0026379	--	DME_CIRCpedia_453	--	0	0	0	0	0	0	1	0	0	0	0	0	1	3	0	0	0	1
2L_10267300_10267399_+_ciRNA_FBgn0032204	dmc_30	--	--	0	0	0	0	2	0	0	0	0	0	0	0	0	0	0	0	0	0
2L_10267300_10267404_+_ciRNA_FBgn0032204	dmc_31	--	--	0	0	0	1	0	0	0	0	0	0	0	0	0	0	0	0	0	0
2L_10287990_10288209_-_circRNA_FBgn0032208	dmc_32	--	--	0	0	0	1	0	0	0	0	0	0	0	0	0	0	0	0	0	0
2L_10307119_10307155_+_ciRNA_FBgn0032214	--	--	--	0	0	0	0	0	0	0	0	0	0	0	0	0	1	0	0	0	0
2L_10315957_10316163_+_ciRNA_FBgn0032217	dmc_33	--	--	0	0	19	0	0	0	0	0	0	0	0	0	0	0	0	0	0	0
2L_10315957_10316164_+_ciRNA_FBgn0032217	dmc_34	--	--	0	0	0	3	0	0	0	0	0	0	0	0	0	0	0	0	0	0
2L_10319130_10320053_-_circRNA_FBgn0032218	dmc_35	DME_CIRCpedia_1922	--	1	0	0	0	0	0	0	0	0	0	0	0	0	0	0	0	0	0
2L_10319846_10320053_-_circRNA_FBgn0032218	--	--	--	0	0	0	0	0	0	0	0	1	0	0	0	0	0	0	0	0	0
2L_10348659_10352025_-_circRNA_FBgn0085396	dmc_36	--	--	3	0	0	0	0	0	0	0	0	0	0	0	0	0	0	0	0	0
2L_10377796_10378221_+_circRNA_FBgn0032233	--	--	--	0	0	0	0	0	0	0	1	0	0	0	0	0	0	0	0	0	0
2L_10408621_10408719_+_ciRNA_FBgn0025366	dmc_37	--	--	0	0	0	3	0	0	0	0	0	0	0	0	0	0	0	0	0	0
2L_10445508_10446366_+_circRNA_FBgn0032252	dmc_38	--	--	2	0	0	0	0	0	0	0	0	0	0	0	0	0	0	0	0	0
2L_10446184_10446680_+_circRNA_FBgn0032252	dmc_39	--	--	0	0	0	0	2	0	0	0	0	0	0	0	0	0	0	0	0	0
2L_10458447_10459280_+_circRNA_FBgn0027611	dmc_40	--	--	0	1	0	0	0	0	0	0	0	0	0	0	0	0	0	0	0	0
2L_10465288_10466450_-_circRNA_FBgn0051719	--	DME_CIRCpedia_3694	--	0	0	0	0	0	0	0	0	0	0	0	0	0	1	0	0	0	0
2L_10465935_10466450_-_circRNA_FBgn0051719	dmc_41	DME_CIRCpedia_1923	--	4	0	0	0	0	0	0	0	0	0	0	0	0	0	0	0	0	0
2L_10496628_10498155_-_circRNA_FBgn0086347	dmc_42	DME_CIRCpedia_4687	DME_CIRCpedia_4687	11	0	0	6	7	0	1	1	1	2	0	0	1	0	0	3	0	1
2L_1061233_1062213_-_circRNA_FBgn0003310	dmc_43	DME_CIRCpedia_1475	DME_CIRCpedia_1475	79	11	7	12	0	24	8	4	4	5	7	8	5	4	7	2	12	13
2L_10619879_10620175_+_circRNA_FBgn0051721	dmc_44	--	--	6	0	0	0	0	0	0	0	0	0	0	0	0	0	0	0	0	0
2L_10619879_10620635_+_circRNA_FBgn0051721	dmc_45	DME_CIRCpedia_454	DME_CIRCpedia_454	124	17	25	53	28	15	0	3	3	1	1	2	11	15	3	2	1	1
2L_10619879_10621452_+_circRNA_FBgn0051721	dmc_46	--	--	3	0	0	5	0	0	0	0	0	0	0	0	0	0	0	0	0	0
2L_10619879_10623266_+_circRNA_FBgn0051721	dmc_47	DME_CIRCpedia_1924	DME_CIRCpedia_1924	1	0	0	0	3	4	1	0	0	0	0	0	1	5	0	0	1	0
2L_10619879_10625343_+_circRNA_FBgn0051721	dmc_48	DME_CIRCpedia_5204	DME_CIRCpedia_5204	7	0	0	1	1	2	2	2	0	0	0	0	0	2	0	1	1	0
2L_10621419_10625343_+_circRNA_FBgn0051721	dmc_49	DME_CIRCpedia_6460	DME_CIRCpedia_6460	2	0	0	3	0	0	0	0	0	0	0	0	0	1	0	0	0	0
2L_10622696_10623266_+_circRNA_FBgn0051721	--	DME_CIRCpedia_6727	DME_CIRCpedia_6727	0	0	0	0	0	0	0	0	0	0	0	0	0	0	0	2	0	0
2L_10668158_10669329_+_circRNA_FBgn0051871	--	DME_CIRCpedia_7023	DME_CIRCpedia_7023	0	0	0	0	0	0	0	1	0	0	0	0	0	0	0	0	0	0
2L_10766390_10767012_-_circRNA_FBgn0015320	dmc_50	DME_CIRCpedia_5464	DME_CIRCpedia_5464	0	0	0	0	2	0	0	0	0	0	0	0	0	0	0	0	0	0
2L_10775202_10788977_-_circRNA_FBgn0051869	dmc_51	DME_CIRCpedia_15786	--	0	0	0	1	0	0	0	0	0	0	0	0	0	0	0	0	2	0
2L_10775202_10800739_-_circRNA_FBgn0051869	dmc_52	--	--	8	0	0	0	0	0	0	0	0	0	0	0	0	0	0	0	0	0
2L_10812286_10813445_-_circRNA_FBgn0011676	dmc_53	DME_CIRCpedia_2546	DME_CIRCpedia_2546	7	0	0	6	0	0	0	1	0	0	0	0	2	0	0	0	0	0
2L_10813300_10813445_-_circRNA_FBgn0011676	dmc_54	--	--	1	0	0	0	0	0	0	0	0	0	0	0	0	0	0	0	0	0
2L_1081427_1081558_+_ciRNA_FBgn0031298	dmc_55	--	--	0	0	0	1	0	0	0	0	0	0	0	0	0	0	0	0	0	0
2L_10816023_10817144_-_circRNA_FBgn0011676	dmc_56	DME_CIRCpedia_3695	DME_CIRCpedia_3695	26	0	0	12	0	0	5	1	0	0	0	0	0	1	0	0	0	0
2L_10816023_10818566_-_circRNA_FBgn0011676	dmc_57	DME_CIRCpedia_456	DME_CIRCpedia_456	0	0	0	4	0	0	0	0	0	0	0	0	0	0	0	0	0	0
2L_10816962_10823109_-_circRNA_FBgn0011676	dmc_58	DME_CIRCpedia_3696	DME_CIRCpedia_3696	0	0	0	1	0	0	0	1	0	0	0	0	0	0	0	0	0	0
2L_10818391_10822246_-_circRNA_FBgn0011676	dmc_59	DME_CIRCpedia_15693	--	0	0	0	1	0	0	0	0	0	0	0	0	0	0	0	0	0	0
2L_10822106_10823109_-_circRNA_FBgn0011676	dmc_60	DME_CIRCpedia_2547	DME_CIRCpedia_2547	0	0	0	1	0	0	0	0	0	0	0	0	0	0	0	0	0	0
2L_10822106_10826085_-_circRNA_FBgn0011676	dmc_61	DME_CIRCpedia_457	--	0	0	0	1	0	0	0	0	0	0	0	0	0	1	0	0	0	0
2L_10822967_10823852_-_circRNA_FBgn0011676	dmc_62	--	--	6	0	0	2	0	0	5	0	0	0	0	0	0	1	0	0	0	0
2L_108346_108557_+_ciRNA_FBgn0005278	dmc_63	--	--	0	0	0	1	0	0	0	0	0	0	0	0	0	0	0	0	0	0
2L_10848240_10848863_-_circRNA_FBgn0004363	--	--	--	0	0	0	0	0	0	0	0	0	0	0	0	0	0	0	1	0	0
2L_10848543_10848863_-_circRNA_FBgn0004363	--	--	--	0	0	0	0	0	0	4	0	0	0	0	0	0	0	0	0	0	0
2L_108587_108809_+_circRNA_FBgn0005278	--	--	--	0	0	0	0	0	0	0	0	0	0	0	1	0	0	0	0	0	0
2L_108587_110483_+_circRNA_FBgn0005278	dmc_64	DME_CIRCpedia_15767	--	0	0	0	1	0	0	0	0	0	0	0	0	0	0	0	0	0	0
2L_108587_110877_+_circRNA_FBgn0005278	dmc_65	DME_CIRCpedia_1883	DME_CIRCpedia_1883	0	5	10	2	0	0	0	0	0	0	4	1	0	0	3	0	0	0
2L_108587_112019_+_circRNA_FBgn0005278	dmc_66	--	--	6	0	0	0	0	0	1	1	0	0	0	0	0	0	0	0	0	0
2L_10859369_10859647_+_circRNA_FBgn0027363	dmc_67	--	--	3	0	0	0	0	0	0	0	0	0	0	0	0	0	0	0	0	0
2L_1087694_1088106_-_circRNA_FBgn0031299	dmc_68	DME_CIRCpedia_4362	DME_CIRCpedia_4362	103	17	0	61	37	8	6	3	4	0	7	0	3	5	9	2	7	5
2L_10918744_10923279_-_circRNA_FBgn0261871	dmc_69	DME_CIRCpedia_4263	DME_CIRCpedia_4263	0	0	0	0	0	7	1	0	0	0	0	0	0	3	0	0	0	0
2L_10918744_10925510_-_circRNA_FBgn0261871	dmc_70	--	--	2	0	0	0	0	0	0	0	0	0	0	0	0	0	0	0	0	0
2L_10923146_10923670_-_circRNA_FBgn0261871	dmc_71	DME_CIRCpedia_2926	DME_CIRCpedia_2926	0	0	0	6	0	0	0	0	0	0	0	0	0	1	0	0	1	0
2L_10923146_10925510_-_circRNA_FBgn0261871	dmc_72	DME_CIRCpedia_1925	DME_CIRCpedia_1925	11	0	0	15	2	0	0	1	0	0	0	0	1	1	0	0	0	0
2L_10923307_10923592_-_ciRNA_FBgn0261871	dmc_73	--	--	2	0	0	0	0	0	0	0	0	0	0	0	0	0	0	0	0	0
2L_10968437_10968583_-_circRNA_FBgn0053129	dmc_74	--	--	0	0	0	6	0	0	0	0	0	0	0	0	0	0	0	0	0	0
2L_10976178_10976250_-_ciRNA_FBgn0010612	dmc_75	--	--	0	0	0	1	0	0	0	0	0	0	0	0	0	0	0	0	0	0
2L_10984945_10986128_-_circRNA_FBgn0004872	--	DME_CIRCpedia_1926	--	0	0	0	0	0	0	0	0	0	0	3	1	0	0	0	0	0	0
2L_10991058_10994021_+_circRNA_FBgn0026147	dmc_76	DME_CIRCpedia_1927	--	22	0	0	0	0	0	12	0	1	0	0	1	7	3	0	1	1	0
2L_10994021_10994119_+_ciRNA_FBgn0026147	--	--	--	0	0	0	0	0	0	0	0	0	0	0	1	0	0	0	0	0	0
2L_11028994_11031135_-_circRNA_FBgn0032330	dmc_77	DME_CIRCpedia_7285	DME_CIRCpedia_7285	0	0	0	0	0	1	1	0	0	0	0	0	0	0	0	0	0	0
2L_11028994_11036269_-_circRNA_FBgn0032330	--	DME_CIRCpedia_1928	--	0	0	0	0	0	0	1	0	0	0	3	0	0	1	0	0	0	1
2L_11028994_11055479_-_circRNA_FBgn0032330	dmc_78	--	--	2	0	0	0	0	0	0	0	0	0	0	0	0	0	0	0	0	0
2L_11035515_11036269_-_circRNA_FBgn0032330	dmc_79	DME_CIRCpedia_1929	DME_CIRCpedia_1929	12	4	0	0	8	5	1	0	0	0	4	0	0	2	0	1	1	0
2L_11035515_11055479_-_circRNA_FBgn0032330	--	--	--	0	0	0	0	0	0	0	0	0	0	0	0	0	1	0	0	0	0
2L_110405_110877_+_circRNA_FBgn0005278	dmc_80	--	--	0	10	0	0	0	0	0	0	0	0	0	0	0	0	0	0	0	0
2L_11055322_11055479_-_circRNA_FBgn0032330	--	--	--	0	0	0	0	0	0	0	0	0	0	0	0	0	1	1	0	0	0
2L_11105204_11105524_-_circRNA_FBgn0032341	dmc_81	--	--	0	0	0	0	2	0	0	0	0	0	0	0	0	0	0	0	0	0
2L_11162261_11163949_-_circRNA_FBgn0259822	dmc_82	DME_CIRCpedia_460	--	6	0	0	0	0	0	1	0	0	0	0	0	0	0	0	0	0	0
2L_11162983_11163937_-_circRNA_FBgn0259822	dmc_83	DME_CIRCpedia_5973	DME_CIRCpedia_5973	11	3	0	2	0	0	0	0	2	0	0	0	0	0	1	1	0	0
2L_11162983_11166143_-_circRNA_FBgn0259822	--	--	--	0	0	0	0	0	0	0	0	0	1	0	0	0	0	0	0	0	0
2L_1116440_1117516_-_circRNA_FBgn0016926	dmc_84	DME_CIRCpedia_2891	DME_CIRCpedia_2891	3	0	0	9	8	0	0	0	0	0	0	0	0	2	0	0	0	0
2L_11165563_11166143_-_circRNA_FBgn0259822	dmc_85	DME_CIRCpedia_461	DME_CIRCpedia_461	6	0	0	4	0	0	0	0	0	1	4	0	0	0	0	0	0	0
2L_11165584_11166143_-_circRNA_FBgn0259822	dmc_86	--	--	6	0	0	0	0	0	0	0	0	0	0	0	0	0	0	0	0	0
2L_11278673_11278735_+_ciRNA_FBgn0052831	dmc_87	--	--	0	0	0	1	0	0	0	0	0	0	0	0	0	0	0	0	0	0
2L_11366343_11369008_+_circRNA_FBgn0000287	dmc_88	DME_CIRCpedia_1930	DME_CIRCpedia_1930	4	0	0	0	0	0	2	0	0	0	0	0	0	0	0	0	0	0
2L_11366343_11369886_+_circRNA_FBgn0000287	dmc_89	DME_CIRCpedia_1931	DME_CIRCpedia_1931	16	0	0	0	0	0	4	1	0	2	0	0	6	1	0	1	0	0
2L_11366343_11372722_+_circRNA_FBgn0000287	dmc_90	DME_CIRCpedia_1932	--	29	7	0	3	0	0	18	5	0	2	0	0	25	2	2	3	0	0
2L_1150130_1150559_-_circRNA_FBgn0031309	--	--	--	0	0	0	0	0	0	0	0	0	0	0	0	0	2	0	0	0	0
2L_11510320_11510540_-_circRNA_FBgn0032363	dmc_91	--	--	0	0	7	0	0	0	0	0	0	0	0	0	0	0	0	0	0	0
2L_1154436_1154551_-_ciRNA_FBgn0261458	dmc_92	--	--	0	0	0	3	0	0	0	0	0	0	0	0	0	0	0	0	0	0
2L_1154438_1154551_-_ciRNA_FBgn0261458	dmc_93	--	--	0	0	0	2	0	0	0	0	0	0	0	0	0	0	0	0	0	0
2L_11590747_11606544_+_circRNA_FBgn0015400	--	--	--	0	0	0	0	0	0	0	0	0	0	0	0	1	0	0	0	0	0
2L_11778_17212_-_circRNA_FBgn0002121	dmc_94	DME_CIRCpedia_2888	DME_CIRCpedia_2888	0	0	0	0	0	1	0	3	0	0	8	0	1	4	0	1	0	3
2L_11778_20020_-_circRNA_FBgn0002121	--	DME_CIRCpedia_1469	--	0	0	0	0	0	0	1	0	0	0	0	0	0	0	0	1	0	0
2L_11798664_11799402_-_circRNA_FBgn0020309	dmc_95	DME_CIRCpedia_6206	DME_CIRCpedia_6206	1	4	0	1	0	0	0	2	2	0	0	0	0	1	1	0	0	1
2L_11798664_11799405_-_circRNA_FBgn0020309	dmc_96	DME_CIRCpedia_6462	DME_CIRCpedia_6462	0	0	0	3	0	0	0	0	0	0	0	0	0	0	0	0	0	0
2L_11798664_11800322_-_circRNA_FBgn0020309	dmc_97	DME_CIRCpedia_462	DME_CIRCpedia_462	3	1	0	1	0	0	0	0	0	0	2	0	1	0	0	0	0	1
2L_11798664_11803898_-_circRNA_FBgn0020309	--	DME_CIRCpedia_463	--	0	0	0	0	0	0	0	1	0	0	0	0	1	0	0	0	0	0
2L_11799461_11800154_-_ciRNA_FBgn0020309	--	--	--	0	0	0	0	0	0	0	0	0	0	0	0	0	0	0	1	0	0
2L_11800154_11800322_-_circRNA_FBgn0020309	dmc_98	DME_CIRCpedia_7024	DME_CIRCpedia_7024	2	0	0	0	0	0	0	0	0	0	0	0	0	0	0	0	0	0
2L_11802286_11803898_-_circRNA_FBgn0020309	dmc_99	DME_CIRCpedia_464	DME_CIRCpedia_464	8	0	0	0	0	3	3	0	0	0	0	0	2	0	3	1	0	1
2L_11802286_11806157_-_circRNA_FBgn0020309	--	DME_CIRCpedia_1497	--	0	0	0	0	0	0	0	1	0	0	0	0	0	0	0	0	0	0
2L_11802370_11803898_-_circRNA_FBgn0020309	dmc_100	DME_CIRCpedia_3701	DME_CIRCpedia_3701	4	0	0	0	0	0	1	0	0	0	0	0	0	0	0	0	0	0
2L_11802904_11803898_-_circRNA_FBgn0020309	--	--	--	0	0	0	0	0	0	0	0	0	0	0	0	0	0	0	0	3	0
2L_11803719_11803784_-_ciRNA_FBgn0020309	dmc_101	--	--	0	0	0	3	2	0	0	0	0	0	0	0	0	0	0	0	0	0
2L_11803784_11806157_-_circRNA_FBgn0020309	dmc_102	DME_CIRCpedia_2928	--	0	0	0	1	0	0	0	0	0	0	0	0	0	0	0	0	0	0
2L_11806047_11806157_-_circRNA_FBgn0020309	--	--	--	0	0	0	0	0	0	0	0	0	0	4	0	0	0	0	0	0	0
2L_11817352_11818849_-_circRNA_FBgn0264815	dmc_103	DME_CIRCpedia_6207	DME_CIRCpedia_6207	9	0	0	4	0	0	0	0	0	0	0	0	0	1	0	0	0	0
2L_11832724_11835651_-_circRNA_FBgn0264815	dmc_104	--	--	0	0	0	3	0	0	0	0	0	0	0	0	0	0	0	0	0	0
2L_11833259_11835651_-_circRNA_FBgn0264815	dmc_105	DME_CIRCpedia_1933	DME_CIRCpedia_1933	70	5	0	35	3	2	6	8	0	0	0	0	4	24	1	0	0	5
2L_11833259_11838773_-_circRNA_FBgn0264815	dmc_106	DME_CIRCpedia_465	DME_CIRCpedia_465	84	0	0	18	2	0	5	2	0	1	0	0	5	10	0	1	0	0
2L_11835089_11835651_-_circRNA_FBgn0264815	dmc_107	DME_CIRCpedia_3702	DME_CIRCpedia_3702	85	0	0	24	0	0	1	2	0	0	0	0	6	10	0	0	0	0
2L_11835089_11838773_-_circRNA_FBgn0264815	dmc_108	DME_CIRCpedia_3338	DME_CIRCpedia_3338	3	0	0	0	0	0	1	0	0	0	0	0	0	0	0	0	0	2
2L_11850389_11852221_+_circRNA_FBgn0032382	dmc_109	--	--	5	0	0	0	0	0	0	0	0	0	0	0	0	0	0	0	0	0
2L_1191402_1192625_+_circRNA_FBgn0031322	dmc_110	DME_CIRCpedia_2892	DME_CIRCpedia_2892	42	37	0	17	15	0	7	8	11	0	5	0	9	6	3	2	3	2
2L_12053126_12053656_-_ciRNA_FBgn0028425	dmc_111	--	--	0	0	0	0	1	0	0	0	0	0	0	0	0	0	0	0	0	0
2L_12053656_12054498_-_circRNA_FBgn0028425	dmc_112	--	--	3	0	0	0	0	3	0	0	0	0	0	0	0	0	0	0	0	0
2L_12054302_12055359_-_circRNA_FBgn0028425	dmc_113	DME_CIRCpedia_5338	--	6	0	0	2	0	0	0	0	0	0	0	0	0	0	0	1	0	0
2L_12055405_12055714_-_ciRNA_FBgn0028425	dmc_114	--	--	0	0	16	0	0	0	0	0	0	0	0	0	0	0	0	0	0	0
2L_12064349_12064719_-_circRNA_FBgn0032405	--	--	--	0	0	0	0	0	0	0	0	0	0	0	0	0	0	0	0	0	1
2L_12094177_12094481_+_circRNA_FBgn0032407	dmc_115	--	--	0	3	0	0	0	0	0	0	0	0	0	0	0	0	0	0	0	0
2L_12153507_12155658_+_circRNA_FBgn0051760	dmc_116	DME_CIRCpedia_466	DME_CIRCpedia_466	100	0	0	13	0	9	21	7	0	0	0	0	21	13	0	0	0	0
2L_12160689_12163610_+_circRNA_FBgn0051760	dmc_117	--	--	3	0	0	2	0	0	0	0	0	0	0	0	0	0	0	0	0	0
2L_12162739_12163610_+_circRNA_FBgn0051760	dmc_118	DME_CIRCpedia_2930	DME_CIRCpedia_2930	28	0	0	16	1	0	2	4	0	0	0	0	1	3	1	0	0	1
2L_12240867_12241780_+_circRNA_FBgn0000114	dmc_119	DME_CIRCpedia_1934	DME_CIRCpedia_1934	17	53	0	16	10	34	12	4	17	5	0	2	35	8	20	16	40	19
2L_12240867_12272084_+_circRNA_FBgn0000114	--	--	--	0	0	0	0	0	0	0	0	0	0	0	0	0	0	1	0	0	0
2L_12240867_12278919_+_circRNA_FBgn0000114	--	--	--	0	0	0	0	0	0	1	0	0	0	0	0	0	0	0	0	3	1
2L_12240867_12282562_+_circRNA_FBgn0000114	dmc_120	--	--	0	0	0	0	0	20	0	0	0	0	0	0	1	0	1	1	7	4
2L_12240867_12299394_+_circRNA_FBgn0000114	--	DME_CIRCpedia_15787	--	0	0	0	0	0	0	0	0	0	0	0	0	0	0	1	0	9	2
2L_12271590_12272084_+_circRNA_FBgn0000114	dmc_121	DME_CIRCpedia_4035	DME_CIRCpedia_4035	9	0	0	4	1	15	0	0	0	0	0	0	0	0	0	1	5	6
2L_12271590_12278919_+_circRNA_FBgn0000114	dmc_122	DME_CIRCpedia_1935	DME_CIRCpedia_1935	0	0	0	1	0	0	0	1	0	0	0	0	0	0	0	0	1	0
2L_12271590_12282562_+_circRNA_FBgn0000114	dmc_123	DME_CIRCpedia_7025	DME_CIRCpedia_7025	0	0	0	0	2	0	1	0	0	0	0	0	0	0	1	0	3	2
2L_12271590_12299394_+_circRNA_FBgn0000114	--	DME_CIRCpedia_6464	DME_CIRCpedia_6464	0	0	0	0	0	0	0	0	0	0	0	0	0	0	0	5	0	4
2L_12271590_12304595_+_circRNA_FBgn0000114	dmc_124	--	--	1	0	0	0	0	0	0	0	0	0	0	0	0	0	0	1	0	4
2L_12278836_12282562_+_circRNA_FBgn0000114	--	--	--	0	0	0	0	0	0	0	0	0	0	0	3	0	0	0	0	0	0
2L_12282513_12282562_+_circRNA_FBgn0000114	--	--	--	0	0	0	0	0	0	0	0	0	0	0	0	0	0	0	0	7	0
2L_12282513_12299394_+_circRNA_FBgn0000114	--	--	--	0	0	0	0	0	0	0	0	0	0	0	0	0	0	0	0	7	1
2L_12282513_12304595_+_circRNA_FBgn0000114	--	--	--	0	0	0	0	0	0	0	0	0	0	0	0	0	0	0	0	0	1
2L_12288904_12299394_+_circRNA_FBgn0000114	--	--	--	0	0	0	0	0	0	0	0	0	0	0	0	0	0	0	1	0	0
2L_12298567_12299394_+_circRNA_FBgn0000114	dmc_125	DME_CIRCpedia_1936	DME_CIRCpedia_1936	30	57	72	10	32	30	0	1	8	5	29	11	4	8	0	12	12	15
2L_12298567_12304595_+_circRNA_FBgn0000114	dmc_126	DME_CIRCpedia_4691	--	0	0	0	0	2	0	0	0	0	0	0	0	0	0	0	0	0	2
2L_12299394_12300292_+_ciRNA_FBgn0000114	--	--	--	0	0	0	0	0	0	0	0	0	0	0	0	3	0	0	0	0	0
2L_123258_123315_+_ciRNA_FBgn0266304	--	--	--	0	0	0	0	0	0	0	0	0	0	0	0	0	1	0	0	0	0
2L_12351703_12352783_+_circRNA_FBgn0262475	--	DME_CIRCpedia_3340	--	0	0	0	0	0	0	1	0	4	0	0	0	0	0	2	3	0	0
2L_12351703_12358261_+_circRNA_FBgn0262475	dmc_127	DME_CIRCpedia_1937	DME_CIRCpedia_1937	0	4	0	0	0	0	0	0	0	0	0	0	3	1	0	0	0	0
2L_12351703_12362649_+_circRNA_FBgn0262475	dmc_128	DME_CIRCpedia_1938	DME_CIRCpedia_1938	0	1	0	0	0	0	8	2	0	0	0	0	11	2	0	0	2	0
2L_12358040_12359683_+_circRNA_FBgn0262475	dmc_129	--	--	0	3	0	0	0	0	0	0	0	0	0	0	0	0	0	0	0	0
2L_12358040_12362649_+_circRNA_FBgn0262475	dmc_130	DME_CIRCpedia_3703	--	0	0	0	4	7	0	0	0	0	0	0	0	1	1	1	1	0	0
2L_12359600_12362649_+_circRNA_FBgn0262475	dmc_131	DME_CIRCpedia_2931	DME_CIRCpedia_2931	5	0	0	0	1	0	0	0	0	0	0	0	0	0	0	0	0	0
2L_12359600_12393858_+_circRNA_FBgn0262475	--	DME_CIRCpedia_15542	--	0	0	0	0	0	0	0	1	0	0	0	0	0	0	0	0	0	0
2L_123855_125266_-_circRNA_FBgn0025683	dmc_132	--	--	4	0	0	0	0	0	0	0	0	0	0	0	0	0	0	0	0	0
2L_12385561_12385740_+_circRNA_FBgn0262475	--	--	--	0	0	0	0	0	0	1	0	0	0	0	0	0	0	0	0	0	0
2L_12385561_12389670_+_circRNA_FBgn0262475	dmc_133	DME_CIRCpedia_3341	DME_CIRCpedia_3341	3	1	0	0	1	3	0	0	0	0	0	0	0	0	0	1	0	2
2L_12389189_12389670_+_circRNA_FBgn0262475	dmc_134	DME_CIRCpedia_2932	DME_CIRCpedia_2932	5	0	0	0	3	0	0	0	0	0	0	1	0	0	2	4	1	3
2L_12407184_12407734_-_circRNA_FBgn0043841	dmc_135	DME_CIRCpedia_7026	DME_CIRCpedia_7026	2	2	0	2	0	0	0	0	0	0	0	0	0	0	0	0	0	0
2L_12407184_12409623_-_circRNA_FBgn0043841	dmc_136	DME_CIRCpedia_2933	DME_CIRCpedia_2933	35	30	0	31	42	33	3	0	2	3	0	0	5	9	1	9	5	3
2L_12407208_12409623_-_circRNA_FBgn0043841	dmc_137	--	--	0	5	0	1	3	0	0	0	0	0	0	0	0	0	0	1	0	0
2L_12409455_12409623_-_circRNA_FBgn0043841	dmc_138	DME_CIRCpedia_7027	DME_CIRCpedia_7027	0	0	0	1	0	0	0	0	0	0	0	0	0	1	0	6	0	0
2L_12431717_12432121_-_ciRNA_FBgn0265298	dmc_139	--	--	0	0	11	1	2	0	0	0	0	0	0	0	0	0	0	0	0	0
2L_12431723_12432121_-_ciRNA_FBgn0265298	dmc_140	--	--	5	0	0	0	0	0	0	0	0	0	0	0	0	0	0	0	0	0
2L_12477114_12477166_-_circRNA_FBgn0259176	--	--	--	0	0	0	0	0	0	0	0	0	0	2	0	0	0	4	0	0	0
2L_124947_125076_-_ciRNA_FBgn0025683	dmc_141	--	--	0	0	0	0	1	0	0	0	0	0	0	0	0	0	0	0	0	0
2L_12516483_12517185_-_circRNA_FBgn0259176	dmc_142	DME_CIRCpedia_1939	DME_CIRCpedia_1939	19	2	5	5	1	0	5	0	2	2	0	0	0	3	1	4	3	1
2L_12516483_12540900_-_circRNA_FBgn0259176	--	DME_CIRCpedia_7028	DME_CIRCpedia_7028	0	0	0	0	0	0	2	0	0	0	0	0	0	0	0	0	0	0
2L_12536274_12537419_-_circRNA_FBgn0259176	--	DME_CIRCpedia_2550	DME_CIRCpedia_2550	0	0	0	0	0	0	1	1	2	0	0	0	2	0	0	0	0	0
2L_12536274_12540900_-_circRNA_FBgn0259176	dmc_143	DME_CIRCpedia_467	DME_CIRCpedia_467	0	0	0	0	0	16	7	1	2	0	3	1	5	6	3	1	1	3
2L_12537634_12540900_-_circRNA_FBgn0259176	--	DME_CIRCpedia_5029	--	0	0	0	0	0	0	0	0	0	0	0	0	0	0	0	0	2	0
2L_12537745_12540900_-_circRNA_FBgn0259176	--	--	--	0	0	0	0	0	0	0	0	0	0	0	0	0	0	0	1	0	0
2L_12540449_12540515_-_ciRNA_FBgn0259176	--	--	--	0	0	0	0	0	0	0	0	0	0	0	0	0	0	0	0	1	0
2L_12593624_12594670_+_circRNA_FBgn0085424	--	DME_CIRCpedia_468	DME_CIRCpedia_468	0	5	0	0	15	0	0	0	7	7	0	0	0	0	2	10	0	0
2L_12625454_12627183_+_circRNA_FBgn0085424	dmc_144	DME_CIRCpedia_7029	DME_CIRCpedia_7029	3	2	0	0	1	0	2	0	0	0	0	0	0	0	1	2	0	0
2L_12695162_12695275_+_ciRNA_FBgn0032447	dmc_145	--	--	0	0	0	1	0	0	0	0	0	0	0	0	0	0	0	0	0	0
2L_12725711_12728241_+_circRNA_FBgn0032456	--	--	--	0	0	0	0	0	0	0	2	0	0	0	0	0	0	0	0	0	0
2L_12725711_12730151_+_circRNA_FBgn0032456	dmc_146	DME_CIRCpedia_5206	--	2	0	0	0	0	0	0	0	0	0	0	0	0	0	0	0	0	0
2L_1273584_1280701_+_circRNA_FBgn0041097	dmc_147	DME_CIRCpedia_5952	DME_CIRCpedia_5952	2	0	0	1	2	0	0	0	0	0	0	0	0	0	3	0	1	3
2L_1284605_1288293_+_circRNA_FBgn0041097	--	--	--	0	0	0	0	0	0	0	0	0	0	0	0	1	0	0	0	0	0
2L_1284605_1289728_+_circRNA_FBgn0041097	dmc_148	--	--	3	0	0	0	0	0	0	0	0	0	0	0	0	0	0	0	0	0
2L_1285303_1285637_+_circRNA_FBgn0041097	dmc_149	DME_CIRCpedia_7273	DME_CIRCpedia_7273	0	0	0	2	0	0	0	0	0	0	0	0	0	0	0	0	0	0
2L_1288132_1289728_+_circRNA_FBgn0041097	dmc_150	DME_CIRCpedia_4650	DME_CIRCpedia_4650	2	0	0	11	0	0	0	1	0	0	0	0	0	0	0	0	0	0
2L_12975613_12976823_+_circRNA_FBgn0263598	dmc_151	--	--	0	0	0	0	0	14	0	0	0	0	0	0	0	0	0	0	0	0
2L_12997461_12997923_-_circRNA_FBgn0032465	dmc_152	DME_CIRCpedia_4692	DME_CIRCpedia_4692	6	0	0	2	3	0	0	0	0	1	0	0	0	0	0	0	1	0
2L_12997954_12999726_-_ciRNA_FBgn0032465	--	--	--	0	0	0	0	0	0	0	0	0	0	0	0	0	0	0	0	1	0
2L_13016254_13018177_-_circRNA_FBgn0032467	dmc_153	--	--	0	0	0	1	0	0	0	0	0	0	0	0	0	0	0	0	0	0
2L_13028561_13028867_-_ciRNA_FBgn0262160	dmc_154	--	--	0	0	0	1	0	0	0	0	0	0	0	0	0	0	0	0	0	0
2L_13028867_13029642_-_circRNA_FBgn0262160	dmc_155	DME_CIRCpedia_6208	DME_CIRCpedia_6208	0	0	0	1	0	0	0	0	0	0	0	0	0	0	0	0	0	0
2L_13028867_13031394_-_circRNA_FBgn0262160	--	DME_CIRCpedia_4165	--	0	0	0	0	0	0	3	1	1	0	0	0	0	0	0	0	0	1
2L_13050137_13050179_-_circRNA_FBgn0262160	dmc_156	--	--	2	0	0	0	0	0	1	0	0	0	0	0	3	2	3	1	1	0
2L_13171312_13173941_-_circRNA_FBgn0032475	--	--	--	0	0	0	0	0	0	0	0	0	0	0	0	0	1	0	0	0	0
2L_13175410_13175666_-_ciRNA_FBgn0032475	dmc_157	--	--	0	0	0	1	0	0	0	0	0	0	0	0	0	0	0	0	0	0
2L_13175411_13175666_-_ciRNA_FBgn0032475	dmc_158	--	--	0	6	0	0	0	0	0	0	0	0	0	0	0	0	0	0	0	0
2L_13175666_13175952_-_circRNA_FBgn0032475	dmc_159	--	--	2	0	0	0	1	0	0	0	0	0	0	0	1	0	0	0	0	0
2L_13180395_13180839_+_ciRNA_FBgn0032477	dmc_160	--	--	0	0	0	1	0	0	0	0	0	0	0	0	0	0	0	0	0	0
2L_13192712_13193094_+_circRNA_FBgn0032480	--	--	--	0	0	0	0	0	0	0	0	0	0	0	0	0	0	2	0	0	0
2L_13193470_13194958_+_circRNA_FBgn0032480	--	DME_CIRCpedia_15789	--	0	0	0	0	0	0	1	0	0	0	0	0	0	0	0	0	0	0
2L_13208109_13208777_+_circRNA_FBgn0032482	dmc_161	DME_CIRCpedia_4693	--	0	1	0	2	2	6	0	1	0	0	0	0	0	0	1	1	0	3
2L_13266988_13267184_+_ciRNA_FBgn0264894	dmc_162	--	--	3	0	0	0	0	0	0	0	0	0	0	0	0	0	0	0	0	0
2L_13271295_13273048_+_circRNA_FBgn0264894	--	--	--	0	0	0	0	0	0	0	0	2	0	0	0	0	0	0	0	0	0
2L_13271295_13276512_+_circRNA_FBgn0264894	--	--	--	0	0	0	0	0	0	0	0	0	0	0	0	0	0	0	0	2	0
2L_13272233_13274376_+_circRNA_FBgn0264894	dmc_163	DME_CIRCpedia_2551	--	3	0	0	0	0	0	0	0	0	0	0	0	2	1	2	0	0	1
2L_13274642_13275865_+_circRNA_FBgn0264894	--	DME_CIRCpedia_5466	DME_CIRCpedia_5466	0	0	0	0	0	0	0	0	0	0	1	0	0	0	0	0	0	0
2L_13274642_13276512_+_circRNA_FBgn0264894	dmc_164	--	--	2	0	0	0	0	0	0	0	0	0	0	0	0	0	0	0	0	0
2L_13274690_13275865_+_circRNA_FBgn0264894	dmc_165	DME_CIRCpedia_14953	--	1	0	0	0	0	0	0	0	0	0	0	0	0	0	0	0	0	0
2L_13275587_13276512_+_circRNA_FBgn0264894	dmc_166	DME_CIRCpedia_2552	DME_CIRCpedia_2552	11	6	0	8	1	0	3	0	4	0	0	0	0	2	0	0	0	0
2L_13276246_13276512_+_circRNA_FBgn0264894	dmc_167	DME_CIRCpedia_6210	DME_CIRCpedia_6210	9	1	0	14	5	0	0	0	0	0	0	0	0	0	0	0	0	0
2L_13307934_13310264_-_circRNA_FBgn0264308	--	--	--	0	0	0	0	0	0	2	0	0	0	0	0	3	0	0	0	0	0
2L_13352800_13353834_-_circRNA_FBgn0032506	dmc_168	--	--	7	0	0	0	0	0	0	0	0	0	0	0	0	0	0	0	0	0
2L_13353230_13353311_-_ciRNA_FBgn0032506	dmc_169	--	--	2	0	0	10	0	0	2	0	0	0	0	0	0	0	0	0	0	0
2L_13353241_13353311_-_ciRNA_FBgn0032506	dmc_170	--	--	0	0	0	3	0	0	0	0	0	0	0	0	0	0	0	0	0	0
2L_13353243_13353311_-_ciRNA_FBgn0032506	dmc_171	--	--	0	0	0	5	0	0	0	0	0	0	0	0	0	0	0	0	0	0
2L_13354775_13354941_-_ciRNA_FBgn0032506	dmc_172	--	--	0	0	0	1	0	0	0	0	0	0	0	0	0	0	0	0	0	0
2L_13386756_13387113_-_circRNA_FBgn0032516	--	--	--	0	0	0	0	0	0	0	0	0	0	0	0	0	0	0	0	1	0
2L_13422991_13423345_+_circRNA_FBgn0263354	--	DME_CIRCpedia_3706	DME_CIRCpedia_3706	0	0	0	0	0	0	0	0	0	0	0	0	2	0	0	0	0	0
2L_13508620_13509792_-_circRNA_FBgn0023407	dmc_173	DME_CIRCpedia_2935	DME_CIRCpedia_2935	39	5	0	12	1	0	2	1	0	0	0	0	1	3	0	0	0	1
2L_13508620_13513473_-_circRNA_FBgn0023407	dmc_174	DME_CIRCpedia_469	--	1	0	0	0	0	0	2	0	0	0	0	0	0	1	0	0	0	0
2L_13508620_13535026_-_circRNA_FBgn0023407	dmc_175	DME_CIRCpedia_3707	--	3	0	0	0	0	0	0	0	0	0	0	0	0	0	0	0	0	0
2L_13508620_13547161_-_circRNA_FBgn0023407	dmc_176	DME_CIRCpedia_2936	--	2	0	0	0	0	0	0	0	0	0	0	0	0	0	0	0	0	0
2L_13509466_13509792_-_circRNA_FBgn0023407	dmc_177	--	--	0	0	0	0	0	7	0	0	0	0	0	0	0	0	0	0	0	0
2L_13512959_13535026_-_circRNA_FBgn0023407	dmc_178	--	--	3	0	0	0	0	0	1	0	0	0	0	0	0	1	0	0	0	0
2L_13519_15711_-_circRNA_FBgn0002121	dmc_179	DME_CIRCpedia_2513	DME_CIRCpedia_2513	2	0	0	0	0	2	0	0	0	0	0	0	1	0	0	0	0	2
2L_13534906_13535026_-_circRNA_FBgn0023407	--	DME_CIRCpedia_1500	--	0	0	0	0	0	0	0	0	1	0	2	0	0	0	0	0	0	0
2L_13534906_13547161_-_circRNA_FBgn0023407	dmc_180	--	--	3	0	0	0	0	3	0	0	0	0	0	0	0	0	0	0	0	0
2L_13551141_13633540_+_circRNA_FBgn0259984	--	DME_CIRCpedia_3343	--	0	0	0	0	0	0	0	0	1	0	0	0	0	0	0	0	0	0
2L_13609790_13610578_+_circRNA_FBgn0259984	dmc_181	DME_CIRCpedia_470	DME_CIRCpedia_470	36	12	0	9	1	9	28	12	3	1	11	5	14	16	2	3	11	4
2L_13609790_13631184_+_circRNA_FBgn0259984	--	--	--	0	0	0	0	0	0	0	0	0	0	0	0	1	0	0	0	0	0
2L_13630705_13631184_+_circRNA_FBgn0259984	dmc_182	DME_CIRCpedia_471	DME_CIRCpedia_471	3	10	0	8	2	9	1	0	0	0	0	1	0	2	3	0	0	1
2L_13630705_13633540_+_circRNA_FBgn0259984	dmc_183	DME_CIRCpedia_6729	DME_CIRCpedia_6729	0	0	0	1	0	0	0	0	0	0	0	0	0	0	0	0	0	0
2L_13633393_13636001_+_circRNA_FBgn0259984	dmc_184	DME_CIRCpedia_5467	DME_CIRCpedia_5467	3	0	0	0	0	0	0	0	0	0	0	0	0	0	0	0	0	0
2L_13633393_13636213_+_circRNA_FBgn0259984	dmc_185	--	--	2	0	0	0	0	0	0	0	0	0	0	0	1	0	0	0	0	0
2L_13634018_13636213_+_circRNA_FBgn0259984	dmc_186	DME_CIRCpedia_6730	DME_CIRCpedia_6730	4	0	0	0	0	0	0	0	0	0	0	0	0	1	0	0	0	0
2L_13636213_13636334_+_ciRNA_FBgn0259984	dmc_187	--	--	0	0	0	2	1	0	0	0	0	0	0	0	0	0	0	0	0	0
2L_13636213_13636335_+_ciRNA_FBgn0259984	dmc_188	--	--	0	0	0	0	1	0	0	0	0	0	0	0	0	0	0	0	0	0
2L_13667974_13669385_+_circRNA_FBgn0028527	--	DME_CIRCpedia_15544	--	0	0	0	0	0	0	0	0	0	0	0	0	0	1	0	0	1	0
2L_13669385_13669527_+_ciRNA_FBgn0028527	dmc_189	--	--	0	0	0	1	0	0	0	0	0	0	0	0	0	0	0	0	0	0
2L_13687520_13690531_-_circRNA_FBgn0051814	dmc_190	DME_CIRCpedia_3708	DME_CIRCpedia_3708	3	0	0	2	0	0	4	0	0	0	0	0	0	0	0	0	0	0
2L_13689355_13690531_-_circRNA_FBgn0051814	dmc_191	DME_CIRCpedia_1941	DME_CIRCpedia_1941	5	0	0	9	0	0	0	0	0	0	0	0	3	2	0	0	0	0
2L_13689844_13690531_-_circRNA_FBgn0051814	dmc_192	--	--	3	0	0	0	0	0	0	0	0	0	0	0	0	0	0	0	0	0
2L_13786922_13787235_+_circRNA_FBgn0028539	--	--	--	0	0	0	0	0	0	0	1	0	0	0	0	0	0	0	0	0	0
2L_1386847_1387526_-_circRNA_FBgn0002543	dmc_193	DME_CIRCpedia_361	DME_CIRCpedia_361	6	0	0	0	0	0	0	3	0	0	0	0	0	0	0	0	0	0
2L_1387106_1387353_-_circRNA_FBgn0002543	dmc_194	--	--	0	0	0	2	0	0	0	0	0	0	0	0	0	0	0	0	0	0
2L_13891299_13891532_+_circRNA_FBgn0028509	dmc_195	--	--	1	0	0	1	3	0	0	0	0	0	0	0	0	0	0	0	0	0
2L_1390892_1392821_-_circRNA_FBgn0002543	dmc_196	DME_CIRCpedia_15167	--	0	0	0	0	1	0	1	0	0	0	0	0	0	0	0	2	0	0
2L_1390892_1397252_-_circRNA_FBgn0002543	dmc_197	DME_CIRCpedia_362	--	0	0	0	4	0	0	0	0	0	0	0	0	0	0	3	2	0	0
2L_1392689_1394332_-_circRNA_FBgn0002543	dmc_198	--	--	0	1	0	0	1	0	0	0	0	0	0	0	0	0	0	0	0	0
2L_1392689_1394758_-_circRNA_FBgn0002543	dmc_199	--	--	0	0	0	0	1	0	0	0	0	0	0	0	0	0	0	0	0	0
2L_1394191_1394758_-_circRNA_FBgn0002543	dmc_200	DME_CIRCpedia_4147	DME_CIRCpedia_4147	5	5	0	7	8	0	0	0	0	0	0	0	0	0	0	0	0	0
2L_1394191_1396005_-_circRNA_FBgn0002543	dmc_201	DME_CIRCpedia_5647	DME_CIRCpedia_5647	8	0	0	0	7	0	0	0	0	0	0	0	0	0	0	0	0	0
2L_1394191_1397252_-_circRNA_FBgn0002543	dmc_202	DME_CIRCpedia_363	DME_CIRCpedia_363	28	3	0	5	2	0	0	1	0	0	2	0	2	4	0	4	0	2
2L_1394354_1394473_-_ciRNA_FBgn0002543	dmc_203	--	--	1	0	6	2	0	0	0	0	0	0	0	0	0	0	0	0	0	0
2L_1394473_1397252_-_circRNA_FBgn0002543	dmc_204	--	--	5	0	0	0	0	0	0	0	0	0	0	0	0	0	0	0	0	0
2L_1395902_1397252_-_circRNA_FBgn0002543	dmc_205	DME_CIRCpedia_364	DME_CIRCpedia_364	37	13	6	11	12	10	0	0	0	0	0	0	0	0	2	0	0	0
2L_13987820_13989854_-_circRNA_FBgn0003255	dmc_206	--	--	0	0	0	2	0	0	0	0	0	0	0	0	0	0	0	0	0	0
2L_13990692_13990914_-_ciRNA_FBgn0003255	dmc_207	--	--	0	0	0	1	0	0	0	0	0	0	0	0	0	0	0	0	0	0
2L_14015786_14017037_+_circRNA_FBgn0027348	dmc_208	DME_CIRCpedia_15545	--	0	1	0	0	0	0	0	0	0	0	0	0	0	0	0	0	0	0
2L_14060957_14062621_+_circRNA_FBgn0028875	--	--	--	0	0	0	0	0	0	0	0	0	0	0	0	3	0	0	0	0	0
2L_14076579_14077198_+_circRNA_FBgn0028875	dmc_209	DME_CIRCpedia_2937	DME_CIRCpedia_2937	2	0	0	0	0	0	0	0	0	0	0	0	0	1	0	0	0	0
2L_14076579_14080734_+_circRNA_FBgn0028875	dmc_210	DME_CIRCpedia_4696	--	1	0	0	0	0	0	0	0	0	0	0	0	0	0	0	0	0	0
2L_14080539_14080734_+_circRNA_FBgn0028875	--	--	--	0	0	0	0	0	0	0	1	0	0	0	0	0	1	0	0	0	0
2L_14080539_14081746_+_circRNA_FBgn0028875	dmc_211	DME_CIRCpedia_1942	DME_CIRCpedia_1942	3	0	0	2	0	0	0	0	0	0	0	0	0	0	0	0	0	0
2L_14080539_14083567_+_circRNA_FBgn0028875	--	DME_CIRCpedia_7033	DME_CIRCpedia_7033	0	0	0	0	0	0	1	0	0	0	0	0	0	0	0	0	0	0
2L_14080539_14088861_+_circRNA_FBgn0028875	--	--	--	0	0	0	0	0	0	0	2	0	0	0	0	0	0	0	0	0	0
2L_14083457_14088861_+_circRNA_FBgn0028875	--	--	--	0	0	0	0	0	0	0	0	0	0	0	0	0	1	0	0	0	0
2L_14087976_14088861_+_circRNA_FBgn0028875	dmc_212	--	--	0	3	0	0	0	0	1	0	0	0	0	0	0	0	0	0	0	0
2L_14088128_14088452_+_ciRNA_FBgn0028875	--	--	--	0	0	0	0	0	0	0	0	0	0	0	0	0	2	0	0	0	0
2L_14188863_14189233_-_circRNA_FBgn0016930	dmc_213	DME_CIRCpedia_2553	DME_CIRCpedia_2553	20	0	0	6	5	0	0	1	0	0	0	0	3	0	0	0	0	0
2L_14195732_14196247_-_circRNA_FBgn0016930	dmc_214	DME_CIRCpedia_2554	DME_CIRCpedia_2554	7	4	0	2	1	0	1	0	0	0	0	0	0	0	1	0	0	0
2L_14195732_14197867_-_circRNA_FBgn0016930	dmc_215	DME_CIRCpedia_3344	DME_CIRCpedia_3344	87	20	21	12	4	17	32	12	10	3	6	2	23	17	6	11	7	8
2L_14195732_14217069_-_circRNA_FBgn0016930	--	--	--	0	0	0	0	0	0	1	0	0	0	0	0	2	0	0	0	0	0
2L_14195732_14229536_-_circRNA_FBgn0016930	--	DME_CIRCpedia_6732	DME_CIRCpedia_6732	0	0	0	0	0	0	0	0	1	0	0	0	0	0	0	0	0	0
2L_14196926_14197867_-_circRNA_FBgn0016930	dmc_216	DME_CIRCpedia_473	DME_CIRCpedia_473	80	8	0	54	19	0	20	17	7	5	7	4	11	24	4	8	0	1
2L_14217026_14229536_-_circRNA_FBgn0016930	dmc_217	--	--	3	0	0	7	0	0	1	0	0	0	0	0	2	0	0	0	0	0
2L_14222016_14222081_-_circRNA_FBgn0016930	--	--	--	0	0	0	0	0	0	0	1	0	0	0	0	0	0	0	0	0	0
2L_14222016_14229536_-_circRNA_FBgn0016930	dmc_218	--	--	0	0	0	1	0	0	0	0	0	0	0	0	0	0	0	0	0	0
2L_14278218_14288958_+_circRNA_FBgn0261563	--	DME_CIRCpedia_1943	DME_CIRCpedia_1943	0	0	0	0	0	0	0	1	0	0	0	0	0	0	0	0	1	0
2L_14285955_14287847_+_circRNA_FBgn0261563	--	--	--	0	0	0	0	0	0	0	0	0	0	0	0	0	0	0	0	0	1
2L_14285955_14288958_+_circRNA_FBgn0261563	--	DME_CIRCpedia_4455	DME_CIRCpedia_4455	0	0	0	0	0	0	6	0	0	0	0	0	0	0	3	0	0	4
2L_14288149_14288958_+_circRNA_FBgn0261563	--	--	--	0	0	0	0	0	0	0	0	0	0	0	0	0	0	1	0	0	0
2L_14341576_14342472_+_ciRNA_FBgn0028916	--	--	--	0	0	0	0	0	0	0	0	0	0	0	0	0	0	0	0	0	1
2L_14601686_14602000_-_circRNA_FBgn0003016	dmc_219	DME_CIRCpedia_3711	DME_CIRCpedia_3711	16	4	4	21	8	5	0	0	0	0	5	1	3	0	4	3	0	0
2L_14601686_14602461_-_circRNA_FBgn0003016	dmc_220	DME_CIRCpedia_15050	--	0	13	11	0	0	0	0	0	0	0	0	0	0	0	0	0	0	0
2L_14601686_14605244_-_circRNA_FBgn0003016	--	--	--	0	0	0	0	0	0	0	1	0	0	0	0	0	0	0	1	0	0
2L_14602112_14602461_-_circRNA_FBgn0003016	dmc_221	--	--	3	0	0	0	1	0	3	0	0	0	0	0	0	0	0	0	0	0
2L_14610683_14611916_-_circRNA_FBgn0003016	dmc_222	DME_CIRCpedia_474	DME_CIRCpedia_474	31	3	1	24	18	0	11	4	0	1	5	1	0	8	1	1	0	1
2L_14610683_14636159_-_circRNA_FBgn0003016	dmc_223	DME_CIRCpedia_5658	DME_CIRCpedia_5658	2	0	0	0	0	0	0	0	0	0	0	0	0	0	0	0	0	0
2L_14610683_14639769_-_circRNA_FBgn0003016	dmc_224	--	--	4	0	0	0	0	0	0	0	0	0	0	0	0	0	0	0	0	0
2L_14616502_14616907_+_circRNA_FBgn0000055	--	--	--	0	0	0	1	0	0	0	0	0	0	0	0	0	0	0	1	0	0
2L_14636078_14639769_-_circRNA_FBgn0003016	dmc_225	--	--	8	0	0	1	0	0	0	0	0	0	0	0	0	0	0	0	0	0
2L_147348_149226_-_circRNA_FBgn0259818	--	DME_CIRCpedia_15287	--	0	0	0	0	0	0	0	0	0	0	0	0	0	2	0	0	0	0
2L_14911970_14913333_-_circRNA_FBgn0259213	dmc_226	DME_CIRCpedia_4698	DME_CIRCpedia_4698	1	0	0	2	0	0	0	0	0	0	0	0	0	0	0	0	0	0
2L_14911970_14914449_-_circRNA_FBgn0259213	dmc_227	DME_CIRCpedia_475	DME_CIRCpedia_475	6	0	0	6	0	0	0	2	0	0	0	0	3	5	0	0	2	0
2L_14912872_14913333_-_circRNA_FBgn0259213	dmc_228	DME_CIRCpedia_5820	DME_CIRCpedia_5820	0	0	0	3	0	0	0	1	0	0	0	0	1	2	0	0	0	0
2L_14912872_14914449_-_circRNA_FBgn0259213	dmc_229	DME_CIRCpedia_3712	--	2	0	0	0	0	0	0	0	0	0	0	0	0	1	0	0	0	0
2L_14912872_14923079_-_circRNA_FBgn0259213	--	--	--	0	0	0	0	0	0	0	0	0	0	0	0	0	0	0	0	1	0
2L_14914267_14916241_-_circRNA_FBgn0259213	--	--	--	0	0	0	0	0	0	0	1	0	0	0	0	0	0	0	0	0	0
2L_14914267_14917484_-_circRNA_FBgn0259213	--	--	--	0	0	0	0	0	0	0	0	0	0	0	0	1	0	0	0	0	0
2L_14914267_14923079_-_circRNA_FBgn0259213	--	--	--	0	0	0	0	0	0	0	0	0	0	0	0	0	0	0	0	5	0
2L_14916099_14917484_-_circRNA_FBgn0259213	dmc_230	DME_CIRCpedia_476	DME_CIRCpedia_476	59	0	0	59	0	0	8	0	1	0	0	0	4	6	0	0	0	0
2L_14916099_14919270_-_circRNA_FBgn0259213	--	DME_CIRCpedia_15791	--	0	0	0	0	0	0	0	0	0	0	0	0	0	1	0	0	0	0
2L_14916099_14922097_-_circRNA_FBgn0259213	dmc_231	--	--	0	0	0	1	0	0	0	0	0	0	0	0	0	0	0	0	0	0
2L_14917138_14919270_-_circRNA_FBgn0259213	--	DME_CIRCpedia_14955	--	0	0	0	0	0	0	0	0	0	0	0	0	0	1	0	0	0	0
2L_14919167_14922097_-_circRNA_FBgn0259213	dmc_232	--	--	0	0	0	1	0	0	0	0	0	0	0	0	0	0	0	0	0	0
2L_14921937_14939028_-_circRNA_FBgn0259213	dmc_233	DME_CIRCpedia_4368	DME_CIRCpedia_4368	0	0	0	1	0	0	1	0	0	0	0	0	0	0	0	0	0	0
2L_14932513_14935014_-_circRNA_FBgn0259213	dmc_234	DME_CIRCpedia_4699	DME_CIRCpedia_4699	6	0	0	6	0	0	0	0	0	0	0	0	2	0	0	0	0	0
2L_14932513_14939028_-_circRNA_FBgn0259213	dmc_235	DME_CIRCpedia_1502	DME_CIRCpedia_1502	17	0	0	11	0	0	1	3	0	0	0	0	2	4	0	0	2	0
2L_14932513_14941644_-_circRNA_FBgn0259213	dmc_236	DME_CIRCpedia_3715	--	1	0	0	1	0	0	0	1	0	0	0	0	0	1	0	0	0	0
2L_14934868_14936090_-_circRNA_FBgn0259213	dmc_237	--	--	0	0	0	1	0	0	0	0	0	0	0	0	0	0	0	0	0	0
2L_14934868_14941644_-_circRNA_FBgn0259213	dmc_238	--	--	3	0	0	0	0	0	0	0	0	0	0	0	0	0	0	0	0	0
2L_14938910_14941644_-_circRNA_FBgn0259213	dmc_239	DME_CIRCpedia_477	DME_CIRCpedia_477	33	0	0	65	0	0	0	1	0	0	0	0	6	2	0	0	0	0
2L_14941517_14941644_-_circRNA_FBgn0259213	dmc_240	DME_CIRCpedia_15396	--	0	0	0	1	0	0	0	0	0	0	0	0	0	0	0	0	0	0
2L_14962892_14963359_-_circRNA_FBgn0259213	dmc_241	DME_CIRCpedia_2940	DME_CIRCpedia_2940	2	0	0	2	0	0	2	1	0	0	0	0	3	0	0	0	0	0
2L_14976491_14977646_-_circRNA_FBgn0086711	--	DME_CIRCpedia_478	--	0	0	0	0	0	0	0	0	0	0	0	0	0	0	0	0	0	1
2L_14977214_14984084_-_circRNA_FBgn0086711	dmc_242	--	--	0	0	0	1	0	0	0	0	0	0	0	0	0	0	0	0	0	0
2L_14983949_14984253_-_circRNA_FBgn0086711	dmc_243	DME_CIRCpedia_5208	DME_CIRCpedia_5208	13	0	0	5	6	0	0	0	0	0	0	0	0	2	0	0	0	0
2L_14983949_14992506_-_circRNA_FBgn0086711	dmc_244	DME_CIRCpedia_479	DME_CIRCpedia_479	93	23	63	60	18	0	9	7	2	2	4	3	7	13	0	6	0	2
2L_14983949_14994035_-_circRNA_FBgn0086711	dmc_245	DME_CIRCpedia_5975	DME_CIRCpedia_5975	1	12	0	0	0	0	0	0	0	0	0	0	0	0	0	0	0	0
2L_14984195_14992506_-_circRNA_FBgn0086711	dmc_246	--	--	0	0	0	0	1	0	0	0	0	0	0	0	0	0	0	0	0	0
2L_15029789_15032183_+_circRNA_FBgn0260446	dmc_247	DME_CIRCpedia_6466	DME_CIRCpedia_6466	2	0	0	0	0	0	0	0	0	0	0	0	0	0	0	0	0	0
2L_15052754_15053413_-_ciRNA_FBgn0000317	--	--	--	0	0	0	0	0	0	0	0	0	0	0	0	0	0	0	0	0	1
2L_15065189_15067689_-_circRNA_FBgn0024183	dmc_248	DME_CIRCpedia_480	DME_CIRCpedia_480	4	0	0	0	0	0	0	0	0	0	0	1	0	0	0	0	0	0
2L_15087039_15088430_+_circRNA_FBgn0028879	dmc_249	DME_CIRCpedia_481	--	2	0	0	0	0	0	0	0	0	0	0	0	0	0	0	0	0	0
2L_15090898_15093683_+_circRNA_FBgn0028879	dmc_250	DME_CIRCpedia_14804	--	3	0	0	0	0	0	1	0	0	0	0	0	0	0	0	0	0	0
2L_15171394_15178321_-_circRNA_FBgn0028888	dmc_251	DME_CIRCpedia_2941	--	0	0	0	1	0	0	0	0	0	0	0	0	0	0	0	0	0	0
2L_15229543_15230354_-_circRNA_FBgn0028516	dmc_252	DME_CIRCpedia_482	DME_CIRCpedia_482	3	8	0	0	1	0	0	0	1	0	0	0	0	0	0	2	0	0
2L_15236604_15241521_-_circRNA_FBgn0028516	--	--	--	0	0	0	0	0	0	0	0	0	0	0	0	0	0	0	0	0	3
2L_15240464_15241521_-_circRNA_FBgn0028516	dmc_253	--	--	0	0	0	0	2	0	0	0	0	0	0	0	0	0	0	2	0	0
2L_15240464_15246352_-_circRNA_FBgn0028516	dmc_254	--	--	0	0	0	0	3	0	0	0	0	0	0	0	0	0	0	0	0	0
2L_15503553_15503676_+_ciRNA_FBgn0002524	--	--	--	0	0	0	0	0	0	0	0	0	0	0	0	0	0	0	0	0	1
2L_155429_155542_+_ciRNA_FBgn0031228	dmc_255	--	--	0	0	0	0	1	0	0	0	0	0	0	0	0	0	0	0	0	0
2L_155429_155631_+_ciRNA_FBgn0031228	--	--	--	0	0	0	0	0	0	0	0	0	0	0	0	0	0	0	0	0	1
2L_1556539_1604885_+_circRNA_FBgn0261509	--	--	--	0	0	0	0	0	0	0	0	0	0	0	0	0	1	0	0	0	0
2L_15578882_15580850_+_circRNA_FBgn0028370	dmc_256	DME_CIRCpedia_484	DME_CIRCpedia_484	11	0	0	4	0	0	0	1	0	0	0	0	0	3	0	0	0	0
2L_15650172_15652098_-_circRNA_FBgn0028863	--	DME_CIRCpedia_4456	--	0	0	0	0	0	0	1	0	0	0	0	0	0	0	0	0	0	0
2L_15737627_15737964_-_circRNA_FBgn0010382	dmc_257	DME_CIRCpedia_4166	DME_CIRCpedia_4166	24	0	0	2	4	10	0	0	4	0	0	0	0	1	0	1	16	3
2L_15737627_15740899_-_circRNA_FBgn0010382	dmc_258	DME_CIRCpedia_4457	DME_CIRCpedia_4457	1	11	0	0	1	21	0	0	0	0	0	1	0	0	1	0	14	4
2L_15740771_15740899_-_circRNA_FBgn0010382	dmc_259	--	--	0	0	0	0	1	0	0	0	0	0	1	0	0	0	0	0	0	0
2L_15757003_15757705_-_circRNA_FBgn0001987	dmc_260	--	--	0	0	0	0	3	0	0	0	0	0	0	0	0	0	0	0	0	0
2L_15760209_15760574_-_circRNA_FBgn0001987	dmc_261	--	--	0	0	0	1	2	0	0	0	0	0	0	0	0	0	0	0	0	0
2L_15906548_15906805_-_circRNA_FBgn0028645	dmc_262	DME_CIRCpedia_1504	--	0	0	0	1	0	0	0	0	0	0	0	0	0	0	0	0	0	0
2L_160008_163001_+_circRNA_FBgn0016977	--	DME_CIRCpedia_5951	DME_CIRCpedia_5951	0	0	0	0	0	0	0	0	1	0	0	0	0	0	0	0	0	0
2L_1600615_1601912_+_circRNA_FBgn0261509	dmc_263	DME_CIRCpedia_6700	DME_CIRCpedia_6700	1	0	0	1	0	0	0	0	0	0	0	0	0	0	0	0	0	0
2L_1600615_1602657_+_circRNA_FBgn0261509	dmc_264	--	--	3	0	0	4	0	0	0	1	0	0	0	0	2	0	0	0	0	0
2L_1600615_1603629_+_circRNA_FBgn0261509	--	DME_CIRCpedia_7001	DME_CIRCpedia_7001	0	0	0	0	0	0	1	1	0	0	0	0	1	0	0	0	0	0
2L_1600615_1604336_+_circRNA_FBgn0261509	dmc_265	DME_CIRCpedia_6442	DME_CIRCpedia_6442	8	3	0	9	0	0	1	2	1	0	0	0	2	7	0	2	0	0
2L_16032379_16034713_+_circRNA_FBgn0028644	dmc_266	DME_CIRCpedia_4167	DME_CIRCpedia_4167	2	0	0	4	0	0	0	0	0	0	0	0	1	0	0	0	0	0
2L_16034187_16034713_+_circRNA_FBgn0028644	dmc_267	DME_CIRCpedia_1944	DME_CIRCpedia_1944	33	0	0	25	3	0	10	0	0	0	0	0	3	1	0	0	0	0
2L_16037140_16037526_+_circRNA_FBgn0028644	dmc_268	DME_CIRCpedia_1945	DME_CIRCpedia_1945	19	0	0	10	0	0	0	0	0	0	0	0	0	4	0	0	0	0
2L_1604197_1604885_+_circRNA_FBgn0261509	dmc_269	DME_CIRCpedia_1887	DME_CIRCpedia_1887	3	0	0	9	0	0	2	0	0	0	0	0	0	4	0	0	0	0
2L_16043245_16043333_+_ciRNA_FBgn0000182	--	--	--	0	0	0	0	0	0	0	0	0	0	1	0	0	0	0	0	0	0
2L_16043245_16043795_+_ciRNA_FBgn0000182	dmc_270	--	--	0	0	9	0	0	0	0	0	0	0	0	0	0	0	0	0	0	0
2L_16043823_16044472_+_circRNA_FBgn0000182	--	--	--	0	0	0	0	0	0	0	0	0	0	0	1	0	0	0	0	0	0
2L_16075097_16076805_+_circRNA_FBgn0013433	dmc_271	DME_CIRCpedia_3716	--	4	0	0	0	0	0	0	1	0	0	0	0	0	1	0	0	0	0
2L_16075097_16078289_+_circRNA_FBgn0013433	dmc_272	--	--	0	0	0	1	0	0	0	0	0	0	0	0	0	0	0	0	0	0
2L_16080196_16080457_+_ciRNA_FBgn0013433	dmc_273	--	--	1	0	0	0	0	0	0	0	0	0	0	0	0	0	0	0	0	0
2L_1613043_1613423_-_circRNA_FBgn0021906	dmc_274	--	--	0	0	0	0	1	0	0	0	0	0	0	0	0	0	0	0	0	0
2L_16174415_16175007_+_circRNA_FBgn0001991	dmc_275	DME_CIRCpedia_485	DME_CIRCpedia_485	419	9	0	227	16	0	70	27	1	4	0	0	70	62	6	3	0	0
2L_16177335_16177804_+_circRNA_FBgn0001991	dmc_276	--	--	0	0	0	1	0	0	0	0	0	0	0	0	0	0	0	0	0	0
2L_16177394_16177677_+_ciRNA_FBgn0001991	dmc_277	--	--	3	0	0	0	0	0	1	0	0	0	0	0	0	0	0	0	0	0
2L_16178374_16180246_+_circRNA_FBgn0001991	--	DME_CIRCpedia_14956	--	0	0	0	0	0	0	0	2	0	0	0	0	0	0	0	0	0	0
2L_16184137_16184386_+_circRNA_FBgn0001991	dmc_278	--	--	2	0	0	0	0	0	0	0	0	0	0	0	0	0	0	0	0	0
2L_16185192_16185626_+_circRNA_FBgn0001991	dmc_279	--	--	1	0	0	0	0	0	0	0	0	0	0	0	0	0	0	0	0	0
2L_16248601_16250158_-_circRNA_FBgn0024734	--	DME_CIRCpedia_486	--	0	0	0	0	0	0	0	2	0	0	0	1	1	1	0	0	0	0
2L_16251421_16251623_-_ciRNA_FBgn0024734	--	--	--	0	0	0	0	0	0	0	0	0	0	0	0	1	0	0	0	0	0
2L_16278862_16279169_-_circRNA_FBgn0001994	dmc_280	DME_CIRCpedia_2943	DME_CIRCpedia_2943	32	51	15	17	36	0	3	2	4	3	0	0	4	6	0	3	4	3
2L_16310162_16310266_-_ciRNA_FBgn0000339	dmc_281	--	--	0	0	0	0	1	0	0	0	0	0	0	0	0	0	0	0	0	0
2L_16310165_16310266_-_ciRNA_FBgn0000339	--	--	--	0	0	0	0	0	0	0	0	0	0	0	1	0	0	0	0	0	1
2L_16310637_16310690_-_ciRNA_FBgn0000339	dmc_282	--	--	0	0	0	0	0	5	0	0	0	0	0	0	0	0	0	0	0	0
2L_16314450_16314858_-_circRNA_FBgn0000250	dmc_283	DME_CIRCpedia_6467	DME_CIRCpedia_6467	5	0	0	0	0	0	0	0	3	1	0	0	0	0	0	0	0	0
2L_16322959_16323517_-_circRNA_FBgn0000250	dmc_284	DME_CIRCpedia_1949	DME_CIRCpedia_1949	395	131	0	447	245	6	16	29	8	11	1	6	13	60	11	13	5	10
2L_16323339_16325054_-_circRNA_FBgn0000250	dmc_285	--	--	0	0	0	2	0	0	0	0	0	0	0	0	0	0	0	0	0	0
2L_16325076_16325493_-_ciRNA_FBgn0000250	dmc_286	--	--	0	2	0	0	0	6	0	0	0	0	0	0	0	0	0	0	0	0
2L_16344425_16349472_-_circRNA_FBgn0000307	dmc_287	DME_CIRCpedia_1950	DME_CIRCpedia_1950	3	0	0	0	0	0	0	1	0	0	5	1	1	1	0	1	5	6
2L_164158_175447_+_circRNA_FBgn0016977	dmc_288	DME_CIRCpedia_1470	DME_CIRCpedia_1470	18	1	0	5	2	6	0	1	0	0	0	0	3	5	0	0	0	0
2L_16468492_16469255_-_circRNA_FBgn0005677	dmc_289	--	--	2	0	0	0	0	0	0	0	0	0	0	0	0	0	0	0	0	0
2L_16468492_16471939_-_circRNA_FBgn0005677	dmc_290	--	--	1	0	0	0	0	0	0	0	0	0	0	0	0	0	0	0	0	0
2L_16471855_16473072_-_circRNA_FBgn0005677	dmc_291	--	--	0	0	0	0	2	7	0	0	0	0	0	0	0	0	0	0	0	1
2L_16471855_16473595_-_circRNA_FBgn0005677	dmc_292	DME_CIRCpedia_487	DME_CIRCpedia_487	8	0	0	0	0	0	1	1	2	0	0	0	2	1	0	0	0	0
2L_16472127_16473072_-_circRNA_FBgn0005677	dmc_293	DME_CIRCpedia_5284	DME_CIRCpedia_5284	9	0	0	3	0	0	2	1	0	0	0	0	4	1	0	3	0	0
2L_16527389_16528439_-_circRNA_FBgn0032587	dmc_294	DME_CIRCpedia_1951	DME_CIRCpedia_1951	46	39	19	9	11	0	9	10	6	2	6	1	13	11	10	23	5	2
2L_1652774_1653835_+_circRNA_FBgn0086758	dmc_295	DME_CIRCpedia_365	DME_CIRCpedia_365	0	0	0	0	0	10	0	0	0	0	0	0	4	0	0	0	5	0
2L_16557878_16559944_+_circRNA_FBgn0259735	dmc_296	DME_CIRCpedia_1506	DME_CIRCpedia_1506	30	0	0	4	0	0	45	19	1	1	0	0	26	22	1	12	5	8
2L_16603823_16622841_+_circRNA_FBgn0259735	--	DME_CIRCpedia_1952	DME_CIRCpedia_1952	0	0	0	0	0	0	0	0	0	0	0	0	1	0	1	0	0	0
2L_16621835_16622841_+_circRNA_FBgn0259735	dmc_297	DME_CIRCpedia_5470	DME_CIRCpedia_5470	0	0	0	0	2	0	0	0	0	0	1	0	0	0	3	0	0	0
2L_16690901_16691192_+_circRNA_FBgn0261278	dmc_298	DME_CIRCpedia_488	DME_CIRCpedia_488	12	1	1	20	5	13	4	1	3	0	0	1	0	6	0	1	3	0
2L_16690901_16692124_+_circRNA_FBgn0261278	dmc_299	DME_CIRCpedia_489	DME_CIRCpedia_489	142	74	112	66	8	73	25	7	4	7	23	6	33	50	6	10	14	6
2L_16690901_16696762_+_circRNA_FBgn0261278	dmc_300	DME_CIRCpedia_6733	DME_CIRCpedia_6733	6	0	0	0	0	0	1	0	0	0	0	0	3	3	0	0	1	0
2L_16690901_16697643_+_circRNA_FBgn0261278	dmc_301	DME_CIRCpedia_5978	DME_CIRCpedia_5978	1	6	27	0	0	0	2	2	0	1	0	0	1	0	0	0	0	0
2L_16690901_16698348_+_circRNA_FBgn0261278	dmc_302	DME_CIRCpedia_1507	DME_CIRCpedia_1507	2	0	0	1	0	0	2	1	0	4	0	0	0	0	0	0	1	0
2L_16691192_16691861_+_ciRNA_FBgn0261278	--	--	--	0	0	0	0	0	0	0	0	0	0	0	0	0	0	0	0	1	0
2L_16696584_16697643_+_circRNA_FBgn0261278	--	DME_CIRCpedia_6213	DME_CIRCpedia_6213	0	0	0	0	0	0	0	0	0	0	0	0	0	0	0	0	0	1
2L_16697500_16698348_+_circRNA_FBgn0261278	dmc_303	--	--	0	0	0	3	0	0	0	0	0	0	0	0	0	0	0	0	0	0
2L_16698138_16698348_+_circRNA_FBgn0261278	dmc_304	DME_CIRCpedia_1508	DME_CIRCpedia_1508	19	18	19	16	1	0	1	1	0	2	9	0	0	1	1	0	0	2
2L_16727512_16727629_-_ciRNA_FBgn0027779	dmc_305	--	--	0	0	20	0	0	0	0	0	0	0	0	0	0	0	0	0	0	0
2L_16745107_16746187_+_ciRNA_FBgn0032600	--	--	--	0	0	0	0	0	0	0	0	0	0	1	0	0	0	0	0	0	0
2L_16766756_16766950_+_ciRNA_FBgn0264695	dmc_306	--	--	0	0	0	1	0	0	0	0	0	0	0	0	0	0	0	0	0	0
2L_16768583_16774857_+_circRNA_FBgn0264695	--	--	--	0	0	0	0	0	0	0	0	0	0	0	0	0	0	0	0	0	6
2L_16768583_16777439_+_circRNA_FBgn0264695	--	--	--	0	0	0	0	0	0	2	0	0	0	0	0	0	0	0	0	0	0
2L_16773276_16774857_+_circRNA_FBgn0264695	dmc_307	DME_CIRCpedia_5979	DME_CIRCpedia_5979	8	0	0	0	0	0	1	0	0	0	0	0	0	0	0	0	0	0
2L_16773276_16775853_+_circRNA_FBgn0264695	--	--	--	1	0	0	0	0	0	0	0	0	0	0	0	0	0	0	0	0	0
2L_16773276_16777439_+_circRNA_FBgn0264695	--	DME_CIRCpedia_6734	DME_CIRCpedia_6734	0	0	0	0	0	0	0	0	0	0	0	0	0	0	1	0	0	0
2L_16774449_16774857_+_circRNA_FBgn0264695	dmc_308	--	--	0	7	0	0	0	0	0	0	0	0	0	0	0	0	0	0	0	0
2L_16774449_16775853_+_circRNA_FBgn0264695	dmc_309	DME_CIRCpedia_1953	--	4	0	0	0	0	0	0	0	0	0	0	0	0	0	1	0	0	0
2L_16774449_16777439_+_circRNA_FBgn0264695	--	DME_CIRCpedia_5209	--	0	0	0	0	0	0	0	0	0	0	0	0	0	0	2	0	1	2
2L_16774449_16778507_+_circRNA_FBgn0264695	dmc_310	DME_CIRCpedia_6735	DME_CIRCpedia_6735	0	0	0	0	2	0	0	0	0	0	0	0	0	0	0	0	0	0
2L_16779092_16780813_+_circRNA_FBgn0264695	dmc_311	DME_CIRCpedia_7040	DME_CIRCpedia_7040	0	0	0	1	0	0	0	0	0	0	0	0	0	0	0	0	0	0
2L_16783661_16783794_+_ciRNA_FBgn0264695	dmc_312	--	--	0	0	0	0	6	0	0	0	0	0	0	0	0	0	0	0	0	0
2L_16783661_16783809_+_ciRNA_FBgn0264695	dmc_313	--	--	0	0	0	0	2	0	0	0	0	0	0	0	0	0	0	0	0	0
2L_16789921_16790218_-_ciRNA_FBgn0000406	dmc_314	--	--	0	0	0	3	0	0	0	0	0	0	0	0	0	0	0	0	0	0
2L_16789926_16790218_-_ciRNA_FBgn0000406	dmc_315	--	--	0	0	0	2	0	0	0	0	0	0	0	0	0	0	0	0	0	0
2L_16820111_16820930_+_circRNA_FBgn0004797	dmc_316	DME_CIRCpedia_1954	DME_CIRCpedia_1954	9	6	0	9	1	0	3	0	0	0	3	0	6	2	0	1	0	0
2L_16825778_16826089_+_circRNA_FBgn0004797	dmc_317	--	--	0	0	0	0	2	0	0	0	0	0	0	0	0	0	0	0	0	0
2L_16826149_16826422_+_circRNA_FBgn0004797	dmc_318	--	--	0	0	0	1	0	0	0	0	0	0	0	0	0	0	0	0	0	0
2L_16827493_16827889_+_circRNA_FBgn0051739	dmc_319	--	--	1	0	0	0	0	0	0	0	0	0	0	0	0	0	0	0	0	0
2L_16827720_16827889_+_circRNA_FBgn0051739	dmc_320	--	--	6	0	0	4	0	0	0	0	0	0	0	0	0	0	0	0	0	0
2L_16844275_16844508_-_ciRNA_FBgn0032614	--	--	--	0	0	0	0	0	0	2	0	0	0	0	0	0	0	0	0	0	0
2L_16844508_16844801_-_circRNA_FBgn0032614	--	--	--	0	0	0	0	0	0	0	0	0	0	0	0	0	0	0	0	1	0
2L_16847743_16847816_-_ciRNA_FBgn0032614	--	--	--	0	0	0	0	0	0	0	0	0	0	2	0	0	0	0	0	0	0
2L_16880588_16881801_+_circRNA_FBgn0032618	--	--	--	0	0	0	0	0	0	0	0	0	0	0	0	0	0	0	0	1	0
2L_16891457_16908123_+_circRNA_FBgn0261671	--	--	--	0	0	0	0	0	0	0	0	0	0	0	0	0	1	0	0	0	0
2L_16897487_16904661_+_circRNA_FBgn0261671	--	DME_CIRCpedia_6737	DME_CIRCpedia_6737	0	0	0	0	0	0	0	0	0	0	0	0	0	1	0	0	0	0
2L_16897487_16904712_+_circRNA_FBgn0261671	dmc_321	DME_CIRCpedia_490	DME_CIRCpedia_490	21	0	0	1	0	0	3	3	0	0	1	0	13	7	0	0	0	0
2L_1690116_1690755_+_circRNA_FBgn0086758	dmc_322	DME_CIRCpedia_366	DME_CIRCpedia_366	23	2	0	5	4	2	1	4	3	1	0	0	3	3	3	0	9	0
2L_1694223_1695586_+_circRNA_FBgn0086758	dmc_323	--	--	1	0	0	0	0	0	1	0	0	0	0	0	0	0	0	2	0	0
2L_16976489_16977050_+_circRNA_FBgn0053179	--	DME_CIRCpedia_491	DME_CIRCpedia_491	0	0	0	1	0	0	0	2	0	0	0	0	10	5	0	0	0	0
2L_16976489_16986150_+_circRNA_FBgn0053179	dmc_324	DME_CIRCpedia_3718	DME_CIRCpedia_3718	3	0	0	1	0	0	2	1	0	0	0	0	0	1	0	0	0	0
2L_16976489_16990503_+_circRNA_FBgn0053179	dmc_325	DME_CIRCpedia_7041	DME_CIRCpedia_7041	4	0	0	0	0	0	3	0	0	0	0	0	0	0	0	0	0	0
2L_16984609_16986150_+_circRNA_FBgn0053179	dmc_326	DME_CIRCpedia_492	DME_CIRCpedia_492	1	0	0	8	0	0	0	0	0	0	0	0	0	0	0	0	0	0
2L_17052_17212_-_circRNA_FBgn0002121	--	--	--	0	0	0	0	0	0	0	0	3	0	2	0	0	0	0	0	0	0
2L_17052_20020_-_circRNA_FBgn0002121	dmc_327	DME_CIRCpedia_5442	DME_CIRCpedia_5442	0	0	0	1	0	0	0	0	0	0	5	0	0	0	0	0	0	0
2L_17158541_17161996_+_circRNA_FBgn0265607	dmc_328	DME_CIRCpedia_493	DME_CIRCpedia_493	2	7	0	0	0	0	0	0	0	0	0	0	0	0	0	0	0	0
2L_1717597_1718491_-_circRNA_FBgn0031359	dmc_329	DME_CIRCpedia_4022	DME_CIRCpedia_4022	0	4	0	1	0	0	0	1	0	0	0	0	0	0	0	0	0	0
2L_17190833_17197086_-_circRNA_FBgn0032629	dmc_330	DME_CIRCpedia_5822	DME_CIRCpedia_5822	0	0	0	0	1	0	0	0	0	0	0	0	0	0	0	0	0	0
2L_17372564_17374748_-_circRNA_FBgn0032633	dmc_331	DME_CIRCpedia_494	--	4	0	0	0	0	0	0	0	0	0	0	0	0	0	0	0	0	0
2L_17394429_17400551_+_circRNA_FBgn0020503	dmc_332	DME_CIRCpedia_5660	DME_CIRCpedia_5660	4	0	0	0	0	0	0	0	0	0	0	0	0	0	0	0	0	0
2L_17394429_17401290_+_circRNA_FBgn0020503	dmc_333	--	--	0	0	0	0	0	3	0	0	0	0	0	0	0	0	0	0	0	0
2L_17398596_17401581_+_circRNA_FBgn0020503	dmc_334	DME_CIRCpedia_1955	DME_CIRCpedia_1955	0	0	0	1	0	0	0	0	0	0	0	0	0	0	0	0	0	0
2L_17400395_17401581_+_circRNA_FBgn0020503	dmc_335	DME_CIRCpedia_7292	DME_CIRCpedia_7292	0	0	0	1	0	0	0	0	0	0	0	0	0	0	0	1	0	0
2L_1741659_1742260_+_circRNA_FBgn0264494	dmc_336	DME_CIRCpedia_367	DME_CIRCpedia_367	62	103	30	97	150	6	13	4	4	4	6	1	8	4	6	17	1	4
2L_1741659_1743540_+_circRNA_FBgn0264494	dmc_337	DME_CIRCpedia_5449	DME_CIRCpedia_5449	0	3	0	0	0	0	0	0	0	0	0	0	0	0	0	0	0	0
2L_1741659_1743779_+_circRNA_FBgn0264494	dmc_338	DME_CIRCpedia_1476	DME_CIRCpedia_1476	21	35	0	11	33	3	0	2	2	3	0	0	3	3	7	4	2	0
2L_1741659_1746029_+_circRNA_FBgn0264494	dmc_339	DME_CIRCpedia_4150	DME_CIRCpedia_4150	19	13	0	2	7	14	2	3	0	1	0	0	0	1	2	5	1	0
2L_1741659_1747860_+_circRNA_FBgn0264494	--	DME_CIRCpedia_4151	DME_CIRCpedia_4151	0	0	0	0	0	0	0	0	0	2	0	0	0	0	0	2	0	0
2L_1743344_1743779_+_circRNA_FBgn0264494	dmc_340	DME_CIRCpedia_3663	DME_CIRCpedia_3663	6	0	0	6	5	0	0	1	0	0	0	0	3	4	0	0	0	0
2L_1743344_1746029_+_circRNA_FBgn0264494	dmc_341	DME_CIRCpedia_4153	DME_CIRCpedia_4153	1	0	0	0	0	0	0	0	0	0	0	0	0	0	0	0	0	0
2L_1743344_1747860_+_circRNA_FBgn0264494	dmc_342	DME_CIRCpedia_4154	DME_CIRCpedia_4154	1	0	0	0	0	0	0	0	0	0	0	0	0	0	0	0	0	0
2L_17439189_17443005_-_circRNA_FBgn0260632	dmc_343	--	--	1	0	0	0	0	0	0	0	0	0	0	0	0	0	0	0	0	0
2L_17439189_17449368_-_circRNA_FBgn0260632	--	--	--	0	0	0	0	0	0	0	0	0	0	0	0	0	0	0	1	0	0
2L_17441800_17443005_-_circRNA_FBgn0260632	dmc_344	DME_CIRCpedia_15649	--	0	0	0	0	2	0	0	0	0	0	0	0	0	0	0	0	0	0
2L_1744922_1745361_+_circRNA_FBgn0264494	dmc_345	DME_CIRCpedia_5450	DME_CIRCpedia_5450	0	0	0	4	0	0	0	0	0	0	0	0	0	0	0	0	0	0
2L_1744922_1746029_+_circRNA_FBgn0264494	dmc_346	DME_CIRCpedia_3664	DME_CIRCpedia_3664	1	2	0	2	2	0	1	0	0	0	0	0	0	1	0	0	0	0
2L_1744922_1747860_+_circRNA_FBgn0264494	dmc_347	DME_CIRCpedia_4157	DME_CIRCpedia_4157	0	0	0	2	0	0	0	0	0	0	0	0	0	0	0	0	0	0
2L_17462167_17464555_-_circRNA_FBgn0000183	--	--	--	0	0	0	0	0	0	0	0	0	0	0	0	0	0	1	0	0	0
2L_1747691_1748874_+_circRNA_FBgn0264494	dmc_348	DME_CIRCpedia_4159	DME_CIRCpedia_4159	1	0	0	1	0	0	0	0	0	0	0	0	2	0	0	0	0	0
2L_17477248_17477398_-_ciRNA_FBgn0027885	dmc_349	--	--	0	0	0	2	0	0	0	0	0	0	0	0	0	0	0	0	0	0
2L_17500309_17500491_-_ciRNA_FBgn0032646	dmc_350	--	--	2	0	0	2	1	0	0	0	0	0	0	0	0	0	0	0	0	0
2L_17500310_17500491_-_ciRNA_FBgn0032646	dmc_351	--	--	0	0	0	1	0	0	0	0	0	0	0	0	0	0	0	0	0	0
2L_17500312_17500491_-_ciRNA_FBgn0032646	dmc_352	--	--	0	0	0	0	1	0	0	0	0	0	0	0	0	0	0	0	0	0
2L_17500316_17500491_-_ciRNA_FBgn0032646	dmc_353	--	--	0	0	0	3	0	0	0	0	0	0	0	0	0	0	0	0	0	0
2L_17516546_17519945_+_circRNA_FBgn0013810	dmc_354	--	--	0	7	0	0	0	0	0	0	1	0	0	1	0	0	0	0	0	0
2L_17601452_17602703_+_circRNA_FBgn0261089	--	DME_CIRCpedia_2945	DME_CIRCpedia_2945	0	0	0	0	0	0	0	1	0	0	0	0	0	0	0	0	0	0
2L_17650530_17650982_-_ciRNA_FBgn0015609	--	--	--	0	0	0	0	0	0	0	1	0	0	0	0	0	0	0	0	0	0
2L_17650982_17651491_-_circRNA_FBgn0015609	dmc_355	--	--	0	0	0	1	0	0	0	0	0	0	0	0	0	0	0	0	0	0
2L_17657062_17659614_-_circRNA_FBgn0015609	dmc_356	DME_CIRCpedia_497	DME_CIRCpedia_497	12	11	0	3	0	0	16	3	0	0	5	0	8	1	0	0	0	1
2L_17657062_17711409_-_circRNA_FBgn0015609	--	--	--	0	0	0	0	0	0	0	0	0	0	0	0	0	0	0	0	2	0
2L_17657062_17721104_-_circRNA_FBgn0015609	--	--	--	0	0	0	0	0	0	0	0	0	0	0	0	0	0	0	0	0	1
2L_17660955_17662279_-_circRNA_FBgn0015609	dmc_357	DME_CIRCpedia_498	DME_CIRCpedia_498	4	2	0	0	0	0	2	0	0	0	0	1	3	0	0	0	0	0
2L_17660955_17664224_-_circRNA_FBgn0015609	dmc_358	--	--	2	0	0	0	0	0	1	0	0	0	0	0	0	0	0	1	0	0
2L_17664086_17665540_-_circRNA_FBgn0015609	dmc_359	DME_CIRCpedia_1956	DME_CIRCpedia_1956	4	2	15	4	0	0	0	2	0	0	0	0	0	3	0	0	0	0
2L_17664086_17666776_-_circRNA_FBgn0015609	dmc_360	DME_CIRCpedia_7042	DME_CIRCpedia_7042	0	0	0	2	0	0	0	0	0	0	0	0	0	0	0	0	0	0
2L_17664086_17668110_-_circRNA_FBgn0015609	dmc_361	DME_CIRCpedia_4459	DME_CIRCpedia_4459	2	0	0	0	0	0	0	0	0	0	0	0	2	0	0	0	0	0
2L_17666611_17708220_-_circRNA_FBgn0015609	--	DME_CIRCpedia_15180	--	0	0	0	0	0	0	2	0	0	0	0	0	0	0	0	0	0	0
2L_17666611_17711409_-_circRNA_FBgn0015609	dmc_362	DME_CIRCpedia_1510	DME_CIRCpedia_1510	8	0	0	1	0	0	0	0	0	0	0	0	0	2	0	0	0	0
2L_17667701_17668110_-_circRNA_FBgn0015609	dmc_363	DME_CIRCpedia_15548	--	6	0	0	0	0	0	0	0	0	0	0	0	0	0	0	0	0	0
2L_17708033_17709621_-_circRNA_FBgn0015609	dmc_364	DME_CIRCpedia_2946	DME_CIRCpedia_2946	7	0	0	8	0	0	0	0	0	0	0	0	0	0	0	0	0	0
2L_17708033_17711409_-_circRNA_FBgn0015609	--	DME_CIRCpedia_6470	DME_CIRCpedia_6470	0	0	0	0	0	0	0	2	0	0	0	0	0	0	0	0	0	0
2L_17708033_17721104_-_circRNA_FBgn0015609	--	--	--	0	0	0	0	0	0	0	0	0	0	0	0	0	2	0	0	0	0
2L_17708033_17739713_-_circRNA_FBgn0015609	--	DME_CIRCpedia_4702	DME_CIRCpedia_4702	0	0	0	0	0	0	2	0	0	0	0	0	0	0	0	0	0	0
2L_17709438_17711409_-_circRNA_FBgn0015609	dmc_365	--	--	0	4	0	0	0	0	0	0	0	0	0	0	0	0	0	0	0	0
2L_17709438_17739713_-_circRNA_FBgn0015609	--	--	--	0	0	0	0	0	0	2	1	0	0	0	0	0	0	0	0	0	0
2L_17716756_17717842_-_ciRNA_FBgn0015609	--	--	--	0	0	0	0	0	0	2	0	0	0	0	0	0	0	0	0	0	0
2L_17717842_17739713_-_circRNA_FBgn0015609	--	DME_CIRCpedia_15651	--	0	0	0	0	0	0	0	0	0	0	0	0	0	1	0	0	0	0
2L_17718915_17721104_-_circRNA_FBgn0015609	dmc_366	DME_CIRCpedia_4703	DME_CIRCpedia_4703	10	0	0	0	0	0	0	0	0	0	0	0	0	0	0	1	0	0
2L_17719924_17721104_-_circRNA_FBgn0015609	dmc_367	DME_CIRCpedia_3719	--	0	0	13	0	0	0	0	0	0	0	0	0	0	2	0	0	0	0
2L_17737963_17739713_-_circRNA_FBgn0015609	dmc_368	DME_CIRCpedia_499	DME_CIRCpedia_499	82	0	0	16	0	5	63	15	6	2	6	0	59	32	5	2	5	3
2L_17796752_17799673_-_circRNA_FBgn0262018	--	--	--	0	0	0	0	0	0	0	0	0	0	0	0	2	0	0	0	0	0
2L_17796752_17815717_-_circRNA_FBgn0262018	--	DME_CIRCpedia_3720	--	0	0	0	0	0	0	1	0	0	0	0	0	0	0	0	0	0	0
2L_17801696_17803497_-_circRNA_FBgn0262018	dmc_369	--	--	12	0	0	1	0	4	6	0	0	0	0	0	0	1	0	0	0	0
2L_17801696_17806505_-_circRNA_FBgn0262018	dmc_370	--	--	2	0	0	0	0	0	0	0	0	0	0	0	0	0	0	0	0	0
2L_17801696_17810938_-_circRNA_FBgn0262018	dmc_371	--	--	3	0	0	0	0	0	0	0	0	0	0	0	0	0	0	0	0	0
2L_17801696_17815717_-_circRNA_FBgn0262018	dmc_372	--	--	1	0	0	0	0	0	0	0	0	0	0	0	0	0	0	0	0	0
2L_17809237_17810938_-_circRNA_FBgn0262018	dmc_373	DME_CIRCpedia_1957	DME_CIRCpedia_1957	12	0	0	7	0	0	2	4	0	0	0	0	2	4	0	0	1	0
2L_17809237_17815717_-_circRNA_FBgn0262018	dmc_374	DME_CIRCpedia_2556	DME_CIRCpedia_2556	12	0	0	5	0	0	1	6	0	0	0	0	0	3	0	0	0	1
2L_17810822_17815717_-_circRNA_FBgn0262018	dmc_375	DME_CIRCpedia_15051	--	0	0	0	3	0	0	0	0	0	0	0	0	0	0	0	0	0	0
2L_17863936_17864685_-_circRNA_FBgn0262018	dmc_376	DME_CIRCpedia_4168	DME_CIRCpedia_4168	0	0	0	1	0	0	0	0	0	0	0	0	1	0	0	0	0	0
2L_18026954_18033784_+_circRNA_FBgn0243486	--	--	--	0	0	0	0	0	0	3	0	0	0	0	0	0	0	0	0	0	0
2L_18026954_18062562_+_circRNA_FBgn0243486	dmc_377	--	--	4	0	0	0	0	0	0	0	0	0	0	0	0	0	0	0	0	0
2L_18026954_18063932_+_circRNA_FBgn0243486	--	DME_CIRCpedia_1958	--	0	0	0	0	0	0	0	0	0	0	0	0	0	0	0	0	1	1
2L_18033763_18063932_+_circRNA_FBgn0243486	--	--	--	0	0	0	0	0	0	0	1	0	0	0	0	0	0	0	0	0	0
2L_18051460_18062562_+_circRNA_FBgn0243486	dmc_378	--	--	2	0	0	0	0	0	0	0	0	0	0	0	0	0	0	0	0	0
2L_18051460_18063932_+_circRNA_FBgn0243486	dmc_379	DME_CIRCpedia_5122	DME_CIRCpedia_5122	25	0	0	3	0	9	2	1	0	0	0	0	0	2	0	1	1	1
2L_18062361_18063932_+_circRNA_FBgn0243486	dmc_380	DME_CIRCpedia_500	DME_CIRCpedia_500	208	1	0	160	2	0	17	25	1	0	1	0	18	29	0	0	1	5
2L_18062361_18065730_+_circRNA_FBgn0243486	--	DME_CIRCpedia_501	DME_CIRCpedia_501	5	0	0	2	0	0	4	3	0	0	0	0	2	3	0	0	0	0
2L_18062361_18067772_+_circRNA_FBgn0243486	dmc_381	--	--	1	0	0	0	0	0	0	0	0	0	0	0	0	1	0	0	0	0
2L_18063804_18065730_+_circRNA_FBgn0243486	dmc_382	DME_CIRCpedia_1959	DME_CIRCpedia_1959	14	0	0	7	0	0	7	1	0	0	0	0	6	0	0	0	0	0
2L_18064633_18065730_+_circRNA_FBgn0243486	dmc_383	DME_CIRCpedia_502	DME_CIRCpedia_502	126	2	0	56	0	0	18	8	0	0	0	0	12	17	0	0	0	0
2L_18066775_18067772_+_circRNA_FBgn0243486	--	--	--	0	0	0	0	0	0	0	0	0	0	0	0	1	0	0	0	0	0
2L_18079723_18079924_+_ciRNA_FBgn0000120	dmc_384	--	--	0	0	0	1	0	0	0	0	0	0	0	0	0	0	0	0	0	0
2L_18079723_18079936_+_ciRNA_FBgn0000120	--	--	--	0	0	0	0	0	0	1	0	0	0	0	0	0	0	0	0	0	0
2L_18120072_18120188_+_ciRNA_FBgn0032666	--	--	--	0	0	0	0	0	0	0	0	0	0	0	0	0	1	0	0	0	0
2L_18123348_18123908_+_circRNA_FBgn0032666	--	DME_CIRCpedia_2557	DME_CIRCpedia_2557	0	0	0	0	0	0	0	0	0	0	0	0	0	1	1	0	0	0
2L_18132962_18135975_-_circRNA_FBgn0001301	--	DME_CIRCpedia_5031	--	0	0	0	0	0	0	0	0	2	0	0	0	0	0	0	0	0	0
2L_18140175_18140442_-_ciRNA_FBgn0041184	dmc_385	--	--	0	0	0	2	0	0	0	0	0	0	0	0	0	0	0	0	0	0
2L_18140442_18142580_-_circRNA_FBgn0041184	dmc_386	--	--	3	0	0	0	0	0	0	0	0	1	0	0	0	0	0	0	0	0
2L_18163891_18165194_-_circRNA_FBgn0261804	dmc_387	--	--	0	0	0	1	0	0	0	0	0	0	0	0	0	0	0	0	0	0
2L_18163891_18187432_-_circRNA_FBgn0261804	dmc_388	--	--	2	0	0	0	0	0	0	0	0	0	0	0	0	0	0	0	0	0
2L_18187211_18193064_-_circRNA_FBgn0261804	--	DME_CIRCpedia_503	--	0	0	0	0	0	0	0	0	0	0	0	0	0	1	0	1	0	0
2L_18187211_18201386_-_circRNA_FBgn0261804	dmc_389	DME_CIRCpedia_6473	DME_CIRCpedia_6473	8	0	0	0	0	0	0	0	0	0	0	0	0	3	0	0	0	0
2L_18187211_18215846_-_circRNA_FBgn0261804	dmc_390	DME_CIRCpedia_3347	DME_CIRCpedia_3347	1	0	0	0	0	0	0	0	0	0	0	0	0	1	0	0	0	0
2L_18192931_18215846_-_circRNA_FBgn0261804	dmc_391	DME_CIRCpedia_505	DME_CIRCpedia_505	1	0	0	0	0	0	2	0	0	0	0	0	1	0	0	0	0	0
2L_18200622_18200937_-_circRNA_FBgn0261804	dmc_392	DME_CIRCpedia_7294	DME_CIRCpedia_7294	0	0	0	2	0	0	0	1	0	0	0	0	0	0	0	0	0	0
2L_18200622_18201386_-_circRNA_FBgn0261804	dmc_393	DME_CIRCpedia_2559	DME_CIRCpedia_2559	1	0	0	2	0	0	2	0	0	0	0	0	0	0	0	0	0	0
2L_18200622_18211298_-_circRNA_FBgn0261804	dmc_394	DME_CIRCpedia_3348	DME_CIRCpedia_3348	2	0	0	0	0	0	1	1	0	0	0	0	6	2	0	0	0	0
2L_18200622_18215846_-_circRNA_FBgn0261804	--	DME_CIRCpedia_506	DME_CIRCpedia_506	0	0	0	0	0	0	8	0	0	0	0	0	9	4	0	1	0	0
2L_18200622_18246107_-_circRNA_FBgn0261804	--	--	--	0	0	0	0	0	0	1	0	0	0	0	0	0	0	0	0	0	0
2L_18203665_18211298_-_circRNA_FBgn0261804	dmc_395	DME_CIRCpedia_507	DME_CIRCpedia_507	1	0	0	0	0	0	0	0	0	0	0	0	0	1	0	0	0	0
2L_18203665_18215846_-_circRNA_FBgn0261804	dmc_396	DME_CIRCpedia_508	DME_CIRCpedia_508	1	0	0	0	0	0	0	0	0	0	0	0	0	6	0	0	0	0
2L_18209768_18211298_-_circRNA_FBgn0261804	dmc_397	DME_CIRCpedia_509	DME_CIRCpedia_509	79	0	0	34	0	8	32	27	1	2	0	0	32	46	0	2	0	0
2L_18209768_18215846_-_circRNA_FBgn0261804	--	DME_CIRCpedia_510	DME_CIRCpedia_510	9	0	0	5	0	0	6	5	0	0	0	0	12	7	0	0	0	0
2L_18210556_18211298_-_circRNA_FBgn0261804	dmc_398	--	--	0	0	0	1	0	0	0	0	0	0	0	0	0	0	0	0	0	0
2L_18215463_18215846_-_circRNA_FBgn0261804	dmc_399	DME_CIRCpedia_1960	DME_CIRCpedia_1960	13	0	0	6	2	0	5	0	0	0	0	0	1	2	0	0	0	0
2L_18270987_18271927_-_circRNA_FBgn0261804	dmc_400	DME_CIRCpedia_511	--	5	0	0	0	0	0	2	0	0	0	0	0	0	0	0	0	0	0
2L_183760_187016_+_circRNA_FBgn0016977	--	DME_CIRCpedia_348	DME_CIRCpedia_348	0	0	0	0	0	0	0	0	0	0	0	0	2	4	0	0	0	0
2L_18383401_18384180_+_circRNA_FBgn0000636	--	--	--	0	0	0	0	0	0	1	0	0	0	0	0	0	2	0	0	0	0
2L_18383401_18384893_+_circRNA_FBgn0000636	dmc_401	DME_CIRCpedia_512	DME_CIRCpedia_512	6	2	0	3	0	0	0	0	0	4	0	0	0	0	0	0	0	0
2L_18384458_18387317_+_circRNA_FBgn0000636	dmc_402	DME_CIRCpedia_14957	--	0	0	0	2	2	0	0	0	0	0	0	0	0	0	0	0	0	0
2L_18391051_18391364_+_circRNA_FBgn0000636	dmc_403	--	--	0	0	0	2	0	0	0	0	0	0	0	0	0	0	0	0	0	0
2L_1842898_1844720_+_circRNA_FBgn0051665	--	DME_CIRCpedia_368	DME_CIRCpedia_368	0	0	0	0	0	0	4	0	0	0	0	0	2	1	0	0	0	0
2L_1842898_1848213_+_circRNA_FBgn0051665	dmc_404	DME_CIRCpedia_369	DME_CIRCpedia_369	4	0	0	0	0	0	7	4	0	0	0	0	1	1	0	0	0	0
2L_1842898_1854308_+_circRNA_FBgn0051665	--	DME_CIRCpedia_4652	DME_CIRCpedia_4652	0	0	0	0	0	0	0	0	0	0	0	0	1	0	0	0	0	0
2L_18475153_18477038_-_circRNA_FBgn0032681	--	--	--	0	0	0	0	0	0	0	0	0	0	0	0	0	0	0	0	0	1
2L_1848064_1848213_+_circRNA_FBgn0051665	dmc_405	--	--	0	0	0	1	0	0	0	0	0	0	0	0	0	0	0	0	0	0
2L_1848064_1851273_+_circRNA_FBgn0051665	dmc_406	--	--	0	0	0	1	0	0	0	0	0	0	0	0	0	0	0	0	0	0
2L_1848064_1852785_+_circRNA_FBgn0051665	dmc_407	DME_CIRCpedia_6701	DME_CIRCpedia_6701	0	0	0	1	0	0	0	0	0	0	0	0	0	0	0	0	0	0
2L_1848064_1854308_+_circRNA_FBgn0051665	dmc_408	--	--	2	0	0	0	0	0	0	0	0	0	0	0	0	0	0	0	0	0
2L_1851109_1852150_+_circRNA_FBgn0051665	dmc_409	DME_CIRCpedia_6443	DME_CIRCpedia_6443	0	0	0	2	0	0	0	0	0	0	0	0	0	0	0	0	0	0
2L_1851691_1852150_+_circRNA_FBgn0051665	dmc_410	DME_CIRCpedia_5115	DME_CIRCpedia_5115	22	0	0	55	0	0	3	6	0	0	0	0	1	0	0	0	0	0
2L_1851691_1854308_+_circRNA_FBgn0051665	dmc_411	DME_CIRCpedia_3665	DME_CIRCpedia_3665	15	0	0	17	0	0	0	3	0	0	0	0	0	1	0	0	0	0
2L_1851691_1855475_+_circRNA_FBgn0051665	dmc_412	--	--	1	0	0	0	0	0	0	0	0	0	0	0	0	0	0	0	0	0
2L_1851691_1855797_+_circRNA_FBgn0051665	--	--	--	0	0	0	0	0	0	0	1	0	0	0	0	0	0	0	0	0	0
2L_18526865_18528249_+_circRNA_FBgn0032685	dmc_413	--	--	0	0	0	2	0	0	0	0	0	0	0	0	0	0	0	0	0	0
2L_1853453_1855797_+_circRNA_FBgn0051665	dmc_414	DME_CIRCpedia_4257	DME_CIRCpedia_4257	10	0	0	6	0	0	0	0	0	0	0	0	1	0	0	0	0	0
2L_18535360_18536990_-_circRNA_FBgn0085370	dmc_415	--	--	0	4	0	0	0	0	0	0	0	0	0	0	0	0	0	0	0	0
2L_1853596_1854150_+_ciRNA_FBgn0051665	--	--	--	0	0	0	0	0	0	0	0	0	0	0	0	1	0	0	0	0	0
2L_18537712_18538029_-_ciRNA_FBgn0085370	dmc_416	--	--	0	0	0	0	1	0	0	0	0	0	0	0	0	0	0	0	0	0
2L_18538029_18540768_-_circRNA_FBgn0085370	dmc_417	DME_CIRCpedia_5471	DME_CIRCpedia_5471	0	5	0	2	0	4	0	0	0	0	0	0	0	0	0	0	0	0
2L_18539522_18542003_-_circRNA_FBgn0085370	dmc_418	DME_CIRCpedia_5661	DME_CIRCpedia_5661	3	1	0	1	0	0	0	0	0	0	0	0	1	0	0	0	0	0
2L_18539522_18543715_-_circRNA_FBgn0085370	dmc_419	DME_CIRCpedia_4704	DME_CIRCpedia_4704	12	5	0	6	0	0	0	7	2	0	4	8	1	3	0	3	1	0
2L_18539522_18547044_-_circRNA_FBgn0085370	--	DME_CIRCpedia_15921	--	0	0	0	0	0	0	0	0	0	0	0	0	0	0	0	0	2	2
2L_18540628_18543715_-_circRNA_FBgn0085370	dmc_420	DME_CIRCpedia_1511	DME_CIRCpedia_1511	20	11	2	2	3	1	3	1	0	0	7	0	0	1	3	1	0	3
2L_18541184_18542003_-_circRNA_FBgn0085370	--	--	--	0	0	0	0	0	0	0	0	0	3	0	0	0	0	0	0	0	0
2L_18541184_18543715_-_circRNA_FBgn0085370	dmc_421	DME_CIRCpedia_15549	--	0	0	0	0	1	0	0	0	0	0	0	0	0	1	1	0	0	0
2L_18543261_18543715_-_circRNA_FBgn0085370	dmc_422	DME_CIRCpedia_5472	DME_CIRCpedia_5472	12	5	0	0	0	0	3	0	0	0	0	0	0	0	0	3	3	0
2L_1855363_1855797_+_circRNA_FBgn0051665	dmc_423	DME_CIRCpedia_3666	DME_CIRCpedia_3666	0	0	0	3	0	0	0	0	0	0	0	0	0	0	0	0	0	0
2L_18631742_18631774_+_circRNA_FBgn0032694	--	--	--	0	0	0	0	0	0	0	0	0	1	0	0	0	0	0	0	0	0
2L_1866220_1866365_-_circRNA_FBgn0051663	--	--	--	0	0	0	0	0	0	0	0	0	1	0	0	0	0	0	0	0	0
2L_18676008_18676172_-_circRNA_FBgn0086681	dmc_424	--	--	0	0	0	0	2	0	0	0	0	0	0	0	0	0	0	0	0	0
2L_18678838_18679161_+_circRNA_FBgn0086909	dmc_425	--	--	1	0	0	0	0	0	0	0	0	0	0	0	0	0	0	0	0	0
2L_18679161_18679304_+_ciRNA_FBgn0086909	dmc_426	--	--	0	0	0	1	0	0	0	0	0	0	0	0	0	0	0	0	0	0
2L_1869073_1869527_-_circRNA_FBgn0051663	dmc_427	--	--	2	0	0	0	0	0	0	0	0	0	0	0	0	0	0	0	0	0
2L_1869073_1875175_-_circRNA_FBgn0051663	--	--	--	0	0	0	0	0	0	0	0	0	3	0	0	0	0	0	1	0	0
2L_18696567_18697754_+_circRNA_FBgn0032700	dmc_428	DME_CIRCpedia_5662	DME_CIRCpedia_5662	1	0	0	0	0	0	0	0	0	0	0	0	0	0	0	0	0	0
2L_1875011_1876591_-_circRNA_FBgn0051663	dmc_429	DME_CIRCpedia_2894	DME_CIRCpedia_2894	0	0	0	2	2	0	0	0	0	0	0	0	0	2	0	0	0	0
2L_18771252_18780331_-_circRNA_FBgn0045852	--	DME_CIRCpedia_14868	--	0	0	0	0	0	0	0	0	0	0	0	0	0	0	0	0	0	1
2L_18776148_18776603_-_circRNA_FBgn0045852	dmc_430	DME_CIRCpedia_1962	DME_CIRCpedia_1962	9	0	0	8	3	8	0	0	0	0	0	0	0	0	1	0	3	3
2L_18779804_18780331_-_circRNA_FBgn0045852	dmc_431	DME_CIRCpedia_5211	DME_CIRCpedia_5211	0	0	0	0	2	0	0	0	0	0	0	0	0	2	0	2	2	0
2L_18831386_18831591_+_ciRNA_FBgn0015808	dmc_432	--	--	1	0	0	0	0	0	0	0	0	0	0	0	0	0	0	0	0	0
2L_18831386_18831689_+_ciRNA_FBgn0015808	dmc_433	--	--	0	0	0	3	1	0	0	0	0	0	0	0	2	0	1	0	0	0
2L_18864094_18864523_-_circRNA_FBgn0003896	dmc_434	DME_CIRCpedia_513	DME_CIRCpedia_513	1	0	0	7	0	0	0	0	1	0	0	0	0	0	0	0	0	0
2L_18919924_18920616_-_circRNA_FBgn0032723	dmc_435	DME_CIRCpedia_5823	DME_CIRCpedia_5823	4	0	0	6	0	0	0	1	0	0	0	0	0	4	0	0	0	0
2L_18936424_18942958_-_circRNA_FBgn0032723	--	--	--	0	0	0	0	0	0	0	0	0	0	1	0	0	0	0	0	0	0
2L_18962884_18963469_-_circRNA_FBgn0015772	dmc_436	DME_CIRCpedia_2561	--	13	0	0	3	0	0	0	0	0	0	0	0	0	0	6	0	0	0
2L_18962884_18965589_-_circRNA_FBgn0015772	--	DME_CIRCpedia_6214	DME_CIRCpedia_6214	0	0	0	0	0	0	0	0	0	0	0	0	0	0	0	1	0	0
2L_18963992_18965589_-_circRNA_FBgn0015772	dmc_437	DME_CIRCpedia_15550	--	1	5	0	0	0	0	0	4	0	0	0	0	0	0	0	0	0	0
2L_19035760_19035865_+_circRNA_FBgn0086442	dmc_438	DME_CIRCpedia_7044	DME_CIRCpedia_7044	0	0	0	1	0	0	0	0	0	0	0	0	0	0	0	0	0	0
2L_19047715_19047825_+_circRNA_FBgn0263198	dmc_439	--	--	2	0	0	0	0	0	0	0	0	0	0	0	0	0	0	0	0	0
2L_19059964_19061899_+_circRNA_FBgn0032749	--	--	--	0	0	0	0	0	0	0	0	2	0	0	0	0	0	0	0	0	0
2L_19081742_19081819_-_ciRNA_FBgn0002023	dmc_440	--	--	0	0	0	18	2	0	0	0	0	0	0	0	0	0	0	0	0	0
2L_19081744_19081819_-_ciRNA_FBgn0002023	dmc_441	--	--	0	0	0	1	0	0	0	0	0	0	0	0	0	0	0	0	0	0
2L_1909668_1910149_+_circRNA_FBgn0031374	dmc_442	DME_CIRCpedia_370	DME_CIRCpedia_370	10	0	0	26	11	0	1	0	0	0	0	1	7	7	0	0	6	5
2L_19131719_19131796_-_ciRNA_FBgn0086443	dmc_443	--	--	0	0	0	1	0	0	0	0	0	0	0	0	0	0	0	0	0	0
2L_19145793_19145844_+_circRNA_FBgn0010300	--	--	--	0	0	0	0	0	0	0	0	0	0	3	0	0	0	0	0	0	0
2L_19166084_19171251_+_circRNA_FBgn0010300	--	DME_CIRCpedia_3351	DME_CIRCpedia_3351	0	0	0	0	0	0	0	1	0	0	0	0	1	0	0	0	0	0
2L_19168094_19171251_+_circRNA_FBgn0010300	dmc_444	DME_CIRCpedia_514	--	4	0	0	0	1	0	0	0	0	0	0	0	3	0	0	0	0	0
2L_19205720_19207501_+_circRNA_FBgn0015380	--	--	--	0	0	0	0	0	0	0	1	0	0	0	0	0	0	0	0	0	0
2L_19207038_19207162_+_ciRNA_FBgn0015380	dmc_445	--	--	0	0	0	0	3	0	0	0	0	0	0	0	0	0	0	0	0	0
2L_19207038_19207173_+_ciRNA_FBgn0015380	dmc_446	--	--	0	0	0	0	4	0	0	0	0	0	0	0	0	0	0	0	0	0
2L_19207038_19207175_+_ciRNA_FBgn0015380	dmc_447	--	--	1	0	0	0	0	0	0	0	0	0	0	0	0	0	0	0	0	0
2L_1933805_1934328_+_circRNA_FBgn0031374	dmc_448	--	--	5	0	15	0	0	1	0	0	0	0	0	0	0	0	0	0	0	0
2L_1933805_1937583_+_circRNA_FBgn0031374	--	DME_CIRCpedia_15039	--	0	0	0	0	0	0	0	1	0	0	0	0	0	0	0	0	0	0
2L_1934328_1934457_+_ciRNA_FBgn0031374	dmc_449	--	--	0	0	0	0	2	0	0	0	0	0	0	0	0	0	0	0	0	0
2L_1934328_1934459_+_ciRNA_FBgn0031374	dmc_450	--	--	0	0	0	1	0	0	0	0	0	0	0	0	0	0	0	0	0	0
2L_19383789_19383880_-_ciRNA_FBgn0032773	dmc_451	--	--	0	0	0	0	1	0	0	0	0	0	0	0	0	0	0	0	0	0
2L_19387537_19388313_-_circRNA_FBgn0032774	dmc_452	DME_CIRCpedia_1963	DME_CIRCpedia_1963	18	0	0	0	1	0	1	0	1	0	0	0	0	0	2	0	0	0
2L_19391437_19392989_-_circRNA_FBgn0032775	--	--	--	0	0	0	0	0	0	0	0	0	0	0	0	0	0	1	0	0	0
2L_19403998_19404682_-_circRNA_FBgn0041789	dmc_453	--	--	0	0	0	1	0	0	0	0	0	0	0	0	0	0	0	0	0	0
2L_19403998_19410643_-_circRNA_FBgn0041789	dmc_454	DME_CIRCpedia_5475	DME_CIRCpedia_5475	0	0	0	2	0	0	0	0	0	0	0	0	0	0	0	0	0	0
2L_19409403_19410643_-_circRNA_FBgn0041789	dmc_455	DME_CIRCpedia_515	DME_CIRCpedia_515	48	24	30	19	16	0	4	5	4	2	10	0	2	4	5	8	2	7
2L_1941754_1942046_+_circRNA_FBgn0031374	dmc_456	--	--	1	0	0	0	0	0	0	0	0	0	0	0	0	0	0	0	0	0
2L_1942250_1942663_+_circRNA_FBgn0031374	dmc_457	--	--	0	0	0	2	0	0	0	0	0	0	0	0	0	0	0	0	0	0
2L_19436809_19437126_-_circRNA_FBgn0032783	dmc_458	--	--	0	0	0	0	0	1	1	0	0	0	0	0	0	0	0	0	0	0
2L_19436809_19437845_-_circRNA_FBgn0032783	dmc_459	DME_CIRCpedia_6739	DME_CIRCpedia_6739	0	2	0	0	0	0	0	0	0	0	0	0	0	0	0	0	0	0
2L_19510157_19510570_-_ciRNA_FBgn0032797	dmc_460	--	--	0	0	0	2	0	0	0	0	0	0	0	0	0	0	0	0	0	0
2L_19510570_19514350_-_circRNA_FBgn0032797	dmc_461	--	--	0	0	0	5	0	0	0	0	0	0	0	0	0	0	0	0	0	0
2L_19514930_19516033_-_circRNA_FBgn0032797	dmc_462	DME_CIRCpedia_3352	DME_CIRCpedia_3352	11	0	0	3	0	0	1	0	0	0	0	0	0	0	0	0	0	0
2L_19515167_19515359_-_circRNA_FBgn0032797	--	--	--	0	0	0	0	0	0	0	1	0	0	0	0	0	0	0	0	0	0
2L_19516061_19516440_-_ciRNA_FBgn0032797	dmc_463	--	--	0	0	0	2	0	0	0	0	0	0	0	0	0	0	0	0	0	0
2L_19533886_19534128_+_ciRNA_FBgn0053116	dmc_464	--	--	1	0	0	0	0	0	0	0	0	0	0	0	0	0	0	0	0	0
2L_19600857_19611626_+_circRNA_FBgn0000464	dmc_465	DME_CIRCpedia_1964	DME_CIRCpedia_1964	3	9	0	14	0	4	2	2	0	0	3	0	7	1	0	0	3	2
2L_19600857_19644635_+_circRNA_FBgn0000464	dmc_466	DME_CIRCpedia_2950	DME_CIRCpedia_2950	0	0	0	1	0	0	0	0	0	0	0	0	0	0	0	0	2	0
2L_19643330_19717454_+_circRNA_FBgn0000464	dmc_467	DME_CIRCpedia_6216	DME_CIRCpedia_6216	4	0	0	1	0	0	0	0	0	0	0	0	4	0	0	1	0	0
2L_19644267_19644635_+_circRNA_FBgn0000464	dmc_468	DME_CIRCpedia_3353	DME_CIRCpedia_3353	25	11	24	19	7	11	5	1	0	0	0	0	5	0	0	0	0	0
2L_19644267_19717454_+_circRNA_FBgn0000464	dmc_469	--	--	5	1	0	0	0	0	0	0	0	0	0	0	0	1	0	0	0	0
2L_19691017_19702034_+_circRNA_FBgn0000464	dmc_470	--	--	4	0	0	0	0	0	0	0	0	0	0	0	0	0	0	0	0	0
2L_19691017_19717454_+_circRNA_FBgn0000464	--	DME_CIRCpedia_516	--	0	0	0	0	0	0	0	0	0	0	0	0	0	1	0	0	0	0
2L_19701223_19702034_+_circRNA_FBgn0000464	dmc_471	DME_CIRCpedia_15296	--	0	0	0	1	1	0	0	0	0	0	0	0	0	1	0	0	0	0
2L_19714888_19715953_+_circRNA_FBgn0000464	dmc_472	DME_CIRCpedia_1966	DME_CIRCpedia_1966	85	20	0	135	23	13	7	10	2	0	0	1	9	29	0	1	0	2
2L_19714888_19717454_+_circRNA_FBgn0000464	--	--	--	0	0	0	0	0	0	2	0	0	0	0	0	0	0	0	0	0	0
2L_19717209_19717295_+_ciRNA_FBgn0000464	dmc_473	--	--	0	0	0	3	4	0	0	0	0	0	0	0	0	0	0	0	0	0
2L_19717209_19717297_+_ciRNA_FBgn0000464	dmc_474	--	--	11	0	0	12	0	0	0	0	0	0	0	0	1	0	0	0	0	0
2L_19717209_19717298_+_ciRNA_FBgn0000464	dmc_475	--	--	13	0	0	37	7	0	0	0	0	0	0	0	0	0	0	0	0	0
2L_19717317_19726034_+_circRNA_FBgn0000464	dmc_476	--	--	3	0	0	0	0	0	0	0	0	0	0	0	0	0	0	0	0	0
2L_19719702_19719999_+_circRNA_FBgn0000464	dmc_477	DME_CIRCpedia_3354	DME_CIRCpedia_3354	1	4	0	1	0	0	0	0	0	0	0	0	0	0	0	0	0	1
2L_19732744_19733069_-_circRNA_FBgn0032815	dmc_478	--	--	0	0	0	1	0	0	0	0	0	0	0	0	0	0	0	0	0	0
2L_1979909_1980427_-_circRNA_FBgn0031377	dmc_479	--	--	1	0	0	1	0	0	0	0	0	0	0	0	0	0	0	0	0	0
2L_1980469_1980551_-_ciRNA_FBgn0031377	dmc_480	--	--	0	0	0	0	1	0	0	0	0	0	0	0	0	0	0	0	0	0
2L_19807344_19807585_+_circRNA_FBgn0263873	dmc_481	--	--	1	0	0	1	2	0	0	0	0	0	0	0	0	0	0	0	0	0
2L_19807344_19857840_+_circRNA_FBgn0263873	dmc_482	--	--	1	4	0	0	0	0	0	0	0	0	0	0	0	0	0	0	0	0
2L_19807344_19887320_+_circRNA_FBgn0263873	dmc_483	--	--	1	0	0	0	0	0	0	0	0	0	0	0	0	0	0	0	0	0
2L_19807344_19910432_+_circRNA_FBgn0263873	--	--	--	0	0	0	0	0	0	0	0	0	0	0	0	0	1	0	0	0	0
2L_1985781_1986105_-_circRNA_FBgn0001125	dmc_484	--	--	3	0	0	0	0	0	0	0	0	0	0	0	0	0	0	0	0	0
2L_19866509_19866625_+_ciRNA_FBgn0263873	dmc_485	--	--	0	0	3	0	0	0	0	0	0	0	0	0	0	0	0	0	0	0
2L_19879_20020_-_circRNA_FBgn0002121	dmc_486	DME_CIRCpedia_4295	DME_CIRCpedia_4295	0	0	0	1	0	2	0	0	0	0	0	0	0	0	0	0	0	1
2L_19886943_19887320_+_circRNA_FBgn0263873	dmc_487	DME_CIRCpedia_4460	DME_CIRCpedia_4460	0	0	0	1	1	0	0	0	0	0	0	0	0	0	0	0	0	2
2L_19886943_19910432_+_circRNA_FBgn0263873	--	DME_CIRCpedia_6217	DME_CIRCpedia_6217	0	0	0	0	0	0	1	0	0	0	0	0	0	0	0	0	0	0
2L_19886943_19929354_+_circRNA_FBgn0263873	dmc_488	--	--	0	0	0	0	1	0	0	0	0	0	0	0	0	0	0	0	0	0
2L_19907761_19910432_+_circRNA_FBgn0263873	dmc_489	DME_CIRCpedia_518	DME_CIRCpedia_518	16	0	0	1	1	0	7	1	0	0	1	0	2	5	0	4	3	2
2L_19907761_19929354_+_circRNA_FBgn0263873	--	DME_CIRCpedia_6218	DME_CIRCpedia_6218	0	0	0	0	0	0	0	0	0	1	0	0	0	0	0	0	0	0
2L_19908758_19910432_+_circRNA_FBgn0263873	dmc_490	DME_CIRCpedia_4461	DME_CIRCpedia_4461	6	2	0	2	0	0	3	0	0	1	0	0	0	1	0	0	0	3
2L_19925382_19926512_+_circRNA_FBgn0263873	dmc_491	DME_CIRCpedia_519	DME_CIRCpedia_519	23	0	0	12	6	5	7	3	0	0	0	0	5	5	0	2	2	1
2L_19925382_19926647_+_circRNA_FBgn0263873	dmc_492	--	--	2	0	0	0	0	0	0	0	0	0	0	0	0	0	0	0	0	0
2L_19925382_19929354_+_circRNA_FBgn0263873	dmc_493	DME_CIRCpedia_5339	DME_CIRCpedia_5339	44	2	0	10	0	0	6	6	2	0	0	1	6	8	1	0	0	0
2L_19928622_19929354_+_circRNA_FBgn0263873	dmc_494	--	--	7	0	0	3	0	0	0	0	0	0	0	0	1	0	0	0	1	0
2L_19928996_19929177_+_ciRNA_FBgn0263873	dmc_495	--	--	0	0	0	1	0	0	0	0	0	0	0	0	0	0	0	0	0	0
2L_19929202_19929354_+_circRNA_FBgn0263873	dmc_496	--	--	0	0	0	1	0	0	0	0	0	0	0	0	0	0	0	0	0	0
2L_19959266_19959691_+_circRNA_FBgn0032833	--	--	--	0	0	0	0	0	0	0	0	0	0	0	0	0	0	0	0	0	1
2L_1998231_2001086_-_circRNA_FBgn0053543	dmc_497	DME_CIRCpedia_6444	DME_CIRCpedia_6444	3	0	0	0	0	0	0	0	0	0	0	0	0	0	0	0	0	0
2L_1998231_2002920_-_circRNA_FBgn0053543	dmc_498	--	--	3	0	0	0	0	0	0	0	0	0	0	0	0	0	0	0	0	0
2L_2000933_2002920_-_circRNA_FBgn0053543	dmc_499	DME_CIRCpedia_1888	DME_CIRCpedia_1888	20	0	0	18	0	0	1	0	0	0	0	0	1	0	0	0	0	0
2L_2002172_2002920_-_circRNA_FBgn0053543	--	DME_CIRCpedia_4653	--	0	0	0	0	0	0	0	0	0	0	0	0	0	1	0	0	0	0
2L_20054076_20055109_+_circRNA_FBgn0032840	dmc_500	DME_CIRCpedia_1967	DME_CIRCpedia_1967	7	0	0	3	0	0	1	1	0	0	0	0	0	0	0	0	0	0
2L_20069047_20069514_+_circRNA_FBgn0045064	dmc_501	DME_CIRCpedia_1968	DME_CIRCpedia_1968	9	2	0	8	8	0	0	0	0	0	0	0	0	0	0	0	2	0
2L_20072353_20072646_+_circRNA_FBgn0045064	dmc_502	--	--	0	0	0	1	2	0	0	0	1	0	0	0	0	0	0	0	0	0
2L_20074370_20074770_-_ciRNA_FBgn0003141	dmc_503	--	--	0	0	0	2	0	0	0	0	0	0	0	0	0	0	0	0	0	0
2L_20322009_20336549_+_circRNA_FBgn0003475	--	--	--	0	0	0	0	0	0	0	0	0	0	0	0	0	0	0	0	1	0
2L_20334080_20334730_+_circRNA_FBgn0003475	dmc_504	DME_CIRCpedia_1969	DME_CIRCpedia_1969	11	0	0	22	6	0	0	0	0	0	0	1	0	0	0	0	0	1
2L_20334080_20336549_+_circRNA_FBgn0003475	dmc_505	DME_CIRCpedia_2951	DME_CIRCpedia_2951	32	0	4	13	6	16	10	1	3	0	0	0	3	4	0	0	4	2
2L_20334080_20340112_+_circRNA_FBgn0003475	dmc_506	DME_CIRCpedia_2952	DME_CIRCpedia_2952	0	0	0	1	0	0	0	0	0	0	0	0	0	0	0	0	0	0
2L_20334620_20336404_+_circRNA_FBgn0003475	dmc_507	--	--	0	0	0	0	3	0	0	0	0	0	0	0	0	0	0	0	0	0
2L_20334620_20336549_+_circRNA_FBgn0003475	dmc_508	DME_CIRCpedia_2953	DME_CIRCpedia_2953	58	0	0	28	3	0	5	3	1	0	0	0	6	10	0	1	0	0
2L_20334620_20340112_+_circRNA_FBgn0003475	--	--	--	0	0	0	0	0	0	1	0	0	0	0	0	0	0	0	0	0	0
2L_20336286_20339088_+_circRNA_FBgn0003475	dmc_509	--	--	0	0	0	1	0	0	0	0	0	0	0	0	0	0	0	0	0	0
2L_20336286_20339693_+_circRNA_FBgn0003475	dmc_510	DME_CIRCpedia_6477	DME_CIRCpedia_6477	3	0	7	12	1	0	4	1	0	0	0	1	2	1	0	0	3	0
2L_20336286_20340112_+_circRNA_FBgn0003475	dmc_511	DME_CIRCpedia_6741	DME_CIRCpedia_6741	0	0	0	1	0	0	0	0	0	0	0	0	0	0	0	0	0	0
2L_20339244_20339693_+_circRNA_FBgn0003475	dmc_512	DME_CIRCpedia_2954	DME_CIRCpedia_2954	7	0	0	12	5	0	2	0	0	2	0	0	0	1	0	2	0	0
2L_20339244_20340112_+_circRNA_FBgn0003475	dmc_513	DME_CIRCpedia_4706	DME_CIRCpedia_4706	26	13	0	26	1	9	4	0	0	0	0	0	1	5	0	0	0	0
2L_20339244_20343947_+_circRNA_FBgn0003475	--	DME_CIRCpedia_5824	DME_CIRCpedia_5824	2	0	0	0	0	0	2	3	0	0	0	0	1	0	0	0	0	0
2L_20339244_20345259_+_circRNA_FBgn0003475	dmc_514	DME_CIRCpedia_520	DME_CIRCpedia_520	14	0	0	3	0	0	7	0	0	0	0	0	4	3	0	0	0	0
2L_20339693_20339935_+_ciRNA_FBgn0003475	dmc_515	--	--	4	0	0	1	0	0	0	0	0	0	0	0	0	0	0	0	0	0
2L_20339693_20339939_+_ciRNA_FBgn0003475	dmc_516	--	--	0	0	0	1	0	0	0	0	0	0	0	0	0	0	0	0	0	0
2L_20339693_20339940_+_ciRNA_FBgn0003475	dmc_517	--	--	0	0	0	3	0	0	0	0	0	0	0	0	0	0	0	0	0	0
2L_20343598_20343947_+_circRNA_FBgn0003475	dmc_518	DME_CIRCpedia_6742	DME_CIRCpedia_6742	6	0	0	0	0	0	1	0	0	0	0	0	0	0	0	0	0	0
2L_20345524_20345670_+_circRNA_FBgn0003475	dmc_519	--	--	1	0	0	0	0	0	0	0	0	0	0	0	0	0	0	0	0	0
2L_20360012_20360812_+_circRNA_FBgn0015803	dmc_520	DME_CIRCpedia_5212	DME_CIRCpedia_5212	5	1	0	0	7	0	2	2	0	1	0	0	2	2	0	3	1	0
2L_20361968_20362826_+_circRNA_FBgn0015803	dmc_521	--	--	0	0	0	0	1	0	0	0	0	0	0	0	0	0	0	0	0	0
2L_2038008_2038045_+_ciRNA_FBgn0003557	dmc_522	--	--	1	0	0	0	0	0	0	0	0	0	0	0	0	0	0	0	0	0
2L_20381476_20381712_-_ciRNA_FBgn0032856	dmc_523	--	--	0	0	0	0	3	0	0	0	0	0	0	0	0	0	0	0	0	0
2L_20420318_20421117_+_circRNA_FBgn0032859	dmc_524	DME_CIRCpedia_4039	DME_CIRCpedia_4039	5	6	9	2	4	0	1	1	0	0	1	0	2	1	0	3	1	0
2L_2042652_2042851_+_circRNA_FBgn0003557	dmc_525	--	--	0	0	0	1	0	0	0	0	0	0	0	0	0	0	0	0	0	0
2L_20431923_20432729_+_circRNA_FBgn0263355	dmc_526	DME_CIRCpedia_521	DME_CIRCpedia_521	209	41	91	62	19	23	29	7	2	0	20	3	31	18	0	3	8	12
2L_20431923_20441246_+_circRNA_FBgn0263355	dmc_527	--	--	1	0	0	0	0	0	0	0	0	0	0	0	0	0	0	0	0	0
2L_20441056_20441246_+_circRNA_FBgn0263355	dmc_528	DME_CIRCpedia_15397	--	2	0	0	0	0	0	0	0	0	0	0	0	0	0	0	0	0	0
2L_2045699_2047639_+_circRNA_FBgn0028952	--	--	--	0	0	0	0	0	0	0	1	0	0	0	0	0	0	0	1	0	0
2L_2061809_2062299_-_circRNA_FBgn0053516	dmc_529	DME_CIRCpedia_1889	DME_CIRCpedia_1889	1	0	0	2	1	0	0	0	0	0	0	0	0	0	0	0	0	0
2L_2061809_2067160_-_circRNA_FBgn0053516	--	DME_CIRCpedia_5196	DME_CIRCpedia_5196	0	0	0	0	0	0	0	0	0	0	0	0	2	0	0	0	0	0
2L_20647788_20647934_+_ciRNA_FBgn0259936	dmc_530	--	--	0	0	0	1	0	0	0	0	0	0	0	0	0	0	0	0	0	0
2L_20647788_20647936_+_ciRNA_FBgn0259936	dmc_531	--	--	0	0	0	1	0	0	0	0	0	0	0	0	0	0	0	0	0	0
2L_20648188_20648248_+_circRNA_FBgn0259936	dmc_532	--	--	5	33	36	17	15	14	6	2	28	8	28	19	4	3	1	0	11	4
2L_20648188_20648479_+_circRNA_FBgn0259936	dmc_533	--	--	0	0	0	3	0	0	0	0	0	0	0	0	0	0	0	0	0	0
2L_20648419_20648479_+_circRNA_FBgn0259936	--	--	--	0	0	0	0	0	0	0	0	0	0	0	0	0	3	0	0	0	0
2L_20654757_20655522_-_circRNA_FBgn0261787	dmc_534	DME_CIRCpedia_4707	--	0	0	0	3	0	0	0	0	0	0	0	0	0	0	0	0	0	0
2L_2065610_2067160_-_circRNA_FBgn0053516	dmc_535	DME_CIRCpedia_5807	DME_CIRCpedia_5807	14	0	0	6	0	0	2	3	0	0	0	0	0	5	0	0	0	0
2L_20661989_20664209_-_circRNA_FBgn0051678	dmc_536	DME_CIRCpedia_522	DME_CIRCpedia_522	2	0	0	0	0	0	0	0	0	0	0	0	0	0	0	0	0	0
2L_20690142_20690456_-_circRNA_FBgn0014859	--	DME_CIRCpedia_3727	DME_CIRCpedia_3727	0	0	0	0	0	0	0	0	0	0	0	0	0	2	0	0	0	0
2L_20729688_20729876_-_ciRNA_FBgn0032879	dmc_537	--	--	0	0	0	1	0	0	0	0	0	0	0	0	0	0	0	0	0	0
2L_20735090_20735221_+_ciRNA_FBgn0262743	dmc_538	--	--	0	0	0	2	0	0	0	0	0	0	0	0	0	0	0	0	0	0
2L_20760524_20760841_+_circRNA_FBgn0011202	dmc_539	DME_CIRCpedia_5032	DME_CIRCpedia_5032	2	0	0	14	2	0	0	0	4	0	0	0	0	0	2	3	0	1
2L_20789585_20790720_-_circRNA_FBgn0250785	dmc_540	DME_CIRCpedia_15183	--	3	0	0	0	0	0	0	0	0	0	0	0	0	0	0	0	2	0
2L_20789720_20790720_-_circRNA_FBgn0250785	dmc_541	DME_CIRCpedia_5981	DME_CIRCpedia_5981	2	0	0	1	0	0	0	0	0	0	0	0	0	2	0	0	0	0
2L_20791687_20792113_-_ciRNA_FBgn0250785	dmc_542	--	--	3	0	0	0	0	0	0	0	0	0	0	0	0	0	0	0	0	0
2L_20874273_20877477_-_circRNA_FBgn0032901	dmc_543	--	--	0	5	0	0	0	0	0	0	0	0	0	0	0	0	0	0	0	0
2L_20875637_20882464_-_circRNA_FBgn0032901	dmc_544	--	--	0	0	0	1	0	0	0	0	0	0	0	0	0	0	0	0	0	0
2L_20876706_20876911_-_ciRNA_FBgn0032901	--	--	--	0	0	0	0	0	0	0	0	0	0	0	0	0	0	0	2	0	0
2L_20876911_20877477_-_circRNA_FBgn0032901	--	--	--	0	0	0	0	0	0	0	0	0	0	0	0	0	0	0	1	0	0
2L_20876911_20877677_-_circRNA_FBgn0032901	dmc_545	DME_CIRCpedia_523	DME_CIRCpedia_523	8	11	0	3	5	0	4	3	0	1	3	0	3	1	1	5	0	0
2L_20876911_20882464_-_circRNA_FBgn0032901	dmc_546	DME_CIRCpedia_15551	--	3	4	1	0	0	8	0	0	3	0	0	0	0	0	0	3	0	0
2L_20877148_20877477_-_circRNA_FBgn0032901	dmc_547	DME_CIRCpedia_15922	--	0	0	0	0	4	0	0	0	0	0	0	0	0	0	0	0	0	0
2L_20877148_20877677_-_circRNA_FBgn0032901	dmc_548	--	--	0	0	0	0	1	0	0	0	0	0	0	0	0	0	0	0	0	0
2L_20877552_20877677_-_circRNA_FBgn0032901	--	--	--	0	0	0	0	0	0	0	0	0	0	1	0	0	0	0	0	1	0
2L_20881986_20882464_-_circRNA_FBgn0032901	dmc_549	DME_CIRCpedia_524	DME_CIRCpedia_524	331	183	59	203	148	26	28	21	29	13	21	7	27	32	18	36	0	9
2L_20903015_20903559_-_circRNA_FBgn0032901	dmc_550	DME_CIRCpedia_525	DME_CIRCpedia_525	54	33	0	28	10	19	9	8	1	9	3	2	1	24	4	8	3	9
2L_20993232_21028681_-_circRNA_FBgn0250867	--	--	--	0	0	0	0	0	0	0	0	0	0	0	0	0	0	0	0	1	0
2L_21059340_21060037_-_circRNA_FBgn0032910	dmc_551	DME_CIRCpedia_1513	DME_CIRCpedia_1513	34	10	0	17	4	0	1	0	0	0	0	1	0	0	1	0	0	0
2L_21059475_21059546_-_ciRNA_FBgn0032910	dmc_552	--	--	0	0	0	4	0	0	0	0	0	0	0	0	0	0	0	0	0	0
2L_21059476_21059546_-_ciRNA_FBgn0032910	dmc_553	--	--	0	0	0	5	0	0	0	0	0	0	0	0	0	0	0	0	0	0
2L_21059546_21059852_-_circRNA_FBgn0032910	dmc_554	DME_CIRCpedia_7046	DME_CIRCpedia_7046	2	0	0	0	0	0	0	0	0	0	0	0	0	0	0	0	0	0
2L_21062260_21062608_-_circRNA_FBgn0032910	dmc_555	DME_CIRCpedia_1970	DME_CIRCpedia_1970	34	19	0	34	2	0	0	0	0	0	5	0	0	5	0	0	2	0
2L_21062260_21069607_-_circRNA_FBgn0032910	dmc_556	--	--	0	0	0	1	0	0	0	0	0	0	0	0	0	0	0	0	0	0
2L_21078185_21078255_+_ciRNA_FBgn0032911	dmc_557	--	--	0	0	0	0	3	0	0	0	0	0	0	0	0	0	0	0	0	0
2L_21114593_21116482_+_circRNA_FBgn0040297	dmc_558	--	--	0	0	0	0	1	0	0	0	0	0	0	0	0	0	0	0	0	0
2L_21114593_21118134_+_circRNA_FBgn0040297	--	DME_CIRCpedia_1514	DME_CIRCpedia_1514	0	0	0	0	0	0	0	0	0	0	0	0	1	0	0	0	0	0
2L_21119952_21120029_+_ciRNA_FBgn0040297	dmc_559	--	--	0	0	0	1	0	0	0	0	0	0	0	0	0	0	0	0	0	0
2L_21124134_21124521_+_circRNA_FBgn0040297	dmc_560	--	--	0	0	0	1	0	0	0	0	0	0	0	0	0	0	0	0	0	0
2L_21124134_21125439_+_circRNA_FBgn0040297	dmc_561	DME_CIRCpedia_1971	DME_CIRCpedia_1971	0	0	0	11	3	5	3	1	0	0	0	0	1	0	0	9	0	2
2L_21124134_21126374_+_circRNA_FBgn0040297	dmc_562	DME_CIRCpedia_2955	DME_CIRCpedia_2955	6	0	0	0	0	0	0	0	0	0	0	0	0	0	0	0	0	0
2L_21124134_21129082_+_circRNA_FBgn0040297	--	DME_CIRCpedia_5664	DME_CIRCpedia_5664	0	0	0	0	0	0	0	0	0	0	0	0	0	1	0	2	0	0
2L_21125346_21129082_+_circRNA_FBgn0040297	dmc_563	DME_CIRCpedia_2563	DME_CIRCpedia_2563	11	0	0	1	1	0	5	0	0	0	0	1	2	2	0	0	0	0
2L_21127849_21129082_+_circRNA_FBgn0040297	dmc_564	DME_CIRCpedia_526	DME_CIRCpedia_526	5	0	0	3	0	0	0	1	0	0	0	0	1	2	0	0	0	0
2L_21128062_21128172_+_ciRNA_FBgn0040297	--	--	--	0	0	0	0	0	0	1	0	0	0	0	0	0	0	0	0	0	0
2L_21128062_21128739_+_ciRNA_FBgn0040297	--	--	--	0	0	0	0	0	0	0	0	0	0	0	0	1	0	0	0	0	0
2L_21128739_21131463_+_circRNA_FBgn0040297	--	--	--	0	0	0	0	0	0	0	0	0	0	0	1	0	0	0	0	0	0
2L_21130286_21130473_+_ciRNA_FBgn0040297	--	--	--	0	0	0	0	0	0	0	0	0	0	0	0	0	0	2	0	0	2
2L_21130286_21130479_+_ciRNA_FBgn0040297	--	--	--	0	0	0	0	0	0	0	0	0	0	0	0	0	0	0	0	0	2
2L_21130286_21130485_+_ciRNA_FBgn0040297	dmc_565	--	--	0	0	0	0	2	0	0	0	0	0	0	0	0	0	0	0	0	0
2L_21130286_21130616_+_ciRNA_FBgn0040297	--	--	--	0	0	0	0	0	0	0	0	0	0	0	0	0	0	0	0	0	1
2L_21130286_21130746_+_ciRNA_FBgn0040297	--	--	--	0	0	0	0	0	0	0	0	0	0	0	0	0	0	0	0	1	0
2L_21130286_21130952_+_ciRNA_FBgn0040297	dmc_566	--	--	0	0	0	0	0	1	0	0	0	0	0	0	0	0	0	0	0	0
2L_21137514_21138030_-_circRNA_FBgn0023388	dmc_567	--	--	6	0	0	0	0	0	0	0	0	0	0	0	0	0	0	0	4	0
2L_21142045_21142238_-_ciRNA_FBgn0023388	dmc_568	--	--	0	0	0	2	0	0	0	0	0	0	0	0	0	0	0	0	0	0
2L_21188147_21195355_-_circRNA_FBgn0011829	dmc_569	--	--	8	0	0	0	0	0	0	0	0	0	0	0	0	0	0	0	0	0
2L_21226629_21228340_+_circRNA_FBgn0026577	--	--	--	0	0	0	0	0	0	0	1	0	0	0	0	0	0	0	0	0	0
2L_21238280_21256046_+_circRNA_FBgn0261239	--	--	--	0	0	0	0	0	0	0	0	1	0	0	0	0	0	0	0	0	0
2L_21253554_21256046_+_circRNA_FBgn0261239	dmc_570	DME_CIRCpedia_1515	DME_CIRCpedia_1515	3	0	0	1	0	0	5	0	0	0	0	0	4	0	0	0	0	1
2L_21273323_21274429_+_circRNA_FBgn0032938	dmc_571	DME_CIRCpedia_527	DME_CIRCpedia_527	131	54	0	49	7	35	78	41	16	12	24	9	48	36	22	13	11	15
2L_21273323_21275656_+_circRNA_FBgn0032938	--	DME_CIRCpedia_14806	--	0	0	0	0	0	0	0	0	0	0	0	0	0	1	0	0	0	0
2L_21273323_21275806_+_circRNA_FBgn0032938	dmc_572	DME_CIRCpedia_528	DME_CIRCpedia_528	43	25	14	22	14	30	28	9	7	5	10	5	15	36	5	5	10	9
2L_21273323_21278429_+_circRNA_FBgn0032938	--	DME_CIRCpedia_1516	DME_CIRCpedia_1516	0	0	0	0	0	0	3	0	0	0	0	0	3	0	0	0	1	1
2L_21273323_21281337_+_circRNA_FBgn0032938	dmc_573	--	--	7	0	0	0	0	0	0	0	0	0	0	0	0	0	0	0	0	0
2L_21275378_21275806_+_circRNA_FBgn0032938	dmc_574	DME_CIRCpedia_2564	DME_CIRCpedia_2564	13	0	0	8	4	0	2	0	0	0	0	0	5	0	1	0	0	1
2L_21275378_21278429_+_circRNA_FBgn0032938	dmc_575	DME_CIRCpedia_15399	--	4	0	0	0	0	0	0	0	0	0	0	0	0	0	0	0	0	0
2L_21277196_21278429_+_circRNA_FBgn0032938	--	--	--	0	0	0	0	0	0	0	0	0	0	0	0	0	0	0	1	0	0
2L_21281131_21281337_+_circRNA_FBgn0032938	--	--	--	0	0	0	0	0	0	1	0	0	0	0	0	0	0	0	0	0	0
2L_21287203_21289744_-_circRNA_FBgn0032940	--	DME_CIRCpedia_2565	--	0	0	0	0	0	0	1	0	0	0	1	0	0	0	0	0	0	0
2L_21297694_21301527_-_circRNA_FBgn0032940	dmc_576	DME_CIRCpedia_3356	DME_CIRCpedia_3356	7	5	0	1	3	0	0	0	0	0	0	0	0	0	0	0	2	0
2L_21297694_21304931_-_circRNA_FBgn0032940	dmc_577	DME_CIRCpedia_1517	DME_CIRCpedia_1517	1	0	0	0	0	0	0	0	0	0	0	0	0	0	0	0	0	0
2L_21301453_21304931_-_circRNA_FBgn0032940	dmc_578	DME_CIRCpedia_2566	DME_CIRCpedia_2566	0	0	6	1	0	0	0	0	0	1	0	0	0	0	0	0	2	0
2L_21311752_21312208_+_circRNA_FBgn0000370	dmc_579	DME_CIRCpedia_529	DME_CIRCpedia_529	87	49	35	45	9	0	8	2	2	2	5	4	8	8	0	5	0	0
2L_21312124_21312208_+_circRNA_FBgn0000370	--	--	--	0	0	0	0	0	0	0	0	0	0	0	0	2	2	0	0	0	0
2L_21312208_21318089_+_ciRNA_FBgn0000370	--	--	--	0	0	0	0	0	0	0	0	0	0	0	0	0	0	0	1	0	0
2L_21382018_21385397_+_circRNA_FBgn0032946	dmc_580	DME_CIRCpedia_1973	DME_CIRCpedia_1973	2	0	0	2	0	0	1	2	0	0	0	0	8	2	0	0	0	0
2L_21384454_21385397_+_circRNA_FBgn0032946	dmc_581	DME_CIRCpedia_530	DME_CIRCpedia_530	36	32	0	28	9	2	4	0	2	4	0	0	2	2	1	1	0	0
2L_21384454_21389079_+_circRNA_FBgn0032946	--	DME_CIRCpedia_1518	DME_CIRCpedia_1518	0	0	0	0	0	0	0	0	0	0	0	0	0	1	2	0	0	0
2L_21385277_21385397_+_circRNA_FBgn0032946	dmc_582	--	--	0	0	0	2	0	0	0	0	0	0	0	0	0	0	0	0	0	0
2L_21388502_21389079_+_circRNA_FBgn0032946	dmc_583	DME_CIRCpedia_2567	--	4	0	0	0	0	0	0	0	0	0	0	0	1	1	0	0	0	0
2L_2144645_2144804_-_ciRNA_FBgn0031390	dmc_584	--	--	0	0	0	1	0	0	0	0	0	0	0	0	0	0	0	0	0	0
2L_21581616_21581816_-_circRNA_FBgn0016919	dmc_585	DME_CIRCpedia_5033	--	0	0	0	0	0	8	0	0	0	0	0	0	0	0	0	0	1	0
2L_21615102_21615676_-_circRNA_FBgn0032955	dmc_586	DME_CIRCpedia_531	DME_CIRCpedia_531	15	6	28	6	3	0	4	1	0	0	0	2	6	0	0	0	1	0
2L_21615102_21616573_-_circRNA_FBgn0032955	--	DME_CIRCpedia_4708	DME_CIRCpedia_4708	0	0	0	0	0	0	2	0	0	0	0	0	0	0	1	0	0	0
2L_21615102_21618110_-_circRNA_FBgn0032955	--	DME_CIRCpedia_1974	DME_CIRCpedia_1974	0	0	0	0	0	0	2	0	0	0	0	0	0	0	0	0	1	0
2L_21616181_21616573_-_circRNA_FBgn0032955	dmc_587	DME_CIRCpedia_1975	DME_CIRCpedia_1975	80	54	52	61	18	29	6	7	3	1	16	8	19	10	16	7	3	5
2L_21616181_21617821_-_circRNA_FBgn0032955	dmc_588	DME_CIRCpedia_4709	--	0	0	0	0	1	0	0	0	0	0	0	0	0	0	0	0	0	2
2L_21616181_21618110_-_circRNA_FBgn0032955	dmc_589	DME_CIRCpedia_2568	DME_CIRCpedia_2568	8	0	0	0	0	0	0	0	0	0	0	0	0	0	0	0	0	1
2L_21617279_21618110_-_circRNA_FBgn0032955	dmc_590	DME_CIRCpedia_1519	DME_CIRCpedia_1519	8	6	0	4	2	0	0	1	0	1	0	0	0	1	0	0	0	0
2L_21629798_21629884_-_ciRNA_FBgn0022893	--	--	--	0	0	0	0	0	0	0	0	0	0	0	0	2	0	0	0	0	0
2L_21632705_21633231_+_ciRNA_FBgn0023416	dmc_591	--	--	0	0	0	1	0	0	0	0	0	0	0	0	0	0	0	0	0	0
2L_21634419_21635210_+_circRNA_FBgn0023416	dmc_592	DME_CIRCpedia_1520	DME_CIRCpedia_1520	0	0	0	2	0	0	0	0	0	0	0	0	0	1	0	0	0	0
2L_21634419_21635731_+_circRNA_FBgn0023416	--	DME_CIRCpedia_3728	DME_CIRCpedia_3728	0	0	0	0	0	0	0	1	0	0	0	0	0	4	0	0	0	0
2L_21634419_21639503_+_circRNA_FBgn0023416	--	--	--	0	0	0	0	0	0	1	0	0	0	0	0	0	0	0	0	0	0
2L_21634725_21635210_+_circRNA_FBgn0023416	dmc_593	--	--	0	0	0	1	0	0	0	0	0	0	0	0	0	0	0	0	0	0
2L_21637658_21638368_+_circRNA_FBgn0023416	dmc_594	--	--	0	0	0	1	0	0	0	0	0	0	0	0	0	0	0	0	0	0
2L_21637786_21637934_+_ciRNA_FBgn0023416	dmc_595	--	--	0	0	0	2	0	0	0	0	0	0	0	0	0	0	0	0	0	0
2L_21643169_21644219_+_circRNA_FBgn0023416	--	DME_CIRCpedia_4710	DME_CIRCpedia_4710	0	0	0	0	0	0	1	0	0	0	0	0	0	0	0	0	0	0
2L_21659272_21659801_+_ciRNA_FBgn0032956	--	--	--	0	0	0	0	0	0	1	0	0	0	0	0	0	0	0	0	0	0
2L_21662083_21662452_+_circRNA_FBgn0032956	--	--	--	0	0	0	0	0	0	0	0	0	0	0	0	0	0	0	0	1	0
2L_21665917_21669913_-_circRNA_FBgn0032957	dmc_596	DME_CIRCpedia_14807	--	14	0	0	0	0	0	0	0	0	0	0	0	0	0	0	0	0	0
2L_21665917_21673272_-_circRNA_FBgn0032957	--	DME_CIRCpedia_3729	--	0	0	0	0	0	0	0	0	0	0	0	0	0	1	0	0	0	0
2L_21668105_21669913_-_circRNA_FBgn0032957	--	DME_CIRCpedia_532	DME_CIRCpedia_532	0	0	0	0	0	0	4	0	0	0	0	0	5	3	0	0	0	0
2L_21668105_21673272_-_circRNA_FBgn0032957	--	DME_CIRCpedia_15652	--	0	0	0	0	0	0	1	0	0	0	0	0	0	0	0	0	0	0
2L_21670534_21673272_-_circRNA_FBgn0032957	dmc_597	DME_CIRCpedia_533	DME_CIRCpedia_533	0	0	11	3	0	0	1	0	0	0	4	0	1	0	0	0	0	0
2L_21672289_21673272_-_circRNA_FBgn0032957	dmc_598	DME_CIRCpedia_3357	DME_CIRCpedia_3357	0	0	0	5	0	0	0	6	0	0	0	0	0	0	0	0	0	0
2L_21680756_21681558_-_circRNA_FBgn0000559	dmc_599	DME_CIRCpedia_4711	--	1	0	0	0	0	0	0	0	0	0	0	0	0	0	0	0	0	0
2L_21688473_21701180_+_circRNA_FBgn0051619	dmc_600	DME_CIRCpedia_534	DME_CIRCpedia_534	11	0	0	2	0	0	0	1	0	0	0	0	1	0	0	0	0	0
2L_21688473_21701938_+_circRNA_FBgn0051619	dmc_601	DME_CIRCpedia_535	DME_CIRCpedia_535	22	0	0	12	0	0	1	0	0	0	0	0	0	2	0	0	0	0
2L_21688473_21704603_+_circRNA_FBgn0051619	dmc_602	DME_CIRCpedia_1521	DME_CIRCpedia_1521	1	0	0	0	0	6	10	0	0	0	1	0	5	1	0	0	3	2
2L_21688473_21711410_+_circRNA_FBgn0051619	--	--	--	0	0	0	0	0	0	0	0	0	0	0	0	0	1	0	0	0	0
2L_21700671_21704603_+_circRNA_FBgn0051619	dmc_603	DME_CIRCpedia_1522	DME_CIRCpedia_1522	9	0	0	5	0	13	1	0	0	0	0	0	1	0	0	0	3	0
2L_21700671_21725445_+_circRNA_FBgn0051619	--	--	--	0	0	0	0	0	0	0	0	0	0	0	0	0	1	0	0	0	0
2L_21704458_21710693_+_circRNA_FBgn0051619	--	DME_CIRCpedia_536	--	0	0	0	0	0	0	0	0	0	0	0	0	0	1	0	0	0	0
2L_21704458_21711410_+_circRNA_FBgn0051619	dmc_604	DME_CIRCpedia_3730	DME_CIRCpedia_3730	3	10	0	4	0	0	0	0	0	0	0	0	0	0	0	0	0	0
2L_21710563_21710693_+_circRNA_FBgn0051619	dmc_605	DME_CIRCpedia_5825	DME_CIRCpedia_5825	2	0	0	4	0	0	0	0	0	0	0	0	0	0	0	0	0	0
2L_21710563_21711410_+_circRNA_FBgn0051619	dmc_606	DME_CIRCpedia_537	DME_CIRCpedia_537	65	0	0	50	3	0	6	3	0	0	0	0	1	6	0	0	0	0
2L_21710563_21713308_+_circRNA_FBgn0051619	dmc_607	DME_CIRCpedia_538	DME_CIRCpedia_538	20	0	0	8	2	0	4	0	0	0	0	0	7	3	0	0	0	0
2L_21710563_21717672_+_circRNA_FBgn0051619	dmc_608	DME_CIRCpedia_539	DME_CIRCpedia_539	9	0	0	1	0	0	7	0	0	0	0	0	9	5	0	0	0	0
2L_21710563_21727573_+_circRNA_FBgn0051619	--	DME_CIRCpedia_5035	--	0	0	0	0	0	0	1	0	0	0	0	0	0	0	0	0	0	0
2L_21711080_21719643_+_circRNA_FBgn0051619	dmc_609	DME_CIRCpedia_6479	DME_CIRCpedia_6479	1	0	0	0	0	0	0	0	0	0	0	0	0	3	0	0	0	0
2L_21712768_21717672_+_circRNA_FBgn0051619	dmc_610	DME_CIRCpedia_540	DME_CIRCpedia_540	8	0	0	3	0	0	2	0	0	0	0	0	5	1	0	0	0	1
2L_21712768_21725445_+_circRNA_FBgn0051619	dmc_611	DME_CIRCpedia_3732	DME_CIRCpedia_3732	2	0	0	0	0	0	0	0	0	0	0	0	0	0	0	1	0	0
2L_21716324_21717672_+_circRNA_FBgn0051619	dmc_612	DME_CIRCpedia_541	DME_CIRCpedia_541	118	2	0	30	6	2	26	12	1	0	0	0	23	15	0	1	2	1
2L_21716324_21719643_+_circRNA_FBgn0051619	dmc_613	DME_CIRCpedia_6220	DME_CIRCpedia_6220	4	0	0	1	0	0	0	0	0	0	0	0	1	0	0	0	0	0
2L_21716324_21725445_+_circRNA_FBgn0051619	dmc_614	DME_CIRCpedia_3359	DME_CIRCpedia_3359	4	0	0	1	2	0	0	0	0	0	0	0	0	0	0	0	0	0
2L_21719513_21720481_+_circRNA_FBgn0051619	dmc_615	DME_CIRCpedia_1523	DME_CIRCpedia_1523	51	7	0	21	0	0	3	5	0	0	0	0	4	2	0	0	0	0
2L_21719513_21725445_+_circRNA_FBgn0051619	dmc_616	DME_CIRCpedia_2959	DME_CIRCpedia_2959	15	0	0	11	0	0	3	0	0	0	0	0	0	0	0	0	0	0
2L_21719513_21727573_+_circRNA_FBgn0051619	dmc_617	DME_CIRCpedia_6221	DME_CIRCpedia_6221	10	0	0	1	0	0	0	0	0	2	0	0	0	4	0	0	0	0
2L_21727005_21727573_+_circRNA_FBgn0051619	dmc_618	DME_CIRCpedia_542	DME_CIRCpedia_542	171	4	0	171	4	3	7	6	0	1	0	0	4	12	0	1	0	0
2L_21742074_21743971_-_circRNA_FBgn0086779	--	DME_CIRCpedia_1978	--	0	0	0	0	0	0	1	0	0	0	0	0	0	0	0	0	0	0
2L_21742523_21743971_-_circRNA_FBgn0086779	dmc_619	DME_CIRCpedia_543	--	0	3	0	0	0	0	0	0	0	0	0	0	0	0	0	0	0	0
2L_21759078_21759202_+_ciRNA_FBgn0032961	--	--	--	0	0	0	0	0	0	0	0	0	0	0	0	0	1	0	0	0	0
2L_21772999_21775446_-_circRNA_FBgn0051612	--	DME_CIRCpedia_2569	DME_CIRCpedia_2569	0	0	0	0	0	0	0	0	0	0	0	0	0	0	0	0	0	3
2L_2191849_2192090_-_circRNA_FBgn0031395	--	--	--	0	0	0	0	0	0	0	0	0	0	0	0	0	0	0	0	0	2
2L_22065214_22065260_-_ciRNA_FBgn0260996	--	--	--	0	0	0	0	0	0	0	0	0	0	0	0	0	0	0	0	1	0
2L_22140718_22140971_+_circRNA_FBgn0261802	--	--	--	0	0	0	0	0	0	0	0	0	0	0	0	0	0	0	0	2	0
2L_22145670_22146996_+_circRNA_FBgn0261802	--	--	--	0	0	0	0	0	0	0	0	0	0	1	0	0	0	0	0	0	0
2L_22154797_22156815_+_circRNA_FBgn0261802	dmc_620	DME_CIRCpedia_3360	DME_CIRCpedia_3360	7	0	0	1	0	0	3	0	0	0	0	0	1	0	0	0	2	0
2L_22154797_22158721_+_circRNA_FBgn0261802	dmc_621	DME_CIRCpedia_5983	DME_CIRCpedia_5983	0	0	0	1	0	0	0	0	0	4	0	0	1	0	0	0	0	0
2L_22154797_22160339_+_circRNA_FBgn0261802	dmc_622	--	--	3	0	0	0	0	0	0	0	0	0	0	0	0	0	0	0	0	0
2L_22156620_22157055_+_circRNA_FBgn0261802	--	--	--	0	0	0	0	0	0	0	0	0	0	0	1	0	0	0	0	0	0
2L_22168119_22168320_-_circRNA_FBgn0032979	dmc_623	--	--	0	0	0	0	0	3	0	0	0	0	0	0	0	0	0	0	0	0
2L_22253193_22253921_+_circRNA_FBgn0032988	dmc_624	DME_CIRCpedia_2571	DME_CIRCpedia_2571	3	0	0	0	0	0	1	0	0	0	0	0	0	0	0	1	0	0
2L_22325761_22325846_+_circRNA_FBgn0039972	--	--	--	0	0	0	0	0	0	0	0	0	0	1	0	0	0	0	0	0	0
2L_2242692_2242945_+_circRNA_FBgn0264979	dmc_625	--	--	2	1	0	0	0	0	0	0	0	0	0	0	0	0	0	0	0	0
2L_22535616_22536378_-_circRNA_FBgn0064225	dmc_626	DME_CIRCpedia_544	DME_CIRCpedia_544	7	3	43	0	2	0	0	0	2	1	2	0	0	0	0	2	0	1
2L_226115_228281_-_circRNA_FBgn0266557	--	DME_CIRCpedia_2515	DME_CIRCpedia_2515	0	0	0	0	0	0	0	0	0	0	0	0	0	2	0	0	0	0
2L_226115_231034_-_circRNA_FBgn0266557	dmc_627	DME_CIRCpedia_350	DME_CIRCpedia_350	1	0	0	0	0	0	0	0	1	0	0	0	0	0	0	0	3	0
2L_226115_232379_-_circRNA_FBgn0266557	dmc_628	DME_CIRCpedia_6170	DME_CIRCpedia_6170	6	0	0	0	0	0	0	0	0	0	0	0	0	0	0	0	0	0
2L_22643128_22643882_-_circRNA_FBgn0058006	dmc_629	DME_CIRCpedia_1980	DME_CIRCpedia_1980	1	0	0	5	1	0	3	0	0	1	14	1	1	2	0	0	0	0
2L_22643128_22688609_-_circRNA_FBgn0058006	--	--	--	0	0	0	0	0	0	0	0	0	0	0	0	0	1	0	0	0	0
2L_22675923_22688609_-_circRNA_FBgn0058006	dmc_630	DME_CIRCpedia_1981	DME_CIRCpedia_1981	6	0	0	0	0	0	5	0	0	0	0	1	2	3	0	0	2	0
2L_22688005_22688609_-_circRNA_FBgn0058006	dmc_631	DME_CIRCpedia_545	DME_CIRCpedia_545	59	27	16	25	13	0	6	8	4	2	0	4	6	5	4	0	0	0
2L_22718367_22718975_-_circRNA_FBgn0058006	dmc_632	DME_CIRCpedia_1982	DME_CIRCpedia_1982	11	0	0	4	3	0	0	1	1	0	0	2	0	0	0	0	2	0
2L_227371_228281_-_circRNA_FBgn0266557	dmc_633	DME_CIRCpedia_1884	DME_CIRCpedia_1884	1	0	0	0	2	0	0	0	0	0	0	0	1	0	0	0	0	0
2L_227371_229382_-_circRNA_FBgn0266557	--	DME_CIRCpedia_5443	DME_CIRCpedia_5443	0	0	0	0	0	0	2	0	0	0	0	0	2	0	0	0	0	0
2L_227371_231034_-_circRNA_FBgn0266557	dmc_634	DME_CIRCpedia_351	DME_CIRCpedia_351	179	0	15	46	0	0	20	6	0	7	4	1	28	11	0	0	0	0
2L_228132_229382_-_circRNA_FBgn0266557	dmc_635	DME_CIRCpedia_15769	--	0	1	0	0	0	0	0	0	0	0	0	0	0	0	0	0	0	0
2L_22848969_22849632_+_circRNA_FBgn0041004	dmc_636	--	--	0	0	7	4	0	0	0	0	0	0	0	0	0	0	0	0	0	0
2L_22848969_22849770_+_circRNA_FBgn0041004	dmc_637	--	--	11	0	20	2	1	13	2	2	2	0	6	0	0	8	2	1	2	0
2L_22849213_22849632_+_circRNA_FBgn0041004	dmc_638	--	--	3	0	0	0	0	0	0	1	0	0	0	0	0	0	0	0	0	0
2L_22849213_22849770_+_circRNA_FBgn0041004	dmc_639	--	--	7	0	0	2	0	0	0	0	0	0	0	0	0	0	0	0	0	0
2L_229172_231034_-_circRNA_FBgn0266557	dmc_640	DME_CIRCpedia_5444	DME_CIRCpedia_5444	0	0	0	3	0	0	0	0	0	0	0	0	1	0	0	0	0	0
2L_22924981_22925919_+_circRNA_FBgn0002566	dmc_641	DME_CIRCpedia_4712	--	0	0	0	0	0	6	0	0	0	0	0	0	0	0	0	0	0	0
2L_22924981_22927765_+_circRNA_FBgn0002566	dmc_642	DME_CIRCpedia_1525	DME_CIRCpedia_1525	0	2	0	0	0	0	2	0	0	0	0	0	1	2	0	0	0	1
2L_22927437_22927765_+_circRNA_FBgn0002566	dmc_643	DME_CIRCpedia_546	DME_CIRCpedia_546	89	10	71	66	36	107	11	10	10	0	4	0	12	13	6	9	27	23
2L_229695_229929_-_ciRNA_FBgn0266557	dmc_644	--	--	0	10	0	0	0	0	0	0	0	0	0	0	0	0	0	0	0	0
2L_22990753_22991339_+_circRNA_FBgn0000384	dmc_645	--	--	0	0	0	1	0	0	0	0	0	0	0	0	0	0	0	0	0	0
2L_22990753_22991534_+_circRNA_FBgn0000384	dmc_646	DME_CIRCpedia_15552	--	0	0	0	0	1	0	0	0	0	0	0	0	0	0	0	0	0	0
2L_229984_230537_-_ciRNA_FBgn0266557	--	--	--	0	0	0	0	0	0	0	0	0	0	0	0	1	0	0	0	0	0
2L_23003746_23005686_-_circRNA_FBgn0250907	--	DME_CIRCpedia_547	DME_CIRCpedia_547	0	0	0	0	0	0	3	0	0	0	0	0	1	0	0	0	0	0
2L_23012217_23016090_-_circRNA_FBgn0250907	dmc_647	DME_CIRCpedia_1526	--	2	0	0	0	0	0	2	0	0	0	0	0	0	0	0	0	0	0
2L_23012217_23016104_-_circRNA_FBgn0250907	dmc_648	DME_CIRCpedia_14808	--	1	0	0	0	0	0	0	0	0	0	0	0	0	0	0	0	0	0
2L_230537_231034_-_circRNA_FBgn0266557	dmc_649	DME_CIRCpedia_352	DME_CIRCpedia_352	27	6	0	12	1	5	3	0	0	1	4	0	0	5	0	0	0	0
2L_2309515_2310449_-_circRNA_FBgn0031413	dmc_650	--	--	0	0	0	1	0	0	0	0	0	0	0	0	0	0	0	0	0	0
2L_2310125_2310870_-_circRNA_FBgn0031413	dmc_651	--	--	6	9	0	1	1	0	0	0	0	0	0	0	0	0	2	0	0	0
2L_23162924_23163058_-_circRNA_FBgn0039958	--	--	--	0	0	0	0	0	0	0	0	0	0	1	0	0	0	0	0	0	0
2L_231947_232379_-_circRNA_FBgn0266557	dmc_652	--	--	0	2	0	0	0	0	0	0	0	0	0	0	0	0	0	0	0	0
2L_231947_242744_-_circRNA_FBgn0266557	--	--	--	0	0	0	0	0	0	0	0	0	0	0	0	0	0	0	0	1	0
2L_2323350_2330810_-_circRNA_FBgn0031413	dmc_653	DME_CIRCpedia_2895	--	0	0	4	2	0	0	0	0	0	0	0	0	0	0	0	0	0	1
2L_2323382_2324256_+_circRNA_FBgn0031414	dmc_654	DME_CIRCpedia_371	DME_CIRCpedia_371	18	0	0	7	0	0	16	7	0	0	0	0	18	8	0	0	0	0
2L_2323382_2327552_+_circRNA_FBgn0031414	dmc_655	DME_CIRCpedia_372	DME_CIRCpedia_372	257	1	0	33	0	0	56	15	0	0	0	0	71	33	1	0	0	0
2L_2323382_2347179_+_circRNA_FBgn0031414	--	DME_CIRCpedia_4023	DME_CIRCpedia_4023	0	0	0	0	0	0	3	0	0	0	0	0	2	0	0	0	0	0
2L_2327403_2327552_+_circRNA_FBgn0031414	dmc_656	DME_CIRCpedia_7003	DME_CIRCpedia_7003	0	0	0	2	0	0	0	0	0	0	0	0	0	0	0	0	0	0
2L_2327403_2341094_+_circRNA_FBgn0031414	--	--	--	0	0	0	0	0	0	1	0	0	0	0	0	0	0	0	0	0	0
2L_233996_242744_-_circRNA_FBgn0266557	--	DME_CIRCpedia_15288	--	0	0	0	0	0	0	0	0	0	0	0	0	0	1	0	0	0	0
2L_2346826_2347179_+_circRNA_FBgn0031414	dmc_657	DME_CIRCpedia_5808	DME_CIRCpedia_5808	0	0	0	1	0	0	0	0	0	0	0	0	2	0	0	0	0	0
2L_2361597_2364889_-_ciRNA_FBgn0014010	--	--	--	0	0	0	0	0	0	0	0	0	0	0	0	2	0	0	0	0	0
2L_2373133_2373722_-_circRNA_FBgn0031418	--	--	--	0	0	0	0	0	0	0	0	0	0	0	0	0	0	0	1	0	0
2L_2376143_2376264_+_ciRNA_FBgn0031420	--	--	--	0	0	0	0	0	0	0	0	0	0	0	0	0	0	0	0	3	0
2L_2455056_2455938_+_circRNA_FBgn0000490	dmc_658	DME_CIRCpedia_1477	DME_CIRCpedia_1477	0	0	0	2	0	0	0	0	0	0	0	0	0	1	0	1	0	5
2L_248733_250756_-_ciRNA_FBgn0266557	--	--	--	0	0	0	0	0	0	0	0	0	0	0	0	1	0	0	0	0	0
2L_248738_250756_-_ciRNA_FBgn0266557	--	--	--	0	0	0	0	0	0	0	0	0	0	0	0	1	0	0	0	0	0
2L_2495373_2495888_+_circRNA_FBgn0011818	dmc_659	DME_CIRCpedia_4363	DME_CIRCpedia_4363	0	4	11	1	0	4	1	0	0	0	0	1	0	0	0	2	3	3
2L_2495569_2495888_+_circRNA_FBgn0011818	--	--	--	0	0	0	0	0	0	3	0	0	0	0	0	0	1	0	0	0	1
2L_2563132_2564522_-_circRNA_FBgn0031432	--	--	--	0	0	0	0	0	0	0	0	0	0	0	0	0	0	0	1	0	0
2L_2583333_2583533_-_ciRNA_FBgn0026479	dmc_660	--	--	0	0	0	1	0	0	0	0	0	0	0	0	0	0	0	0	0	0
2L_2583337_2583533_-_ciRNA_FBgn0026479	dmc_661	--	--	0	0	0	3	0	0	0	0	0	0	0	0	0	0	0	0	0	0
2L_26765_26964_-_circRNA_FBgn0051973	dmc_662	DME_CIRCpedia_1882	DME_CIRCpedia_1882	0	0	0	1	1	0	0	0	0	0	0	0	0	0	0	0	0	0
2L_2704925_2712136_+_circRNA_FBgn0051690	--	DME_CIRCpedia_375	--	0	0	0	0	0	0	0	0	0	0	0	0	2	0	0	0	0	0
2L_2710498_2712136_+_circRNA_FBgn0051690	dmc_663	DME_CIRCpedia_376	DME_CIRCpedia_376	2	0	0	6	0	0	7	1	0	0	0	0	2	4	0	0	0	0
2L_2726226_2726335_+_circRNA_FBgn0031449	dmc_664	--	--	0	0	0	1	0	0	0	0	0	0	0	0	0	0	0	0	0	0
2L_2737031_2737900_+_circRNA_FBgn0031449	dmc_665	DME_CIRCpedia_1890	DME_CIRCpedia_1890	9	3	0	1	2	0	0	2	0	0	0	0	0	1	0	2	0	0
2L_2737421_2737567_+_circRNA_FBgn0031449	dmc_666	--	--	0	0	0	1	2	0	0	0	2	0	0	0	0	0	0	0	0	0
2L_2741051_2741098_+_ciRNA_FBgn0031450	--	--	--	0	0	0	0	0	0	0	0	0	0	0	0	1	0	0	1	0	0
2L_276738_276903_-_circRNA_FBgn0086855	dmc_667	--	--	8	0	0	2	0	0	0	0	0	0	0	0	0	0	0	0	0	0
2L_2783040_2783274_-_circRNA_FBgn0004242	dmc_668	DME_CIRCpedia_4655	--	3	0	0	2	0	0	0	0	0	0	0	0	0	0	0	0	0	0
2L_2785538_2787162_-_circRNA_FBgn0004242	dmc_669	DME_CIRCpedia_2518	DME_CIRCpedia_2518	1	0	0	3	0	0	0	0	0	0	0	0	1	0	0	0	0	0
2L_2785538_2787168_-_circRNA_FBgn0004242	dmc_670	DME_CIRCpedia_5649	DME_CIRCpedia_5649	1	0	0	2	0	0	0	1	0	0	0	0	0	0	0	0	0	0
2L_2785538_2798836_-_circRNA_FBgn0004242	dmc_671	DME_CIRCpedia_3318	DME_CIRCpedia_3318	6	3	0	0	0	0	3	0	0	0	0	0	3	1	1	0	0	0
2L_2792194_2793908_-_circRNA_FBgn0004242	dmc_672	DME_CIRCpedia_2897	DME_CIRCpedia_2897	21	0	0	5	0	0	3	0	0	0	0	0	0	2	0	0	0	0
2L_2793174_2793908_-_circRNA_FBgn0004242	dmc_673	--	--	3	0	0	0	0	0	0	0	0	0	0	0	0	0	0	0	0	0
2L_2793174_2798836_-_circRNA_FBgn0004242	dmc_674	DME_CIRCpedia_377	DME_CIRCpedia_377	10	0	0	0	0	0	0	0	0	0	0	0	0	4	0	0	0	0
2L_2798485_2798836_-_circRNA_FBgn0004242	dmc_675	DME_CIRCpedia_2519	DME_CIRCpedia_2519	3	3	0	10	3	0	1	1	0	1	0	0	0	1	0	0	0	0
2L_2808979_2810643_+_circRNA_FBgn0031461	--	DME_CIRCpedia_1478	DME_CIRCpedia_1478	0	0	0	0	0	0	4	0	0	0	0	0	1	1	0	1	0	0
2L_2821057_2821229_-_ciRNA_FBgn0031464	dmc_676	--	--	0	0	0	0	1	0	0	0	0	0	0	0	0	0	0	0	0	0
2L_2821059_2821229_-_ciRNA_FBgn0031464	dmc_677	--	--	0	0	0	1	0	0	0	0	0	0	0	0	0	0	0	0	0	0
2L_2821066_2821229_-_ciRNA_FBgn0031464	dmc_678	--	--	0	0	11	0	0	0	0	0	0	0	0	0	0	0	0	0	0	0
2L_2821071_2821229_-_ciRNA_FBgn0031464	dmc_679	--	--	1	0	0	0	1	0	0	0	0	0	0	0	0	0	0	0	0	0
2L_284747_284968_-_circRNA_FBgn0031245	dmc_680	DME_CIRCpedia_353	--	4	0	0	0	0	0	0	0	0	0	0	0	0	0	0	0	0	0
2L_284747_291031_-_circRNA_FBgn0031245	dmc_681	DME_CIRCpedia_6437	DME_CIRCpedia_6437	0	0	0	1	0	0	0	0	0	0	0	0	0	0	0	0	0	0
2L_2864968_2865577_+_circRNA_FBgn0031474	dmc_682	DME_CIRCpedia_4160	DME_CIRCpedia_4160	0	0	0	0	1	0	0	0	0	0	0	0	0	0	0	0	0	3
2L_2866331_2867230_+_circRNA_FBgn0031474	dmc_683	DME_CIRCpedia_6177	DME_CIRCpedia_6177	10	6	0	3	1	0	0	0	0	0	0	0	0	0	0	0	0	0
2L_2867230_2867310_+_ciRNA_FBgn0031474	dmc_684	--	--	0	0	0	2	3	0	0	0	0	0	0	0	0	0	0	0	0	0
2L_2870688_2871688_-_circRNA_FBgn0051694	dmc_685	DME_CIRCpedia_378	DME_CIRCpedia_378	44	20	7	3	6	11	7	5	3	2	1	5	3	4	0	1	0	5
2L_2875264_2875364_+_ciRNA_FBgn0031478	dmc_686	--	--	0	0	0	3	0	0	0	0	0	0	0	0	0	0	0	0	0	0
2L_2886133_2886354_+_ciRNA_FBgn0041111	--	--	--	0	0	0	0	0	0	0	0	0	0	0	0	0	0	0	0	0	1
2L_2890170_2945792_+_circRNA_FBgn0041111	--	--	--	0	0	0	0	0	0	0	0	0	0	0	0	0	0	1	0	0	0
2L_2946708_2948145_+_circRNA_FBgn0041111	dmc_687	--	--	3	0	0	0	0	0	0	0	0	0	0	0	0	0	0	0	0	0
2L_2960689_2961996_+_circRNA_FBgn0010263	dmc_688	DME_CIRCpedia_2521	--	7	0	0	0	0	0	0	0	0	0	0	0	0	0	0	0	0	0
2L_2961214_2961996_+_circRNA_FBgn0010263	dmc_689	DME_CIRCpedia_6178	DME_CIRCpedia_6178	0	0	0	1	0	0	0	0	0	0	0	0	0	0	0	0	0	0
2L_2961217_2961996_+_circRNA_FBgn0010263	dmc_690	--	--	2	0	0	0	0	6	0	0	0	0	0	0	0	0	0	0	0	0
2L_2980469_2980574_-_circRNA_FBgn0250786	dmc_691	--	--	0	0	0	2	0	0	0	0	0	0	0	0	0	0	0	0	0	0
2L_299032_299918_+_circRNA_FBgn0020622	dmc_692	DME_CIRCpedia_4145	DME_CIRCpedia_4145	1	0	0	1	0	0	0	1	0	0	0	0	1	0	0	0	0	0
2L_2993544_2995070_+_circRNA_FBgn0025681	--	DME_CIRCpedia_7274	DME_CIRCpedia_7274	0	0	0	0	0	0	0	0	0	0	0	1	0	0	0	0	0	0
2L_2995411_2997059_+_circRNA_FBgn0025681	dmc_693	DME_CIRCpedia_4296	DME_CIRCpedia_4296	2	0	0	3	0	0	0	0	0	0	0	0	1	1	0	0	3	0
2L_3030575_3030681_+_ciRNA_FBgn0031495	dmc_694	--	--	0	0	0	1	0	0	0	0	0	0	0	0	0	0	0	0	0	0
2L_30393_35212_-_circRNA_FBgn0051973	--	DME_CIRCpedia_2889	--	0	0	0	0	0	0	1	1	0	0	0	0	0	0	0	0	0	0
2L_3045653_3048427_+_circRNA_FBgn0042627	dmc_695	DME_CIRCpedia_6703	DME_CIRCpedia_6703	0	14	0	0	1	0	0	0	1	1	5	0	0	0	0	3	0	0
2L_3046949_3048427_+_circRNA_FBgn0042627	--	--	--	0	0	0	0	0	0	0	0	0	0	0	0	0	0	1	0	0	0
2L_3070822_3071764_-_circRNA_FBgn0015600	--	--	--	0	0	0	0	0	0	0	0	0	0	0	0	1	0	0	0	0	0
2L_3080650_3081268_-_circRNA_FBgn0015600	dmc_696	DME_CIRCpedia_379	DME_CIRCpedia_379	56	4	14	35	9	20	6	3	1	0	0	0	0	6	0	2	3	3
2L_3080650_3094375_-_circRNA_FBgn0015600	dmc_697	DME_CIRCpedia_2900	--	0	0	0	1	0	0	3	0	0	0	0	0	0	0	0	0	0	1
2L_3080650_3098065_-_circRNA_FBgn0015600	dmc_698	DME_CIRCpedia_380	DME_CIRCpedia_380	7	0	0	1	0	7	2	2	0	0	0	0	5	0	0	2	0	0
2L_3080650_3099932_-_circRNA_FBgn0015600	--	--	--	0	0	0	0	0	0	0	0	3	0	0	0	0	1	0	0	0	0
2L_3080650_3108861_-_circRNA_FBgn0015600	--	DME_CIRCpedia_5017	DME_CIRCpedia_5017	0	0	0	0	0	0	0	0	0	0	0	0	0	0	0	0	1	0
2L_3080650_3127790_-_circRNA_FBgn0015600	--	--	--	0	0	0	0	0	0	0	0	0	0	0	1	0	0	0	0	0	0
2L_3094216_3098065_-_circRNA_FBgn0015600	dmc_699	DME_CIRCpedia_381	DME_CIRCpedia_381	151	37	18	91	11	56	21	7	4	1	2	0	16	36	1	0	11	11
2L_3094216_3108861_-_circRNA_FBgn0015600	--	DME_CIRCpedia_5116	DME_CIRCpedia_5116	0	0	0	0	0	0	0	0	0	0	0	0	0	0	0	0	2	0
2L_3097921_3098065_-_circRNA_FBgn0015600	dmc_700	DME_CIRCpedia_5650	DME_CIRCpedia_5650	8	0	18	4	2	0	0	0	0	0	0	0	0	0	0	0	0	0
2L_3097921_3108861_-_circRNA_FBgn0015600	dmc_701	DME_CIRCpedia_4656	DME_CIRCpedia_4656	0	0	0	1	1	0	0	0	0	0	0	0	0	0	0	0	0	0
2L_3097921_3124957_-_circRNA_FBgn0015600	--	--	--	0	0	0	0	0	0	0	0	0	0	0	0	1	0	0	0	0	0
2L_3108724_3127790_-_circRNA_FBgn0015600	--	DME_CIRCpedia_15531	--	0	0	0	0	0	0	0	0	0	0	0	5	0	1	0	0	1	1
2L_3124014_3127790_-_circRNA_FBgn0015600	dmc_702	--	--	1	0	0	0	0	0	2	0	1	0	0	0	1	2	0	0	0	0
2L_3147849_3148046_-_ciRNA_FBgn0011648	dmc_703	--	--	0	0	0	1	0	0	0	0	0	0	0	0	0	0	0	0	0	0
2L_317742_318120_+_circRNA_FBgn0004611	dmc_704	DME_CIRCpedia_1471	DME_CIRCpedia_1471	19	22	9	31	10	4	0	1	2	1	0	0	4	9	2	1	1	1
2L_317742_325824_+_circRNA_FBgn0004611	dmc_705	DME_CIRCpedia_1472	DME_CIRCpedia_1472	3	0	0	0	1	0	0	0	0	0	0	0	0	0	0	0	0	0
2L_317742_340855_+_circRNA_FBgn0004611	--	DME_CIRCpedia_1473	DME_CIRCpedia_1473	0	0	0	0	0	0	0	0	0	0	0	0	0	0	2	0	2	0
2L_3183315_3185536_-_circRNA_FBgn0085422	dmc_706	--	--	2	0	0	0	0	0	0	0	0	0	0	0	1	2	0	0	0	0
2L_3184876_3185536_-_circRNA_FBgn0085422	dmc_707	DME_CIRCpedia_4025	--	0	0	0	1	0	0	0	0	0	0	0	0	0	0	0	0	0	0
2L_3188581_3190798_-_circRNA_FBgn0085422	dmc_708	--	--	4	0	0	1	0	0	0	2	0	0	0	0	0	0	0	0	0	0
2L_3189363_3190798_-_circRNA_FBgn0085422	dmc_709	--	--	3	0	0	0	0	0	0	0	0	0	0	0	0	0	0	0	0	0
2L_3189978_3190798_-_circRNA_FBgn0085422	dmc_710	DME_CIRCpedia_15290	--	0	0	0	3	0	0	0	0	0	0	0	0	0	0	0	0	0	0
2L_3189978_3193111_-_circRNA_FBgn0085422	--	--	--	0	0	0	0	0	0	0	1	0	0	0	0	0	0	0	0	0	0
2L_3190411_3193111_-_circRNA_FBgn0085422	--	--	--	0	0	0	0	0	0	0	0	0	0	0	0	1	0	0	0	0	0
2L_328481_328592_-_ciRNA_FBgn0264086	--	--	--	0	0	0	0	0	0	0	0	0	0	0	0	0	0	0	0	1	0
2L_3292632_3293017_-_circRNA_FBgn0031515	dmc_711	--	--	0	0	0	0	1	0	1	0	0	0	0	0	0	0	0	0	0	0
2L_3297052_3297564_-_circRNA_FBgn0031516	--	--	--	0	0	0	0	0	0	0	0	0	0	0	0	0	0	0	0	0	2
2L_3309499_3309751_+_ciRNA_FBgn0031517	dmc_712	--	--	0	0	0	0	3	0	0	0	0	0	0	0	0	0	0	0	0	0
2L_3316036_3316458_+_circRNA_FBgn0031518	dmc_713	--	--	0	0	0	1	0	0	0	0	0	0	0	0	0	0	0	0	0	0
2L_3320647_3320773_+_ciRNA_FBgn0031520	dmc_714	--	--	0	0	0	0	1	0	0	0	0	0	0	0	0	0	0	0	0	0
2L_3322511_3322673_+_ciRNA_FBgn0031520	dmc_715	--	--	2	0	0	0	0	0	0	0	0	0	0	0	0	0	0	0	0	0
2L_3328938_3329351_+_circRNA_FBgn0053282	dmc_716	--	--	0	3	0	0	0	0	0	0	0	0	0	0	0	0	0	0	0	0
2L_3337929_3338226_-_ciRNA_FBgn0020445	--	--	--	0	0	0	0	0	0	0	0	0	0	0	0	0	0	0	1	0	0
2L_3352475_3353714_-_circRNA_FBgn0020445	dmc_717	DME_CIRCpedia_1480	--	7	1	0	0	0	0	7	0	3	1	0	1	0	0	0	0	3	0
2L_335414_336546_+_circRNA_FBgn0004611	dmc_718	DME_CIRCpedia_5447	DME_CIRCpedia_5447	6	0	0	0	0	0	0	0	0	0	0	0	0	0	0	0	0	0
2L_335414_338118_+_circRNA_FBgn0004611	--	DME_CIRCpedia_1885	DME_CIRCpedia_1885	0	0	0	0	0	0	0	0	0	1	0	0	0	0	0	0	0	0
2L_335414_340855_+_circRNA_FBgn0004611	dmc_719	DME_CIRCpedia_15906	--	0	0	0	0	1	0	0	0	0	0	0	0	1	0	0	0	0	0
2L_336017_337198_+_circRNA_FBgn0004611	dmc_720	DME_CIRCpedia_6172	DME_CIRCpedia_6172	0	4	0	0	0	0	0	0	6	0	1	1	1	1	0	0	0	0
2L_336017_338118_+_circRNA_FBgn0004611	--	DME_CIRCpedia_1474	DME_CIRCpedia_1474	0	0	0	0	0	0	3	0	0	0	0	0	2	0	0	1	0	0
2L_336017_343729_+_circRNA_FBgn0004611	--	--	--	0	0	0	0	0	0	0	0	0	0	0	0	1	0	0	0	0	0
2L_3362730_3362998_-_ciRNA_FBgn0085423	--	--	--	0	0	0	0	0	0	0	0	0	0	0	0	0	2	0	0	0	0
2L_3362998_3363195_-_circRNA_FBgn0085423	dmc_721	--	--	0	0	0	2	0	0	0	0	0	0	0	0	0	0	0	0	0	0
2L_3365426_3367719_-_circRNA_FBgn0085423	dmc_722	--	--	1	0	0	0	0	0	0	0	0	0	0	0	0	0	0	0	0	0
2L_3367244_3368194_-_circRNA_FBgn0085423	--	DME_CIRCpedia_5453	DME_CIRCpedia_5453	0	0	0	0	0	0	0	2	0	0	0	0	0	1	0	0	0	0
2L_337015_339441_+_circRNA_FBgn0004611	dmc_723	DME_CIRCpedia_15527	--	4	0	0	0	0	0	0	0	0	0	0	0	0	0	0	0	0	0
2L_337937_339441_+_circRNA_FBgn0004611	dmc_724	DME_CIRCpedia_3314	DME_CIRCpedia_3314	4	0	0	0	0	0	1	0	0	5	4	0	0	2	0	0	0	0
2L_337937_340855_+_circRNA_FBgn0004611	dmc_725	DME_CIRCpedia_354	DME_CIRCpedia_354	5	0	0	0	0	0	6	0	0	0	0	0	3	0	0	0	0	1
2L_337937_343729_+_circRNA_FBgn0004611	dmc_726	DME_CIRCpedia_7000	DME_CIRCpedia_7000	0	0	0	2	1	0	0	0	0	0	0	0	1	1	1	0	0	0
2L_340709_343729_+_circRNA_FBgn0004611	--	DME_CIRCpedia_5805	DME_CIRCpedia_5805	0	0	0	0	0	0	0	0	0	0	0	0	1	0	0	0	0	0
2L_3426429_3426485_-_ciRNA_FBgn0031530	--	--	--	0	0	0	0	0	0	0	0	0	0	0	0	3	0	0	0	0	0
2L_34413_34557_-_ciRNA_FBgn0051973	dmc_727	--	--	0	0	0	0	1	0	0	0	0	0	0	0	0	0	0	0	0	0
2L_34557_34912_-_circRNA_FBgn0051973	--	--	--	0	0	0	0	0	0	0	0	0	0	0	0	0	1	0	0	0	0
2L_3461437_3461706_-_circRNA_FBgn0031538	--	--	--	0	0	0	0	0	0	0	0	0	1	0	0	0	0	0	0	0	0
2L_347936_348069_+_ciRNA_FBgn0004611	--	--	--	0	0	0	0	0	0	0	0	0	0	0	0	0	0	0	0	0	2
2L_347936_355044_+_ciRNA_FBgn0004611	--	--	--	0	0	0	0	0	0	0	0	1	0	0	0	0	0	0	0	0	0
2L_3495479_3495878_-_circRNA_FBgn0014396	--	--	--	0	0	0	0	0	0	0	0	0	0	0	0	0	1	0	0	0	0
2L_3495479_3504578_-_circRNA_FBgn0014396	--	DME_CIRCpedia_2522	--	0	0	0	0	0	0	0	0	1	0	0	0	0	0	0	1	0	0
2L_3499320_3499763_-_circRNA_FBgn0014396	dmc_728	DME_CIRCpedia_4657	--	0	0	0	2	0	0	0	0	0	0	0	0	0	0	0	0	0	0
2L_3499320_3504578_-_circRNA_FBgn0014396	--	DME_CIRCpedia_1891	--	0	0	0	0	0	0	0	0	2	0	0	0	1	2	0	2	0	0
2L_3499787_3500000_-_ciRNA_FBgn0014396	dmc_729	--	--	2	0	0	0	0	0	0	0	0	0	0	0	0	0	0	0	0	0
2L_3499789_3500000_-_ciRNA_FBgn0014396	dmc_730	--	--	0	0	0	0	1	0	0	0	0	0	0	0	0	0	0	0	0	0
2L_3499833_3500000_-_ciRNA_FBgn0014396	dmc_731	--	--	7	0	0	7	3	0	0	0	0	0	0	0	0	0	0	0	0	0
2L_3500000_3504578_-_circRNA_FBgn0014396	--	DME_CIRCpedia_2523	--	0	0	0	0	0	0	0	0	0	0	0	0	0	0	1	0	0	0
2L_3501171_3502123_-_circRNA_FBgn0014396	dmc_732	DME_CIRCpedia_15390	--	0	9	0	0	0	0	0	0	0	0	0	0	0	0	0	0	0	0
2L_3501171_3502126_-_circRNA_FBgn0014396	dmc_733	DME_CIRCpedia_2524	DME_CIRCpedia_2524	0	8	0	1	1	0	0	3	0	0	0	0	0	1	0	1	0	0
2L_3502154_3502415_-_ciRNA_FBgn0014396	dmc_734	--	--	5	0	0	0	0	0	0	0	0	0	0	0	0	0	0	0	0	0
2L_3502415_3502557_-_circRNA_FBgn0014396	dmc_735	--	--	0	0	0	1	0	0	0	0	0	0	0	0	0	0	0	0	0	0
2L_3502415_3504578_-_circRNA_FBgn0014396	dmc_736	DME_CIRCpedia_4026	--	2	0	0	0	0	0	0	2	1	0	0	0	1	0	0	0	0	1
2L_3514403_3514529_-_ciRNA_FBgn0053123	dmc_737	--	--	0	0	0	1	0	0	0	0	0	0	0	0	0	0	0	0	0	0
2L_3523143_3523672_-_circRNA_FBgn0031547	--	--	--	0	0	0	0	0	0	0	0	0	0	0	0	0	0	0	0	2	0
2L_3624223_3624676_-_circRNA_FBgn0000721	dmc_738	DME_CIRCpedia_3667	DME_CIRCpedia_3667	0	0	0	1	0	0	0	1	0	0	0	0	0	0	0	1	0	0
2L_3624223_3626216_-_circRNA_FBgn0000721	dmc_739	--	--	0	5	0	0	0	0	0	0	0	0	0	0	0	0	0	0	0	0
2L_3634238_3634405_-_circRNA_FBgn0000721	--	DME_CIRCpedia_5018	DME_CIRCpedia_5018	0	0	0	0	0	0	0	0	0	0	0	0	0	0	0	0	1	0
2L_3634238_3640517_-_circRNA_FBgn0000721	--	DME_CIRCpedia_2526	DME_CIRCpedia_2526	0	0	0	0	0	0	0	0	0	1	2	0	0	1	0	0	3	0
2L_3638938_3640517_-_circRNA_FBgn0000721	dmc_740	DME_CIRCpedia_4364	DME_CIRCpedia_4364	6	0	0	2	1	10	3	0	2	0	5	4	1	3	3	3	2	4
2L_3673177_3678464_+_circRNA_FBgn0085369	dmc_741	--	--	1	0	0	1	0	0	0	0	0	0	0	0	0	0	0	0	0	0
2L_3673177_3684633_+_circRNA_FBgn0085369	dmc_742	DME_CIRCpedia_5955	DME_CIRCpedia_5955	1	0	0	1	0	0	0	0	0	0	0	0	0	0	0	0	0	0
2L_3678210_3678464_+_circRNA_FBgn0085369	dmc_743	DME_CIRCpedia_382	DME_CIRCpedia_382	13	0	0	14	0	0	0	1	0	0	0	0	1	1	0	0	0	0
2L_3678210_3684633_+_circRNA_FBgn0085369	dmc_744	DME_CIRCpedia_2903	DME_CIRCpedia_2903	2	0	0	0	0	0	0	0	0	0	0	0	0	0	0	0	0	0
2L_3683866_3684633_+_circRNA_FBgn0085369	dmc_745	DME_CIRCpedia_5956	DME_CIRCpedia_5956	27	0	0	8	0	0	1	0	0	0	0	0	0	0	1	0	0	0
2L_3706803_3706921_-_ciRNA_FBgn0051777	--	--	--	0	0	0	0	0	0	0	0	0	0	0	1	0	0	0	0	0	0
2L_3714491_3714624_+_ciRNA_FBgn0031566	dmc_746	--	--	0	0	0	1	0	0	0	0	0	0	0	0	0	0	0	0	0	0
2L_3714491_3714626_+_ciRNA_FBgn0031566	dmc_747	--	--	0	0	0	1	0	0	0	0	0	0	0	0	0	0	0	0	0	0
2L_3721378_3723764_+_circRNA_FBgn0003386	--	--	--	0	0	0	0	0	0	1	0	0	0	0	0	0	0	0	0	0	0
2L_3746823_3747087_+_ciRNA_FBgn0031568	dmc_748	--	--	0	0	0	1	0	1	0	0	0	0	0	0	0	0	0	0	0	0
2L_3749021_3749886_+_circRNA_FBgn0031568	dmc_749	--	--	0	0	0	1	0	0	5	0	0	0	0	0	0	0	0	0	0	0
2L_3758089_3758509_+_ciRNA_FBgn0263846	--	--	--	0	0	0	0	0	0	2	0	0	0	0	0	0	0	0	0	0	0
2L_3758737_3759154_+_circRNA_FBgn0263846	--	--	--	0	0	0	0	0	0	0	0	0	0	0	0	0	1	0	0	0	0
2L_3760067_3763205_+_circRNA_FBgn0263846	dmc_750	DME_CIRCpedia_384	--	2	0	0	0	0	0	0	0	0	0	0	0	0	0	0	0	0	0
2L_3763648_3765359_+_circRNA_FBgn0263846	dmc_751	DME_CIRCpedia_385	DME_CIRCpedia_385	2	0	0	0	0	0	0	0	0	0	0	0	0	0	0	0	0	0
2L_3763648_3766043_+_circRNA_FBgn0263846	dmc_752	DME_CIRCpedia_386	DME_CIRCpedia_386	10	0	0	4	0	0	5	1	0	0	0	0	0	5	0	0	0	0
2L_3765169_3765359_+_circRNA_FBgn0263846	--	--	--	0	0	0	0	0	0	0	0	0	0	0	0	1	0	0	0	0	0
2L_3772460_3780579_+_circRNA_FBgn0004893	--	--	--	0	0	0	0	0	0	2	0	0	0	0	0	0	0	0	0	0	0
2L_3779692_3780579_+_circRNA_FBgn0004893	dmc_753	DME_CIRCpedia_388	DME_CIRCpedia_388	3	0	7	3	1	0	0	0	0	0	0	0	0	0	0	0	0	0
2L_3807132_3807461_+_circRNA_FBgn0021800	dmc_754	--	--	0	3	0	0	0	0	0	0	0	0	0	0	0	0	0	0	0	0
2L_3811570_3812534_-_circRNA_FBgn0031573	--	DME_CIRCpedia_3668	--	0	0	0	0	0	0	0	0	0	0	0	0	0	0	0	0	3	0
2L_38534_38731_-_circRNA_FBgn0051973	dmc_755	--	--	4	0	0	1	0	0	0	0	0	0	0	0	0	0	0	0	0	0
2L_38534_39857_-_circRNA_FBgn0051973	dmc_756	DME_CIRCpedia_14863	--	0	0	0	3	0	0	0	1	0	0	0	0	0	0	0	0	0	0
2L_38534_58182_-_circRNA_FBgn0051973	--	--	--	0	0	0	0	0	0	0	2	0	0	0	0	0	0	0	0	0	0
2L_3878894_3887556_-_circRNA_FBgn0000256	dmc_757	DME_CIRCpedia_1481	DME_CIRCpedia_1481	6	4	0	0	0	0	0	0	0	0	0	0	0	0	0	0	0	0
2L_3884035_3884518_-_circRNA_FBgn0000256	dmc_758	DME_CIRCpedia_6183	DME_CIRCpedia_6183	0	0	0	1	0	0	0	0	0	0	0	0	0	0	0	0	0	0
2L_3884035_3887556_-_circRNA_FBgn0000256	--	DME_CIRCpedia_15689	--	0	0	0	0	0	0	1	0	0	0	0	1	0	0	0	0	0	0
2L_3884035_3893604_-_circRNA_FBgn0000256	--	--	--	0	0	0	0	0	0	0	0	0	0	0	0	0	0	0	0	0	1
2L_3889784_3893261_-_ciRNA_FBgn0000256	--	--	--	0	0	0	0	0	0	1	0	0	0	0	0	0	1	0	0	0	0
2L_3893261_3893604_-_circRNA_FBgn0000256	dmc_759	DME_CIRCpedia_15043	--	0	0	0	1	0	0	0	0	0	0	0	0	0	0	0	0	0	0
2L_3910988_3919794_-_circRNA_FBgn0051774	--	DME_CIRCpedia_389	--	0	0	0	0	0	0	0	0	0	0	0	0	2	0	0	0	0	0
2L_3910988_3946697_-_circRNA_FBgn0051774	--	--	--	0	0	0	0	0	0	0	0	0	0	0	0	1	0	0	0	0	0
2L_3916780_3919794_-_circRNA_FBgn0051774	dmc_760	DME_CIRCpedia_390	DME_CIRCpedia_390	6	0	0	1	0	0	3	1	0	0	0	0	8	3	0	0	0	0
2L_3916780_3989800_-_circRNA_FBgn0051774	--	DME_CIRCpedia_3669	--	0	0	0	0	0	0	3	0	0	0	0	0	1	0	0	0	0	0
2L_3917562_3929503_-_circRNA_FBgn0051774	--	--	--	0	0	0	0	0	0	0	0	0	0	0	0	0	3	0	0	0	0
2L_3929306_3930035_-_circRNA_FBgn0051774	dmc_761	DME_CIRCpedia_391	DME_CIRCpedia_391	105	13	0	58	0	0	9	7	0	0	0	0	3	6	0	0	0	0
2L_3929306_3946697_-_circRNA_FBgn0051774	dmc_762	DME_CIRCpedia_392	DME_CIRCpedia_392	3	0	0	6	0	0	0	1	0	0	0	0	0	3	0	0	0	0
2L_4074513_4080022_+_circRNA_FBgn0000547	dmc_763	DME_CIRCpedia_2904	DME_CIRCpedia_2904	30	12	3	16	4	14	0	6	0	1	8	1	3	5	0	3	0	3
2L_4074513_4101128_+_circRNA_FBgn0000547	dmc_764	DME_CIRCpedia_393	--	0	0	0	0	0	3	0	1	0	0	0	0	1	0	0	0	0	0
2L_4079503_4080022_+_circRNA_FBgn0000547	dmc_765	DME_CIRCpedia_394	DME_CIRCpedia_394	210	56	83	116	16	44	18	14	4	4	5	2	14	44	1	3	13	2
2L_4097849_4101128_+_circRNA_FBgn0000547	--	DME_CIRCpedia_15775	--	0	0	0	0	0	0	1	0	0	0	0	0	0	0	0	0	1	0
2L_4097849_4107804_+_circRNA_FBgn0000547	dmc_766	--	--	1	0	0	0	0	0	0	0	0	0	0	0	0	0	0	0	0	0
2L_4107435_4107804_+_circRNA_FBgn0000547	dmc_767	DME_CIRCpedia_2905	DME_CIRCpedia_2905	24	4	1	16	3	0	3	1	0	0	0	0	2	1	0	0	3	0
2L_4107804_4113290_+_ciRNA_FBgn0000547	--	--	--	0	0	0	0	0	0	1	0	0	0	0	0	0	0	0	0	0	0
2L_412446_413654_-_circRNA_FBgn0264855	--	--	--	0	0	0	0	0	0	0	0	0	0	0	0	0	0	0	2	0	0
2L_413395_413654_-_circRNA_FBgn0264855	dmc_768	--	--	0	0	0	3	0	0	0	0	0	0	0	0	0	0	0	0	0	0
2L_4192632_4195100_-_circRNA_FBgn0031589	dmc_769	DME_CIRCpedia_2527	DME_CIRCpedia_2527	3	0	0	1	0	0	1	0	0	0	0	0	0	0	0	2	0	0
2L_4194817_4196779_-_circRNA_FBgn0031589	--	--	--	0	0	0	0	0	0	0	0	0	0	0	1	0	0	0	0	0	0
2L_4212416_4217976_-_circRNA_FBgn0001075	dmc_770	DME_CIRCpedia_395	DME_CIRCpedia_395	7	0	0	1	4	0	8	0	2	1	0	0	2	4	6	3	2	6
2L_4284758_4299189_+_circRNA_FBgn0010473	--	DME_CIRCpedia_14946	--	0	0	0	0	0	0	0	0	0	0	1	0	0	0	0	0	0	0
2L_4284758_4304841_+_circRNA_FBgn0010473	dmc_771	--	--	0	0	0	2	0	0	0	0	0	0	0	0	0	0	0	0	0	0
2L_4295162_4295621_+_circRNA_FBgn0010473	dmc_772	DME_CIRCpedia_396	DME_CIRCpedia_396	22	0	0	2	0	0	0	0	0	0	0	0	0	1	0	0	0	0
2L_4295162_4299189_+_circRNA_FBgn0010473	dmc_773	DME_CIRCpedia_397	--	0	0	0	2	0	0	0	0	1	0	2	0	0	0	0	0	0	0
2L_4295162_4304841_+_circRNA_FBgn0010473	--	--	--	0	0	0	0	0	0	1	0	0	0	0	0	0	0	0	0	0	0
2L_4299067_4303618_+_circRNA_FBgn0010473	dmc_774	DME_CIRCpedia_4027	DME_CIRCpedia_4027	4	0	0	12	1	0	0	0	0	0	0	0	0	0	0	0	0	0
2L_4299067_4304841_+_circRNA_FBgn0010473	dmc_775	DME_CIRCpedia_15044	--	3	0	0	4	0	0	0	0	0	0	0	0	0	1	0	0	0	0
2L_4299067_4308859_+_circRNA_FBgn0010473	dmc_776	--	--	4	0	0	0	0	0	0	0	0	0	0	0	0	0	0	0	0	0
2L_4303335_4304841_+_circRNA_FBgn0010473	dmc_777	--	--	0	0	0	4	0	0	0	0	0	0	0	1	0	0	0	0	0	0
2L_4303335_4305423_+_circRNA_FBgn0010473	dmc_778	DME_CIRCpedia_3672	DME_CIRCpedia_3672	3	0	0	1	0	0	0	0	0	0	0	0	0	0	0	0	0	0
2L_4303335_4308426_+_circRNA_FBgn0010473	--	DME_CIRCpedia_15533	--	0	0	0	0	0	0	0	2	0	0	0	0	0	1	0	0	0	0
2L_4303335_4308859_+_circRNA_FBgn0010473	dmc_779	DME_CIRCpedia_398	DME_CIRCpedia_398	18	0	0	5	0	0	5	1	0	0	0	0	2	4	0	0	0	0
2L_4303335_4314615_+_circRNA_FBgn0010473	dmc_780	DME_CIRCpedia_399	DME_CIRCpedia_399	2	0	0	0	0	0	3	0	0	0	3	0	2	0	0	0	0	0
2L_4303335_4318708_+_circRNA_FBgn0010473	dmc_781	DME_CIRCpedia_4297	DME_CIRCpedia_4297	2	0	0	0	0	0	6	0	0	0	0	0	0	2	0	0	0	0
2L_4308775_4318708_+_circRNA_FBgn0010473	dmc_782	DME_CIRCpedia_6704	DME_CIRCpedia_6704	0	0	0	4	0	0	0	0	0	0	0	0	0	0	0	0	0	0
2L_4312027_4314615_+_circRNA_FBgn0010473	dmc_783	DME_CIRCpedia_400	DME_CIRCpedia_400	8	3	6	12	5	0	1	1	0	0	3	0	1	0	0	3	0	0
2L_4318708_4318929_+_ciRNA_FBgn0010473	dmc_784	--	--	0	0	0	1	0	0	0	0	0	0	0	0	0	0	0	0	0	0
2L_4318708_4318936_+_ciRNA_FBgn0010473	dmc_785	--	--	0	0	0	1	0	0	0	0	0	0	0	0	0	0	0	0	0	0
2L_4318708_4318953_+_ciRNA_FBgn0010473	--	--	--	0	0	0	0	0	0	0	0	0	0	0	0	0	1	0	0	0	0
2L_4328937_4329920_+_circRNA_FBgn0028482	dmc_786	--	--	2	0	0	0	0	0	0	0	0	0	0	0	0	0	0	0	0	0
2L_4336449_4336957_+_circRNA_FBgn0020762	dmc_787	DME_CIRCpedia_1483	DME_CIRCpedia_1483	63	16	0	18	3	0	7	13	7	5	8	4	9	4	5	10	0	0
2L_438379_438727_+_circRNA_FBgn0004583	dmc_788	--	--	0	0	0	1	1	0	0	1	0	0	0	0	0	2	0	2	0	0
2L_4457374_4458057_-_circRNA_FBgn0261606	dmc_789	DME_CIRCpedia_5454	DME_CIRCpedia_5454	4	4	0	6	1	0	0	0	2	0	1	0	0	0	1	1	0	0
2L_4470993_4472158_-_circRNA_FBgn0011603	dmc_790	DME_CIRCpedia_2907	DME_CIRCpedia_2907	13	0	0	1	0	0	0	1	0	0	0	0	0	0	0	0	0	0
2L_4470993_4473976_-_circRNA_FBgn0011603	dmc_791	DME_CIRCpedia_5810	DME_CIRCpedia_5810	0	0	0	1	0	0	1	1	0	0	0	0	0	1	0	3	0	0
2L_4485174_4485507_-_ciRNA_FBgn0053196	dmc_792	--	--	0	0	0	1	0	0	0	0	0	0	0	0	0	0	0	0	0	0
2L_4485507_4489113_-_circRNA_FBgn0053196	--	--	--	0	0	0	0	0	0	0	0	0	0	0	0	0	1	0	0	0	0
2L_4487448_4489113_-_circRNA_FBgn0053196	dmc_793	DME_CIRCpedia_2908	DME_CIRCpedia_2908	1	1	0	1	0	0	6	2	1	1	0	0	0	2	0	0	0	0
2L_449340_449434_-_ciRNA_FBgn0015924	--	--	--	0	0	0	0	0	0	0	0	0	0	0	2	0	0	0	0	0	0
2L_4496246_4513761_-_circRNA_FBgn0053196	--	DME_CIRCpedia_1893	DME_CIRCpedia_1893	0	0	0	0	0	0	1	1	0	0	0	0	3	1	0	0	0	0
2L_4504776_4513761_-_circRNA_FBgn0053196	dmc_794	DME_CIRCpedia_1894	DME_CIRCpedia_1894	2	0	0	2	0	0	4	2	0	0	0	0	4	4	0	0	0	0
2L_4520846_4521042_-_ciRNA_FBgn0053196	dmc_795	--	--	0	0	0	0	1	0	0	0	0	0	0	0	0	0	0	0	0	0
2L_4520861_4521042_-_ciRNA_FBgn0053196	dmc_796	--	--	0	0	0	2	0	0	0	0	0	0	0	0	0	0	0	0	0	0
2L_4520871_4521042_-_ciRNA_FBgn0053196	dmc_797	--	--	0	0	0	2	0	0	0	0	0	0	0	0	0	0	0	0	0	0
2L_4522460_4522640_-_ciRNA_FBgn0053196	dmc_798	--	--	0	0	0	0	1	0	0	0	0	0	0	0	0	0	0	0	0	0
2L_4522461_4522640_-_ciRNA_FBgn0053196	dmc_799	--	--	0	0	0	1	0	0	0	0	0	0	0	0	0	0	0	0	0	0
2L_4523469_4523751_-_ciRNA_FBgn0053196	dmc_800	--	--	0	0	0	1	0	0	0	0	0	0	0	0	0	0	0	0	0	0
2L_4526223_4531053_-_circRNA_FBgn0053196	--	--	--	0	0	0	0	0	0	0	0	0	0	0	0	0	0	0	1	0	0
2L_4526223_4532386_-_circRNA_FBgn0053196	dmc_801	DME_CIRCpedia_4259	DME_CIRCpedia_4259	2	13	0	2	1	0	1	4	0	2	0	0	7	5	4	5	0	0
2L_4530530_4548802_-_circRNA_FBgn0053196	dmc_802	DME_CIRCpedia_1895	DME_CIRCpedia_1895	22	0	0	1	0	0	1	2	0	0	0	0	2	0	4	0	0	0
2L_4532102_4532386_-_circRNA_FBgn0053196	dmc_803	DME_CIRCpedia_2529	DME_CIRCpedia_2529	1	0	0	5	0	0	0	0	0	0	0	0	0	2	0	0	0	0
2L_4552242_4574342_-_circRNA_FBgn0053196	dmc_804	DME_CIRCpedia_2531	DME_CIRCpedia_2531	0	0	0	0	0	1	0	0	0	0	0	0	0	0	0	1	0	0
2L_4562596_4563679_-_ciRNA_FBgn0053196	dmc_805	--	--	3	0	0	0	0	0	0	0	0	0	0	0	0	0	0	0	0	0
2L_4563110_4574342_-_circRNA_FBgn0053196	--	--	--	0	0	0	0	0	0	0	0	0	1	1	0	0	0	0	0	2	0
2L_4563110_4591848_-_circRNA_FBgn0053196	--	--	--	0	0	0	0	0	0	0	0	0	0	0	0	1	0	0	0	0	0
2L_4563679_4574342_-_circRNA_FBgn0053196	dmc_806	DME_CIRCpedia_5455	DME_CIRCpedia_5455	0	0	0	0	0	11	0	0	0	0	0	0	0	0	0	0	0	2
2L_456796_457562_+_circRNA_FBgn0031257	dmc_807	--	--	3	0	0	0	0	0	0	0	0	0	0	0	0	0	0	0	0	0
2L_4570478_4571085_-_circRNA_FBgn0053196	dmc_808	DME_CIRCpedia_1896	DME_CIRCpedia_1896	64	29	0	29	14	6	12	3	6	0	0	0	6	16	1	3	0	0
2L_4570478_4574342_-_circRNA_FBgn0053196	dmc_809	DME_CIRCpedia_3674	DME_CIRCpedia_3674	4	9	0	1	0	0	0	1	0	0	0	0	2	0	0	0	1	2
2L_4570679_4571085_-_circRNA_FBgn0053196	--	--	--	0	0	0	0	0	0	0	0	0	0	0	0	1	0	0	0	0	0
2L_4705477_4705823_+_circRNA_FBgn0085380	dmc_810	DME_CIRCpedia_6705	DME_CIRCpedia_6705	5	0	0	5	1	0	0	0	0	0	0	0	2	0	0	0	0	0
2L_4717724_4719981_+_circRNA_FBgn0085380	dmc_811	--	--	2	0	0	0	0	0	0	0	0	0	0	0	0	0	0	0	0	0
2L_4737058_4737713_-_circRNA_FBgn0031627	dmc_812	--	--	1	0	0	0	0	0	0	0	0	0	0	0	0	0	0	0	0	0
2L_4737769_4738259_-_ciRNA_FBgn0031627	dmc_813	--	--	0	0	0	2	0	0	0	0	0	0	0	0	0	0	0	0	0	0
2L_4737785_4738259_-_ciRNA_FBgn0031627	dmc_814	--	--	0	0	0	2	0	0	0	0	0	0	0	0	0	0	0	0	0	0
2L_4837683_4837844_-_ciRNA_FBgn0031635	dmc_815	--	--	1	0	0	0	0	0	0	0	0	0	0	0	0	0	0	0	0	0
2L_4837691_4837844_-_ciRNA_FBgn0031635	dmc_816	--	--	0	4	0	1	0	0	0	0	0	0	0	0	0	0	0	0	0	0
2L_4837694_4837844_-_ciRNA_FBgn0031635	dmc_817	--	--	6	0	0	0	1	0	0	0	0	0	0	0	0	0	0	0	0	0
2L_4837695_4837844_-_ciRNA_FBgn0031635	dmc_818	--	--	0	0	0	0	1	0	0	0	0	0	0	0	0	0	0	0	0	0
2L_4838991_4840983_+_circRNA_FBgn0031636	--	DME_CIRCpedia_2910	--	0	0	0	0	0	0	0	0	0	0	0	0	0	2	0	0	0	0
2L_4843539_4844772_-_circRNA_FBgn0031637	dmc_819	DME_CIRCpedia_2532	DME_CIRCpedia_2532	7	3	0	2	1	0	0	0	1	0	0	0	0	2	7	2	0	1
2L_4843539_4846216_-_circRNA_FBgn0031637	--	--	--	0	0	0	0	0	0	0	0	1	0	0	0	0	0	0	0	0	0
2L_4854397_4866130_+_circRNA_FBgn0051660	dmc_820	DME_CIRCpedia_4326	DME_CIRCpedia_4326	0	0	0	1	0	0	1	1	0	0	0	0	6	4	0	0	0	0
2L_4854397_4874169_+_circRNA_FBgn0051660	dmc_821	DME_CIRCpedia_1484	DME_CIRCpedia_1484	7	0	0	0	0	0	3	0	0	0	0	0	0	0	0	0	0	0
2L_4854434_4866130_+_circRNA_FBgn0051660	dmc_822	DME_CIRCpedia_5962	DME_CIRCpedia_5962	4	0	0	0	0	0	0	0	0	0	0	0	2	0	0	0	0	0
2L_4854434_4874169_+_circRNA_FBgn0051660	--	DME_CIRCpedia_4660	--	0	0	0	0	0	0	0	0	0	0	0	0	0	1	0	0	0	0
2L_4865147_4866130_+_circRNA_FBgn0051660	dmc_823	DME_CIRCpedia_402	DME_CIRCpedia_402	2	0	0	1	0	0	3	1	0	0	0	0	4	7	0	0	0	0
2L_4865147_4872693_+_circRNA_FBgn0051660	--	DME_CIRCpedia_403	--	0	0	0	0	0	0	1	0	0	0	0	0	0	1	0	0	0	0
2L_4870477_4872693_+_circRNA_FBgn0051660	dmc_824	DME_CIRCpedia_14864	--	5	0	0	2	0	0	0	0	0	0	0	0	0	0	0	0	0	0
2L_4870477_4874169_+_circRNA_FBgn0051660	dmc_825	DME_CIRCpedia_1485	--	1	0	0	2	0	0	0	0	0	0	0	0	0	0	0	0	0	0
2L_4880377_4882492_-_circRNA_FBgn0000286	dmc_826	--	--	3	0	0	0	0	0	0	0	0	0	0	0	0	0	0	0	0	0
2L_4893934_4893994_+_circRNA_FBgn0031645	--	--	--	0	0	0	0	0	0	2	0	0	0	0	0	0	1	0	0	0	0
2L_4974157_4974250_+_ciRNA_FBgn0031660	dmc_827	--	--	0	0	0	2	0	0	0	0	0	0	0	0	0	0	0	0	0	0
2L_4974157_4974253_+_ciRNA_FBgn0031660	dmc_828	--	--	1	0	0	3	1	0	0	0	0	0	0	0	0	0	0	0	0	0
2L_4985424_4985626_+_ciRNA_FBgn0083962	dmc_829	--	--	0	0	0	2	0	0	0	0	0	0	0	0	0	0	0	0	0	0
2L_4985861_4987318_+_circRNA_FBgn0083962	dmc_830	DME_CIRCpedia_4661	--	2	0	18	0	0	0	0	0	0	4	0	0	0	0	0	2	0	1
2L_4985861_4991262_+_circRNA_FBgn0083962	--	DME_CIRCpedia_2911	--	0	0	0	0	0	0	1	0	0	0	0	0	2	0	0	0	0	0
2L_4987906_4988848_+_circRNA_FBgn0083962	--	DME_CIRCpedia_1897	--	0	0	0	0	0	0	0	0	0	0	0	0	0	0	0	1	0	0
2L_4987906_4989410_+_circRNA_FBgn0083962	dmc_831	DME_CIRCpedia_4662	DME_CIRCpedia_4662	9	0	7	1	0	0	1	0	0	2	0	0	0	0	0	3	0	0
2L_4987906_4991262_+_circRNA_FBgn0083962	dmc_832	DME_CIRCpedia_404	DME_CIRCpedia_404	65	4	0	7	6	16	14	9	4	1	3	0	14	14	3	5	8	8
2L_4990307_4991262_+_circRNA_FBgn0083962	dmc_833	DME_CIRCpedia_405	DME_CIRCpedia_405	19	6	0	3	6	15	2	0	3	0	0	0	0	0	0	0	5	5
2L_5004171_5004207_-_circRNA_FBgn0053113	--	--	--	0	0	0	0	0	0	0	0	0	1	0	0	0	0	0	0	0	0
2L_5018331_5018467_-_ciRNA_FBgn0016075	dmc_834	--	--	0	0	2	0	0	0	0	0	0	0	0	0	0	0	0	0	0	0
2L_5018574_5027221_-_circRNA_FBgn0016075	dmc_835	--	--	0	0	0	0	1	0	0	0	0	0	0	0	0	0	0	0	0	0
2L_5027036_5027221_-_circRNA_FBgn0016075	dmc_836	--	--	0	0	0	1	2	0	0	0	0	0	0	0	0	0	0	0	0	0
2L_5031877_5032374_+_circRNA_FBgn0000299	dmc_837	DME_CIRCpedia_7010	DME_CIRCpedia_7010	4	0	0	0	0	0	0	0	0	0	0	0	0	0	1	0	0	2
2L_5041688_5042884_-_circRNA_FBgn0031673	dmc_838	--	--	1	0	0	2	0	0	0	0	0	0	0	0	0	0	0	0	0	0
2L_5041688_5042890_-_circRNA_FBgn0031673	dmc_839	DME_CIRCpedia_406	DME_CIRCpedia_406	29	21	7	25	6	7	5	5	2	0	4	1	2	11	0	1	2	0
2L_5043280_5044538_-_ciRNA_FBgn0031673	dmc_840	--	--	2	0	0	0	0	0	0	0	0	0	0	0	0	0	0	0	0	0
2L_5048790_5050017_-_circRNA_FBgn0031675	dmc_841	DME_CIRCpedia_2533	DME_CIRCpedia_2533	7	0	0	1	0	0	0	0	0	0	0	0	0	0	1	0	0	0
2L_5062740_5068394_+_circRNA_FBgn0028572	dmc_842	--	--	0	1	0	0	4	0	0	0	0	0	0	0	0	0	0	0	0	0
2L_5077076_5079574_-_circRNA_FBgn0031681	--	DME_CIRCpedia_6707	DME_CIRCpedia_6707	0	0	0	0	0	0	3	0	1	0	0	0	0	0	0	0	0	1
2L_5077340_5077534_-_ciRNA_FBgn0031681	dmc_843	--	--	0	0	0	1	0	0	0	0	0	0	0	0	0	0	0	0	0	0
2L_5077534_5079574_-_circRNA_FBgn0031681	dmc_844	DME_CIRCpedia_407	DME_CIRCpedia_407	2	11	0	1	4	1	6	2	3	2	5	1	8	4	1	2	1	0
2L_5078118_5078233_-_ciRNA_FBgn0031681	dmc_845	--	--	0	0	9	0	0	0	0	0	0	0	0	0	0	0	0	0	0	0
2L_5078123_5078233_-_ciRNA_FBgn0031681	dmc_846	--	--	0	0	0	1	0	0	0	0	0	0	0	0	0	0	0	0	0	0
2L_5102668_5103596_+_circRNA_FBgn0261836	dmc_847	--	--	0	0	0	0	2	0	0	0	0	0	0	0	0	0	0	0	0	0
2L_5102668_5155849_+_circRNA_FBgn0261836	--	--	--	0	0	0	0	0	0	0	0	0	0	0	0	0	0	0	1	0	0
2L_5127057_5127254_+_ciRNA_FBgn0261836	--	--	--	0	0	0	0	0	0	0	0	0	0	0	0	0	0	2	0	0	0
2L_5127057_5127748_+_ciRNA_FBgn0261836	dmc_848	--	--	3	0	0	0	0	0	0	0	0	0	0	0	0	0	0	0	0	0
2L_5127057_5128512_+_ciRNA_FBgn0261836	dmc_849	--	--	0	0	0	2	0	0	0	0	0	0	0	0	0	0	0	0	0	0
2L_5139358_5140921_+_circRNA_FBgn0261836	--	DME_CIRCpedia_3675	DME_CIRCpedia_3675	0	0	0	0	0	0	2	0	0	0	0	0	0	0	0	0	0	0
2L_5142002_5144785_+_circRNA_FBgn0261836	dmc_850	--	--	11	0	0	0	0	0	0	0	0	0	0	0	0	0	0	0	0	0
2L_5146992_5148882_+_circRNA_FBgn0261836	dmc_851	DME_CIRCpedia_1899	DME_CIRCpedia_1899	51	23	0	20	17	0	8	9	0	6	0	2	1	5	7	0	0	0
2L_5148730_5155849_+_circRNA_FBgn0261836	dmc_852	--	--	0	0	0	0	0	2	0	0	0	0	0	0	0	0	0	0	0	0
2L_5154247_5155849_+_circRNA_FBgn0261836	dmc_853	DME_CIRCpedia_2535	DME_CIRCpedia_2535	19	0	0	1	0	13	1	0	0	3	0	0	0	0	0	0	1	0
2L_5155321_5155534_+_circRNA_FBgn0261836	dmc_854	--	--	2	0	0	1	1	0	0	0	0	0	0	0	0	0	0	0	0	0
2L_5155321_5155849_+_circRNA_FBgn0261836	dmc_855	--	--	0	0	0	1	0	0	0	0	0	0	0	0	0	0	0	0	0	0
2L_5188116_5195460_+_circRNA_FBgn0261836	--	--	--	0	0	0	0	0	0	1	0	0	0	0	0	0	0	0	0	0	0
2L_5188116_5203742_+_circRNA_FBgn0261836	dmc_856	DME_CIRCpedia_6708	DME_CIRCpedia_6708	4	0	0	0	0	0	0	0	0	0	0	0	1	0	0	0	0	0
2L_5204450_5204903_+_circRNA_FBgn0261836	dmc_857	DME_CIRCpedia_2913	DME_CIRCpedia_2913	8	0	0	5	1	0	0	0	0	0	0	0	1	0	0	0	1	1
2L_5207857_5207965_+_circRNA_FBgn0031688	dmc_858	--	--	0	0	0	2	0	0	0	0	0	0	0	0	0	0	0	0	0	0
2L_5241368_5241506_-_circRNA_FBgn0003716	--	DME_CIRCpedia_408	--	0	0	0	0	0	0	0	0	0	0	0	1	0	0	0	0	0	0
2L_525391_525436_+_circRNA_FBgn0003963	--	--	--	0	0	0	0	0	0	0	0	0	0	0	0	0	1	0	0	0	0
2L_5274018_5275780_-_circRNA_FBgn0000228	dmc_859	DME_CIRCpedia_409	DME_CIRCpedia_409	36	21	1	5	19	7	16	6	5	1	7	8	14	9	7	7	6	3
2L_5274018_5277180_-_circRNA_FBgn0000228	--	--	--	0	0	0	0	0	0	1	0	0	0	0	0	0	0	0	0	0	0
2L_5276511_5277180_-_circRNA_FBgn0000228	dmc_860	--	--	3	4	0	4	0	1	0	0	0	0	0	0	0	0	0	0	0	0
2L_5327350_5327473_+_ciRNA_FBgn0015031	dmc_861	--	--	1	0	0	0	0	0	0	0	0	0	0	0	0	0	0	0	0	0
2L_545815_546443_+_circRNA_FBgn0031261	dmc_862	DME_CIRCpedia_3660	DME_CIRCpedia_3660	2	0	0	2	0	0	0	1	0	0	0	0	3	0	0	0	0	0
2L_5463818_5464269_+_circRNA_FBgn0261963	dmc_863	DME_CIRCpedia_1486	DME_CIRCpedia_1486	0	2	0	2	0	0	0	0	0	0	0	0	0	0	0	0	0	0
2L_5532703_5533522_+_circRNA_FBgn0051989	dmc_864	--	--	0	0	0	0	0	7	0	0	0	0	0	0	0	0	0	0	0	0
2L_5547412_5547792_+_ciRNA_FBgn0031717	dmc_865	--	--	0	0	0	0	1	0	0	0	0	0	0	0	0	0	0	0	0	0
2L_5603908_5604868_-_circRNA_FBgn0031725	dmc_866	--	--	5	0	0	0	0	0	0	0	0	0	0	0	0	2	0	0	0	0
2L_5605841_5606167_-_circRNA_FBgn0031725	dmc_867	DME_CIRCpedia_5963	DME_CIRCpedia_5963	3	0	0	18	0	0	2	0	0	0	0	0	0	2	0	0	0	0
2L_5605841_5613586_-_circRNA_FBgn0031725	--	--	--	0	0	0	2	0	0	0	0	0	0	0	0	2	1	0	0	0	0
2L_5608790_5611289_-_circRNA_FBgn0031725	dmc_868	DME_CIRCpedia_5276	DME_CIRCpedia_5276	0	0	0	1	0	0	0	0	0	0	0	0	1	0	0	0	0	0
2L_5608790_5613586_-_circRNA_FBgn0031725	dmc_869	DME_CIRCpedia_1487	--	0	0	0	3	0	0	4	0	0	0	0	0	0	0	0	0	0	0
2L_5611027_5611289_-_circRNA_FBgn0031725	dmc_870	DME_CIRCpedia_5197	DME_CIRCpedia_5197	7	0	0	1	0	0	0	0	0	0	0	0	0	0	0	0	0	0
2L_5611027_5612983_-_circRNA_FBgn0031725	--	--	--	0	0	0	0	0	0	0	1	0	0	0	0	0	0	0	0	0	0
2L_5611027_5613586_-_circRNA_FBgn0031725	dmc_871	DME_CIRCpedia_411	--	1	0	0	0	0	0	1	0	0	0	0	0	4	1	0	0	0	0
2L_5632036_5636892_-_circRNA_FBgn0051646	--	--	--	0	0	0	0	0	0	0	1	0	0	0	0	0	1	0	0	0	0
2L_5632036_5645530_-_circRNA_FBgn0051646	dmc_872	--	--	3	0	0	0	0	0	0	0	0	0	0	0	0	0	0	0	0	0
2L_5632665_5632927_-_ciRNA_FBgn0051646	--	--	--	0	0	0	0	0	0	0	0	0	0	0	0	0	0	0	0	1	0
2L_5632927_5635784_-_circRNA_FBgn0051646	dmc_873	DME_CIRCpedia_6188	DME_CIRCpedia_6188	0	0	0	1	0	0	0	0	0	0	0	0	0	0	0	0	0	0
2L_5634653_5645530_-_circRNA_FBgn0051646	dmc_874	DME_CIRCpedia_5277	DME_CIRCpedia_5277	3	0	0	0	0	0	0	0	0	0	0	0	0	0	0	0	0	0
2L_5635655_5636892_-_circRNA_FBgn0051646	dmc_875	--	--	4	0	0	0	0	0	0	0	0	0	0	0	0	0	0	0	0	0
2L_5640286_5640663_-_circRNA_FBgn0051646	dmc_876	DME_CIRCpedia_1902	DME_CIRCpedia_1902	0	0	0	17	2	0	1	0	0	0	0	0	0	2	0	0	0	0
2L_5640286_5641952_-_circRNA_FBgn0051646	dmc_877	DME_CIRCpedia_412	DME_CIRCpedia_412	11	0	0	12	0	15	1	0	0	0	0	0	0	2	0	0	0	0
2L_5640286_5645530_-_circRNA_FBgn0051646	dmc_878	DME_CIRCpedia_3677	DME_CIRCpedia_3677	4	0	0	6	0	0	0	0	0	0	0	0	0	1	0	0	0	0
2L_5645455_5652180_-_circRNA_FBgn0051646	dmc_879	--	--	1	0	0	1	0	0	0	0	0	0	0	0	0	0	0	0	0	0
2L_5845304_5845952_+_circRNA_FBgn0085410	--	DME_CIRCpedia_413	DME_CIRCpedia_413	0	0	0	0	0	0	1	0	0	0	3	0	0	2	0	0	0	0
2L_5845304_5848486_+_circRNA_FBgn0085410	dmc_880	DME_CIRCpedia_7011	DME_CIRCpedia_7011	3	0	0	0	0	0	0	0	0	0	0	0	0	0	0	0	0	0
2L_5845304_5850259_+_circRNA_FBgn0085410	--	--	--	0	0	0	0	0	0	0	0	0	0	0	0	3	0	0	0	0	0
2L_5850099_5851826_+_circRNA_FBgn0085410	dmc_881	DME_CIRCpedia_15777	--	9	0	0	0	0	0	0	0	0	0	0	0	0	0	0	0	0	0
2L_5850830_5851826_+_circRNA_FBgn0085410	dmc_882	DME_CIRCpedia_2914	--	2	0	0	0	0	0	1	0	0	0	0	0	0	0	0	0	0	0
2L_5850830_5853258_+_circRNA_FBgn0085410	dmc_883	DME_CIRCpedia_1904	DME_CIRCpedia_1904	190	2	0	76	5	4	23	13	0	0	0	0	11	35	1	5	8	6
2L_5908312_5908935_+_circRNA_FBgn0043362	dmc_884	DME_CIRCpedia_4665	--	1	0	0	0	0	0	0	0	0	0	0	0	0	0	0	0	0	0
2L_5944153_5944249_+_ciRNA_FBgn0001128	dmc_885	--	--	0	0	0	0	1	0	0	0	0	0	0	0	0	0	0	0	0	0
2L_5944267_5946688_+_circRNA_FBgn0001128	--	DME_CIRCpedia_5158	--	0	1	0	0	0	0	0	0	3	0	0	0	0	0	0	0	0	0
2L_5946043_5947332_+_circRNA_FBgn0001128	dmc_886	DME_CIRCpedia_15778	--	2	0	0	1	0	0	0	0	0	0	0	0	0	0	0	0	0	0
2L_5947017_5947332_+_circRNA_FBgn0001128	dmc_887	DME_CIRCpedia_2915	DME_CIRCpedia_2915	6	16	0	11	13	0	0	0	0	0	0	0	0	1	2	0	0	0
2L_5949611_5949807_+_ciRNA_FBgn0031752	dmc_888	--	--	0	0	0	2	0	0	0	0	0	0	0	0	0	0	0	0	0	0
2L_5976610_5976782_-_circRNA_FBgn0000308	dmc_889	DME_CIRCpedia_6712	DME_CIRCpedia_6712	0	7	0	0	0	0	0	0	0	0	0	0	0	0	0	0	0	0
2L_5976610_5979704_-_circRNA_FBgn0000308	dmc_890	DME_CIRCpedia_4162	DME_CIRCpedia_4162	1	0	0	0	0	0	0	2	0	0	0	0	0	0	0	0	0	0
2L_5979411_5979704_-_circRNA_FBgn0000308	dmc_891	DME_CIRCpedia_5456	DME_CIRCpedia_5456	12	0	0	11	1	0	0	0	0	0	0	0	0	3	0	0	0	0
2L_5983009_5983236_+_circRNA_FBgn0001942	dmc_892	DME_CIRCpedia_5811	DME_CIRCpedia_5811	0	0	0	0	3	0	0	0	0	0	0	0	0	0	0	0	0	0
2L_5983009_5984624_+_circRNA_FBgn0001942	--	--	--	0	0	0	0	0	0	0	0	0	0	2	0	0	0	0	0	0	0
2L_6004196_6004370_+_ciRNA_FBgn0264448	dmc_893	--	--	2	0	0	0	0	0	0	0	0	0	0	0	0	0	0	0	0	0
2L_6004196_6004371_+_ciRNA_FBgn0264448	dmc_894	--	--	0	0	0	1	0	0	0	0	0	0	0	0	0	0	0	0	0	0
2L_6004196_6004382_+_ciRNA_FBgn0264448	dmc_895	--	--	0	0	0	0	1	0	0	0	0	0	0	0	0	0	0	0	0	0
2L_6031292_6032477_-_circRNA_FBgn0031765	dmc_896	--	--	2	0	0	0	0	0	0	0	0	0	0	0	0	0	0	0	0	0
2L_6047805_6047899_-_ciRNA_FBgn0029161	dmc_897	--	--	0	0	0	1	0	0	0	0	0	0	0	0	0	0	0	0	0	0
2L_6050921_6051593_+_ciRNA_FBgn0031769	dmc_898	--	--	0	0	0	2	0	0	0	0	0	0	0	2	0	0	0	0	0	0
2L_6062458_6062641_-_ciRNA_FBgn0031771	dmc_899	--	--	0	0	0	7	0	0	0	0	0	0	0	0	0	0	0	1	0	0
2L_6062462_6062641_-_ciRNA_FBgn0031771	dmc_900	--	--	0	0	0	0	1	0	0	0	0	0	0	0	0	0	0	0	0	0
2L_6121773_6122410_+_circRNA_FBgn0266521	dmc_901	DME_CIRCpedia_7012	DME_CIRCpedia_7012	0	0	0	1	0	0	0	0	0	0	0	0	0	0	0	0	0	0
2L_6190438_6192859_+_circRNA_FBgn0085409	dmc_902	DME_CIRCpedia_4666	DME_CIRCpedia_4666	5	0	0	1	0	7	0	0	0	0	0	0	0	1	0	0	0	0
2L_6190438_6196996_+_circRNA_FBgn0085409	--	DME_CIRCpedia_414	--	0	0	0	0	0	0	0	0	0	0	0	0	0	4	0	0	0	0
2L_6190438_6201441_+_circRNA_FBgn0085409	dmc_903	DME_CIRCpedia_7277	DME_CIRCpedia_7277	2	0	0	0	0	0	0	0	0	0	0	0	0	0	0	0	0	0
2L_6192753_6196996_+_circRNA_FBgn0085409	dmc_904	DME_CIRCpedia_1905	DME_CIRCpedia_1905	4	6	0	0	1	0	0	0	0	0	0	0	0	0	0	0	0	0
2L_6196543_6196996_+_circRNA_FBgn0085409	dmc_905	DME_CIRCpedia_1906	DME_CIRCpedia_1906	14	0	0	1	0	0	1	0	0	0	0	0	0	0	0	0	0	0
2L_6196543_6201441_+_circRNA_FBgn0085409	--	DME_CIRCpedia_5198	DME_CIRCpedia_5198	0	0	0	0	0	0	0	0	0	0	0	0	0	1	0	0	0	0
2L_6196543_6203618_+_circRNA_FBgn0085409	--	--	--	0	0	0	0	0	0	0	0	0	0	0	0	1	2	0	0	0	0
2L_6201261_6203618_+_circRNA_FBgn0085409	dmc_906	DME_CIRCpedia_1488	--	11	0	0	3	0	0	0	0	0	0	0	0	0	0	0	0	0	0
2L_6201261_6206425_+_circRNA_FBgn0085409	dmc_907	DME_CIRCpedia_415	--	4	0	0	0	0	0	0	0	0	0	0	0	0	0	0	0	0	0
2L_6203178_6203618_+_circRNA_FBgn0085409	dmc_908	DME_CIRCpedia_416	DME_CIRCpedia_416	17	0	0	16	0	0	1	2	0	0	0	0	0	4	4	0	1	0
2L_6206209_6206867_+_circRNA_FBgn0085409	dmc_909	DME_CIRCpedia_417	DME_CIRCpedia_417	17	0	0	12	3	0	0	1	1	2	0	0	1	3	1	1	0	0
2L_6206634_6207675_+_circRNA_FBgn0085409	dmc_910	--	--	1	0	0	0	0	0	0	0	0	0	0	0	0	0	0	0	0	0
2L_6207675_6207831_+_ciRNA_FBgn0085409	dmc_911	--	--	0	0	0	2	0	0	0	0	0	0	0	0	0	0	0	0	0	0
2L_6207675_6207835_+_ciRNA_FBgn0085409	dmc_912	--	--	0	0	0	3	0	0	0	0	0	0	0	0	0	0	0	0	0	0
2L_6272749_6278784_+_circRNA_FBgn0053531	dmc_913	DME_CIRCpedia_4365	--	2	0	0	0	0	0	0	0	0	0	0	0	0	0	0	0	0	0
2L_6278678_6297736_+_circRNA_FBgn0053531	dmc_914	--	--	0	0	0	0	0	6	0	0	0	0	0	0	0	0	0	0	0	1
2L_6289764_6290691_+_circRNA_FBgn0053531	dmc_915	--	--	5	0	0	0	0	0	0	0	0	0	0	0	0	0	0	0	0	0
2L_6289764_6291378_+_circRNA_FBgn0053531	dmc_916	DME_CIRCpedia_418	DME_CIRCpedia_418	1	2	0	0	1	3	0	0	0	0	0	0	2	0	0	0	0	0
2L_6289764_6293692_+_circRNA_FBgn0053531	dmc_917	DME_CIRCpedia_419	--	3	0	0	2	0	0	3	0	0	0	0	0	0	0	0	0	0	0
2L_6289764_6297736_+_circRNA_FBgn0053531	dmc_918	DME_CIRCpedia_5964	DME_CIRCpedia_5964	13	0	0	1	0	0	2	0	0	0	0	0	0	0	1	0	0	0
2L_6289764_6303850_+_circRNA_FBgn0053531	--	--	--	0	0	0	0	0	0	0	1	0	0	0	0	0	0	0	0	0	0
2L_6290543_6291378_+_circRNA_FBgn0053531	dmc_919	DME_CIRCpedia_5652	DME_CIRCpedia_5652	7	5	0	5	0	0	0	2	0	0	0	0	0	2	0	0	0	0
2L_6290543_6293692_+_circRNA_FBgn0053531	dmc_920	--	--	0	0	11	0	0	0	0	0	0	0	0	0	0	0	0	0	0	0
2L_6290543_6297736_+_circRNA_FBgn0053531	--	--	--	0	0	0	0	0	0	0	0	0	0	0	0	0	1	0	0	0	0
2L_6293484_6297736_+_circRNA_FBgn0053531	dmc_921	DME_CIRCpedia_7013	DME_CIRCpedia_7013	0	0	0	1	0	0	0	0	0	0	0	0	0	0	0	0	0	0
2L_6293484_6303850_+_circRNA_FBgn0053531	dmc_922	DME_CIRCpedia_420	--	4	0	0	0	0	0	0	0	0	0	0	0	0	0	0	0	0	0
2L_6296603_6297736_+_circRNA_FBgn0053531	dmc_923	DME_CIRCpedia_421	--	1	0	0	1	0	0	0	0	0	0	0	0	2	0	0	0	0	0
2L_6301153_6303850_+_circRNA_FBgn0053531	dmc_924	DME_CIRCpedia_2536	DME_CIRCpedia_2536	17	0	0	0	0	0	0	1	0	0	0	0	1	2	0	0	0	0
2L_6303094_6303850_+_circRNA_FBgn0053531	dmc_925	DME_CIRCpedia_5812	DME_CIRCpedia_5812	7	0	0	3	0	0	0	0	0	0	0	0	0	0	0	0	0	0
2L_6303094_6320390_+_circRNA_FBgn0053531	dmc_926	DME_CIRCpedia_5334	--	4	0	0	0	0	0	1	0	0	0	0	0	0	1	0	0	0	0
2L_6320227_6321908_+_circRNA_FBgn0053531	dmc_927	DME_CIRCpedia_7278	DME_CIRCpedia_7278	0	0	0	2	0	0	0	0	0	0	0	0	0	0	0	0	0	0
2L_6325172_6329697_+_circRNA_FBgn0265778	dmc_928	DME_CIRCpedia_1489	--	1	0	0	1	0	0	14	3	5	0	10	2	2	0	6	0	4	0
2L_6342157_6343069_+_circRNA_FBgn0015623	dmc_929	DME_CIRCpedia_2916	DME_CIRCpedia_2916	3	0	0	3	4	1	0	0	0	0	1	0	0	0	0	3	0	0
2L_6380647_6391344_-_circRNA_FBgn0259714	dmc_930	--	--	0	0	0	1	0	0	1	0	0	0	0	0	0	0	0	0	0	0
2L_6385683_6394943_-_circRNA_FBgn0259714	dmc_931	DME_CIRCpedia_2537	--	0	0	0	1	0	0	0	0	0	0	0	0	0	0	0	0	0	0
2L_6394836_6408560_-_circRNA_FBgn0259714	dmc_932	DME_CIRCpedia_5457	DME_CIRCpedia_5457	4	0	0	1	0	0	0	0	0	0	0	0	0	0	0	0	0	0
2L_6408244_6408560_-_circRNA_FBgn0259714	dmc_933	DME_CIRCpedia_3323	DME_CIRCpedia_3323	2	0	0	1	0	0	0	0	0	0	0	0	1	0	0	0	0	0
2L_6410750_6410826_-_ciRNA_FBgn0259714	--	--	--	0	0	0	0	0	0	0	0	0	0	0	0	1	0	0	0	0	0
2L_6447466_6447606_-_ciRNA_FBgn0031813	dmc_934	--	--	0	0	0	0	1	0	0	0	0	0	0	0	0	0	0	0	0	0
2L_6450692_6451014_-_circRNA_FBgn0031814	--	--	--	0	0	0	0	0	0	0	0	0	0	0	0	0	0	0	1	0	0
2L_6451617_6453057_-_circRNA_FBgn0031814	dmc_935	DME_CIRCpedia_4667	DME_CIRCpedia_4667	6	0	0	0	0	0	0	0	0	0	0	0	0	0	0	0	0	0
2L_6460322_6460481_-_circRNA_FBgn0031816	dmc_936	--	--	2	0	0	0	0	0	0	0	0	0	0	0	0	0	0	0	0	0
2L_6463261_6464139_-_circRNA_FBgn0031816	--	DME_CIRCpedia_5278	DME_CIRCpedia_5278	0	0	0	0	0	0	1	0	0	0	0	1	0	0	0	0	0	0
2L_6471327_6471714_-_circRNA_FBgn0259749	--	--	--	0	0	0	0	0	0	0	0	0	0	0	0	0	1	0	0	0	0
2L_6491683_6495104_+_circRNA_FBgn0051638	dmc_937	--	--	0	0	0	1	0	0	0	0	0	0	0	0	0	0	0	0	0	0
2L_652785_655866_-_circRNA_FBgn0000497	dmc_938	DME_CIRCpedia_355	--	12	0	0	0	1	0	0	0	0	0	0	0	4	2	0	0	0	0
2L_652785_657384_-_circRNA_FBgn0000497	--	DME_CIRCpedia_1886	--	0	0	0	0	0	0	0	0	0	0	0	0	0	0	0	1	0	0
2L_654246_654700_-_circRNA_FBgn0000497	dmc_939	DME_CIRCpedia_3661	DME_CIRCpedia_3661	4	0	0	0	0	0	0	0	0	0	0	0	0	0	0	0	0	0
2L_655273_657384_-_circRNA_FBgn0000497	--	--	--	0	0	0	0	0	0	0	0	0	0	0	0	0	1	0	0	0	0
2L_6572195_6572542_-_circRNA_FBgn0031835	--	--	--	0	0	0	0	0	0	0	0	0	0	0	0	0	1	1	0	0	0
2L_6572195_6579381_-_circRNA_FBgn0031835	dmc_940	--	--	0	0	0	2	0	0	0	0	0	0	0	0	0	0	0	0	0	0
2L_6572195_6580510_-_circRNA_FBgn0031835	dmc_941	DME_CIRCpedia_7279	DME_CIRCpedia_7279	2	0	0	0	0	0	2	0	0	0	0	0	7	0	0	1	1	0
2L_6572195_6587143_-_circRNA_FBgn0031835	--	DME_CIRCpedia_4261	DME_CIRCpedia_4261	80	0	0	22	0	0	145	55	3	0	0	0	172	151	6	8	2	7
2L_6573698_6579381_-_circRNA_FBgn0031835	--	DME_CIRCpedia_3680	--	0	0	0	0	0	0	0	0	0	0	0	0	2	0	0	0	0	0
2L_6573698_6587143_-_circRNA_FBgn0031835	--	--	--	0	0	0	0	0	0	0	0	0	0	0	0	0	0	0	0	1	0
2L_6574015_6576366_-_circRNA_FBgn0031835	--	DME_CIRCpedia_6714	DME_CIRCpedia_6714	0	0	0	0	0	0	0	0	0	0	0	0	0	2	0	0	0	0
2L_6574015_6579381_-_circRNA_FBgn0031835	dmc_942	--	--	0	0	0	1	0	0	0	0	0	0	0	0	2	0	0	0	0	0
2L_6574015_6580510_-_circRNA_FBgn0031835	dmc_943	DME_CIRCpedia_5335	DME_CIRCpedia_5335	11	0	0	1	0	0	0	0	0	0	0	0	1	1	0	0	1	0
2L_6574015_6587143_-_circRNA_FBgn0031835	dmc_944	DME_CIRCpedia_5117	DME_CIRCpedia_5117	77	0	0	9	3	3	46	19	0	2	0	2	38	47	2	3	0	5
2L_6575612_6576366_-_circRNA_FBgn0031835	--	--	--	0	0	0	0	0	0	4	0	0	0	0	0	0	0	0	0	0	0
2L_6575848_6576366_-_circRNA_FBgn0031835	dmc_945	DME_CIRCpedia_4668	DME_CIRCpedia_4668	5	0	0	5	0	0	0	0	0	0	0	0	1	0	0	0	0	0
2L_6576040_6579381_-_circRNA_FBgn0031835	dmc_946	DME_CIRCpedia_6190	DME_CIRCpedia_6190	7	0	0	2	0	0	0	0	0	0	0	0	0	0	0	0	0	0
2L_6576846_6578999_-_circRNA_FBgn0031835	--	DME_CIRCpedia_6447	DME_CIRCpedia_6447	0	0	0	0	0	0	0	0	0	0	0	0	0	0	0	0	2	0
2L_6576846_6579381_-_circRNA_FBgn0031835	dmc_947	--	--	4	0	0	0	0	0	0	0	0	0	0	0	0	0	0	0	0	0
2L_6576846_6580510_-_circRNA_FBgn0031835	--	DME_CIRCpedia_6192	DME_CIRCpedia_6192	0	0	0	0	0	0	0	1	0	0	0	0	0	0	0	0	0	0
2L_6576846_6587143_-_circRNA_FBgn0031835	--	--	--	0	0	0	0	0	0	0	0	0	0	0	0	0	0	0	2	0	0
2L_6577377_6578999_-_circRNA_FBgn0031835	--	--	--	0	0	0	0	0	0	0	2	0	0	0	0	0	0	0	0	0	0
2L_6577377_6579381_-_circRNA_FBgn0031835	dmc_948	DME_CIRCpedia_6193	DME_CIRCpedia_6193	0	0	0	1	0	0	1	0	0	0	0	0	0	0	0	0	0	0
2L_6578904_6580510_-_circRNA_FBgn0031835	dmc_949	DME_CIRCpedia_2917	DME_CIRCpedia_2917	84	6	0	86	12	11	2	3	0	0	0	0	8	12	0	0	8	1
2L_6578904_6587143_-_circRNA_FBgn0031835	dmc_950	DME_CIRCpedia_5653	DME_CIRCpedia_5653	29	0	0	11	1	0	8	4	0	0	0	0	6	7	0	0	0	0
2L_6580414_6587143_-_circRNA_FBgn0031835	dmc_951	DME_CIRCpedia_423	DME_CIRCpedia_423	525	0	0	154	7	17	177	95	3	8	0	0	136	218	4	3	4	4
2L_6586500_6587143_-_circRNA_FBgn0031835	dmc_952	DME_CIRCpedia_6194	DME_CIRCpedia_6194	4	0	0	0	0	0	0	0	0	0	0	0	0	0	0	0	0	0
2L_6612484_6613278_+_circRNA_FBgn0031836	dmc_953	DME_CIRCpedia_3324	DME_CIRCpedia_3324	8	0	0	0	0	0	0	1	0	0	0	0	0	1	0	0	0	0
2L_6635652_6637024_-_circRNA_FBgn0051635	--	--	--	0	0	0	0	0	0	0	1	0	0	0	0	0	0	0	0	0	0
2L_6637977_6640934_-_circRNA_FBgn0051635	--	--	--	0	0	0	0	0	0	0	0	2	0	0	0	0	0	0	0	0	0
2L_6640230_6640356_-_ciRNA_FBgn0051635	dmc_954	--	--	0	0	0	1	0	0	0	0	0	0	0	0	0	0	0	0	0	0
2L_6640356_6640934_-_circRNA_FBgn0051635	dmc_955	--	--	0	0	0	1	0	0	0	0	0	0	0	0	0	0	0	0	0	0
2L_6648812_6648945_-_ciRNA_FBgn0051635	--	--	--	0	0	0	0	0	0	0	0	0	0	3	0	0	0	0	0	0	0
2L_6668341_6670513_+_circRNA_FBgn0000392	dmc_956	DME_CIRCpedia_15691	--	0	2	0	0	0	0	0	0	0	2	8	4	0	0	0	0	1	1
2L_6679985_6680542_-_circRNA_FBgn0028703	dmc_957	DME_CIRCpedia_424	DME_CIRCpedia_424	0	0	0	0	3	0	0	0	0	0	0	0	0	0	0	0	0	0
2L_6697009_6700619_-_circRNA_FBgn0031850	dmc_958	DME_CIRCpedia_3682	DME_CIRCpedia_3682	6	0	0	0	1	0	1	0	0	0	0	0	1	0	0	0	0	0
2L_6697009_6701944_-_circRNA_FBgn0031850	dmc_959	DME_CIRCpedia_4669	DME_CIRCpedia_4669	31	6	0	13	5	0	7	3	0	1	0	0	7	4	4	6	0	4
2L_6699764_6700619_-_circRNA_FBgn0031850	dmc_960	DME_CIRCpedia_425	DME_CIRCpedia_425	73	7	0	14	10	4	1	3	1	0	0	0	14	7	0	0	3	2
2L_6699764_6701944_-_circRNA_FBgn0031850	dmc_961	DME_CIRCpedia_1908	DME_CIRCpedia_1908	176	28	0	53	17	15	25	19	4	0	3	0	19	22	7	2	3	10
2L_6701749_6701944_-_circRNA_FBgn0031850	dmc_962	--	--	0	0	0	0	1	0	0	0	0	0	0	0	0	0	0	1	0	0
2L_6724826_6726718_+_circRNA_FBgn0046704	--	DME_CIRCpedia_6196	DME_CIRCpedia_6196	0	0	0	0	0	0	0	1	0	0	0	0	0	0	0	0	0	0
2L_6726372_6726540_+_circRNA_FBgn0046704	dmc_963	--	--	4	0	0	0	0	0	0	0	0	0	0	0	0	0	0	0	0	0
2L_6726372_6726718_+_circRNA_FBgn0046704	dmc_964	--	--	0	0	0	1	3	0	0	0	3	0	0	0	0	0	0	0	0	0
2L_6726372_6727334_+_circRNA_FBgn0046704	dmc_965	--	--	0	6	0	0	0	0	0	0	0	0	0	0	0	0	0	0	0	0
2L_6734650_6735459_+_circRNA_FBgn0031853	dmc_966	--	--	7	0	0	0	0	0	0	0	0	0	0	0	0	0	0	0	0	0
2L_6796336_6796835_-_circRNA_FBgn0015777	dmc_967	--	--	0	0	1	0	7	41	0	0	0	0	0	0	0	0	0	1	14	16
2L_6831169_6831971_+_circRNA_FBgn0051632	dmc_968	--	--	0	0	0	2	0	0	0	0	0	0	0	0	0	0	0	0	0	0
2L_6902603_6902787_+_ciRNA_FBgn0031866	dmc_969	--	--	0	0	0	2	0	0	0	0	0	0	0	0	0	0	0	0	0	0
2L_6922730_6924400_+_circRNA_FBgn0004838	--	DME_CIRCpedia_6716	DME_CIRCpedia_6716	0	0	0	0	0	0	0	0	0	0	0	0	0	0	0	0	0	1
2L_6924400_6924663_+_ciRNA_FBgn0004838	--	--	--	0	0	0	0	0	0	0	0	0	0	0	1	0	0	0	0	0	0
2L_6925564_6925742_+_ciRNA_FBgn0004838	dmc_970	--	--	0	0	0	1	0	0	0	0	0	0	0	0	0	0	0	0	0	0
2L_6925564_6925779_+_ciRNA_FBgn0004838	--	--	--	0	0	0	0	0	0	0	0	0	0	3	0	0	0	0	0	0	0
2L_6925564_6925791_+_ciRNA_FBgn0004838	dmc_971	--	--	0	0	16	0	0	0	0	0	0	0	0	0	0	0	0	0	0	0
2L_6925564_6925793_+_ciRNA_FBgn0004838	dmc_972	--	--	0	0	0	0	0	8	0	0	0	0	0	0	0	0	0	0	2	0
2L_6925564_6925824_+_ciRNA_FBgn0004838	--	--	--	0	0	0	0	0	0	0	0	0	0	0	0	0	0	0	0	0	1
2L_6925564_6925887_+_ciRNA_FBgn0004838	dmc_973	--	--	0	0	0	0	0	3	0	0	0	0	0	0	0	0	0	0	0	0
2L_6925564_6925928_+_ciRNA_FBgn0004838	--	--	--	0	0	0	0	0	0	0	0	0	0	0	0	0	0	3	0	0	0
2L_6925564_6925941_+_ciRNA_FBgn0004838	--	--	--	0	0	0	0	0	0	0	0	0	0	0	0	0	0	1	0	1	0
2L_6925564_6926059_+_ciRNA_FBgn0004838	dmc_974	--	--	0	0	8	0	0	0	0	0	0	0	0	0	0	0	0	0	0	0
2L_6925564_6926127_+_ciRNA_FBgn0004838	--	--	--	0	0	0	0	0	0	0	0	0	0	0	0	0	0	0	0	0	1
2L_6925564_6926334_+_ciRNA_FBgn0004838	--	--	--	0	0	0	0	0	0	0	0	0	0	0	0	0	0	0	0	1	0
2L_6925564_6926390_+_ciRNA_FBgn0004838	--	--	--	0	0	0	0	0	0	0	0	0	0	1	0	0	0	0	0	0	1
2L_6987118_6999903_-_circRNA_FBgn0031879	--	--	--	0	0	0	0	0	0	0	0	0	0	0	0	0	1	0	0	0	0
2L_7017997_7018148_-_ciRNA_FBgn0000053	dmc_975	--	--	0	0	0	2	0	0	0	0	0	0	0	0	0	0	0	0	0	0
2L_7018000_7018148_-_ciRNA_FBgn0000053	dmc_976	--	--	0	0	0	1	0	0	0	0	0	0	0	0	0	0	0	0	0	0
2L_7026990_7027193_-_ciRNA_FBgn0051908	dmc_977	--	--	0	0	0	0	0	8	0	0	0	0	0	0	0	0	0	0	0	0
2L_7032217_7032310_-_ciRNA_FBgn0031882	--	--	--	0	0	0	0	0	0	0	0	0	0	0	1	0	0	0	0	0	0
2L_7032903_7033018_+_circRNA_FBgn0031883	dmc_978	--	--	1	0	0	0	0	0	0	0	0	0	0	0	0	0	0	0	0	0
2L_7038278_7038339_+_ciRNA_FBgn0262872	dmc_979	--	--	0	0	0	1	0	0	0	0	0	0	0	0	0	0	0	0	0	0
2L_7040472_7040780_+_circRNA_FBgn0262872	--	--	--	0	0	0	0	0	0	0	1	0	0	0	0	0	0	0	0	0	0
2L_7040472_7041159_+_circRNA_FBgn0262872	dmc_980	DME_CIRCpedia_426	DME_CIRCpedia_426	106	21	23	38	16	2	28	6	6	4	8	1	12	17	5	6	4	2
2L_7057674_7057831_+_ciRNA_FBgn0031885	dmc_981	--	--	0	0	0	1	0	0	0	0	0	0	0	0	0	0	0	0	0	0
2L_7057674_7057835_+_ciRNA_FBgn0031885	dmc_982	--	--	5	8	0	1	0	0	0	0	0	0	0	0	0	0	0	0	0	0
2L_705870_707867_-_circRNA_FBgn0000497	dmc_983	DME_CIRCpedia_2890	DME_CIRCpedia_2890	7	1	0	3	1	0	3	0	0	0	0	0	1	1	7	1	0	2
2L_7107140_7107551_-_circRNA_FBgn0085407	dmc_984	DME_CIRCpedia_427	DME_CIRCpedia_427	207	32	0	188	42	13	14	15	2	2	0	1	19	36	4	16	2	3
2L_7107140_7118923_-_circRNA_FBgn0085407	dmc_985	DME_CIRCpedia_1909	DME_CIRCpedia_1909	6	0	0	6	0	0	0	1	0	0	0	0	2	3	0	0	0	0
2L_7183665_7183711_+_ciRNA_FBgn0031893	--	--	--	0	0	0	0	0	0	0	0	0	0	0	0	0	2	0	0	0	0
2L_7209348_7209653_-_circRNA_FBgn0031897	dmc_986	DME_CIRCpedia_428	DME_CIRCpedia_428	54	173	48	184	198	14	12	6	4	3	1	0	2	8	1	10	7	3
2L_7219865_7219918_-_ciRNA_FBgn0031897	--	--	--	0	0	0	0	0	0	0	0	0	0	0	0	0	1	0	0	0	0
2L_7219866_7219943_-_ciRNA_FBgn0031897	--	--	--	0	0	0	0	0	0	0	0	0	0	0	1	0	0	0	0	0	0
2L_7219871_7219943_-_ciRNA_FBgn0031897	--	--	--	0	0	0	0	0	0	0	0	0	0	0	0	0	0	0	0	1	0
2L_7227103_7234997_-_circRNA_FBgn0259111	dmc_987	DME_CIRCpedia_1910	DME_CIRCpedia_1910	3	0	0	0	0	0	2	0	0	0	0	0	1	1	0	0	0	0
2L_7228699_7231126_-_circRNA_FBgn0259111	dmc_988	DME_CIRCpedia_7015	DME_CIRCpedia_7015	2	0	0	1	0	0	0	0	0	0	0	0	0	0	0	0	0	0
2L_7228699_7231183_-_circRNA_FBgn0259111	dmc_989	--	--	0	0	0	1	0	0	0	0	0	0	0	0	0	0	0	0	0	0
2L_7228699_7234997_-_circRNA_FBgn0259111	dmc_990	DME_CIRCpedia_1911	DME_CIRCpedia_1911	0	10	0	0	0	0	0	0	0	0	0	0	0	1	0	0	0	0
2L_7228699_7237790_-_circRNA_FBgn0259111	--	--	--	0	0	0	0	0	0	0	0	0	0	0	2	0	0	0	0	0	1
2L_7234203_7234997_-_circRNA_FBgn0259111	dmc_991	DME_CIRCpedia_7016	DME_CIRCpedia_7016	2	0	0	0	0	0	0	0	0	0	0	0	0	1	0	0	0	0
2L_7234526_7234997_-_circRNA_FBgn0259111	dmc_992	DME_CIRCpedia_1912	DME_CIRCpedia_1912	63	37	0	73	48	0	4	6	0	5	0	0	4	15	5	7	1	0
2L_7234526_7237790_-_circRNA_FBgn0259111	dmc_993	DME_CIRCpedia_3683	DME_CIRCpedia_3683	20	7	1	3	3	0	0	1	0	0	0	0	2	1	0	3	1	0
2L_7234526_7245083_-_circRNA_FBgn0259111	--	DME_CIRCpedia_4673	DME_CIRCpedia_4673	0	0	0	0	0	0	0	0	0	0	0	0	0	2	0	0	0	0
2L_7236144_7237790_-_circRNA_FBgn0259111	dmc_994	DME_CIRCpedia_7280	DME_CIRCpedia_7280	0	0	0	6	5	0	0	0	0	0	0	0	0	0	0	0	0	0
2L_7256459_7257260_-_circRNA_FBgn0010453	dmc_995	--	--	0	1	0	0	0	4	0	0	0	0	0	0	0	0	0	0	0	0
2L_7309385_7313139_+_circRNA_FBgn0004009	--	DME_CIRCpedia_6199	DME_CIRCpedia_6199	0	0	0	0	0	0	0	0	0	0	0	0	0	1	0	0	0	0
2L_7369961_7370391_+_circRNA_FBgn0031903	dmc_996	--	--	2	0	0	3	0	0	0	0	0	0	0	0	0	2	0	0	0	0
2L_7378783_7379647_+_circRNA_FBgn0002938	dmc_997	--	--	0	0	0	2	0	0	0	0	0	0	0	0	0	0	0	0	0	0
2L_7381402_7381689_+_circRNA_FBgn0002938	dmc_998	DME_CIRCpedia_6717	DME_CIRCpedia_6717	0	0	0	6	0	0	0	0	0	0	0	0	0	0	0	0	0	0
2L_7381755_7381905_+_circRNA_FBgn0002938	dmc_999	DME_CIRCpedia_1913	DME_CIRCpedia_1913	22	0	0	26	0	0	0	1	0	0	0	0	0	0	0	0	0	0
2L_7381755_7382058_+_circRNA_FBgn0002938	--	DME_CIRCpedia_15171	--	0	0	0	0	0	0	0	0	0	0	0	0	1	0	0	0	0	0
2L_7381755_7382175_+_circRNA_FBgn0002938	dmc_1000	DME_CIRCpedia_5279	DME_CIRCpedia_5279	2	0	0	3	0	0	0	0	0	0	0	0	2	0	0	0	0	0
2L_7382175_7382228_+_ciRNA_FBgn0002938	--	--	--	0	0	0	0	0	0	0	1	0	0	0	0	0	0	0	0	0	0
2L_7382175_7382355_+_ciRNA_FBgn0002938	dmc_1001	--	--	0	0	0	1	0	0	0	0	0	0	0	0	0	0	0	0	0	0
2L_7382175_7382359_+_ciRNA_FBgn0002938	dmc_1002	--	--	0	0	0	1	0	0	0	0	0	0	0	0	0	0	0	0	0	0
2L_7405447_7405772_+_circRNA_FBgn0031908	dmc_1003	DME_CIRCpedia_5967	DME_CIRCpedia_5967	0	0	0	0	1	0	0	0	0	0	0	0	0	0	0	0	0	0
2L_7423991_7424271_+_ciRNA_FBgn0264439	--	--	--	0	0	0	0	0	0	0	0	0	0	0	1	0	0	0	0	0	0
2L_7428679_7428857_+_ciRNA_FBgn0031912	dmc_1004	--	--	5	0	0	0	0	0	0	0	0	0	0	0	0	0	0	0	0	0
2L_7476978_7483627_-_circRNA_FBgn0260486	--	DME_CIRCpedia_4674	--	0	0	0	0	0	0	1	0	0	0	0	0	0	0	0	0	0	0
2L_7480444_7480560_-_ciRNA_FBgn0260486	dmc_1005	--	--	0	0	0	3	3	0	0	0	0	0	0	0	0	0	0	0	0	0
2L_7480560_7492226_-_circRNA_FBgn0260486	dmc_1006	DME_CIRCpedia_5336	--	0	0	0	1	0	0	0	0	0	0	0	0	0	0	0	0	0	0
2L_7536274_7536473_-_circRNA_FBgn0264895	--	--	--	0	0	0	0	0	0	0	0	0	1	0	0	0	0	0	1	0	0
2L_7536274_7568978_-_circRNA_FBgn0264895	--	DME_CIRCpedia_5024	DME_CIRCpedia_5024	0	0	0	0	0	0	0	0	0	0	0	0	0	1	0	1	0	0
2L_754486_757938_+_circRNA_FBgn0031275	dmc_1007	--	--	1	0	0	0	0	0	0	0	0	0	0	0	0	0	0	0	0	0
2L_754630_754999_+_ciRNA_FBgn0031275	dmc_1008	--	--	0	0	0	1	0	0	0	0	0	0	0	0	0	0	0	0	0	0
2L_755828_757429_+_circRNA_FBgn0031275	--	--	--	0	0	0	0	0	0	2	0	0	0	0	0	0	0	0	0	0	0
2L_755828_757938_+_circRNA_FBgn0031275	dmc_1009	--	--	3	0	0	0	0	0	0	0	0	0	0	0	0	0	0	0	0	0
2L_7646942_7647266_-_circRNA_FBgn0264087	--	DME_CIRCpedia_5159	--	0	0	0	0	0	0	0	0	0	0	0	0	0	1	0	0	0	0
2L_7646942_7651743_-_circRNA_FBgn0264087	dmc_1010	DME_CIRCpedia_3325	--	1	0	0	0	0	0	1	0	0	0	0	0	0	1	0	0	0	0
2L_7646942_7656463_-_circRNA_FBgn0264087	--	DME_CIRCpedia_2538	--	0	0	0	0	0	0	1	0	0	0	0	0	0	0	0	0	0	0
2L_7648746_7651743_-_circRNA_FBgn0264087	dmc_1011	DME_CIRCpedia_2918	DME_CIRCpedia_2918	14	0	0	7	0	0	0	1	0	0	0	0	0	2	0	1	0	0
2L_7648746_7655221_-_circRNA_FBgn0264087	--	--	--	0	0	0	0	0	0	0	0	0	0	0	0	0	3	0	0	0	0
2L_7648746_7656463_-_circRNA_FBgn0264087	--	DME_CIRCpedia_6719	DME_CIRCpedia_6719	0	0	0	0	0	0	1	0	0	0	0	0	0	1	0	0	0	0
2L_7650970_7656463_-_circRNA_FBgn0264087	dmc_1012	DME_CIRCpedia_15780	--	3	0	0	0	0	0	0	0	0	0	0	0	0	0	0	0	0	0
2L_7655053_7656463_-_circRNA_FBgn0264087	dmc_1013	DME_CIRCpedia_429	DME_CIRCpedia_429	34	0	0	4	1	0	8	4	0	0	0	0	5	12	0	0	0	0
2L_7655544_7656463_-_circRNA_FBgn0264087	dmc_1014	DME_CIRCpedia_430	DME_CIRCpedia_430	0	0	0	7	2	0	1	0	1	0	0	0	4	1	0	0	0	0
2L_7655999_7662874_-_circRNA_FBgn0264087	--	--	--	0	0	0	0	0	0	0	0	0	0	0	0	1	0	0	0	0	0
2L_7661697_7662874_-_circRNA_FBgn0264087	dmc_1015	--	--	14	0	0	9	0	0	0	0	0	0	0	0	2	0	0	0	0	0
2L_7711512_7711590_+_ciRNA_FBgn0012018	dmc_1016	--	--	0	2	0	1	10	0	0	0	0	0	0	0	0	0	1	0	0	0
2L_7711512_7711592_+_ciRNA_FBgn0012018	dmc_1017	--	--	0	0	0	0	2	0	0	0	0	0	0	0	0	0	0	1	0	0
2L_7711512_7711593_+_ciRNA_FBgn0012018	dmc_1018	--	--	0	0	0	1	0	0	0	0	0	0	0	0	0	0	0	0	0	0
2L_7711512_7711597_+_ciRNA_FBgn0012018	dmc_1019	--	--	0	4	0	1	2	0	0	0	0	0	0	0	0	0	0	0	0	0
2L_7711512_7711599_+_ciRNA_FBgn0012018	dmc_1020	--	--	0	0	0	5	16	0	0	0	0	0	0	0	0	1	0	0	0	0
2L_7711512_7711600_+_ciRNA_FBgn0012018	dmc_1021	--	--	8	1	1	1	2	0	0	0	1	0	0	0	0	0	0	0	0	0
2L_7711512_7711601_+_ciRNA_FBgn0012018	dmc_1022	--	--	0	1	0	1	1	0	0	0	0	0	0	0	0	0	0	0	0	0
2L_7711512_7711602_+_ciRNA_FBgn0012018	dmc_1023	--	--	0	0	0	2	1	0	0	0	0	0	0	0	0	0	0	0	0	0
2L_7711512_7711603_+_ciRNA_FBgn0012018	dmc_1024	--	--	4	9	0	7	11	0	3	0	0	1	0	0	0	1	0	0	0	0
2L_7711512_7711604_+_ciRNA_FBgn0012018	dmc_1025	--	--	9	1	0	9	10	0	0	0	0	0	0	0	1	0	0	0	0	0
2L_7711512_7711605_+_ciRNA_FBgn0012018	dmc_1026	--	--	0	1	0	6	2	0	0	0	0	0	0	0	0	3	0	1	0	0
2L_7711512_7711606_+_ciRNA_FBgn0012018	dmc_1027	--	--	2	0	0	0	1	0	0	0	0	0	0	0	0	0	0	0	0	0
2L_7711512_7711607_+_ciRNA_FBgn0012018	dmc_1028	--	--	18	6	0	42	19	0	0	0	0	1	0	0	0	2	0	1	0	0
2L_7711512_7711608_+_ciRNA_FBgn0012018	dmc_1029	--	--	0	0	0	0	1	0	0	0	0	0	0	0	0	0	0	1	0	0
2L_7711512_7711609_+_ciRNA_FBgn0012018	dmc_1030	--	--	3	0	0	25	0	0	0	0	0	0	0	0	0	2	0	0	0	0
2L_7711512_7711610_+_ciRNA_FBgn0012018	dmc_1031	--	--	4	2	0	7	4	0	0	1	0	0	0	0	0	2	0	2	0	0
2L_7711512_7711611_+_ciRNA_FBgn0012018	dmc_1032	--	--	9	0	0	2	0	0	0	0	0	0	0	0	0	0	0	0	0	0
2L_7711512_7711612_+_ciRNA_FBgn0012018	dmc_1033	--	--	6	0	0	5	4	0	0	0	0	0	0	0	0	2	0	0	0	0
2L_7711512_7711613_+_ciRNA_FBgn0012018	dmc_1034	--	--	41	39	3	35	58	0	0	0	0	0	0	0	0	0	3	0	0	0
2L_7711512_7711614_+_ciRNA_FBgn0012018	dmc_1035	--	--	10	14	0	3	5	0	2	0	0	0	0	0	1	1	0	0	0	0
2L_7711512_7711615_+_ciRNA_FBgn0012018	dmc_1036	--	--	9	0	0	1	5	0	0	0	0	0	0	0	0	0	0	0	0	0
2L_7711512_7711616_+_ciRNA_FBgn0012018	dmc_1037	--	--	3	3	6	2	2	0	1	0	0	0	0	0	0	0	0	0	0	0
2L_7711512_7711617_+_ciRNA_FBgn0012018	dmc_1038	--	--	4	7	0	13	15	0	1	1	0	0	0	0	0	0	0	0	1	0
2L_7711512_7711618_+_ciRNA_FBgn0012018	dmc_1039	--	--	4	4	0	17	13	0	0	1	0	0	0	0	0	1	0	0	0	0
2L_7711512_7711619_+_ciRNA_FBgn0012018	dmc_1040	--	--	0	2	0	0	0	0	0	1	0	0	0	0	0	0	0	0	0	0
2L_7711512_7711621_+_ciRNA_FBgn0012018	dmc_1041	--	--	0	0	0	1	0	0	0	0	0	0	0	0	0	0	0	0	0	0
2L_7711512_7711623_+_ciRNA_FBgn0012018	dmc_1042	--	--	0	0	0	2	0	0	0	0	0	0	0	0	0	1	0	0	0	0
2L_7711512_7711625_+_ciRNA_FBgn0012018	dmc_1043	--	--	126	30	2	201	58	6	5	6	0	3	0	0	6	5	4	1	1	1
2L_7711601_7711617_+_ciRNA_FBgn0267326	dmc_1044	--	--	0	0	0	2	0	0	0	0	0	0	0	0	0	0	0	0	0	0
2L_7711601_7711618_+_ciRNA_FBgn0267326	--	--	--	0	0	0	0	0	0	0	0	0	0	0	0	0	1	0	0	0	0
2L_7714702_7715043_-_circRNA_FBgn0053296	dmc_1045	--	--	0	0	0	1	0	0	0	0	0	0	0	0	0	0	0	0	0	0
2L_7786989_7788467_-_circRNA_FBgn0031948	dmc_1046	--	--	0	0	0	0	1	0	0	0	0	0	0	0	0	2	0	0	0	0
2L_7826363_7826533_-_ciRNA_FBgn0020618	dmc_1047	--	--	0	0	3	0	0	0	0	0	0	0	0	0	0	0	0	0	0	0
2L_7826364_7826769_-_ciRNA_FBgn0020618	--	--	--	0	0	0	0	0	0	0	0	0	0	1	0	0	0	0	0	0	0
2L_7826769_7826981_-_circRNA_FBgn0020618	dmc_1048	--	--	0	0	0	0	1	0	0	0	0	0	0	0	0	0	0	0	0	0
2L_7830461_7831025_+_circRNA_FBgn0004177	dmc_1049	--	--	0	0	0	2	0	0	0	0	0	0	0	0	0	0	0	0	0	0
2L_7850305_7851740_-_circRNA_FBgn0031955	dmc_1050	DME_CIRCpedia_6452	DME_CIRCpedia_6452	0	0	0	1	0	0	0	0	0	0	0	0	0	0	0	0	0	0
2L_7875212_7876164_-_circRNA_FBgn0031959	dmc_1051	--	--	5	0	0	0	1	0	0	0	0	0	0	0	0	0	0	0	0	0
2L_8032059_8036576_+_circRNA_FBgn0044323	dmc_1052	DME_CIRCpedia_5118	DME_CIRCpedia_5118	0	0	5	3	0	0	1	0	0	0	0	2	1	0	0	0	0	0
2L_8035820_8036576_+_circRNA_FBgn0044323	dmc_1053	DME_CIRCpedia_1915	--	4	0	0	0	0	0	0	0	0	0	0	0	0	0	0	0	3	0
2L_8042188_8042350_-_circRNA_FBgn0065055	--	--	--	0	0	0	0	0	0	0	0	0	2	0	0	0	0	0	0	0	0
2L_8070635_8071048_-_circRNA_FBgn0011230	dmc_1054	--	--	5	0	0	0	0	0	0	0	0	0	0	0	0	0	0	0	0	0
2L_8070635_8071266_-_circRNA_FBgn0011230	--	--	--	0	0	0	0	0	0	0	0	0	0	0	0	5	0	0	0	0	0
2L_8075919_8079667_-_circRNA_FBgn0267488	--	--	--	0	0	0	0	0	0	0	0	0	0	0	0	1	0	0	0	0	0
2L_8105691_8107173_+_circRNA_FBgn0261822	dmc_1055	--	--	3	0	0	0	0	0	0	0	0	0	0	0	0	0	0	0	0	0
2L_8105691_8107880_+_circRNA_FBgn0261822	dmc_1056	DME_CIRCpedia_431	DME_CIRCpedia_431	182	64	6	101	42	11	31	15	7	5	7	4	50	44	28	27	8	8
2L_8106839_8107880_+_circRNA_FBgn0261822	dmc_1057	DME_CIRCpedia_1490	DME_CIRCpedia_1490	6	4	0	2	4	0	0	0	3	0	0	2	1	0	4	1	1	0
2L_8107880_8107994_+_ciRNA_FBgn0261822	--	--	--	0	0	0	0	0	0	0	0	0	0	0	0	0	0	0	0	0	1
2L_8107880_8108046_+_ciRNA_FBgn0261822	--	--	--	0	0	0	0	0	0	0	0	0	0	7	0	0	0	0	0	0	0
2L_8107880_8108051_+_ciRNA_FBgn0261822	--	--	--	0	0	0	0	0	0	0	0	2	0	0	0	0	0	0	0	0	0
2L_8107880_8108095_+_ciRNA_FBgn0261822	--	--	--	0	0	0	0	0	0	0	0	0	0	3	0	0	0	0	4	0	0
2L_8118903_8119407_-_circRNA_FBgn0031985	dmc_1058	--	--	0	0	13	0	0	0	0	0	0	0	0	0	0	0	0	0	0	0
2L_8123470_8123691_-_ciRNA_FBgn0031985	dmc_1059	--	--	0	0	0	1	0	0	0	0	0	0	0	0	0	0	0	0	0	0
2L_8131286_8132194_+_circRNA_FBgn0031988	dmc_1060	DME_CIRCpedia_4675	DME_CIRCpedia_4675	0	4	0	0	0	0	0	0	0	0	0	0	0	1	0	0	0	0
2L_8153834_8154052_+_circRNA_FBgn0263256	dmc_1061	--	--	6	0	0	2	0	0	0	0	0	0	0	0	0	0	0	0	0	0
2L_8173015_8174698_+_circRNA_FBgn0264953	--	DME_CIRCpedia_7282	DME_CIRCpedia_7282	0	0	0	0	0	0	0	0	0	0	0	0	1	0	0	0	0	0
2L_8176572_8182049_+_circRNA_FBgn0264953	dmc_1062	DME_CIRCpedia_15173	--	0	0	0	1	0	0	1	0	0	0	0	0	1	1	0	0	0	0
2L_8176572_8184850_+_circRNA_FBgn0264953	--	DME_CIRCpedia_15174	--	0	0	0	0	0	0	0	3	0	0	0	0	0	0	0	0	0	0
2L_8182049_8182273_+_ciRNA_FBgn0264953	dmc_1063	--	--	0	0	0	1	0	0	0	0	0	0	0	0	0	0	0	0	0	0
2L_8184850_8185033_+_ciRNA_FBgn0264953	dmc_1064	--	--	0	0	0	3	0	0	0	0	0	0	0	0	0	0	0	0	0	0
2L_8203662_8204686_-_ciRNA_FBgn0031998	--	--	--	0	0	0	0	0	0	0	0	0	0	0	0	0	0	0	0	3	0
2L_8210549_8210666_-_circRNA_FBgn0003607	--	--	--	0	0	0	0	0	0	0	0	0	0	0	1	0	0	0	0	0	0
2L_8220044_8220434_-_circRNA_FBgn0032005	--	--	--	0	0	0	0	0	0	0	0	0	0	0	0	0	1	0	0	0	0
2L_8222225_8223344_-_circRNA_FBgn0032006	dmc_1065	DME_CIRCpedia_1916	--	4	0	0	1	1	0	0	0	1	0	0	0	0	2	0	0	0	0
2L_8223824_8225415_-_circRNA_FBgn0032006	dmc_1066	--	--	0	21	0	2	5	0	0	0	2	2	0	0	0	1	3	5	0	1
2L_8223824_8226603_-_circRNA_FBgn0032006	--	DME_CIRCpedia_432	--	0	0	0	0	0	0	2	0	0	0	5	2	0	0	0	0	1	5
2L_8223824_8226606_-_circRNA_FBgn0032006	dmc_1067	DME_CIRCpedia_1491	DME_CIRCpedia_1491	3	36	42	4	9	79	6	6	16	14	82	28	3	2	26	37	32	50
2L_8224051_8225415_-_circRNA_FBgn0032006	dmc_1068	--	--	0	0	0	0	1	0	0	0	0	0	0	0	0	0	0	0	0	0
2L_8225671_8226606_-_circRNA_FBgn0032006	--	DME_CIRCpedia_5458	DME_CIRCpedia_5458	0	0	0	0	0	0	0	0	0	0	0	0	0	0	0	1	0	0
2L_8225671_8227826_-_circRNA_FBgn0032006	dmc_1069	--	--	0	2	0	0	0	0	0	0	0	0	0	0	0	0	0	0	0	0
2L_8226928_8227826_-_circRNA_FBgn0032006	--	DME_CIRCpedia_2919	DME_CIRCpedia_2919	0	0	0	0	0	0	4	0	0	0	0	0	0	0	0	0	0	0
2L_8227362_8227669_-_ciRNA_FBgn0032006	dmc_1070	--	--	0	4	0	0	0	0	0	0	0	0	0	0	0	0	0	0	0	0
2L_8228493_8230331_-_circRNA_FBgn0032006	dmc_1071	DME_CIRCpedia_3684	DME_CIRCpedia_3684	0	1	0	0	3	0	0	0	0	1	0	0	0	0	0	0	0	0
2L_8230124_8230331_-_circRNA_FBgn0032006	dmc_1072	DME_CIRCpedia_6721	DME_CIRCpedia_6721	0	0	0	0	1	0	0	0	0	0	0	0	0	0	0	0	0	0
2L_8244969_8246217_-_circRNA_FBgn0032010	--	DME_CIRCpedia_6722	DME_CIRCpedia_6722	0	0	0	0	0	0	0	0	0	0	0	0	0	1	0	2	0	0
2L_8244969_8250681_-_circRNA_FBgn0032010	--	--	--	0	0	0	0	0	0	0	1	0	0	0	0	0	0	0	0	0	0
2L_8246418_8250681_-_circRNA_FBgn0032010	--	--	--	0	0	0	0	0	0	1	0	0	0	0	0	0	0	0	0	0	0
2L_8247059_8250128_-_circRNA_FBgn0032010	dmc_1073	--	--	6	0	0	0	0	0	0	0	0	0	0	0	0	0	0	0	0	0
2L_8250401_8250500_-_circRNA_FBgn0032010	dmc_1074	--	--	0	0	0	1	0	0	0	0	0	0	0	0	0	0	0	0	3	0
2L_8252227_8252775_-_circRNA_FBgn0032010	dmc_1075	DME_CIRCpedia_1492	DME_CIRCpedia_1492	0	0	0	1	0	0	0	0	0	0	0	0	0	1	1	0	0	0
2L_8283408_8284220_-_circRNA_FBgn0003502	dmc_1076	DME_CIRCpedia_433	DME_CIRCpedia_433	127	55	42	139	23	14	5	13	4	2	6	3	10	15	5	5	1	4
2L_8283408_8298340_-_circRNA_FBgn0003502	dmc_1077	DME_CIRCpedia_1493	DME_CIRCpedia_1493	6	12	16	0	6	0	11	0	1	3	0	1	1	2	2	2	0	1
2L_8283868_8284064_-_circRNA_FBgn0003502	dmc_1078	--	--	4	0	0	0	0	0	0	0	0	0	0	0	0	0	0	0	0	0
2L_8283868_8284220_-_circRNA_FBgn0003502	dmc_1079	--	--	6	1	0	1	0	0	0	0	0	0	0	0	0	0	0	0	0	0
2L_829304_830349_+_circRNA_FBgn0010583	dmc_1080	DME_CIRCpedia_15528	--	0	0	0	0	1	0	0	0	0	0	0	0	5	0	0	0	0	0
2L_829421_830349_+_circRNA_FBgn0010583	--	--	--	0	0	0	0	0	0	0	0	0	0	0	0	0	0	0	0	0	1
2L_829456_830349_+_circRNA_FBgn0010583	dmc_1081	DME_CIRCpedia_356	DME_CIRCpedia_356	124	0	0	39	1	9	3	6	0	0	0	0	7	7	0	2	11	10
2L_8298070_8298340_-_circRNA_FBgn0003502	dmc_1082	DME_CIRCpedia_5459	DME_CIRCpedia_5459	0	0	47	0	3	0	0	0	1	0	0	0	0	0	1	0	0	0
2L_8301935_8302332_-_circRNA_FBgn0261020	dmc_1083	--	--	0	0	0	0	1	0	0	0	0	0	0	0	0	0	0	0	0	0
2L_8360946_8361198_-_circRNA_FBgn0032026	dmc_1084	DME_CIRCpedia_5337	DME_CIRCpedia_5337	87	55	69	70	58	4	8	3	0	0	2	2	3	5	0	2	1	1
2L_836545_837378_-_circRNA_FBgn0020304	dmc_1085	DME_CIRCpedia_5448	DME_CIRCpedia_5448	0	0	0	1	2	0	0	0	0	0	0	0	0	0	2	2	0	0
2L_8368757_8369030_+_circRNA_FBgn0260439	--	--	--	0	0	0	0	0	0	0	0	0	0	0	0	2	0	0	0	0	0
2L_8426873_8427553_+_circRNA_FBgn0027932	dmc_1086	--	--	0	0	0	1	0	0	0	0	0	0	0	0	0	0	0	0	0	0
2L_8426873_8428067_+_circRNA_FBgn0027932	dmc_1087	DME_CIRCpedia_5460	DME_CIRCpedia_5460	1	3	0	0	0	0	0	2	0	0	0	0	0	0	0	0	1	0
2L_8428067_8428110_+_ciRNA_FBgn0027932	--	--	--	0	0	0	0	0	0	0	0	0	0	2	0	0	0	0	0	0	0
2L_8428067_8428120_+_ciRNA_FBgn0027932	--	--	--	0	0	0	0	0	0	0	0	0	0	0	0	0	0	0	2	2	0
2L_8428067_8428124_+_ciRNA_FBgn0027932	--	--	--	0	0	0	0	0	0	0	0	0	0	0	0	0	0	0	0	0	3
2L_8476251_8477023_+_circRNA_FBgn0262029	dmc_1088	DME_CIRCpedia_434	DME_CIRCpedia_434	50	12	0	15	11	0	1	10	3	2	0	0	6	6	0	2	0	4
2L_8476251_8484153_+_circRNA_FBgn0262029	--	--	--	0	0	0	0	0	0	2	0	0	0	0	0	0	0	0	0	0	0
2L_8483565_8485514_+_circRNA_FBgn0262029	dmc_1089	DME_CIRCpedia_5813	DME_CIRCpedia_5813	0	0	0	1	0	0	0	0	0	0	0	0	0	0	0	0	0	0
2L_8520081_8520592_+_circRNA_FBgn0032055	dmc_1090	--	--	0	0	0	0	1	0	0	0	0	0	0	0	0	0	0	1	0	0
2L_8536079_8536160_+_ciRNA_FBgn0028394	dmc_1091	--	--	0	0	0	0	5	0	0	0	0	0	0	0	0	0	0	0	0	0
2L_8537071_8537199_+_ciRNA_FBgn0028394	dmc_1092	--	--	0	0	0	2	0	0	0	0	0	0	0	0	0	0	0	0	0	0
2L_8563738_8564296_+_circRNA_FBgn0011259	dmc_1093	DME_CIRCpedia_435	DME_CIRCpedia_435	0	0	0	2	0	0	15	1	0	2	3	1	25	2	0	2	2	1
2L_8563738_8640695_+_circRNA_FBgn0011259	--	--	--	0	0	0	0	0	0	0	0	0	0	0	0	0	0	0	0	0	1
2L_8563738_8645222_+_circRNA_FBgn0011259	--	DME_CIRCpedia_15781	--	0	0	0	0	0	0	0	0	0	0	0	0	1	0	0	0	0	0
2L_8631026_8640695_+_circRNA_FBgn0011259	dmc_1094	DME_CIRCpedia_436	DME_CIRCpedia_436	2	0	8	1	0	0	0	0	0	0	0	0	0	0	0	0	0	0
2L_8631026_8645222_+_circRNA_FBgn0011259	dmc_1095	DME_CIRCpedia_5026	--	2	0	0	1	0	0	0	0	0	0	0	0	1	1	0	0	0	0
2L_8640586_8640695_+_circRNA_FBgn0011259	--	--	--	0	0	0	0	0	0	2	0	0	0	0	0	0	0	0	0	0	0
2L_8640586_8645222_+_circRNA_FBgn0011259	dmc_1096	DME_CIRCpedia_4677	DME_CIRCpedia_4677	4	0	0	2	0	0	2	0	0	0	0	0	0	1	0	0	0	0
2L_8640586_8654995_+_circRNA_FBgn0011259	dmc_1097	--	--	2	0	0	0	0	0	0	0	0	0	0	0	0	0	0	0	0	0
2L_8645026_8645222_+_circRNA_FBgn0011259	dmc_1098	--	--	0	0	0	2	0	0	0	0	0	0	0	0	0	0	0	0	0	0
2L_8645026_8656506_+_circRNA_FBgn0011259	dmc_1099	DME_CIRCpedia_4678	DME_CIRCpedia_4678	0	0	0	1	0	0	0	0	0	0	0	0	0	0	0	0	0	0
2L_8654104_8655372_+_circRNA_FBgn0011259	dmc_1100	DME_CIRCpedia_6453	DME_CIRCpedia_6453	5	0	0	0	0	0	0	0	0	0	0	0	0	0	0	0	0	0
2L_8654104_8655981_+_circRNA_FBgn0011259	--	DME_CIRCpedia_6723	DME_CIRCpedia_6723	0	0	0	0	0	0	1	0	0	0	0	0	0	0	0	0	0	0
2L_8654104_8656506_+_circRNA_FBgn0011259	dmc_1101	DME_CIRCpedia_438	DME_CIRCpedia_438	22	0	0	9	5	0	2	3	0	0	0	0	3	4	0	0	0	1
2L_8660647_8661288_+_circRNA_FBgn0011259	dmc_1102	--	--	0	0	0	1	0	0	0	0	0	0	0	0	0	0	0	0	0	0
2L_8662438_8663251_+_circRNA_FBgn0011259	dmc_1103	DME_CIRCpedia_2542	--	28	13	43	2	2	0	7	1	1	2	20	2	0	0	0	1	4	2
2L_8662438_8664220_+_circRNA_FBgn0011259	dmc_1104	--	--	1	0	0	1	0	0	0	0	0	0	0	0	0	0	0	0	0	0
2L_8662438_8665518_+_circRNA_FBgn0011259	--	DME_CIRCpedia_3686	--	0	0	0	0	0	0	0	0	0	0	0	0	0	0	0	0	0	3
2L_8662456_8663251_+_circRNA_FBgn0011259	dmc_1105	DME_CIRCpedia_3687	DME_CIRCpedia_3687	11	0	0	5	1	0	0	1	0	0	0	0	0	1	0	1	0	0
2L_8662864_8663251_+_circRNA_FBgn0011259	dmc_1106	--	--	0	0	0	5	0	0	0	0	0	0	0	0	0	0	0	0	0	0
2L_8663251_8664121_+_ciRNA_FBgn0011259	--	--	--	0	0	0	0	0	0	0	0	0	0	0	0	0	0	0	1	0	0
2L_8664157_8665518_+_circRNA_FBgn0011259	dmc_1107	DME_CIRCpedia_439	DME_CIRCpedia_439	17	0	0	24	0	0	3	2	1	0	0	0	6	1	0	0	0	0
2L_8688620_8690252_-_circRNA_FBgn0004914	--	--	--	0	0	0	0	0	0	0	0	0	4	0	0	0	0	0	0	0	0
2L_8704360_8704540_-_circRNA_FBgn0004914	dmc_1108	DME_CIRCpedia_5461	DME_CIRCpedia_5461	0	0	0	0	1	0	0	0	0	0	0	0	0	0	2	0	0	0
2L_871340_871576_+_circRNA_FBgn0053526	dmc_1109	--	--	2	0	0	0	0	0	0	0	0	0	0	0	0	0	0	0	0	0
2L_871340_872080_+_circRNA_FBgn0053526	--	DME_CIRCpedia_5806	DME_CIRCpedia_5806	0	0	0	0	0	0	0	0	0	0	1	0	1	0	0	0	0	0
2L_8734466_8735200_-_circRNA_FBgn0003209	dmc_1110	DME_CIRCpedia_1917	DME_CIRCpedia_1917	0	0	0	3	0	0	4	2	1	0	0	0	3	3	0	1	0	2
2L_877871_877950_+_ciRNA_FBgn0002936	dmc_1111	--	--	0	0	0	2	0	0	0	0	0	0	0	0	0	0	0	0	0	0
2L_8915353_8916053_+_circRNA_FBgn0085427	dmc_1112	DME_CIRCpedia_440	DME_CIRCpedia_440	19	1	0	13	1	0	4	3	0	0	0	0	7	4	3	2	5	0
2L_8928059_8928743_+_circRNA_FBgn0085427	dmc_1113	DME_CIRCpedia_441	DME_CIRCpedia_441	113	10	0	44	41	8	8	15	2	1	0	0	2	13	2	14	3	1
2L_8937405_8937499_+_ciRNA_FBgn0032075	dmc_1114	--	--	0	0	0	0	1	0	0	0	0	0	0	0	0	0	0	0	0	0
2L_8989248_8989351_-_ciRNA_FBgn0011705	--	--	--	0	0	0	0	0	0	0	0	0	0	2	0	0	0	0	0	0	0
2L_8996742_8997125_-_circRNA_FBgn0013746	--	--	--	0	0	0	0	0	0	0	0	0	0	0	0	0	0	0	1	0	0
2L_9055019_9055412_-_circRNA_FBgn0051708	dmc_1115	DME_CIRCpedia_442	DME_CIRCpedia_442	13	0	0	5	0	0	2	0	0	0	0	0	0	3	0	0	0	0
2L_9059470_9060926_-_circRNA_FBgn0051708	dmc_1116	DME_CIRCpedia_4679	DME_CIRCpedia_4679	6	0	0	3	0	0	0	0	0	0	0	0	0	1	0	0	0	0
2L_9059470_9066760_-_circRNA_FBgn0051708	dmc_1117	--	--	11	0	0	0	1	0	1	0	1	0	0	0	0	1	0	0	2	0
2L_9126880_9135384_+_circRNA_FBgn0052982	dmc_1118	DME_CIRCpedia_2543	DME_CIRCpedia_2543	0	4	0	0	3	4	0	0	2	0	0	0	0	0	0	2	2	3
2L_9126880_9162708_+_circRNA_FBgn0052982	--	DME_CIRCpedia_3329	--	0	0	0	0	0	0	0	0	0	0	0	0	3	0	0	0	0	0
2L_9135117_9135384_+_circRNA_FBgn0052982	dmc_1119	--	--	0	0	0	3	0	0	0	0	0	0	0	0	0	1	0	0	0	0
2L_9135117_9148799_+_circRNA_FBgn0052982	dmc_1120	DME_CIRCpedia_6454	DME_CIRCpedia_6454	9	1	0	1	3	2	1	0	0	0	0	0	0	0	0	0	2	0
2L_9135117_9154765_+_circRNA_FBgn0052982	dmc_1121	DME_CIRCpedia_1494	DME_CIRCpedia_1494	0	0	0	1	0	0	0	0	0	0	0	0	0	0	0	0	0	0
2L_9135117_9156594_+_circRNA_FBgn0052982	dmc_1122	DME_CIRCpedia_6201	DME_CIRCpedia_6201	10	0	0	2	0	0	0	0	0	0	0	0	0	0	0	0	0	0
2L_9148754_9154765_+_circRNA_FBgn0052982	--	DME_CIRCpedia_5281	--	0	0	0	0	0	0	1	0	0	0	0	0	1	0	0	0	0	0
2L_9148754_9156594_+_circRNA_FBgn0052982	dmc_1123	--	--	1	0	0	6	0	0	1	0	0	0	0	0	0	0	0	0	0	0
2L_9154658_9156594_+_circRNA_FBgn0052982	dmc_1124	DME_CIRCpedia_1495	DME_CIRCpedia_1495	25	3	0	16	10	3	1	1	0	0	0	0	1	1	0	0	0	0
2L_9156497_9162708_+_circRNA_FBgn0052982	dmc_1125	DME_CIRCpedia_3330	DME_CIRCpedia_3330	4	0	0	0	0	0	0	0	0	0	0	0	0	1	0	0	0	0
2L_9161130_9162708_+_circRNA_FBgn0052982	dmc_1126	DME_CIRCpedia_5282	DME_CIRCpedia_5282	0	2	0	2	3	0	0	0	0	0	0	0	0	1	0	0	0	0
2L_9191614_9191813_+_circRNA_FBgn0041092	dmc_1127	DME_CIRCpedia_4163	DME_CIRCpedia_4163	4	3	17	3	3	0	0	0	0	0	0	0	0	2	0	0	0	0
2L_9191614_9235263_+_circRNA_FBgn0041092	--	DME_CIRCpedia_2921	--	0	0	0	0	0	0	0	0	0	0	0	0	0	0	0	1	0	0
2L_923219_923275_+_ciRNA_FBgn0028481	--	--	--	0	0	0	0	0	0	0	0	0	0	0	0	0	1	0	0	0	0
2L_923219_923303_+_ciRNA_FBgn0028481	dmc_1128	--	--	0	0	0	2	0	0	0	0	0	0	0	0	0	0	0	0	0	0
2L_9233987_9234657_+_circRNA_FBgn0041092	dmc_1129	DME_CIRCpedia_15783	--	0	0	13	0	0	0	0	0	0	0	0	0	0	0	0	0	0	0
2L_9233987_9235263_+_circRNA_FBgn0041092	dmc_1130	DME_CIRCpedia_443	DME_CIRCpedia_443	252	113	47	87	31	43	52	26	25	15	32	11	29	47	26	47	31	24
2L_9238957_9243900_+_circRNA_FBgn0041092	--	DME_CIRCpedia_4680	--	0	0	0	0	0	0	0	0	0	0	0	0	0	0	0	1	0	0
2L_9242992_9243545_+_circRNA_FBgn0041092	dmc_1131	--	--	0	0	0	0	0	3	0	0	0	0	0	0	0	0	0	0	0	0
2L_9256892_9272607_+_circRNA_FBgn0267252	dmc_1132	--	--	1	0	0	0	0	0	0	0	0	0	0	0	0	0	0	0	0	0
2L_9272465_9272607_+_circRNA_FBgn0267252	--	DME_CIRCpedia_1918	DME_CIRCpedia_1918	0	0	0	0	0	0	4	0	0	0	0	0	1	4	0	0	0	0
2L_930064_930423_+_circRNA_FBgn0028481	dmc_1133	DME_CIRCpedia_357	DME_CIRCpedia_357	54	6	0	16	0	0	13	9	0	0	0	0	18	19	0	0	0	0
2L_930064_953510_+_circRNA_FBgn0028481	dmc_1134	DME_CIRCpedia_358	--	3	0	0	0	0	0	0	0	0	0	0	0	0	0	0	0	0	0
2L_9338006_9338860_+_circRNA_FBgn0026439	dmc_1135	DME_CIRCpedia_6456	DME_CIRCpedia_6456	25	4	0	0	1	0	1	0	0	0	0	0	3	0	0	0	0	0
2L_9379730_9381763_-_circRNA_FBgn0085395	dmc_1136	DME_CIRCpedia_444	--	4	0	0	0	0	0	0	0	0	0	0	0	0	0	0	0	0	0
2L_9405831_9406263_-_circRNA_FBgn0085395	dmc_1137	DME_CIRCpedia_2544	DME_CIRCpedia_2544	66	0	0	25	0	0	8	4	0	0	0	0	11	8	1	1	0	0
2L_9503592_9504813_+_circRNA_FBgn0032120	dmc_1138	DME_CIRCpedia_445	DME_CIRCpedia_445	83	40	13	23	17	13	20	6	2	5	18	8	18	13	7	8	14	3
2L_950491_953510_+_circRNA_FBgn0028481	dmc_1139	DME_CIRCpedia_6173	DME_CIRCpedia_6173	0	0	0	3	0	0	0	0	0	0	0	0	0	1	0	0	0	0
2L_951586_953510_+_circRNA_FBgn0028481	dmc_1140	DME_CIRCpedia_359	DME_CIRCpedia_359	16	0	0	4	0	0	0	0	0	0	0	0	1	1	0	0	0	0
2L_9518622_9518808_+_circRNA_FBgn0032120	dmc_1141	--	--	0	0	0	0	0	11	0	0	0	0	0	0	0	0	0	0	0	0
2L_9551716_9556398_-_circRNA_FBgn0032129	dmc_1142	DME_CIRCpedia_4033	--	0	0	0	1	0	0	0	0	0	0	0	0	0	0	1	0	0	3
2L_9555283_9556398_-_circRNA_FBgn0032129	dmc_1143	DME_CIRCpedia_1919	DME_CIRCpedia_1919	13	0	0	5	0	0	7	3	5	3	3	1	7	4	3	2	0	0
2L_9646264_9646475_+_circRNA_FBgn0032136	--	--	--	0	0	0	0	0	0	0	0	0	0	0	0	2	0	0	0	0	0
2L_9696190_9698233_-_circRNA_FBgn0000273	dmc_1144	--	--	1	0	0	0	0	0	0	0	0	0	0	0	0	0	0	0	0	0
2L_9717869_9722954_-_circRNA_FBgn0028704	dmc_1145	--	--	5	0	0	0	0	0	0	0	0	0	0	0	0	0	0	0	0	0
2L_9718265_9733532_-_circRNA_FBgn0028704	--	--	--	0	0	0	0	0	0	0	0	0	0	0	0	0	2	0	0	0	0
2L_9720090_9727256_-_circRNA_FBgn0028704	dmc_1146	DME_CIRCpedia_1920	--	0	0	0	1	0	0	0	0	0	0	0	0	0	0	0	0	0	0
2L_9722760_9727256_-_circRNA_FBgn0028704	dmc_1147	DME_CIRCpedia_4681	DME_CIRCpedia_4681	7	0	0	10	0	0	0	1	0	0	0	0	1	6	0	0	0	0
2L_9722760_9733532_-_circRNA_FBgn0028704	dmc_1148	DME_CIRCpedia_4682	--	10	0	0	3	0	0	0	0	0	0	0	0	0	3	0	0	0	0
2L_9727027_9733532_-_circRNA_FBgn0028704	dmc_1149	DME_CIRCpedia_15785	--	2	0	0	0	0	0	0	0	0	0	0	0	0	0	0	0	0	0
2L_9732915_9733532_-_circRNA_FBgn0028704	dmc_1150	DME_CIRCpedia_446	DME_CIRCpedia_446	103	3	0	67	1	0	17	8	0	0	0	0	5	9	0	0	0	2
2L_9732954_9733532_-_circRNA_FBgn0028704	dmc_1151	DME_CIRCpedia_4034	DME_CIRCpedia_4034	0	0	0	2	0	0	0	0	0	0	0	0	0	0	0	0	0	0
2L_9742374_9744230_-_circRNA_FBgn0028704	--	DME_CIRCpedia_447	DME_CIRCpedia_447	0	0	0	0	0	0	1	0	0	0	0	0	1	8	0	0	0	0
2L_9749559_9750071_-_circRNA_FBgn0015035	dmc_1152	--	--	0	0	0	1	0	0	0	0	0	0	0	0	0	0	0	0	0	0
2L_9769925_9770398_-_ciRNA_FBgn0265001	dmc_1153	--	--	0	0	0	0	1	0	0	0	0	0	0	0	0	0	0	0	0	0
2L_9770125_9770398_-_ciRNA_FBgn0265001	dmc_1154	--	--	0	0	0	0	3	0	0	0	0	0	0	0	0	0	0	0	0	0
2L_9770166_9770398_-_ciRNA_FBgn0265001	dmc_1155	--	--	0	0	0	0	1	0	0	0	0	0	0	0	0	0	0	0	0	0
2L_9770204_9770398_-_ciRNA_FBgn0265001	dmc_1156	--	--	0	0	6	0	0	0	0	0	0	0	0	0	0	0	0	0	0	0
2L_9770223_9770398_-_ciRNA_FBgn0265001	dmc_1157	--	--	0	0	0	0	1	0	0	0	0	0	0	0	0	0	0	0	0	0
2L_9770296_9770398_-_ciRNA_FBgn0265001	dmc_1158	--	--	0	0	0	0	2	0	0	0	0	0	0	0	0	0	0	0	0	0
2L_9786802_9787120_+_ciRNA_FBgn0032147	dmc_1159	--	--	0	0	0	0	1	0	0	0	0	0	0	0	0	0	0	0	0	0
2L_9806443_9815912_-_circRNA_FBgn0032151	--	DME_CIRCpedia_448	DME_CIRCpedia_448	0	0	0	0	0	0	0	2	0	0	0	0	0	0	0	0	0	0
2L_9807881_9815912_-_circRNA_FBgn0032151	dmc_1160	DME_CIRCpedia_3690	--	1	0	0	0	0	0	0	1	0	0	0	0	0	0	0	0	0	0
2L_9869531_9878025_-_circRNA_FBgn0032151	--	DME_CIRCpedia_3332	DME_CIRCpedia_3332	0	0	0	0	0	0	0	0	4	0	0	0	2	0	0	0	0	0
2L_9888666_9888985_+_circRNA_FBgn0029174	dmc_1161	--	--	0	0	0	1	0	0	0	0	0	0	0	0	0	0	0	0	0	0
2L_9889047_9889405_+_circRNA_FBgn0029174	dmc_1162	--	--	0	0	0	2	0	0	0	0	2	0	0	0	0	0	0	1	0	0
2L_9905874_9906443_-_circRNA_FBgn0032156	dmc_1163	DME_CIRCpedia_1921	DME_CIRCpedia_1921	42	22	0	4	5	9	9	6	1	1	0	0	4	7	5	8	0	0
2L_9937531_9937657_-_ciRNA_FBgn0051712	dmc_1164	--	--	0	0	0	1	0	0	0	0	0	0	0	0	0	0	0	0	0	0
2L_9961641_9961794_-_ciRNA_FBgn0032172	dmc_1165	--	--	0	0	0	1	0	0	0	0	0	0	0	0	0	0	0	0	0	0
2L_9962470_9963012_-_circRNA_FBgn0032172	dmc_1166	--	--	4	0	0	0	0	0	0	0	0	0	0	0	0	0	0	0	0	0
2L_9967358_9967581_+_ciRNA_FBgn0011272	dmc_1167	--	--	0	0	0	4	0	0	0	0	0	0	0	0	0	0	0	0	0	0
2L_9986788_9987727_+_circRNA_FBgn0000180	dmc_1168	DME_CIRCpedia_6203	DME_CIRCpedia_6203	11	0	0	23	8	0	3	0	0	0	0	0	2	2	0	1	3	0
2R_10005156_10005377_-_circRNA_FBgn0022382	dmc_1169	--	--	0	0	0	2	0	0	0	0	0	0	0	0	0	0	0	0	0	0
2R_10005156_10024202_-_circRNA_FBgn0022382	--	--	--	0	0	0	0	0	0	0	0	1	0	0	0	0	0	0	0	0	0
2R_10024223_10025849_-_ciRNA_FBgn0022382	--	--	--	0	0	0	0	0	0	0	0	0	0	0	0	1	0	0	0	0	0
2R_10031588_10032125_-_circRNA_FBgn0033474	dmc_1170	DME_CIRCpedia_6527	DME_CIRCpedia_6527	5	0	0	4	0	0	0	0	0	0	0	0	0	0	0	0	0	0
2R_10032213_10032335_-_circRNA_FBgn0033474	dmc_1171	--	--	0	0	3	0	0	0	0	0	0	0	0	0	0	0	0	0	0	0
2R_10038179_10038512_-_circRNA_FBgn0033476	dmc_1172	--	--	0	0	0	5	0	0	0	0	0	0	0	0	0	0	0	0	0	0
2R_10039172_10039849_-_circRNA_FBgn0033476	dmc_1173	DME_CIRCpedia_3069	--	0	2	0	0	0	0	0	0	2	0	0	0	0	0	0	0	0	0
2R_10051719_10051801_-_ciRNA_FBgn0263260	dmc_1174	--	--	0	0	0	0	1	0	0	0	0	0	0	0	0	0	0	0	0	0
2R_10061617_10062530_+_circRNA_FBgn0262169	--	--	--	0	0	0	0	0	0	0	0	4	0	2	0	1	0	0	0	0	0
2R_10062099_10062530_+_circRNA_FBgn0262169	--	--	--	0	0	0	0	0	0	0	0	0	0	0	0	0	0	0	1	0	0
2R_10075355_10075462_-_ciRNA_FBgn0033482	dmc_1175	--	--	0	0	0	1	0	0	0	0	0	0	0	0	0	0	0	0	0	0
2R_10075379_10075462_-_ciRNA_FBgn0033482	dmc_1176	--	--	0	0	0	1	0	0	0	0	0	0	0	0	0	0	0	0	0	0
2R_10081632_10082619_+_ciRNA_FBgn0033483	--	--	--	0	0	0	0	0	0	0	0	0	0	5	0	0	0	0	0	0	0
2R_10090799_10091666_+_ciRNA_FBgn0033484	--	--	--	0	0	0	0	0	0	0	0	0	0	0	0	0	0	0	1	0	0
2R_10104255_10104409_+_circRNA_FBgn0004907	--	DME_CIRCpedia_3820	--	0	0	0	0	0	0	0	0	0	0	0	0	2	0	0	0	0	0
2R_10104255_10105067_+_circRNA_FBgn0004907	dmc_1177	DME_CIRCpedia_872	DME_CIRCpedia_872	15	1	31	10	5	7	0	1	0	0	5	0	0	1	0	2	0	0
2R_10104255_10105825_+_circRNA_FBgn0004907	dmc_1178	DME_CIRCpedia_873	DME_CIRCpedia_873	19	28	14	10	4	0	10	1	0	0	0	1	1	4	0	0	1	0
2R_10104940_10105825_+_circRNA_FBgn0004907	dmc_1179	DME_CIRCpedia_4497	DME_CIRCpedia_4497	0	0	0	2	0	0	0	0	0	0	0	0	0	0	0	0	0	0
2R_10105701_10105825_+_circRNA_FBgn0004907	dmc_1180	DME_CIRCpedia_7105	DME_CIRCpedia_7105	4	0	0	0	0	0	0	0	0	0	0	0	0	0	0	0	0	0
2R_10105701_10106104_+_circRNA_FBgn0004907	--	DME_CIRCpedia_6812	DME_CIRCpedia_6812	0	0	0	0	0	0	0	0	0	0	0	0	0	1	0	0	0	0
2R_10105701_10106452_+_circRNA_FBgn0004907	dmc_1181	--	--	0	0	0	1	0	0	0	0	0	0	0	0	0	0	0	0	0	0
2R_10112616_10112958_+_circRNA_FBgn0003071	dmc_1182	--	--	0	0	0	0	1	0	0	0	0	0	0	0	0	0	0	0	0	0
2R_10117868_10117989_+_ciRNA_FBgn0033486	dmc_1183	--	--	4	0	0	0	0	0	0	0	0	0	0	0	0	0	0	0	0	0
2R_10128580_10129029_+_circRNA_FBgn0050011	dmc_1184	DME_CIRCpedia_874	DME_CIRCpedia_874	168	57	21	143	66	9	9	23	1	7	5	2	28	8	8	6	7	5
2R_10131621_10132160_+_circRNA_FBgn0050011	dmc_1185	--	--	2	0	0	0	0	0	0	0	0	0	0	0	0	0	0	0	0	0
2R_10131621_10134017_+_circRNA_FBgn0050011	dmc_1186	DME_CIRCpedia_3429	DME_CIRCpedia_3429	0	1	0	0	0	0	0	0	0	0	0	0	0	1	0	0	0	0
2R_10131773_10132160_+_circRNA_FBgn0050011	dmc_1187	--	--	0	5	0	0	0	0	0	0	0	0	0	0	0	0	0	0	0	0
2R_10132749_10134017_+_circRNA_FBgn0050011	dmc_1188	--	--	0	12	0	0	0	0	0	0	0	0	0	0	0	0	0	0	0	0
2R_10135467_10135857_+_circRNA_FBgn0050011	dmc_1189	--	--	1	0	0	0	0	0	0	0	0	0	0	0	0	0	0	0	0	0
2R_10144871_10145058_+_circRNA_FBgn0033491	dmc_1190	--	--	5	0	0	0	0	0	0	0	0	0	0	0	0	0	0	0	0	0
2R_10146228_10151052_-_circRNA_FBgn0033494	--	--	--	0	0	0	0	0	0	0	0	0	1	0	0	0	0	0	0	0	0
2R_10148632_10151052_-_circRNA_FBgn0033494	dmc_1191	DME_CIRCpedia_3071	--	6	0	0	1	0	0	0	0	0	0	0	0	0	0	0	0	0	0
2R_10149347_10151052_-_circRNA_FBgn0033494	dmc_1192	DME_CIRCpedia_6813	DME_CIRCpedia_6813	0	7	0	6	4	0	0	0	0	0	0	0	0	0	0	0	0	1
2R_10150855_10152422_-_circRNA_FBgn0033494	dmc_1193	--	--	0	0	0	1	0	0	0	0	0	0	0	0	0	0	0	0	0	0
2R_10153807_10154259_-_circRNA_FBgn0033494	dmc_1194	DME_CIRCpedia_4824	--	6	0	0	3	5	0	0	0	0	0	0	0	0	0	0	0	0	0
2R_10209648_10209879_-_ciRNA_FBgn0000448	dmc_1195	--	--	0	0	0	2	0	0	0	0	0	0	0	0	0	0	0	0	0	0
2R_10240893_10242249_+_circRNA_FBgn0005619	--	--	--	0	0	0	0	0	0	0	0	0	0	0	0	1	0	0	0	0	0
2R_10250878_10251984_-_circRNA_FBgn0003660	--	DME_CIRCpedia_3430	--	0	0	0	0	0	0	0	0	0	0	0	0	1	0	0	0	0	0
2R_10287073_10293933_+_circRNA_FBgn0033504	dmc_1196	DME_CIRCpedia_6282	DME_CIRCpedia_6282	0	0	0	3	0	0	0	0	0	1	0	0	0	0	0	0	0	0
2R_10293621_10294182_+_circRNA_FBgn0033504	dmc_1197	DME_CIRCpedia_15063	--	15	0	0	1	2	0	0	0	0	0	0	0	0	0	0	0	1	0
2R_10293621_10294966_+_circRNA_FBgn0033504	--	--	--	0	0	0	0	0	0	0	0	0	0	0	0	0	0	0	0	1	0
2R_10293621_10295323_+_circRNA_FBgn0033504	dmc_1198	--	--	5	0	0	0	0	0	1	0	0	0	0	0	0	0	0	0	0	0
2R_10293621_10296047_+_circRNA_FBgn0033504	--	DME_CIRCpedia_6814	DME_CIRCpedia_6814	0	0	0	0	0	0	0	0	0	0	0	0	0	0	0	0	1	0
2R_10294611_10294966_+_circRNA_FBgn0033504	dmc_1199	DME_CIRCpedia_4825	DME_CIRCpedia_4825	0	0	0	2	6	6	0	0	0	0	0	0	0	1	0	2	2	0
2R_10294611_10295323_+_circRNA_FBgn0033504	dmc_1200	DME_CIRCpedia_4073	--	6	0	0	4	1	0	1	0	0	0	0	0	0	0	0	1	0	0
2R_10294611_10296047_+_circRNA_FBgn0033504	dmc_1201	DME_CIRCpedia_3431	DME_CIRCpedia_3431	84	79	38	41	63	276	10	8	4	9	4	6	10	16	9	18	42	51
2R_10304596_10305102_+_circRNA_FBgn0033504	dmc_1202	--	--	0	0	0	0	2	0	0	0	0	0	0	0	0	0	0	0	0	0
2R_10304623_10305102_+_circRNA_FBgn0033504	dmc_1203	DME_CIRCpedia_5858	DME_CIRCpedia_5858	5	8	0	2	4	0	0	0	0	0	0	0	2	0	0	2	0	0
2R_10325189_10325894_-_circRNA_FBgn0261698	dmc_1204	DME_CIRCpedia_2656	DME_CIRCpedia_2656	20	0	0	24	1	0	3	2	0	0	0	0	6	6	0	0	0	0
2R_10325189_10330074_-_circRNA_FBgn0261698	dmc_1205	DME_CIRCpedia_875	DME_CIRCpedia_875	3	0	0	6	0	0	3	2	0	0	0	0	1	1	0	0	0	0
2R_10325189_10332367_-_circRNA_FBgn0261698	dmc_1206	DME_CIRCpedia_5859	DME_CIRCpedia_5859	7	0	0	0	0	0	7	0	0	0	0	0	0	0	0	0	0	0
2R_10326361_10330074_-_circRNA_FBgn0261698	--	--	--	0	0	0	0	0	0	0	0	0	0	0	0	0	0	0	1	0	0
2R_10326361_10332367_-_circRNA_FBgn0261698	--	DME_CIRCpedia_5860	DME_CIRCpedia_5860	0	0	0	0	0	0	0	0	0	0	0	0	0	1	0	0	0	0
2R_10326609_10328857_-_ciRNA_FBgn0261698	--	--	--	0	0	0	0	0	0	1	0	0	0	0	0	0	0	0	0	0	0
2R_10328782_10330074_-_circRNA_FBgn0261698	dmc_1207	DME_CIRCpedia_2657	DME_CIRCpedia_2657	3	0	0	5	0	0	0	0	0	4	3	1	0	0	0	0	0	0
2R_10328782_10332367_-_circRNA_FBgn0261698	dmc_1208	DME_CIRCpedia_876	DME_CIRCpedia_876	2	50	47	2	0	0	0	0	7	0	27	4	0	1	0	0	0	0
2R_10328782_10340202_-_circRNA_FBgn0261698	--	--	--	0	0	0	0	0	0	0	0	0	4	0	0	0	0	0	0	0	0
2R_10328857_10329902_-_circRNA_FBgn0261698	dmc_1209	DME_CIRCpedia_15194	--	0	5	0	0	0	0	0	1	0	0	0	0	1	0	0	0	0	0
2R_10328857_10330074_-_circRNA_FBgn0261698	dmc_1210	DME_CIRCpedia_877	DME_CIRCpedia_877	26	3	0	14	0	0	1	2	0	0	0	0	4	6	0	0	0	0
2R_10328857_10332367_-_circRNA_FBgn0261698	dmc_1211	DME_CIRCpedia_3821	DME_CIRCpedia_3821	2	6	29	2	0	0	1	1	1	0	15	3	0	1	0	0	0	0
2R_10331673_10332367_-_circRNA_FBgn0261698	dmc_1212	DME_CIRCpedia_2159	DME_CIRCpedia_2159	44	5	44	11	0	0	2	4	0	2	3	3	3	6	0	0	0	0
2R_10332055_10332367_-_circRNA_FBgn0261698	dmc_1213	DME_CIRCpedia_4826	DME_CIRCpedia_4826	11	2	1	8	0	0	0	0	0	0	0	0	0	0	0	0	0	0
2R_10334895_10340202_-_circRNA_FBgn0261698	--	--	--	0	0	0	0	0	0	3	0	2	0	6	1	0	0	0	0	0	0
2R_10334895_10357708_-_circRNA_FBgn0261698	dmc_1214	DME_CIRCpedia_6284	DME_CIRCpedia_6284	5	0	0	0	0	0	1	0	0	0	0	0	0	0	0	0	0	0
2R_10338621_10340202_-_circRNA_FBgn0261698	dmc_1215	DME_CIRCpedia_2160	DME_CIRCpedia_2160	2	0	11	1	0	0	4	1	0	0	0	0	2	3	0	3	1	0
2R_10412235_10412896_-_circRNA_FBgn0261698	dmc_1216	DME_CIRCpedia_5165	DME_CIRCpedia_5165	11	0	11	1	0	0	0	0	0	0	0	4	2	2	0	0	2	0
2R_10430533_10431915_+_circRNA_FBgn0262114	--	DME_CIRCpedia_2658	--	0	0	0	0	0	0	1	0	0	0	0	0	0	0	0	0	0	0
2R_10430879_10431915_+_circRNA_FBgn0262114	dmc_1217	DME_CIRCpedia_3073	DME_CIRCpedia_3073	0	6	0	0	0	0	0	0	0	0	0	1	1	2	0	2	0	0
2R_10433541_10433723_+_circRNA_FBgn0262114	dmc_1218	--	--	0	0	0	0	1	0	0	0	0	0	0	0	0	0	0	0	0	0
2R_10438106_10439352_+_ciRNA_FBgn0001122	dmc_1219	--	--	0	0	0	2	0	0	0	0	0	0	0	0	0	0	0	0	0	0
2R_10439445_10439478_+_ciRNA_FBgn0001122	--	--	--	0	0	0	0	0	0	1	0	0	0	0	0	0	0	0	0	0	0
2R_10439445_10439484_+_ciRNA_FBgn0001122	--	--	--	0	0	0	0	0	0	0	0	0	0	0	0	7	0	0	0	0	0
2R_10439445_10439530_+_ciRNA_FBgn0001122	--	--	--	0	0	0	0	0	0	0	0	0	0	0	0	0	1	0	0	0	0
2R_10448198_10448632_+_circRNA_FBgn0001122	dmc_1220	DME_CIRCpedia_878	DME_CIRCpedia_878	49	25	27	30	12	6	9	4	3	1	0	0	9	4	4	3	0	0
2R_10450420_10456157_-_circRNA_FBgn0033524	--	--	--	0	0	0	0	0	0	0	0	0	0	0	0	0	0	0	0	0	2
2R_10450744_10451418_-_circRNA_FBgn0033524	dmc_1221	--	--	1	0	0	0	0	0	0	0	0	0	0	0	0	0	0	0	0	0
2R_10455283_10456157_-_circRNA_FBgn0033524	dmc_1222	DME_CIRCpedia_5861	DME_CIRCpedia_5861	7	0	0	0	0	0	0	0	3	0	0	0	0	0	0	0	0	0
2R_10461095_10461225_+_circRNA_FBgn0001122	dmc_1223	--	--	0	0	0	3	0	0	0	0	0	0	0	0	0	0	0	0	0	0
2R_10461289_10461443_+_circRNA_FBgn0001122	dmc_1224	--	--	0	0	0	0	3	0	0	0	0	0	0	0	0	0	0	0	0	0
2R_10471439_10472215_-_circRNA_FBgn0261862	dmc_1225	DME_CIRCpedia_3074	DME_CIRCpedia_3074	0	0	0	3	0	0	1	0	0	0	0	0	2	0	0	0	0	5
2R_10471617_10472215_-_circRNA_FBgn0261862	--	DME_CIRCpedia_3822	DME_CIRCpedia_3822	0	0	0	0	0	0	0	0	0	0	0	0	0	0	4	0	0	0
2R_10502357_10502462_-_circRNA_FBgn0005630	--	DME_CIRCpedia_4382	--	0	0	0	0	0	0	0	1	0	0	0	0	0	0	0	0	0	0
2R_10509794_10532894_-_circRNA_FBgn0005630	--	--	--	0	0	0	0	0	0	1	0	0	0	0	0	0	0	0	1	0	0
2R_10515834_10516051_-_circRNA_FBgn0005630	dmc_1226	--	--	0	0	0	1	0	0	0	0	0	0	0	0	0	0	0	0	0	0
2R_10532038_10533968_-_circRNA_FBgn0005630	dmc_1227	DME_CIRCpedia_879	DME_CIRCpedia_879	17	10	0	4	0	16	7	3	3	0	2	1	2	3	1	5	34	17
2R_10533117_10533968_-_circRNA_FBgn0005630	--	DME_CIRCpedia_5521	DME_CIRCpedia_5521	0	0	0	0	0	0	3	1	0	0	1	0	0	0	0	0	1	0
2R_10558376_10558423_+_ciRNA_FBgn0263102	dmc_1228	--	--	0	0	0	0	0	5	0	0	0	0	0	0	1	0	0	0	0	0
2R_10558376_10558426_+_ciRNA_FBgn0263102	--	--	--	0	0	0	0	0	0	0	0	0	0	3	0	0	0	0	0	0	0
2R_10558376_10558489_+_ciRNA_FBgn0263102	--	--	--	0	0	0	0	0	0	0	0	0	0	2	0	0	0	0	0	0	0
2R_10610549_10612454_+_circRNA_FBgn0263102	--	--	--	0	0	0	0	0	0	0	0	1	0	2	0	0	0	0	0	0	0
2R_10611515_10611629_+_ciRNA_FBgn0263102	dmc_1229	--	--	0	0	11	0	0	1	0	0	0	0	0	0	0	0	0	0	0	0
2R_10611515_10611633_+_ciRNA_FBgn0263102	dmc_1230	--	--	0	1	0	0	0	0	0	0	0	0	0	0	0	0	0	0	0	0
2R_10611679_10613375_+_circRNA_FBgn0263102	--	--	--	0	0	0	0	0	0	0	0	0	0	0	0	0	1	0	0	0	0
2R_10612736_10614126_+_circRNA_FBgn0263102	dmc_1231	DME_CIRCpedia_5235	--	0	0	0	0	1	0	0	0	0	0	1	0	0	0	0	0	0	0
2R_10614126_10614525_+_ciRNA_FBgn0263102	dmc_1232	--	--	0	0	0	3	0	0	0	0	0	0	0	0	0	0	0	0	0	0
2R_10614126_10614532_+_ciRNA_FBgn0263102	--	--	--	0	0	0	0	0	0	0	0	0	0	1	0	0	0	0	0	0	0
2R_10706307_10717401_+_circRNA_FBgn0024836	--	DME_CIRCpedia_880	DME_CIRCpedia_880	0	0	0	0	0	0	3	0	0	0	0	0	5	1	0	0	0	1
2R_1072045_1072249_+_ciRNA_FBgn0003256	dmc_1233	--	--	0	12	0	0	0	0	0	0	0	0	0	0	0	0	0	0	0	0
2R_10730484_10730608_-_circRNA_FBgn0033543	dmc_1234	--	--	0	0	0	2	0	0	0	0	0	0	0	0	0	0	0	0	0	0
2R_1074271_1076761_+_circRNA_FBgn0003256	--	DME_CIRCpedia_3981	--	0	0	0	0	0	0	0	1	0	0	0	0	0	0	0	0	0	0
2R_1074271_1105981_+_circRNA_FBgn0003256	--	DME_CIRCpedia_1	DME_CIRCpedia_1	0	0	0	0	0	0	0	1	1	0	0	0	0	1	0	1	0	0
2R_10754908_10757544_-_circRNA_FBgn0053144	dmc_1235	DME_CIRCpedia_881	DME_CIRCpedia_881	65	14	0	18	5	18	19	11	3	0	4	1	10	19	6	6	9	5
2R_10754908_10759915_-_circRNA_FBgn0053144	dmc_1236	DME_CIRCpedia_882	DME_CIRCpedia_882	15	0	0	1	0	0	1	0	0	0	0	0	0	0	0	1	0	1
2R_10754908_10794484_-_circRNA_FBgn0053144	dmc_1237	DME_CIRCpedia_2161	--	6	0	0	0	0	0	3	0	0	0	0	0	1	5	0	0	0	0
2R_1076634_1076761_+_circRNA_FBgn0003256	--	--	--	0	0	0	0	0	0	1	0	0	0	0	0	1	0	1	0	0	0
2R_1076634_1076877_+_circRNA_FBgn0003256	--	DME_CIRCpedia_5782	DME_CIRCpedia_5782	0	0	0	0	0	0	1	0	0	0	0	0	0	0	0	0	0	0
2R_1076634_1080441_+_circRNA_FBgn0003256	dmc_1238	DME_CIRCpedia_2	DME_CIRCpedia_2	162	152	143	176	89	40	61	30	34	53	42	18	66	60	18	29	47	22
2R_1076634_1105981_+_circRNA_FBgn0003256	dmc_1239	DME_CIRCpedia_1343	DME_CIRCpedia_1343	10	22	1	5	1	30	1	0	0	0	0	0	3	10	0	2	15	6
2R_1076634_1113725_+_circRNA_FBgn0003256	--	DME_CIRCpedia_3	DME_CIRCpedia_3	0	0	0	0	0	0	0	0	0	0	0	0	0	1	0	0	2	0
2R_10794124_10794484_-_circRNA_FBgn0053144	dmc_1240	DME_CIRCpedia_2162	DME_CIRCpedia_2162	1436	0	0	647	0	0	127	77	0	0	0	0	136	126	0	0	0	0
2R_1080330_1080441_+_circRNA_FBgn0003256	--	DME_CIRCpedia_2400	--	0	0	0	0	0	0	0	2	0	0	0	1	0	0	0	0	0	0
2R_1080330_1105981_+_circRNA_FBgn0003256	dmc_1241	DME_CIRCpedia_1344	DME_CIRCpedia_1344	2	0	0	1	0	0	0	0	0	0	0	0	1	1	0	0	0	0
2R_1080330_1113725_+_circRNA_FBgn0003256	--	DME_CIRCpedia_15136	DME_CIRCpedia_15136	0	0	0	0	0	0	0	0	0	0	0	0	0	0	0	0	2	0
2R_10813736_10814010_+_ciRNA_FBgn0033551	dmc_1242	--	--	0	0	0	1	0	0	0	0	0	0	0	0	0	0	0	0	0	0
2R_10831377_10831713_-_circRNA_FBgn0033558	dmc_1243	DME_CIRCpedia_2659	DME_CIRCpedia_2659	40	0	0	17	1	0	2	2	0	0	0	0	0	1	0	1	0	0
2R_10833985_10834062_-_ciRNA_FBgn0033558	dmc_1244	--	--	0	0	0	1	0	0	0	0	0	0	0	0	0	0	0	0	0	0
2R_10848452_10849260_-_circRNA_FBgn0050015	dmc_1245	DME_CIRCpedia_883	DME_CIRCpedia_883	57	8	7	8	10	0	7	5	1	0	0	1	4	6	2	4	5	1
2R_10848452_10862955_-_circRNA_FBgn0050015	dmc_1246	DME_CIRCpedia_5236	DME_CIRCpedia_5236	1	0	0	0	0	0	1	0	0	0	0	0	0	0	0	0	0	0
2R_10856123_10862955_-_circRNA_FBgn0050015	dmc_1247	DME_CIRCpedia_5862	DME_CIRCpedia_5862	37	13	14	12	7	2	3	2	2	0	0	0	4	3	3	7	2	1
2R_10862822_10862955_-_circRNA_FBgn0050015	--	--	--	0	0	0	0	0	0	0	0	0	0	4	0	0	1	1	0	0	0
2R_10897471_10897587_-_circRNA_FBgn0033570	dmc_1248	--	--	0	0	0	0	1	0	0	0	0	0	0	0	0	0	0	0	0	0
2R_10989627_10991124_-_circRNA_FBgn0040765	dmc_1249	DME_CIRCpedia_1603	DME_CIRCpedia_1603	3	13	0	3	3	3	1	0	0	3	1	1	4	2	1	3	1	1
2R_1105846_1113725_+_circRNA_FBgn0003256	dmc_1250	DME_CIRCpedia_4	DME_CIRCpedia_4	17	10	27	1	1	21	0	2	2	1	3	1	2	2	0	2	0	3
2R_11099531_11100114_-_circRNA_FBgn0040765	dmc_1251	DME_CIRCpedia_884	DME_CIRCpedia_884	12	3	0	8	1	9	7	4	1	1	0	3	7	8	0	1	1	0
2R_1113197_1113725_+_circRNA_FBgn0003256	dmc_1252	DME_CIRCpedia_5	DME_CIRCpedia_5	80	39	29	59	34	20	11	8	0	4	0	6	12	10	2	4	4	10
2R_11141024_11141209_-_ciRNA_FBgn0033579	dmc_1253	--	--	0	0	0	1	0	0	0	0	0	0	0	0	0	0	0	0	0	0
2R_11159703_11159763_-_ciRNA_FBgn0033579	--	--	--	0	0	0	0	0	0	0	1	0	0	0	0	0	0	0	0	0	0
2R_11159763_11159852_-_circRNA_FBgn0033579	--	--	--	0	0	0	0	0	0	1	0	0	0	0	0	0	0	0	0	0	0
2R_11228115_11228676_-_circRNA_FBgn0050021	dmc_1254	DME_CIRCpedia_4827	DME_CIRCpedia_4827	14	0	0	3	0	0	2	0	0	0	0	0	0	1	0	0	0	0
2R_11229410_11230048_-_circRNA_FBgn0050021	dmc_1255	DME_CIRCpedia_885	--	1	0	0	0	0	0	0	0	0	0	0	0	0	0	0	0	0	0
2R_11274579_11275064_-_circRNA_FBgn0010423	dmc_1256	--	--	0	0	0	0	1	0	0	0	0	0	0	0	0	0	0	0	0	0
2R_11292453_11292805_-_ciRNA_FBgn0015582	--	--	--	0	0	0	0	0	0	0	0	0	1	0	0	0	0	0	0	0	0
2R_11303595_11303762_+_circRNA_FBgn0033615	dmc_1257	--	--	0	0	0	1	0	0	0	0	0	0	0	0	0	0	0	0	0	0
2R_11312882_11313317_-_circRNA_FBgn0016047	dmc_1258	--	--	0	0	0	1	0	0	0	0	0	0	0	0	0	0	0	0	0	0
2R_11381406_11381572_-_ciRNA_FBgn0033631	dmc_1259	--	--	0	0	0	2	0	0	0	0	0	0	0	0	0	0	0	0	0	0
2R_11385555_11387066_-_circRNA_FBgn0082585	--	--	--	0	0	0	0	0	0	0	0	0	0	0	0	1	0	0	0	0	0
2R_11391070_11391181_-_circRNA_FBgn0082585	dmc_1260	DME_CIRCpedia_7106	DME_CIRCpedia_7106	0	0	0	0	5	0	0	0	0	0	0	0	0	0	0	0	0	0
2R_11439797_11440330_+_circRNA_FBgn0033635	dmc_1261	--	--	1	0	0	2	0	0	0	0	0	0	0	0	0	0	0	0	0	0
2R_11439797_11441490_+_circRNA_FBgn0033635	--	--	--	0	0	0	0	0	0	0	0	1	0	0	0	0	0	0	0	0	0
2R_11446189_11446267_+_ciRNA_FBgn0260499	--	--	--	0	0	0	0	0	0	0	0	0	0	1	0	0	0	0	0	0	0
2R_11446189_11446268_+_ciRNA_FBgn0260499	--	--	--	0	0	0	0	0	0	0	0	0	0	3	0	0	0	0	0	0	0
2R_11447363_11447461_+_ciRNA_FBgn0260499	dmc_1262	--	--	0	0	0	4	0	0	0	0	0	0	0	0	0	0	0	0	0	0
2R_11447363_11447469_+_ciRNA_FBgn0260499	dmc_1263	--	--	0	0	0	2	0	0	0	0	0	0	0	0	0	0	0	0	0	0
2R_11447363_11447491_+_ciRNA_FBgn0260499	dmc_1264	--	--	0	0	0	1	0	0	0	0	0	0	0	0	0	0	0	0	0	0
2R_11447363_11447497_+_ciRNA_FBgn0260499	dmc_1265	--	--	0	0	0	1	0	0	0	0	0	0	0	0	0	0	0	0	0	0
2R_11453392_11455287_+_circRNA_FBgn0000581	--	--	--	0	0	0	0	0	0	0	0	0	0	2	0	0	0	0	0	0	0
2R_11456366_11460319_+_circRNA_FBgn0000581	--	--	--	0	0	0	0	0	0	1	0	0	0	0	0	0	0	0	0	0	0
2R_11583014_11587138_-_circRNA_FBgn0033636	dmc_1266	--	--	0	6	0	0	0	0	0	0	2	2	0	1	3	1	0	0	0	0
2R_11587537_11588127_-_circRNA_FBgn0033636	dmc_1267	--	--	0	0	0	2	0	0	0	0	0	0	0	0	0	0	0	0	0	0
2R_11587645_11592175_-_circRNA_FBgn0033636	--	DME_CIRCpedia_2163	--	0	0	0	0	0	0	0	0	0	0	0	0	0	0	0	0	0	2
2R_11587770_11592175_-_circRNA_FBgn0033636	--	--	--	0	0	0	0	0	0	0	0	0	0	0	1	0	0	0	0	0	0
2R_11589704_11589842_-_ciRNA_FBgn0033636	dmc_1268	--	--	0	0	0	1	0	0	0	0	0	0	0	0	0	0	0	0	0	0
2R_11591684_11592175_-_circRNA_FBgn0033636	dmc_1269	DME_CIRCpedia_5366	DME_CIRCpedia_5366	6	0	0	3	0	0	0	0	0	0	0	0	0	0	0	0	0	0
2R_11621443_11621616_-_ciRNA_FBgn0033638	--	--	--	0	0	0	0	0	0	0	0	0	0	4	0	0	0	0	0	0	0
2R_11643990_11644416_-_circRNA_FBgn0033639	dmc_1270	--	--	0	0	0	1	0	0	0	0	0	0	0	0	0	0	0	0	0	0
2R_11668421_11670201_+_circRNA_FBgn0050035	dmc_1271	DME_CIRCpedia_4190	DME_CIRCpedia_4190	2	5	0	2	0	0	0	0	0	0	0	1	0	0	0	0	0	0
2R_11668421_11671180_+_circRNA_FBgn0050035	dmc_1272	DME_CIRCpedia_4829	DME_CIRCpedia_4829	0	0	0	0	2	8	0	0	1	0	0	0	0	0	0	0	0	0
2R_11668680_11669225_+_ciRNA_FBgn0050035	--	--	--	0	0	0	0	0	0	2	0	0	0	0	0	0	0	0	0	0	0
2R_11669266_11670201_+_circRNA_FBgn0050035	dmc_1273	DME_CIRCpedia_1604	--	6	1	0	0	2	0	0	0	0	0	0	0	0	0	0	0	0	0
2R_11691575_11691936_+_ciRNA_FBgn0062449	dmc_1274	--	--	0	0	0	2	0	0	0	0	0	0	0	0	0	0	0	0	0	0
2R_11721022_11722774_+_circRNA_FBgn0033649	dmc_1275	--	--	2	0	0	0	0	0	0	0	0	0	0	0	0	0	0	0	0	0
2R_11770536_11793351_+_circRNA_FBgn0033652	dmc_1276	--	--	0	0	0	3	0	0	0	0	0	0	0	0	0	0	0	0	0	0
2R_11793227_11808063_+_circRNA_FBgn0033652	dmc_1277	DME_CIRCpedia_15064	--	0	0	0	2	0	0	0	0	0	0	0	0	0	0	0	0	0	0
2R_11852906_11853312_+_ciRNA_FBgn0013756	dmc_1278	--	--	0	0	0	1	0	0	0	0	0	0	0	0	0	0	0	0	0	0
2R_11889426_11890670_-_ciRNA_FBgn0033663	--	--	--	0	0	0	0	0	0	0	0	0	0	0	0	0	1	0	0	0	0
2R_11897108_11898638_-_circRNA_FBgn0260959	dmc_1279	DME_CIRCpedia_6530	DME_CIRCpedia_6530	0	0	0	0	0	1	2	0	0	0	1	1	0	0	0	0	0	0
2R_11898918_11902840_-_circRNA_FBgn0260959	--	--	--	0	0	0	0	0	0	0	0	0	0	0	0	0	0	0	1	0	0
2R_11902357_11902840_-_circRNA_FBgn0260959	dmc_1280	DME_CIRCpedia_6286	DME_CIRCpedia_6286	6	6	0	1	2	0	0	0	0	0	0	0	0	0	0	0	0	0
2R_11950044_11955742_+_circRNA_FBgn0033668	dmc_1281	--	--	29	2	0	10	3	0	1	0	0	0	0	0	0	1	0	0	0	0
2R_11950044_11962981_+_circRNA_FBgn0033668	--	--	--	0	0	0	0	0	0	0	0	0	0	0	0	1	0	0	0	0	0
2R_11950044_11964555_+_circRNA_FBgn0033668	--	--	--	0	0	0	0	0	0	0	0	0	0	0	0	0	0	0	1	0	0
2R_11961682_11962981_+_circRNA_FBgn0033668	dmc_1282	--	--	3	0	0	0	0	0	0	0	0	0	0	0	0	0	0	0	0	0
2R_11962673_11962981_+_circRNA_FBgn0033668	--	--	--	0	0	0	0	0	0	0	0	0	0	0	0	0	0	0	1	0	0
2R_12005188_12014124_-_circRNA_FBgn0004839	dmc_1283	DME_CIRCpedia_3825	DME_CIRCpedia_3825	8	0	0	0	0	0	0	0	0	0	0	0	0	0	0	0	0	0
2R_12013758_12014124_-_circRNA_FBgn0004839	dmc_1284	DME_CIRCpedia_886	DME_CIRCpedia_886	34	21	5	41	10	0	0	4	0	0	0	2	1	6	0	0	0	1
2R_12028232_12028524_+_ciRNA_FBgn0260012	dmc_1285	--	--	0	0	0	1	0	0	0	0	0	0	0	0	0	0	0	0	0	0
2R_12048191_12048455_+_ciRNA_FBgn0024732	dmc_1286	--	--	4	0	0	0	0	0	0	0	0	0	0	0	0	0	0	0	0	0
2R_12055968_12056386_+_circRNA_FBgn0028407	dmc_1287	--	--	0	0	0	0	0	6	0	0	0	0	0	0	0	0	0	0	0	0
2R_12225703_12226344_-_circRNA_FBgn0033702	dmc_1288	--	--	0	0	0	3	0	0	0	0	0	0	0	0	0	0	0	0	0	0
2R_12259458_12260010_+_ciRNA_FBgn0000253	dmc_1289	--	--	0	0	0	1	0	0	0	0	0	0	0	0	0	0	0	0	0	0
2R_12259458_12260012_+_ciRNA_FBgn0000253	dmc_1290	--	--	1	0	0	0	0	0	0	0	0	0	0	0	0	0	0	0	0	0
2R_12260039_12269435_+_circRNA_FBgn0000253	dmc_1291	DME_CIRCpedia_2164	DME_CIRCpedia_2164	11	0	0	0	0	9	0	0	0	0	0	0	0	2	0	0	0	0
2R_12264742_12264917_+_circRNA_FBgn0000253	--	DME_CIRCpedia_2165	--	0	0	0	0	0	0	0	0	3	0	0	0	0	0	0	0	0	1
2R_12264742_12269435_+_circRNA_FBgn0000253	dmc_1292	DME_CIRCpedia_2166	DME_CIRCpedia_2166	46	23	0	24	4	0	3	1	0	0	0	0	4	1	0	2	0	2
2R_12269192_12269435_+_circRNA_FBgn0000253	--	DME_CIRCpedia_14966	--	0	0	0	0	0	0	0	0	0	0	0	0	1	0	0	0	0	0
2R_12303561_12303764_-_circRNA_FBgn0061197	--	--	--	0	0	0	0	0	0	0	0	0	0	0	0	0	0	1	0	0	0
2R_12304964_12305125_-_circRNA_FBgn0061197	--	--	--	0	0	0	0	0	4	0	0	0	0	0	0	0	0	0	0	0	0
2R_12447758_12449782_+_circRNA_FBgn0033739	dmc_1293	DME_CIRCpedia_2167	DME_CIRCpedia_2167	1	2	0	2	1	2	1	0	0	3	3	0	1	0	0	1	5	0
2R_12474821_12480746_+_ciRNA_FBgn0033744	--	--	--	0	0	0	0	0	0	0	0	0	0	0	0	0	1	0	0	0	0
2R_12480774_12486038_+_circRNA_FBgn0033744	dmc_1294	DME_CIRCpedia_6032	DME_CIRCpedia_6032	2	0	0	0	0	0	2	0	0	0	0	0	0	0	0	0	0	0
2R_12485268_12486038_+_circRNA_FBgn0033744	dmc_1295	--	--	1	0	0	0	0	0	0	0	0	0	0	0	0	0	0	0	0	0
2R_12485268_12486310_+_circRNA_FBgn0033744	dmc_1296	DME_CIRCpedia_887	DME_CIRCpedia_887	26	1	0	7	11	0	3	7	2	0	0	0	0	6	0	2	0	0
2R_12485667_12486038_+_circRNA_FBgn0033744	dmc_1297	DME_CIRCpedia_2168	--	12	1	0	16	18	0	0	0	2	0	0	0	1	4	0	1	0	0
2R_12486310_12486547_+_ciRNA_FBgn0033744	dmc_1298	--	--	0	0	0	2	0	0	0	0	0	0	0	0	0	0	0	0	0	0
2R_12556572_12557775_+_circRNA_FBgn0011592	dmc_1299	DME_CIRCpedia_15410	--	1	0	0	0	0	0	0	0	0	0	0	0	0	0	0	0	0	0
2R_12567336_12567460_+_ciRNA_FBgn0033753	dmc_1300	--	--	0	0	0	0	1	0	0	0	0	0	0	0	0	0	0	0	0	0
2R_12567336_12567463_+_ciRNA_FBgn0033753	dmc_1301	--	--	0	0	0	1	0	0	0	0	0	0	0	0	0	0	0	0	0	0
2R_12579128_12580612_-_circRNA_FBgn0022764	dmc_1302	DME_CIRCpedia_888	DME_CIRCpedia_888	75	61	16	13	9	3	5	2	10	3	1	3	8	5	1	4	3	9
2R_12579128_12580630_-_circRNA_FBgn0022764	dmc_1303	DME_CIRCpedia_5237	--	0	0	0	2	0	0	0	0	0	0	3	0	0	0	0	0	0	0
2R_12579128_12586072_-_circRNA_FBgn0022764	dmc_1304	DME_CIRCpedia_15065	--	3	0	10	0	0	0	0	0	0	0	0	0	0	0	0	0	0	0
2R_12581201_12581939_-_circRNA_FBgn0022764	dmc_1305	DME_CIRCpedia_4830	DME_CIRCpedia_4830	12	0	0	0	0	0	0	0	0	0	0	0	0	0	0	0	0	0
2R_12581201_12581951_-_circRNA_FBgn0022764	--	DME_CIRCpedia_4831	--	0	0	0	0	0	0	0	2	0	1	0	0	0	0	0	0	0	0
2R_12585254_12586072_-_circRNA_FBgn0022764	--	--	--	0	0	0	0	0	0	0	0	0	0	0	2	0	0	0	0	0	0
2R_12606914_12608178_+_circRNA_FBgn0027356	dmc_1306	--	--	5	0	0	0	0	0	0	0	0	0	0	0	0	0	0	0	0	0
2R_12607915_12610721_+_circRNA_FBgn0027356	dmc_1307	DME_CIRCpedia_6817	DME_CIRCpedia_6817	0	0	0	0	0	3	0	0	0	0	0	0	1	0	0	0	0	0
2R_12609168_12609876_+_circRNA_FBgn0027356	--	DME_CIRCpedia_4832	--	0	0	0	0	0	0	0	0	0	1	0	0	0	0	0	0	0	0
2R_12609168_12610721_+_circRNA_FBgn0027356	--	DME_CIRCpedia_4498	DME_CIRCpedia_4498	0	0	0	0	0	0	0	0	0	0	0	0	0	0	0	0	1	0
2R_12609228_12609636_+_circRNA_FBgn0027356	dmc_1308	--	--	1	0	0	0	0	0	0	0	0	0	0	0	0	0	0	0	0	0
2R_12613566_12618550_+_circRNA_FBgn0004435	--	DME_CIRCpedia_14816	--	0	0	0	0	0	0	0	0	0	0	0	0	1	0	0	0	0	0
2R_12615906_12616941_+_circRNA_FBgn0004435	--	DME_CIRCpedia_2170	DME_CIRCpedia_2170	0	0	0	0	0	0	0	1	0	0	0	0	0	0	0	0	0	0
2R_12615906_12617200_+_circRNA_FBgn0004435	--	--	--	0	0	0	0	0	0	0	0	0	0	0	0	0	0	1	0	0	0
2R_12616941_12617047_+_ciRNA_FBgn0004435	dmc_1309	--	--	0	0	0	0	0	3	0	0	0	0	0	0	0	0	0	0	0	0
2R_12617071_12617924_+_circRNA_FBgn0004435	dmc_1310	--	--	0	0	0	2	0	0	0	0	0	0	0	0	0	0	0	0	0	0
2R_12617794_12618311_+_circRNA_FBgn0004435	dmc_1311	DME_CIRCpedia_890	DME_CIRCpedia_890	64	0	0	18	0	0	7	6	0	0	0	0	16	8	0	0	0	0
2R_12617794_12618550_+_circRNA_FBgn0004435	--	--	--	0	0	0	0	0	0	0	0	0	0	0	2	0	0	0	0	0	0
2R_1264841_1265135_+_ciRNA_FBgn0058191	dmc_1312	--	--	3	0	0	0	0	0	0	0	0	0	0	0	0	0	0	0	0	0
2R_12660972_12665232_-_circRNA_FBgn0261673	dmc_1313	--	--	0	0	0	0	0	4	0	0	0	0	0	0	0	0	0	0	0	1
2R_12665453_12665699_-_ciRNA_FBgn0261673	--	--	--	0	0	0	0	0	0	0	0	0	0	0	0	0	0	1	0	0	0
2R_12674122_12674205_-_ciRNA_FBgn0261625	--	--	--	0	0	0	0	0	0	0	0	0	0	0	0	1	0	0	0	0	0
2R_12722304_12723006_+_circRNA_FBgn0261545	dmc_1314	DME_CIRCpedia_891	DME_CIRCpedia_891	348	150	126	85	29	81	116	44	22	13	59	20	102	89	39	39	62	30
2R_12722304_12735119_+_circRNA_FBgn0261545	dmc_1315	DME_CIRCpedia_892	DME_CIRCpedia_892	0	12	10	0	0	0	2	0	6	1	20	10	0	1	0	0	4	0
2R_12722304_12738504_+_circRNA_FBgn0261545	dmc_1316	DME_CIRCpedia_893	--	2	0	0	0	0	0	1	0	0	0	2	0	0	0	1	0	0	0
2R_12734920_12735119_+_circRNA_FBgn0261545	dmc_1317	--	--	0	2	0	1	0	0	0	0	0	0	0	0	0	0	0	0	0	0
2R_12734920_12738504_+_circRNA_FBgn0261545	dmc_1318	DME_CIRCpedia_5864	DME_CIRCpedia_5864	2	16	8	5	3	0	0	0	0	0	4	1	3	1	0	0	0	0
2R_12734920_12747747_+_circRNA_FBgn0261545	dmc_1319	--	--	2	3	14	2	0	0	0	0	1	0	2	0	0	0	0	0	0	0
2R_12738435_12747747_+_circRNA_FBgn0261545	dmc_1320	DME_CIRCpedia_4076	DME_CIRCpedia_4076	6	0	0	6	12	0	0	0	0	0	0	0	0	0	0	3	0	0
2R_12746608_12747747_+_circRNA_FBgn0261545	dmc_1321	--	--	0	0	0	0	1	0	0	0	0	0	0	0	0	0	0	0	0	0
2R_12754777_12755935_-_ciRNA_FBgn0026619	--	--	--	0	0	0	0	0	0	1	0	0	0	0	0	0	0	0	0	0	0
2R_12760551_12760726_-_ciRNA_FBgn0086904	dmc_1322	--	--	0	0	0	0	1	0	0	0	0	0	0	0	0	0	0	0	0	0
2R_12784348_12784742_+_circRNA_FBgn0003326	dmc_1323	DME_CIRCpedia_894	DME_CIRCpedia_894	15	0	0	12	0	0	2	0	0	0	0	0	4	2	0	0	0	0
2R_12891466_12891947_+_circRNA_FBgn0003975	dmc_1324	--	--	0	0	0	0	1	0	0	0	0	0	0	0	0	0	0	0	0	0
2R_12891466_12893051_+_circRNA_FBgn0003975	dmc_1325	DME_CIRCpedia_895	DME_CIRCpedia_895	14	3	0	1	3	0	0	0	0	0	0	0	2	1	1	4	0	0
2R_12938567_12938996_+_circRNA_FBgn0033785	--	--	--	0	0	0	0	0	0	3	0	0	0	0	0	0	0	0	0	0	0
2R_12974503_12978221_-_circRNA_FBgn0005624	--	DME_CIRCpedia_896	DME_CIRCpedia_896	0	0	0	0	0	0	0	0	2	0	0	1	1	0	0	0	0	1
2R_12999276_13000384_+_circRNA_FBgn0265623	dmc_1326	DME_CIRCpedia_7107	DME_CIRCpedia_7107	0	0	0	1	0	0	0	0	0	0	0	0	0	0	0	0	0	0
2R_12999276_13004383_+_circRNA_FBgn0265623	dmc_1327	DME_CIRCpedia_897	DME_CIRCpedia_897	5	0	0	2	0	0	0	2	0	0	2	0	0	1	0	1	0	0
2R_12999798_13000051_+_circRNA_FBgn0265623	dmc_1328	--	--	0	0	0	1	0	0	0	0	0	0	0	0	0	0	0	0	0	0
2R_12999798_13000384_+_circRNA_FBgn0265623	dmc_1329	DME_CIRCpedia_2171	DME_CIRCpedia_2171	1	0	0	2	3	6	0	0	0	0	0	0	0	0	0	0	0	0
2R_13000143_13000384_+_circRNA_FBgn0265623	dmc_1330	DME_CIRCpedia_6033	DME_CIRCpedia_6033	4	0	0	3	0	0	0	0	0	1	0	0	0	0	0	0	0	0
2R_13058316_13058871_-_circRNA_FBgn0033791	dmc_1331	--	--	0	0	0	1	0	0	0	0	0	0	0	0	0	0	0	0	0	0
2R_13067131_13068236_-_circRNA_FBgn0033791	dmc_1332	DME_CIRCpedia_898	DME_CIRCpedia_898	58	0	0	16	0	0	17	7	0	0	0	0	6	5	0	2	0	0
2R_13067131_13073451_-_circRNA_FBgn0033791	--	DME_CIRCpedia_14767	--	0	0	0	0	0	0	0	1	0	0	0	0	1	0	0	0	0	0
2R_13067353_13068236_-_circRNA_FBgn0033791	dmc_1333	DME_CIRCpedia_4835	DME_CIRCpedia_4835	7	0	0	3	0	0	2	1	0	0	0	0	1	0	0	0	0	0
2R_13110768_13111642_+_circRNA_FBgn0033792	dmc_1334	--	--	0	0	0	2	0	0	0	0	0	0	0	0	0	0	0	0	0	0
2R_13141817_13142069_+_ciRNA_FBgn0259876	dmc_1335	--	--	0	0	0	1	0	0	0	0	0	0	0	0	0	0	0	0	0	0
2R_13158019_13158312_-_circRNA_FBgn0020370	--	--	--	0	0	0	0	0	0	0	0	0	0	0	0	0	0	0	0	0	1
2R_13158846_13158990_+_ciRNA_FBgn0085468	dmc_1336	--	--	0	0	0	2	0	0	0	0	0	0	0	0	0	0	0	0	0	0
2R_13179587_13180110_-_circRNA_FBgn0033802	dmc_1337	DME_CIRCpedia_4270	DME_CIRCpedia_4270	0	0	15	0	0	0	0	0	0	0	0	0	0	1	0	0	2	0
2R_13179587_13185175_-_circRNA_FBgn0033802	dmc_1338	DME_CIRCpedia_5132	DME_CIRCpedia_5132	0	3	0	0	0	0	0	0	0	0	7	0	1	0	0	0	0	0
2R_13180989_13183234_-_circRNA_FBgn0028991	dmc_1339	DME_CIRCpedia_900	DME_CIRCpedia_900	36	7	0	2	1	14	14	10	0	1	2	0	15	28	0	7	0	7
2R_13180989_13185175_-_circRNA_FBgn0028991	--	DME_CIRCpedia_901	DME_CIRCpedia_901	0	0	0	0	0	0	0	0	0	0	0	0	0	0	0	0	2	0
2R_13184776_13185175_-_circRNA_FBgn0033802	dmc_1340	DME_CIRCpedia_5238	DME_CIRCpedia_5238	16	65	99	18	27	12	1	4	17	1	8	4	2	5	4	10	4	2
2R_13184776_13187319_-_circRNA_FBgn0033802	--	--	--	0	0	0	0	0	0	0	0	0	0	0	0	2	0	0	0	0	0
2R_13184776_13187908_-_circRNA_FBgn0033802	dmc_1341	DME_CIRCpedia_902	DME_CIRCpedia_902	36	11	0	10	5	0	33	7	12	2	0	0	41	18	12	9	2	2
2R_13185783_13187908_-_circRNA_FBgn0033802	dmc_1342	DME_CIRCpedia_903	DME_CIRCpedia_903	169	5	10	23	0	11	92	14	4	1	3	1	78	27	9	2	9	3
2R_13186210_13186272_-_ciRNA_FBgn0033802	dmc_1343	--	--	0	0	0	2	0	0	0	0	0	0	0	0	0	0	0	0	0	0
2R_13186272_13187908_-_circRNA_FBgn0033802	dmc_1344	DME_CIRCpedia_904	DME_CIRCpedia_904	6	1	0	0	0	0	6	0	0	0	0	0	2	1	0	0	0	0
2R_13247504_13247535_+_ciRNA_FBgn0002789	--	--	--	0	0	0	0	0	0	0	0	0	0	0	0	0	0	0	0	0	1
2R_13247504_13247663_+_ciRNA_FBgn0002789	dmc_1345	--	--	0	0	0	2	0	0	0	0	0	0	0	0	0	0	0	0	0	0
2R_13247504_13247668_+_ciRNA_FBgn0002789	dmc_1346	--	--	1	0	0	0	0	0	0	0	0	0	0	0	0	0	0	0	0	0
2R_13262642_13262997_+_circRNA_FBgn0259219	dmc_1347	--	--	0	0	0	0	3	0	0	0	0	0	0	0	0	0	0	0	0	0
2R_13272652_13277581_-_circRNA_FBgn0052843	dmc_1348	--	--	0	0	0	2	0	0	0	0	0	0	0	0	0	0	0	0	0	0
2R_13272652_13278170_-_circRNA_FBgn0052843	dmc_1349	--	--	0	0	0	1	0	0	0	0	0	0	0	0	0	0	0	0	0	0
2R_13272795_13273084_-_ciRNA_FBgn0052843	dmc_1350	--	--	0	0	0	1	0	0	0	0	0	0	0	0	0	0	0	0	0	0
2R_13277443_13278170_-_circRNA_FBgn0052843	dmc_1351	DME_CIRCpedia_3829	DME_CIRCpedia_3829	54	5	0	33	33	0	8	6	0	0	0	0	1	4	0	1	0	0
2R_13336951_13337348_-_circRNA_FBgn0265104	dmc_1352	DME_CIRCpedia_905	DME_CIRCpedia_905	149	2	10	85	2	0	11	9	0	0	0	0	17	23	0	2	0	0
2R_13421838_13422503_-_circRNA_FBgn0259221	dmc_1353	--	--	0	0	0	1	0	0	0	0	0	0	0	0	0	0	0	0	0	0
2R_13442933_13445138_-_circRNA_FBgn0013765	dmc_1354	DME_CIRCpedia_3432	DME_CIRCpedia_3432	21	0	0	4	0	18	2	2	0	0	0	0	1	0	0	0	0	2
2R_13444427_13445138_-_circRNA_FBgn0013765	dmc_1355	DME_CIRCpedia_3830	DME_CIRCpedia_3830	29	23	0	5	2	0	0	0	5	0	0	0	1	1	0	2	0	0
2R_13444427_13445590_-_circRNA_FBgn0013765	dmc_1356	DME_CIRCpedia_3831	DME_CIRCpedia_3831	6	0	0	3	1	0	1	0	0	0	0	1	0	0	0	0	0	0
2R_13452321_13453030_+_circRNA_FBgn0086757	--	--	--	0	0	0	0	0	0	0	0	0	0	0	0	0	0	0	1	0	0
2R_13497367_13497533_-_circRNA_FBgn0004638	dmc_1357	DME_CIRCpedia_4077	DME_CIRCpedia_4077	3	0	0	0	0	0	0	0	0	0	0	0	0	0	0	0	0	0
2R_13497367_13497889_-_circRNA_FBgn0004638	--	DME_CIRCpedia_2662	--	0	0	0	0	0	0	0	0	4	3	0	1	0	0	0	0	0	0
2R_13518537_13531619_-_circRNA_FBgn0260964	dmc_1358	--	--	2	0	0	0	0	0	0	0	0	0	0	0	0	0	0	0	0	0
2R_13527887_13528386_-_circRNA_FBgn0260964	dmc_1359	DME_CIRCpedia_6818	DME_CIRCpedia_6818	0	0	0	4	0	0	0	0	0	0	0	0	0	0	0	0	0	0
2R_13538197_13539349_-_circRNA_FBgn0033853	--	--	--	0	0	0	0	0	0	0	0	1	0	0	0	0	0	0	0	0	0
2R_13554386_13554681_+_circRNA_FBgn0014877	dmc_1360	--	--	0	0	0	0	1	0	0	0	0	0	0	0	0	0	0	1	0	0
2R_13582798_13583582_-_circRNA_FBgn0027581	dmc_1361	DME_CIRCpedia_15306	--	5	0	0	0	1	0	0	0	0	0	0	0	0	0	0	0	0	0
2R_13590599_13591878_-_circRNA_FBgn0027581	dmc_1362	DME_CIRCpedia_3077	DME_CIRCpedia_3077	21	7	0	1	2	0	2	2	2	2	4	3	11	3	1	12	0	7
2R_13643721_13654454_+_circRNA_FBgn0000633	--	DME_CIRCpedia_906	--	0	0	0	0	0	0	0	1	0	0	0	0	0	0	0	0	0	0
2R_1367499_1368609_+_circRNA_FBgn0262123	dmc_1363	DME_CIRCpedia_8	DME_CIRCpedia_8	0	0	0	1	0	0	0	1	0	4	6	4	0	5	0	0	0	0
2R_13706434_13707198_+_circRNA_FBgn0000633	dmc_1364	DME_CIRCpedia_907	DME_CIRCpedia_907	21	0	0	6	0	0	2	0	0	0	0	0	2	2	0	0	0	0
2R_13706434_13713306_+_circRNA_FBgn0000633	dmc_1365	DME_CIRCpedia_4839	--	3	0	0	0	0	0	0	0	0	0	0	0	0	0	0	0	0	0
2R_13706434_13713989_+_circRNA_FBgn0000633	dmc_1366	--	--	0	0	0	2	0	0	0	0	0	0	0	0	0	0	0	0	0	0
2R_13706434_13719215_+_circRNA_FBgn0000633	dmc_1367	DME_CIRCpedia_5368	DME_CIRCpedia_5368	7	0	0	0	1	0	0	0	0	0	0	0	0	0	0	0	0	0
2R_13706434_13726278_+_circRNA_FBgn0000633	--	DME_CIRCpedia_6036	DME_CIRCpedia_6036	0	0	0	0	0	0	1	0	0	0	0	0	0	2	0	0	0	0
2R_13713128_13713989_+_circRNA_FBgn0000633	dmc_1368	DME_CIRCpedia_4500	DME_CIRCpedia_4500	3	0	0	2	0	0	0	0	0	0	0	1	0	0	0	0	0	0
2R_13713128_13714873_+_circRNA_FBgn0000633	dmc_1369	--	--	0	0	0	1	0	0	0	0	0	0	0	0	0	0	0	0	0	0
2R_13713128_13719215_+_circRNA_FBgn0000633	dmc_1370	DME_CIRCpedia_2172	DME_CIRCpedia_2172	9	0	0	1	0	0	4	0	0	0	0	0	0	3	0	0	0	0
2R_13713762_13718517_+_circRNA_FBgn0000633	dmc_1371	--	--	0	2	0	0	0	0	0	2	0	0	0	0	0	0	0	0	0	0
2R_13714716_13726278_+_circRNA_FBgn0000633	dmc_1372	--	--	0	0	0	1	0	0	0	0	0	0	0	0	0	0	0	0	0	0
2R_13718377_13719215_+_circRNA_FBgn0000633	--	--	--	0	0	0	0	0	0	0	0	0	0	0	0	1	0	0	0	0	0
2R_13725545_13726278_+_circRNA_FBgn0000633	dmc_1373	DME_CIRCpedia_3832	DME_CIRCpedia_3832	50	7	0	39	2	0	10	1	0	0	0	0	4	2	0	0	0	1
2R_13809274_13810836_+_circRNA_FBgn0261041	dmc_1374	DME_CIRCpedia_908	DME_CIRCpedia_908	2	0	0	0	0	0	1	0	0	0	0	0	1	1	0	0	0	0
2R_13809274_13815648_+_circRNA_FBgn0261041	--	DME_CIRCpedia_909	DME_CIRCpedia_909	0	0	0	0	0	0	7	0	0	0	0	0	0	1	0	1	0	0
2R_13810363_13810444_+_ciRNA_FBgn0261041	dmc_1375	--	--	0	0	0	1	0	0	0	0	0	0	0	0	0	0	0	0	0	0
2R_13810363_13810447_+_ciRNA_FBgn0261041	dmc_1376	--	--	0	0	0	0	2	0	0	0	0	0	0	0	0	0	0	0	0	0
2R_13810363_13810449_+_ciRNA_FBgn0261041	dmc_1377	--	--	0	0	0	2	0	0	0	0	0	0	0	0	1	0	0	1	0	0
2R_13810363_13810450_+_ciRNA_FBgn0261041	dmc_1378	--	--	0	0	0	1	0	0	0	0	0	0	0	0	0	0	0	0	0	0
2R_13810363_13810451_+_ciRNA_FBgn0261041	dmc_1379	--	--	0	0	0	2	0	0	0	0	0	0	0	0	0	0	0	0	0	0
2R_13810363_13810459_+_ciRNA_FBgn0261041	dmc_1380	--	--	0	0	0	1	0	0	0	0	0	0	0	0	0	0	0	0	0	0
2R_13811197_13814786_+_circRNA_FBgn0261041	dmc_1381	DME_CIRCpedia_910	DME_CIRCpedia_910	29	0	0	2	0	0	1	3	0	0	0	0	2	1	0	0	0	0
2R_13813799_13814786_+_circRNA_FBgn0261041	dmc_1382	DME_CIRCpedia_3834	--	0	0	0	3	0	0	0	0	0	0	0	0	0	0	0	0	0	0
2R_13813799_13815648_+_circRNA_FBgn0261041	dmc_1383	DME_CIRCpedia_1606	DME_CIRCpedia_1606	5	0	0	0	0	0	1	0	0	0	0	0	0	3	0	0	0	0
2R_13814076_13814184_+_circRNA_FBgn0261041	--	--	--	0	0	0	0	0	0	1	0	0	0	0	0	0	0	0	0	0	0
2R_13821035_13821369_-_circRNA_FBgn0000662	dmc_1384	--	--	0	0	0	2	0	0	0	0	0	0	0	0	0	0	0	0	0	0
2R_13821583_13821765_-_ciRNA_FBgn0000662	dmc_1385	--	--	0	0	0	2	0	0	0	0	0	0	0	0	0	0	0	0	0	0
2R_13829865_13829945_+_ciRNA_FBgn0033872	--	--	--	0	0	0	0	0	0	0	0	0	0	0	0	1	0	0	0	0	0
2R_13853921_13854101_-_ciRNA_FBgn0033879	dmc_1386	--	--	0	0	0	1	1	0	0	0	0	0	0	0	0	0	0	0	0	0
2R_13853924_13854101_-_ciRNA_FBgn0033879	dmc_1387	--	--	0	6	0	10	6	7	0	0	0	0	2	0	0	0	0	0	0	0
2R_13853928_13854101_-_ciRNA_FBgn0033879	dmc_1388	--	--	0	0	0	1	2	0	0	0	0	0	0	0	0	0	0	0	0	0
2R_13865756_13874459_-_circRNA_FBgn0013733	--	DME_CIRCpedia_4501	--	0	0	0	0	0	0	0	0	0	0	0	0	1	0	0	0	0	0
2R_13866448_13868349_-_circRNA_FBgn0013733	--	DME_CIRCpedia_4840	--	0	0	0	0	0	0	0	0	0	0	2	0	0	0	0	0	0	0
2R_13866701_13870696_-_circRNA_FBgn0013733	dmc_1389	--	--	5	0	0	0	0	0	0	0	0	0	0	0	0	0	0	0	0	0
2R_13868155_13868349_-_circRNA_FBgn0013733	dmc_1390	DME_CIRCpedia_4502	DME_CIRCpedia_4502	17	25	3	20	50	0	0	2	1	2	1	0	1	3	0	4	0	1
2R_13868155_13870696_-_circRNA_FBgn0013733	dmc_1391	DME_CIRCpedia_2173	--	0	0	0	1	4	0	0	0	0	0	0	0	0	0	0	0	0	0
2R_13868155_13871338_-_circRNA_FBgn0013733	dmc_1392	DME_CIRCpedia_6820	DME_CIRCpedia_6820	4	0	0	0	0	0	0	0	0	0	0	0	0	0	0	1	0	0
2R_13869859_13870696_-_circRNA_FBgn0013733	dmc_1393	DME_CIRCpedia_6037	DME_CIRCpedia_6037	0	0	0	0	3	12	0	0	0	0	0	0	0	0	0	0	3	1
2R_13869859_13871338_-_circRNA_FBgn0013733	dmc_1394	DME_CIRCpedia_5133	--	8	2	0	3	3	3	0	1	0	0	0	0	0	0	0	1	0	0
2R_13869859_13874459_-_circRNA_FBgn0013733	dmc_1395	DME_CIRCpedia_911	--	2	0	0	0	0	0	0	0	0	0	0	0	0	0	0	0	0	0
2R_13869859_13882547_-_circRNA_FBgn0013733	dmc_1396	DME_CIRCpedia_912	--	0	0	0	0	1	0	0	0	1	2	3	0	0	0	0	0	8	3
2R_13870839_13874459_-_circRNA_FBgn0013733	dmc_1397	--	--	1	0	0	0	0	0	0	0	0	0	0	0	0	0	0	0	0	0
2R_13871293_13874459_-_circRNA_FBgn0013733	dmc_1398	DME_CIRCpedia_913	DME_CIRCpedia_913	52	6	0	5	1	6	12	7	0	0	0	0	5	3	1	0	0	0
2R_13871293_13882547_-_circRNA_FBgn0013733	--	DME_CIRCpedia_4841	--	0	0	0	0	0	0	0	3	0	0	0	0	1	0	0	0	0	0
2R_13871665_13874459_-_circRNA_FBgn0013733	--	--	--	0	0	0	0	0	0	1	0	0	0	0	0	0	0	0	0	0	0
2R_13871888_13871978_-_ciRNA_FBgn0013733	dmc_1399	--	--	0	0	0	1	2	0	0	0	0	0	0	0	0	0	0	0	0	0
2R_13895028_13895109_-_ciRNA_FBgn0013733	dmc_1400	--	--	0	0	0	1	0	0	0	0	0	0	0	0	0	0	0	0	0	0
2R_13899449_13900449_-_circRNA_FBgn0013733	--	--	--	0	0	0	0	0	0	0	0	0	0	0	0	3	0	0	0	0	0
2R_13899449_13908351_-_circRNA_FBgn0013733	--	--	--	0	0	0	0	0	0	0	0	0	0	0	0	2	0	0	0	0	0
2R_13903813_13904182_-_circRNA_FBgn0013733	dmc_1401	DME_CIRCpedia_4503	--	4	0	0	1	2	0	0	0	0	0	0	0	0	0	0	0	0	0
2R_13903813_13934182_-_circRNA_FBgn0013733	--	--	--	0	0	0	0	0	0	1	0	0	0	0	0	0	0	0	0	0	0
2R_13916853_13917910_-_circRNA_FBgn0013733	dmc_1402	DME_CIRCpedia_914	DME_CIRCpedia_914	119	41	12	59	19	0	9	2	1	1	0	0	6	1	8	0	0	1
2R_13916853_13934182_-_circRNA_FBgn0013733	--	DME_CIRCpedia_5713	DME_CIRCpedia_5713	0	0	0	0	0	0	0	0	0	0	0	0	1	1	0	0	0	0
2R_13957172_13957350_-_circRNA_FBgn0262739	dmc_1403	--	--	0	0	0	1	0	0	0	0	0	0	0	0	0	0	0	0	0	0
2R_13959144_13959204_-_ciRNA_FBgn0033886	--	--	--	0	0	0	0	0	0	0	0	0	1	0	0	0	0	0	0	0	0
2R_13960136_13960227_-_ciRNA_FBgn0033886	dmc_1404	--	--	0	0	0	1	0	0	0	0	0	0	0	0	0	0	0	0	0	0
2R_13966754_13966969_+_circRNA_FBgn0013770	dmc_1405	--	--	0	0	0	0	1	0	0	0	0	0	0	0	0	0	0	0	0	0
2R_13974926_13975203_-_circRNA_FBgn0033889	dmc_1406	--	--	0	0	0	4	0	0	0	0	0	0	0	0	0	0	0	0	0	0
2R_13986203_13988372_-_ciRNA_FBgn0020620	--	--	--	0	0	0	0	0	0	0	0	0	0	0	0	2	0	0	0	0	0
2R_13988372_13989986_-_circRNA_FBgn0020620	dmc_1407	DME_CIRCpedia_3078	--	1	0	0	1	3	0	0	0	0	0	0	0	0	0	0	4	4	6
2R_13991977_14011181_+_circRNA_FBgn0002643	--	DME_CIRCpedia_7109	DME_CIRCpedia_7109	0	0	0	0	0	0	0	0	0	0	0	0	0	0	0	0	0	1
2R_14010162_14011181_+_circRNA_FBgn0002643	dmc_1408	DME_CIRCpedia_915	DME_CIRCpedia_915	31	2	14	7	19	7	2	4	2	1	0	0	4	3	3	15	3	11
2R_14038709_14040779_+_circRNA_FBgn0002643	dmc_1409	DME_CIRCpedia_916	DME_CIRCpedia_916	15	0	0	1	1	0	7	6	2	4	4	1	2	3	2	4	0	0
2R_14067246_14068911_-_circRNA_FBgn0040752	dmc_1410	DME_CIRCpedia_3836	DME_CIRCpedia_3836	0	4	6	0	1	0	0	0	0	0	0	1	0	0	0	0	0	0
2R_14067246_14070477_-_circRNA_FBgn0040752	dmc_1411	DME_CIRCpedia_6534	DME_CIRCpedia_6534	2	0	0	0	1	0	0	0	0	0	0	0	6	0	0	0	0	0
2R_14069583_14069714_-_ciRNA_FBgn0040752	dmc_1412	--	--	0	0	0	1	1	0	0	0	0	0	0	0	0	0	0	0	0	0
2R_14069592_14069714_-_ciRNA_FBgn0040752	dmc_1413	--	--	0	0	0	3	0	0	0	0	0	0	0	0	0	0	0	0	0	0
2R_14069714_14070477_-_circRNA_FBgn0040752	dmc_1414	DME_CIRCpedia_15196	--	2	0	0	0	0	0	0	0	0	0	0	0	1	0	0	0	0	0
2R_14091447_14091571_+_circRNA_FBgn0259184	--	--	--	0	0	0	0	0	0	0	0	0	0	0	0	0	0	0	0	1	0
2R_14091992_14092501_-_circRNA_FBgn0040752	--	DME_CIRCpedia_5527	DME_CIRCpedia_5527	0	0	0	0	0	0	0	1	0	0	0	0	0	0	0	0	0	0
2R_14091992_14114296_-_circRNA_FBgn0040752	dmc_1415	DME_CIRCpedia_2174	DME_CIRCpedia_2174	2	0	0	0	0	0	0	0	0	0	0	0	0	0	0	0	0	0
2R_14174461_14176691_+_circRNA_FBgn0000289	dmc_1416	DME_CIRCpedia_3837	--	5	0	0	2	0	0	0	0	0	0	0	0	0	2	0	0	0	0
2R_14176405_14177477_+_circRNA_FBgn0000289	dmc_1417	DME_CIRCpedia_3434	DME_CIRCpedia_3434	0	0	0	1	0	0	0	0	0	0	0	0	0	0	0	0	0	0
2R_14177174_14179931_+_circRNA_FBgn0000289	dmc_1418	DME_CIRCpedia_3079	DME_CIRCpedia_3079	4	0	0	0	0	0	4	0	0	0	0	0	0	0	0	2	0	0
2R_14177860_14179931_+_circRNA_FBgn0000289	--	--	--	0	0	0	0	0	0	0	0	0	0	0	0	0	0	0	1	0	0
2R_14177884_14180819_+_circRNA_FBgn0000289	--	DME_CIRCpedia_917	DME_CIRCpedia_917	0	0	0	0	0	0	0	0	0	0	0	0	5	1	0	0	0	0
2R_14234361_14234692_-_ciRNA_FBgn0261276	dmc_1419	--	--	2	0	0	0	0	0	0	0	0	0	0	0	0	0	0	0	0	0
2R_14235217_14235285_-_ciRNA_FBgn0261276	dmc_1420	--	--	0	0	0	0	1	0	0	0	0	0	0	0	0	0	0	0	0	0
2R_14240210_14240577_+_circRNA_FBgn0033916	--	--	--	0	0	0	0	0	0	0	0	0	0	0	0	0	1	0	0	0	0
2R_14285701_14287483_+_circRNA_FBgn0263397	dmc_1421	DME_CIRCpedia_5239	DME_CIRCpedia_5239	0	0	0	2	0	0	0	0	0	0	0	0	0	0	0	0	0	0
2R_14289273_14289317_+_ciRNA_FBgn0263397	--	--	--	0	0	0	0	0	0	0	0	0	0	0	0	2	0	0	0	0	0
2R_14291106_14292381_+_circRNA_FBgn0263397	dmc_1422	DME_CIRCpedia_14967	--	0	0	0	2	0	0	0	0	0	0	0	0	0	0	0	0	0	0
2R_14291272_14291400_+_ciRNA_FBgn0263397	dmc_1423	--	--	0	0	0	1	0	0	0	0	0	0	0	0	0	0	0	0	0	0
2R_14292045_14298213_+_circRNA_FBgn0263397	--	DME_CIRCpedia_6290	DME_CIRCpedia_6290	0	0	0	0	0	0	0	0	0	0	0	0	0	0	1	0	0	0
2R_14294092_14297450_+_circRNA_FBgn0263397	--	--	--	0	0	0	0	0	0	0	0	0	0	0	0	3	0	0	0	0	0
2R_14297138_14298213_+_circRNA_FBgn0263397	dmc_1424	--	--	0	0	0	1	0	0	1	0	0	0	0	0	0	0	0	0	0	0
2R_14297593_14298213_+_circRNA_FBgn0263397	--	DME_CIRCpedia_918	--	0	0	0	0	0	0	0	1	0	0	0	0	1	0	0	0	0	0
2R_14315236_14329814_+_circRNA_FBgn0085408	--	DME_CIRCpedia_919	--	0	0	0	0	0	0	3	1	0	2	0	0	0	1	0	0	0	0
2R_14327716_14329548_+_circRNA_FBgn0085408	--	DME_CIRCpedia_6292	DME_CIRCpedia_6292	0	0	0	0	0	0	0	0	0	1	0	0	0	0	0	0	0	0
2R_14329632_14329814_+_circRNA_FBgn0085408	dmc_1425	DME_CIRCpedia_3080	DME_CIRCpedia_3080	0	0	0	1	0	0	0	0	0	0	0	0	0	0	0	0	0	0
2R_14363078_14363225_+_ciRNA_FBgn0033929	dmc_1426	--	--	0	0	0	0	2	0	0	0	0	0	0	0	0	0	0	0	0	0
2R_14363575_14363914_+_circRNA_FBgn0033929	--	--	--	0	0	0	0	0	0	0	0	0	0	0	0	0	1	0	0	0	0
2R_1437833_1439157_+_circRNA_FBgn0262123	--	DME_CIRCpedia_2792	DME_CIRCpedia_2792	0	0	0	0	0	0	0	0	0	0	0	0	0	0	1	1	2	8
2R_14442257_14442593_+_circRNA_FBgn0261613	dmc_1427	DME_CIRCpedia_5865	DME_CIRCpedia_5865	4	0	0	0	0	0	0	0	0	0	0	0	0	0	0	0	0	0
2R_14442257_14449531_+_circRNA_FBgn0261613	dmc_1428	--	--	2	0	0	0	0	0	0	0	0	0	0	0	0	0	0	0	0	0
2R_14502581_14502635_-_ciRNA_FBgn0024698	--	--	--	0	0	0	0	0	0	0	0	0	0	0	1	0	0	0	0	0	0
2R_14505167_14510463_+_circRNA_FBgn0261823	--	DME_CIRCpedia_2175	--	0	0	0	0	0	0	1	0	0	0	0	0	0	0	0	0	0	0
2R_14507349_14507525_+_ciRNA_FBgn0261823	dmc_1429	--	--	0	0	0	3	0	0	0	0	0	0	0	0	0	0	0	0	0	0
2R_14507539_14510463_+_circRNA_FBgn0261823	--	DME_CIRCpedia_2664	--	0	0	0	0	0	0	0	0	0	0	0	0	0	0	0	0	0	1
[truncated: 8,078 more rows]
