# Supplementary material for: Sex-lethal regulates back-splicing and generation of the sex-differentially expressed circular RNAs
Source: Nucleic Acids Res. 2023 Apr 18;51(10):5228–41. doi: 10.1093/nar/gkad280 (PMC10250224; doi:10.1093/nar/gkad280)
Supplement: gkad280_Supplemental_Files [file gkad280_supplemental_files.zip › Table S4.xlsx]

## Sheet: note
	Table S4. Reliable circular RNAs detected in the six sex-specific Drosophila samples.
	Notes: Circular RNAs are divided into three groups based on their fusion junction reads in the R+ samples: high (>=80 reads); medium (15-79 reads); low (<15 reads)
		1) F_head
		2) F_body
		3) F_ovary
		4) M_head
		5) M_body
		6) M_testis

## Sheet: 1) F_head
ID of reliable circular RNAs	Location, type and cognate gene of circular RNAs	fusion junction reads in R+	Group
dmc_6007	4_449923_450509_+_circRNA_FBgn0016126	3548	high
dmc_3498	3L_27331993_27332346_+_circRNA_FBgn0024804	2406	high
dmc_2291	2R_5423749_5424239_+_circRNA_FBgn0259247	2045	high
dmc_2610	2R_9265489_9267976_-_circRNA_FBgn0020621	1820	high
dmc_6227	X_11395239_11396103_+_circRNA_FBgn0001624	1580	high
dmc_1240	2R_10794124_10794484_-_circRNA_FBgn0053144	1436	high
dmc_1602	2R_16424037_16424651_+_circRNA_FBgn0264273	1184	high
dmc_1663	2R_17275409_17276063_+_circRNA_FBgn0265487	1169	high
dmc_2238	2R_3938551_3938885_-_circRNA_FBgn0262124	1141	high
dmc_6231	X_11397824_11398822_+_circRNA_FBgn0001624	1051	high
dmc_5123	3R_26554356_26555651_+_circRNA_FBgn0263289	1010	high
dmc_3495	3L_27292881_27293271_+_circRNA_FBgn0024804	975	high
dmc_5909	4_1022241_1023680_-_circRNA_FBgn0025741	886	high
dmc_2253	2R_4606763_4607320_+_circRNA_FBgn0260799	787	high
dmc_3658	3L_4751963_4753381_+_circRNA_FBgn0035574	684	high
dmc_5792	3R_7864260_7865761_-_circRNA_FBgn0037525	680	high
dmc_5560	3R_4626972_4628349_+_circRNA_FBgn0087012	675	high
dmc_1996	2R_21994613_21995109_-_circRNA_FBgn0085399	667	high
dmc_6723	X_18372030_18373455_+_circRNA_FBgn0265784	663	high
dmc_2821	3L_12851308_12852277_+_circRNA_FBgn0036318	618	high
dmc_7219	X_8191811_8192161_+_circRNA_FBgn0261873	606	high
dmc_1918	2R_20595556_20598694_+_circRNA_FBgn0267791	583	high
dmc_2245	2R_4378368_4379155_-_circRNA_FBgn0260798	568	high
dmc_951	2L_6580414_6587143_-_circRNA_FBgn0031835	525	high
dmc_1737	2R_17901707_17903679_+_circRNA_FBgn0011589	523	high
dmc_4391	3R_16166535_16167265_+_circRNA_FBgn0063649	514	high
dmc_5082	3R_25709290_25710147_-_circRNA_FBgn0051092	447	high
dmc_6624	X_16744613_16745953_-_circRNA_FBgn0027528	444	high
dmc_5241	3R_28235074_28235453_+_circRNA_FBgn0085383	422	high
dmc_2580	2R_9049879_9051151_-_circRNA_FBgn0033368	420	high
dmc_275	2L_16174415_16175007_+_circRNA_FBgn0001991	419	high
dmc_2285	2R_5316268_5320615_+_circRNA_FBgn0261403	406	high
dmc_3545	3L_3593328_3594742_+_circRNA_FBgn0005640	399	high
dmc_6128	4_94422_99475_+_circRNA_FBgn0085432	399	high
dmc_2606	2R_9231747_9232732_-_circRNA_FBgn0010114	398	high
dmc_2850	3L_135457_136335_+_circRNA_FBgn0020386	396	high
dmc_284	2L_16322959_16323517_-_circRNA_FBgn0000250	395	high
dmc_6009	4_450241_450509_+_circRNA_FBgn0016126	394	high
dmc_4842	3R_22953000_22953468_+_circRNA_FBgn0017590	392	high
dmc_6538	X_15936798_15937031_-_circRNA_FBgn0045073	382	high
dmc_4226	3R_13232678_13233124_-_circRNA_FBgn0000024	376	high
dmc_2275	2R_5203751_5204278_-_circRNA_FBgn0053554	374	high
dmc_2749	3L_11150872_11151557_+_circRNA_FBgn0052082	373	high
dmc_1314	2R_12722304_12723006_+_circRNA_FBgn0261545	348	high
dmc_2185	2R_24771724_24772795_-_circRNA_FBgn0035060	336	high
dmc_3709	3L_5703924_5706573_+_circRNA_FBgn0085447	334	high
dmc_549	2L_20881986_20882464_-_circRNA_FBgn0032901	331	high
dmc_5514	3R_4093945_4095991_+_circRNA_FBgn0259821	330	high
dmc_3931	3L_8469409_8469682_+_circRNA_FBgn0010825	328	high
dmc_3423	3L_24725823_24726292_+_circRNA_FBgn0028993	327	high
dmc_7227	X_8223627_8224047_+_circRNA_FBgn0261873	317	high
dmc_3932	3L_8469409_8469691_+_circRNA_FBgn0010825	314	high
dmc_5786	3R_7858937_7865761_-_circRNA_FBgn0037525	313	high
dmc_4505	3R_18008864_18010574_+_circRNA_FBgn0263995	312	high
dmc_2349	2R_642099_642363_+_circRNA_FBgn0267428	304	high
dmc_2695	3L_1003395_1003821_-_circRNA_FBgn0024277	302	high
dmc_5855	3R_8842669_8865299_-_circRNA_FBgn0262614	300	high
dmc_5932	4_1129434_1130586_+_circRNA_FBgn0039927	297	high
dmc_5506	3R_3468908_3469478_-_circRNA_FBgn0010247	295	high
dmc_6220	X_11381855_11383112_+_circRNA_FBgn0001624	293	high
dmc_7250	X_8640359_8642867_-_circRNA_FBgn0004102	292	high
dmc_6003	4_390424_391544_-_circRNA_FBgn0262636	287	high
dmc_6122	4_938331_939117_+_circRNA_FBgn0019985	286	high
dmc_6393	X_13520517_13521183_+_circRNA_FBgn0265416	282	high
dmc_5992	4_302241_302526_-_circRNA_FBgn0039900	278	high
dmc_5857	3R_8864785_8865299_-_circRNA_FBgn0262614	276	high
dmc_5869	3R_9217986_9218763_-_circRNA_FBgn0003165	275	high
dmc_2499	2R_7947604_7948520_-_circRNA_FBgn0033236	268	high
dmc_3849	3L_7662470_7662890_-_circRNA_FBgn0261788	263	high
dmc_5401	3R_31150393_31150712_+_circRNA_FBgn0013973	261	high
dmc_3261	3L_20854056_20856562_-_circRNA_FBgn0052432	259	high
dmc_655	2L_2323382_2327552_+_circRNA_FBgn0031414	257	high
dmc_3636	3L_462180_462558_-_circRNA_FBgn0001316	256	high
dmc_5906	4_1004157_1004618_+_circRNA_FBgn0019650	256	high
dmc_1961	2R_21204612_21205541_+_circRNA_FBgn0265191	253	high
dmc_5591	3R_4795736_4797697_-_circRNA_FBgn0260794	253	high
dmc_1130	2L_9233987_9235263_+_circRNA_FBgn0041092	252	high
dmc_5954	4_1247101_1250883_+_circRNA_FBgn0053653	250	high
dmc_5557	3R_4622508_4623624_+_circRNA_FBgn0087012	247	high
dmc_2963	3L_15946907_15947579_-_circRNA_FBgn0000489	242	high
dmc_6320	X_12475639_12475997_+_circRNA_FBgn0259143	240	high
dmc_6954	X_2955947_2957257_-_circRNA_FBgn0003285	239	high
dmc_3958	3L_8635680_8637598_+_circRNA_FBgn0035917	238	high
dmc_4720	3R_21154889_21155387_+_circRNA_FBgn0264357	230	high
dmc_5334	3R_29845598_29847071_+_circRNA_FBgn0039709	229	high
dmc_5325	3R_29597240_29597473_+_circRNA_FBgn0086361	226	high
dmc_2091	2R_23642238_23643272_+_circRNA_FBgn0004795	219	high
dmc_4900	3R_23626596_23627460_-_circRNA_FBgn0051145	215	high
dmc_5732	3R_6566134_6566877_-_circRNA_FBgn0053202	212	high
dmc_765	2L_4079503_4080022_+_circRNA_FBgn0000547	210	high
dmc_4342	3R_15284612_15285354_+_circRNA_FBgn0003721	210	high
dmc_526	2L_20431923_20432729_+_circRNA_FBgn0263355	209	high
dmc_380	2L_18062361_18063932_+_circRNA_FBgn0243486	208	high
dmc_4277	3R_14066540_14067152_+_circRNA_FBgn0038197	208	high
dmc_984	2L_7107140_7107551_-_circRNA_FBgn0085407	207	high
dmc_5700	3R_5939363_5939938_-_circRNA_FBgn0083949	203	high
dmc_3733	3L_5735725_5736094_+_circRNA_FBgn0085447	200	high
dmc_5883	3R_9445043_9446497_+_circRNA_FBgn0261552	199	high
dmc_4373	3R_15954157_15955205_+_circRNA_FBgn0013334	198	high
dmc_5873	3R_9354421_9355083_+_circRNA_FBgn0266410	197	high
dmc_883	2L_5850830_5853258_+_circRNA_FBgn0085410	190	high
dmc_1511	2R_15452856_15456815_+_circRNA_FBgn0263980	190	high
dmc_5158	3R_26924633_26925261_+_circRNA_FBgn0015541	189	high
dmc_4912	3R_23806625_23808029_-_circRNA_FBgn0053111	188	high
dmc_6952	X_289040_290596_-_circRNA_FBgn0040370	186	high
dmc_1056	2L_8105691_8107880_+_circRNA_FBgn0261822	182	high
dmc_6503	X_15371511_15372208_-_circRNA_FBgn0000028	181	high
dmc_634	2L_227371_231034_-_circRNA_FBgn0266557	179	high
dmc_2239	2R_4029740_4030297_+_circRNA_FBgn0046706	177	high
dmc_2720	3L_10575318_10576475_+_circRNA_FBgn0052062	177	high
dmc_961	2L_6699764_6701944_-_circRNA_FBgn0031850	176	high
dmc_16	2L_10126000_10127877_-_circRNA_FBgn0265002	171	high
dmc_618	2L_21727005_21727573_+_circRNA_FBgn0051619	171	high
dmc_1342	2R_13185783_13187908_-_circRNA_FBgn0033802	169	high
dmc_7061	X_5396183_5396600_+_circRNA_FBgn0029761	169	high
dmc_1184	2R_10128580_10129029_+_circRNA_FBgn0050011	168	high
dmc_7013	X_4450687_4451030_+_circRNA_FBgn0000179	167	high
dmc_6634	X_1683096_1684745_-_circRNA_FBgn0023531	166	high
dmc_4135	3R_11023467_11023817_+_circRNA_FBgn0083950	165	high
dmc_6673	X_17720586_17721615_+_circRNA_FBgn0261570	165	high
dmc_4696	3R_20963724_20964193_+_circRNA_FBgn0002921	164	high
dmc_5745	3R_7101136_7102097_-_circRNA_FBgn0261238	164	high
dmc_6071	4_72320_87166_+_circRNA_FBgn0085432	164	high
dmc_6358	X_13085595_13087140_-_circRNA_FBgn0010303	164	high
dmc_1238	2R_1076634_1080441_+_circRNA_FBgn0003256	162	high
dmc_1959	2R_21165558_21165874_-_circRNA_FBgn0034598	162	high
dmc_7019	X_4723177_4725194_+_circRNA_FBgn0029723	162	high
dmc_7253	X_8768055_8768942_-_circRNA_FBgn0026411	162	high
dmc_3426	3L_24728296_24734187_+_circRNA_FBgn0028993	161	high
dmc_2236	2R_3933010_3933463_-_circRNA_FBgn0262124	159	high
dmc_5922	4_1095575_1102099_+_circRNA_FBgn0005561	158	high
dmc_3525	3L_313023_314317_-_circRNA_FBgn0004373	157	high
dmc_5244	3R_28333708_28334707_-_circRNA_FBgn0261618	156	high
dmc_699	2L_3094216_3098065_-_circRNA_FBgn0015600	151	high
dmc_1916	2R_20595556_20595814_+_circRNA_FBgn0267791	151	high
dmc_4591	3R_19493964_19494318_+_circRNA_FBgn0260003	151	high
dmc_2767	3L_11668194_11675665_-_circRNA_FBgn0052085	150	high
dmc_1352	2R_13336951_13337348_-_circRNA_FBgn0265104	149	high
dmc_4385	3R_16077113_16077537_-_circRNA_FBgn0026059	147	high
dmc_6898	X_22985304_22986568_-_circRNA_FBgn0016975	147	high
dmc_3670	3L_505886_506356_-_circRNA_FBgn0001316	145	high
dmc_4705	3R_20992240_20994423_+_circRNA_FBgn0013995	145	high
dmc_7087	X_5761168_5762681_-_circRNA_FBgn0013987	145	high
dmc_7106	X_6128377_6132313_-_circRNA_FBgn0264386	145	high
dmc_2406	2R_7119805_7120652_+_circRNA_FBgn0263934	143	high
dmc_5854	3R_8838391_8865299_-_circRNA_FBgn0262614	143	high
dmc_299	2L_16690901_16692124_+_circRNA_FBgn0261278	142	high
dmc_2635	2R_9527287_9530206_+_circRNA_FBgn0259246	142	high
dmc_1910	2R_20469465_20470120_+_circRNA_FBgn0086604	141	high
dmc_2817	3L_1283649_1288238_+_circRNA_FBgn0052333	140	high
dmc_4540	3R_1861193_1861417_+_circRNA_FBgn0267431	139	high
dmc_7122	X_6576789_6577112_+_circRNA_FBgn0085446	138	high
dmc_4458	3R_17331017_17332709_-_circRNA_FBgn0038498	137	high
dmc_4125	3R_10866528_10866976_-_circRNA_FBgn0267376	136	high
dmc_3360	3L_23007327_23007707_+_circRNA_FBgn0262509	134	high
dmc_4509	3R_18009947_18010574_+_circRNA_FBgn0263995	134	high
dmc_2375	2R_6792315_6797412_-_circRNA_FBgn0085421	133	high
dmc_3616	3L_4390449_4391221_+_circRNA_FBgn0035539	133	high
dmc_2698	3L_1009321_1009739_-_circRNA_FBgn0024277	132	high
dmc_571	2L_21273323_21274429_+_circRNA_FBgn0032938	131	high
dmc_3042	3L_16883918_16897628_+_circRNA_FBgn0261565	131	high
dmc_3505	3L_27420678_27421014_+_circRNA_FBgn0024804	129	high
dmc_1076	2L_8283408_8284220_-_circRNA_FBgn0003502	127	high
dmc_2224	2R_2521440_2522730_-_circRNA_FBgn0058263	127	high
dmc_4420	3R_16550206_16556324_+_circRNA_FBgn0259244	127	high
dmc_5853	3R_8838391_8842839_-_circRNA_FBgn0262614	127	high
dmc_383	2L_18064633_18065730_+_circRNA_FBgn0243486	126	high
dmc_1043	2L_7711512_7711625_+_ciRNA_FBgn0012018	126	high
dmc_3559	3L_3722155_3723105_-_circRNA_FBgn0052264	126	high
dmc_3871	3L_8098345_8099536_+_circRNA_FBgn0262579	126	high
dmc_45	2L_10619879_10620635_+_circRNA_FBgn0051721	124	high
dmc_1081	2L_829456_830349_+_circRNA_FBgn0010583	124	high
dmc_6230	X_11395239_11400832_+_circRNA_FBgn0001624	124	high
dmc_2768	3L_11674267_11675665_-_circRNA_FBgn0052085	122	high
dmc_3631	3L_4577916_4580159_+_circRNA_FBgn0260657	122	high
dmc_5793	3R_7864260_7868372_-_circRNA_FBgn0037525	122	high
dmc_6015	4_474959_477102_-_circRNA_FBgn0039908	121	high
dmc_6874	X_22493480_22494275_+_circRNA_FBgn0027279	121	high
dmc_7131	X_6644561_6645338_+_circRNA_FBgn0029881	121	high
dmc_3846	3L_7624597_7625996_+_circRNA_FBgn0035802	120	high
dmc_1402	2R_13916853_13917910_-_circRNA_FBgn0013733	119	high
dmc_2312	2R_5716648_5717766_-_circRNA_FBgn0000099	119	high
dmc_3840	3L_7602787_7603962_+_circRNA_FBgn0035802	119	high
dmc_612	2L_21716324_21717672_+_circRNA_FBgn0051619	118	high
dmc_4292	3R_14344224_14345184_-_circRNA_FBgn0024321	118	high
dmc_1434	2R_14563010_14565073_+_circRNA_FBgn0265974	117	high
dmc_6152	X_10133971_10134543_+_circRNA_FBgn0083940	117	high
dmc_6671	X_17684114_17684682_-_circRNA_FBgn0263258	117	high
dmc_1978	2R_21363698_21366965_-_circRNA_FBgn0000395	116	high
dmc_6349	X_13031714_13032916_+_circRNA_FBgn0265597	116	high
dmc_4034	3L_9660641_9664244_-_circRNA_FBgn0016081	114	high
dmc_1113	2L_8928059_8928743_+_circRNA_FBgn0085427	113	high
dmc_2476	2R_7725688_7729708_-_circRNA_FBgn0042135	112	high
dmc_4811	3R_22480795_22481126_+_circRNA_FBgn0038975	112	high
dmc_6403	X_13649376_13650067_+_circRNA_FBgn0030505	112	high
dmc_2168	2R_24588746_24589425_+_circRNA_FBgn0020521	111	high
dmc_4185	3R_12107138_12108082_+_circRNA_FBgn0051361	111	high
dmc_2629	2R_9509887_9511199_+_circRNA_FBgn0259246	110	high
dmc_3159	3L_19371085_19373583_-_circRNA_FBgn0052206	110	high
dmc_6704	X_18113257_18114646_-_circRNA_FBgn0004028	109	high
dmc_2008	2R_22162904_22164989_+_circRNA_FBgn0000008	108	high
dmc_6851	X_21376119_21381063_+_circRNA_FBgn0003423	108	high
dmc_1670	2R_17351093_17362097_+_circRNA_FBgn0265487	107	high
dmc_5633	3R_5312988_5314305_-_circRNA_FBgn0013576	107	high
dmc_980	2L_7040472_7041159_+_circRNA_FBgn0262872	106	high
dmc_5790	3R_7862918_7865761_-_circRNA_FBgn0037525	106	high
dmc_761	2L_3929306_3930035_-_circRNA_FBgn0051774	105	high
dmc_6140	4_996511_998705_+_circRNA_FBgn0019650	105	high
dmc_68	2L_1087694_1088106_-_circRNA_FBgn0031299	103	high
dmc_1150	2L_9732915_9733532_-_circRNA_FBgn0028704	103	high
dmc_4795	3R_22314659_22315799_-_circRNA_FBgn0263117	103	high
dmc_6411	X_13750315_13752027_-_circRNA_FBgn0030520	103	high
dmc_6940	X_2671120_2673618_+_circRNA_FBgn0003371	103	high
dmc_3567	3L_3769077_3769406_-_circRNA_FBgn0052264	102	high
dmc_4853	3R_23006594_23008321_-_circRNA_FBgn0085404	102	high
dmc_5848	3R_8833974_8835510_-_circRNA_FBgn0262614	102	high
dmc_3854	3L_7803268_7804707_-_circRNA_FBgn0052369	101	high
dmc_116	2L_12153507_12155658_+_circRNA_FBgn0051760	100	high
dmc_3885	3L_8254864_8255618_+_circRNA_FBgn0263219	100	high
dmc_7112	X_6320488_6320998_+_circRNA_FBgn0029864	99	high
dmc_2477	2R_7727941_7729708_-_circRNA_FBgn0042135	98	high
dmc_3973	3L_8948882_8949759_-_circRNA_FBgn0264305	98	high
dmc_6778	X_19526840_19527834_+_circRNA_FBgn0261573	98	high
dmc_7108	X_6128392_6132313_-_circRNA_FBgn0264386	98	high
dmc_7192	X_7836791_7837487_+_circRNA_FBgn0029962	97	high
dmc_2789	3L_12215617_12216579_-_circRNA_FBgn0260941	96	high
dmc_3523	3L_310276_311285_-_circRNA_FBgn0004373	96	high
dmc_5629	3R_5298201_5299573_-_circRNA_FBgn0013576	96	high
dmc_5944	4_1233128_1233510_+_circRNA_FBgn0053653	95	high
dmc_3708	3L_5703924_5705241_+_circRNA_FBgn0085447	94	high
dmc_5905	3R_9943480_9943894_+_circRNA_FBgn0267336	94	high
dmc_244	2L_14983949_14992506_-_circRNA_FBgn0086711	93	high
dmc_3472	3L_25969033_25969627_-_circRNA_FBgn0058178	93	high
dmc_2254	2R_4695118_4695610_-_circRNA_FBgn0026401	92	high
dmc_5696	3R_5892220_5892989_-_circRNA_FBgn0083949	91	high
dmc_2545	2R_8674646_8676607_+_circRNA_FBgn0263120	90	high
dmc_2650	2R_9667364_9667774_-_circRNA_FBgn0033438	90	high
dmc_643	2L_22927437_22927765_+_circRNA_FBgn0002566	89	high
dmc_3970	3L_8926073_8928144_+_circRNA_FBgn0035936	89	high
dmc_3981	3L_9107341_9108191_-_circRNA_FBgn0011206	89	high
dmc_5321	3R_29471650_29473440_+_circRNA_FBgn0004369	89	high
dmc_3711	3L_5703924_5717738_+_circRNA_FBgn0085447	88	high
dmc_4131	3R_11012013_11013428_+_circRNA_FBgn0083950	88	high
dmc_5436	3R_31340421_31340581_+_circRNA_FBgn0085376	88	high
dmc_215	2L_14195732_14197867_-_circRNA_FBgn0016930	87	high
dmc_579	2L_21311752_21312208_+_circRNA_FBgn0000370	87	high
dmc_1084	2L_8360946_8361198_-_circRNA_FBgn0032026	87	high
dmc_2709	3L_10568128_10568605_+_circRNA_FBgn0052062	87	high
dmc_2721	3L_10575318_10577324_+_circRNA_FBgn0052062	87	high
dmc_4935	3R_24012982_24013628_-_circRNA_FBgn0020647	87	high
dmc_3308	3L_21760030_21761265_-_circRNA_FBgn0037130	86	high
dmc_3384	3L_23325641_23326760_-_circRNA_FBgn0010215	86	high
dmc_6067	4_72320_72862_+_circRNA_FBgn0085432	86	high
dmc_107	2L_11835089_11835651_-_circRNA_FBgn0264815	85	high
dmc_472	2L_19714888_19715953_+_circRNA_FBgn0000464	85	high
dmc_3648	3L_4664126_4664953_-_circRNA_FBgn0262870	85	high
dmc_5929	4_1119936_1120801_-_circRNA_FBgn0039928	85	high
dmc_106	2L_11833259_11838773_-_circRNA_FBgn0264815	84	high
dmc_949	2L_6578904_6580510_-_circRNA_FBgn0031835	84	high
dmc_1201	2R_10294611_10296047_+_circRNA_FBgn0033504	84	high
dmc_6177	X_10519347_10519777_-_circRNA_FBgn0085443	84	high
dmc_1138	2L_9503592_9504813_+_circRNA_FBgn0032120	83	high
dmc_6497	X_15310377_15311216_+_circRNA_FBgn0261703	83	high
dmc_368	2L_17737963_17739713_-_circRNA_FBgn0015609	82	high
dmc_2170	2R_24588746_24592299_+_circRNA_FBgn0020521	82	high
dmc_3301	3L_21424453_21425545_-_circRNA_FBgn0037081	82	high
dmc_7292	X_9643656_9644367_-_circRNA_FBgn0028341	82	high
dmc_2648	2R_9614826_9615503_-_circRNA_FBgn0033438	81	high
dmc_5532	3R_4295128_4295700_+_circRNA_FBgn0041605	81	high
dmc_7063	X_5398064_5398762_+_circRNA_FBgn0029761	81	high
dmc_216	2L_14196926_14197867_-_circRNA_FBgn0016930	80	high
dmc_587	2L_21616181_21616573_-_circRNA_FBgn0032955	80	high
dmc_1252	2R_1113197_1113725_+_circRNA_FBgn0003256	80	high
dmc_5490	3R_31881747_31881871_-_circRNA_FBgn0011224	80	high
dmc_6312	X_12316763_12317405_+_circRNA_FBgn0267001	80	high
dmc_43	2L_1061233_1062213_-_circRNA_FBgn0003310	79	medium
dmc_397	2L_18209768_18211298_-_circRNA_FBgn0261804	79	medium
dmc_4865	3R_23197286_23197976_-_circRNA_FBgn0262975	79	medium
dmc_6126	4_94422_95002_+_circRNA_FBgn0085432	79	medium
dmc_1891	2R_19546011_19564512_-_circRNA_FBgn0003435	78	medium
dmc_6221	X_11381855_11387933_+_circRNA_FBgn0001624	78	medium
dmc_944	2L_6574015_6587143_-_circRNA_FBgn0031835	77	medium
dmc_4630	3R_19937253_19938456_-_circRNA_FBgn0038755	77	medium
dmc_5387	3R_30816874_30818207_+_circRNA_FBgn0027598	77	medium
dmc_6895	X_22866050_22868001_+_circRNA_FBgn0259677	77	medium
dmc_4976	3R_24590571_24591421_+_circRNA_FBgn0263490	76	medium
dmc_1302	2R_12579128_12580612_-_circRNA_FBgn0022764	75	medium
dmc_3471	3L_25961359_25978150_-_circRNA_FBgn0058178	75	medium
dmc_3484	3L_2678537_2684688_-_circRNA_FBgn0264606	75	medium
dmc_4255	3R_13670644_13671524_-_circRNA_FBgn0038165	75	medium
dmc_5008	3R_24687186_24687905_+_circRNA_FBgn0003429	75	medium
dmc_1500	2R_15292772_15293561_-_circRNA_FBgn0265194	74	medium
dmc_2105	2R_23722209_23722875_+_circRNA_FBgn0034897	74	medium
dmc_4315	3R_14668865_14671803_-_circRNA_FBgn0265140	74	medium
dmc_6344	X_12806897_12807228_-_circRNA_FBgn0259171	74	medium
dmc_960	2L_6699764_6700619_-_circRNA_FBgn0031850	73	medium
dmc_1912	2R_2053023_2053618_-_circRNA_FBgn0263780	73	medium
dmc_4085	3R_10014989_10015926_-_circRNA_FBgn0053208	73	medium
dmc_1957	2R_21138225_21139232_-_circRNA_FBgn0034590	71	medium
dmc_5525	3R_4282673_4284406_+_circRNA_FBgn0041605	71	medium
dmc_105	2L_11833259_11835651_-_circRNA_FBgn0264815	70	medium
dmc_1888	2R_19537775_19538211_-_circRNA_FBgn0003435	70	medium
dmc_3486	3L_2682220_2684688_-_circRNA_FBgn0264606	70	medium
dmc_4415	3R_16512963_16514176_+_circRNA_FBgn0259244	70	medium
dmc_6607	X_16503989_16514184_-_circRNA_FBgn0264255	70	medium
dmc_1817	2R_19094039_19096509_+_circRNA_FBgn0004168	69	medium
dmc_2900	3L_14664295_14665070_+_circRNA_FBgn0041604	69	medium
dmc_3794	3L_7038004_7045355_+_circRNA_FBgn0260660	69	medium
dmc_4303	3R_14529176_14530230_-_circRNA_FBgn0038237	69	medium
dmc_4440	3R_16636576_16636774_+_ciRNA_FBgn0262742	69	medium
dmc_6602	X_16492446_16504298_-_circRNA_FBgn0264255	69	medium
dmc_4456	3R_17327232_17332709_-_circRNA_FBgn0038498	68	medium
dmc_4672	3R_20705960_20706386_-_circRNA_FBgn0024944	68	medium
dmc_4943	3R_2413804_2414131_+_circRNA_FBgn0267431	68	medium
dmc_5945	4_1233128_1234799_+_circRNA_FBgn0053653	68	medium
dmc_1943	2R_20958259_20958845_-_circRNA_FBgn0008636	67	medium
dmc_3031	3L_16715440_16716837_+_circRNA_FBgn0000414	67	medium
dmc_3439	3L_25303602_25304278_-_circRNA_FBgn0267429	67	medium
dmc_6136	4_992065_998705_+_circRNA_FBgn0019650	67	medium
dmc_1137	2L_9405831_9406263_-_circRNA_FBgn0085395	66	medium
dmc_5959	4_1248302_1248836_+_circRNA_FBgn0053653	66	medium
dmc_7220	X_8191811_8204303_+_circRNA_FBgn0261873	66	medium
dmc_606	2L_21710563_21711410_+_circRNA_FBgn0051619	65	medium
dmc_832	2L_4987906_4991262_+_circRNA_FBgn0083962	65	medium
dmc_1235	2R_10754908_10757544_-_circRNA_FBgn0053144	65	medium
dmc_4562	3R_19087404_19088300_-_circRNA_FBgn0004876	65	medium
dmc_5380	3R_30571808_30573072_+_circRNA_FBgn0082582	65	medium
dmc_808	2L_4570478_4571085_-_circRNA_FBgn0053196	64	medium
dmc_1311	2R_12617794_12618311_+_circRNA_FBgn0004435	64	medium
dmc_2341	2R_6151829_6152550_-_circRNA_FBgn0000546	64	medium
dmc_7295	X_9811787_9812156_+_circRNA_FBgn0052698	64	medium
dmc_787	2L_4336449_4336957_+_circRNA_FBgn0020762	63	medium
dmc_992	2L_7234526_7234997_-_circRNA_FBgn0259111	63	medium
dmc_3747	3L_5817534_5818286_-_circRNA_FBgn0003984	63	medium
dmc_6834	X_21211079_21211799_-_circRNA_FBgn0052521	63	medium
dmc_336	2L_1741659_1742260_+_circRNA_FBgn0264494	62	medium
dmc_1655	2R_17071726_17072912_-_circRNA_FBgn0050460	62	medium
dmc_2953	3L_15858100_15860026_-_circRNA_FBgn0264908	62	medium
dmc_3227	3L_20348941_20351730_+_circRNA_FBgn0036974	62	medium
dmc_3610	3L_4324921_4325410_-_circRNA_FBgn0035533	62	medium
dmc_4892	3R_23614376_23616322_-_circRNA_FBgn0051145	62	medium
dmc_4991	3R_24677243_24691933_+_circRNA_FBgn0003429	62	medium
dmc_1575	2R_16038051_16038457_+_circRNA_FBgn0034070	61	medium
dmc_2234	2R_3918150_3919358_-_circRNA_FBgn0262124	61	medium
dmc_2374	2R_6792315_6792621_-_circRNA_FBgn0085421	61	medium
dmc_3106	3L_17721808_17723285_+_circRNA_FBgn0052183	61	medium
dmc_4263	3R_13757182_13757783_+_circRNA_FBgn0085412	61	medium
dmc_5222	3R_27667108_27668068_+_circRNA_FBgn0039536	61	medium
dmc_5541	3R_4379449_4379824_+_circRNA_FBgn0037239	61	medium
dmc_5874	3R_9372755_9373875_-_circRNA_FBgn0000723	61	medium
dmc_6300	X_1225433_1226282_-_circRNA_FBgn0261444	61	medium
dmc_6346	X_12829709_12832340_-_circRNA_FBgn0259171	61	medium
dmc_1894	2R_19574002_19574326_-_circRNA_FBgn0003435	60	medium
dmc_2242	2R_4350548_4351218_-_circRNA_FBgn0260798	60	medium
dmc_3079	3L_17530808_17539736_+_circRNA_FBgn0259174	60	medium
dmc_4778	3R_22173931_22174727_+_circRNA_FBgn0051163	60	medium
dmc_5486	3R_31873833_31881871_-_circRNA_FBgn0011224	60	medium
dmc_6557	X_16065401_16067799_+_circRNA_FBgn0030723	60	medium
dmc_230	2L_14916099_14917484_-_circRNA_FBgn0259213	59	medium
dmc_631	2L_22688005_22688609_-_circRNA_FBgn0058006	59	medium
dmc_1548	2R_15757697_15758634_+_circRNA_FBgn0050089	59	medium
dmc_1883	2R_19477615_19478865_+_circRNA_FBgn0260934	59	medium
dmc_2522	2R_8138937_8140149_-_circRNA_FBgn0263593	59	medium
dmc_3679	3L_5162966_5167059_-_circRNA_FBgn0052423	59	medium
dmc_5952	4_1247101_1247238_+_circRNA_FBgn0053653	59	medium
dmc_508	2L_20334620_20336549_+_circRNA_FBgn0003475	58	medium
dmc_1332	2R_13067131_13068236_-_circRNA_FBgn0033791	58	medium
dmc_1669	2R_17351093_17352305_+_circRNA_FBgn0265487	58	medium
dmc_6900	X_23030189_23030853_+_circRNA_FBgn0265767	58	medium
dmc_1245	2R_10848452_10849260_-_circRNA_FBgn0050015	57	medium
dmc_1633	2R_16759251_16760714_-_circRNA_FBgn0267002	57	medium
dmc_2171	2R_24591951_24592299_+_circRNA_FBgn0020521	57	medium
dmc_2552	2R_8819580_8821932_+_circRNA_FBgn0024189	57	medium
dmc_3037	3L_16799044_16799954_-_circRNA_FBgn0036663	57	medium
dmc_3430	3L_2484563_2485228_+_circRNA_FBgn0266696	57	medium
dmc_3530	3L_3310519_3310896_+_circRNA_FBgn0035432	57	medium
dmc_3903	3L_8273175_8275667_+_circRNA_FBgn0263219	57	medium
dmc_5956	4_1247101_1255998_+_circRNA_FBgn0053653	57	medium
dmc_7051	X_5351828_5353004_+_circRNA_FBgn0029761	57	medium
dmc_696	2L_3080650_3081268_-_circRNA_FBgn0015600	56	medium
dmc_2547	2R_8678429_8679134_+_circRNA_FBgn0263120	56	medium
dmc_4106	3R_10372148_10373205_-_circRNA_FBgn0020379	56	medium
dmc_5515	3R_4093945_4100015_+_circRNA_FBgn0259821	56	medium
dmc_6505	X_15410831_15411103_-_circRNA_FBgn0263257	56	medium
dmc_2902	3L_14667258_14667741_+_circRNA_FBgn0041604	55	medium
dmc_3554	3L_3718195_3718990_-_circRNA_FBgn0052264	55	medium
dmc_3676	3L_5162455_5167059_-_circRNA_FBgn0052423	55	medium
dmc_5307	3R_29181158_29181872_-_circRNA_FBgn0039647	55	medium
dmc_550	2L_20903015_20903559_-_circRNA_FBgn0032901	54	medium
dmc_986	2L_7209348_7209653_-_circRNA_FBgn0031897	54	medium
dmc_1133	2L_930064_930423_+_circRNA_FBgn0028481	54	medium
dmc_1351	2R_13277443_13278170_-_circRNA_FBgn0052843	54	medium
dmc_5342	3R_29959030_29962030_-_circRNA_FBgn0004622	54	medium
dmc_5517	3R_4182061_4182927_+_circRNA_FBgn0037213	54	medium
dmc_7014	X_4450687_4451039_+_circRNA_FBgn0000179	54	medium
dmc_7026	X_4903945_4904875_+_circRNA_FBgn0260971	54	medium
dmc_2014	2R_22338800_22341595_-_circRNA_FBgn0034720	53	medium
dmc_2257	2R_4711813_4712775_-_circRNA_FBgn0026401	53	medium
dmc_2287	2R_5320007_5320615_+_circRNA_FBgn0261403	53	medium
dmc_6179	X_10519347_10523564_-_circRNA_FBgn0085443	53	medium
dmc_6374	X_13276434_13282229_-_circRNA_FBgn0041210	53	medium
dmc_6628	X_16769852_16771695_-_circRNA_FBgn0001250	53	medium
dmc_6943	X_2672913_2673618_+_circRNA_FBgn0003371	53	medium
dmc_1398	2R_13871293_13874459_-_circRNA_FBgn0013733	52	medium
dmc_2439	2R_7469359_7470882_-_circRNA_FBgn0010548	52	medium
dmc_3403	3L_2415390_2435132_+_circRNA_FBgn0266696	52	medium
dmc_3547	3L_3594650_3598621_+_circRNA_FBgn0005640	52	medium
dmc_4345	3R_15295112_15295544_+_circRNA_FBgn0003721	52	medium
dmc_5229	3R_27787330_27788372_-_circRNA_FBgn0085382	52	medium
dmc_5353	3R_30067074_30068420_+_circRNA_FBgn0266411	52	medium
dmc_5510	3R_3849498_3850235_+_circRNA_FBgn0039955	52	medium
dmc_6060	4_710916_714512_+_circRNA_FBgn0005558	52	medium
dmc_615	2L_21719513_21720481_+_circRNA_FBgn0051619	51	medium
dmc_851	2L_5146992_5148882_+_circRNA_FBgn0261836	51	medium
dmc_1445	2R_14683548_14684607_-_circRNA_FBgn0020269	51	medium
dmc_2661	2R_9775738_9777206_-_circRNA_FBgn0027589	51	medium
dmc_3259	3L_20852578_20856562_-_circRNA_FBgn0052432	51	medium
dmc_6359	X_1309858_1316161_-_circRNA_FBgn0025641	51	medium
dmc_6936	X_2641124_2642093_+_circRNA_FBgn0003371	51	medium
dmc_6986	X_3721375_3721647_+_circRNA_FBgn0086899	51	medium
dmc_7015	X_4478147_4478430_+_circRNA_FBgn0000179	51	medium
dmc_7285	X_9332453_9333622_-_circRNA_FBgn0085478	51	medium
dmc_1088	2L_8476251_8477023_+_circRNA_FBgn0262029	50	medium
dmc_1373	2R_13725545_13726278_+_circRNA_FBgn0000633	50	medium
dmc_3314	3L_21914775_21915655_+_circRNA_FBgn0262737	50	medium
dmc_3468	3L_25933195_25961540_-_circRNA_FBgn0058178	50	medium
dmc_4008	3L_9418343_9419271_-_circRNA_FBgn0035989	50	medium
dmc_1220	2R_10448198_10448632_+_circRNA_FBgn0001122	49	medium
dmc_2021	2R_22344713_22346709_-_circRNA_FBgn0034720	49	medium
dmc_2282	2R_5241895_5246137_-_circRNA_FBgn0053554	49	medium
dmc_2590	2R_9124743_9126213_-_circRNA_FBgn0027561	49	medium
dmc_3113	3L_1784906_1789101_-_circRNA_FBgn0250789	49	medium
dmc_3480	3L_2665910_2667058_-_circRNA_FBgn0264606	49	medium
dmc_455	2L_19409403_19410643_-_circRNA_FBgn0041789	48	medium
dmc_2729	3L_10584815_10585539_+_circRNA_FBgn0052062	48	medium
dmc_3612	3L_4326983_4327917_-_circRNA_FBgn0035533	48	medium
dmc_3731	3L_5734438_5736094_+_circRNA_FBgn0085447	48	medium
dmc_5440	3R_31351267_31351821_+_circRNA_FBgn0085376	48	medium
dmc_1592	2R_16398828_16399421_+_circRNA_FBgn0264273	47	medium
dmc_2792	3L_12219977_12221282_-_circRNA_FBgn0260941	47	medium
dmc_4783	3R_22278351_22278755_+_circRNA_FBgn0051163	47	medium
dmc_5527	3R_4282673_4295700_+_circRNA_FBgn0041605	47	medium
dmc_6130	4_953512_955050_-_circRNA_FBgn0052016	47	medium
dmc_7171	X_7232363_7233229_+_circRNA_FBgn0029939	47	medium
dmc_294	2L_16527389_16528439_-_circRNA_FBgn0032587	46	medium
dmc_1292	2R_12264742_12269435_+_circRNA_FBgn0000253	46	medium
dmc_5389	3R_30824277_30826026_+_circRNA_FBgn0027598	46	medium
dmc_5970	4_1261951_1265409_+_circRNA_FBgn0053653	46	medium
dmc_1895	2R_19628480_19629070_-_circRNA_FBgn0003435	45	medium
dmc_5736	3R_6841234_6842214_-_circRNA_FBgn0003339	45	medium
dmc_6270	X_11948627_11949254_-_circRNA_FBgn0263111	45	medium
dmc_6659	X_17532850_17534656_-_circRNA_FBgn0263706	45	medium
dmc_7289	X_9382609_9383365_-_circRNA_FBgn0261260	45	medium
dmc_493	2L_19925382_19929354_+_circRNA_FBgn0263873	44	medium
dmc_685	2L_2870688_2871688_-_circRNA_FBgn0051694	44	medium
dmc_1212	2R_10331673_10332367_-_circRNA_FBgn0261698	44	medium
dmc_2881	3L_14118444_14118697_-_circRNA_FBgn0042630	44	medium
dmc_3410	3L_2434625_2435132_+_circRNA_FBgn0266696	44	medium
dmc_4290	3R_14341221_14345184_-_circRNA_FBgn0024321	44	medium
dmc_5411	3R_31160957_31166459_-_circRNA_FBgn0086704	44	medium
dmc_6109	4_882616_883641_-_circRNA_FBgn0025726	44	medium
dmc_6487	X_15099812_15101172_+_circRNA_FBgn0030613	44	medium
dmc_7118	X_6483793_6485527_-_circRNA_FBgn0259242	44	medium
dmc_572	2L_21273323_21275806_+_circRNA_FBgn0032938	43	medium
dmc_3810	3L_7163751_7168289_-_circRNA_FBgn0265296	43	medium
dmc_4454	3R_17239477_17239907_-_circRNA_FBgn0038494	43	medium
dmc_6821	X_20792354_20805983_-_circRNA_FBgn0085387	43	medium
dmc_6961	X_3155926_3156464_+_circRNA_FBgn0004647	43	medium
dmc_110	2L_1191402_1192625_+_circRNA_FBgn0031322	42	medium
dmc_1163	2L_9905874_9906443_-_circRNA_FBgn0032156	42	medium
dmc_3732	3L_5734465_5736094_+_circRNA_FBgn0085447	42	medium
dmc_3972	3L_8947827_8949759_-_circRNA_FBgn0264305	42	medium
dmc_4764	3R_21995519_21996787_+_circRNA_FBgn0264490	42	medium
dmc_5100	3R_25889654_25890278_+_circRNA_FBgn0028717	42	medium
dmc_5145	3R_26661534_26663696_-_circRNA_FBgn0250908	42	medium
dmc_5592	3R_4796488_4797697_-_circRNA_FBgn0260794	42	medium
dmc_6742	X_18713356_18713950_-_circRNA_FBgn0259231	42	medium
dmc_6770	X_19464192_19466221_+_circRNA_FBgn0031016	42	medium
dmc_7230	X_8235588_8237428_+_circRNA_FBgn0261873	42	medium
dmc_1034	2L_7711512_7711613_+_ciRNA_FBgn0012018	41	medium
dmc_2298	2R_5483842_5484653_-_circRNA_FBgn0050440	41	medium
dmc_2961	3L_15910500_15911652_-_circRNA_FBgn0036544	41	medium
dmc_3043	3L_16896803_16897628_+_circRNA_FBgn0261565	41	medium
dmc_3127	3L_18573741_18574733_+_circRNA_FBgn0036790	41	medium
dmc_4326	3R_14859308_14860067_-_circRNA_FBgn0266756	41	medium
dmc_5143	3R_26598576_26599293_+_circRNA_FBgn0263289	41	medium
dmc_5246	3R_28462006_28464189_+_circRNA_FBgn0039584	41	medium
dmc_5782	3R_7666778_7667835_+_circRNA_FBgn0051146	41	medium
dmc_7076	X_5633105_5634425_-_circRNA_FBgn0259994	41	medium
dmc_7180	X_737168_741876_+_circRNA_FBgn0021764	41	medium
dmc_1243	2R_10831377_10831713_-_circRNA_FBgn0033558	40	medium
dmc_1433	2R_14563010_14563385_+_circRNA_FBgn0265974	40	medium
dmc_3408	3L_24253792_24258636_+_circRNA_FBgn0011288	40	medium
dmc_3769	3L_6523029_6524096_+_circRNA_FBgn0020251	40	medium
dmc_4561	3R_19015790_19018483_+_circRNA_FBgn0026239	40	medium
dmc_4897	3R_23622370_23627460_-_circRNA_FBgn0051145	40	medium
dmc_5509	3R_3584979_3585510_-_circRNA_FBgn0010247	40	medium
dmc_5821	3R_8397453_8402875_-_circRNA_FBgn0266801	40	medium
dmc_173	2L_13508620_13509792_-_circRNA_FBgn0023407	39	medium
dmc_1921	2R_20597547_20598694_+_circRNA_FBgn0267791	39	medium
dmc_2325	2R_5852945_5855682_+_circRNA_FBgn0085414	39	medium
dmc_2411	2R_7285668_7286028_+_circRNA_FBgn0003174	39	medium
dmc_2452	2R_7602431_7606244_-_circRNA_FBgn0033196	39	medium
dmc_3050	3L_16912128_16913398_+_circRNA_FBgn0261565	39	medium
dmc_4096	3R_10193859_10204316_+_circRNA_FBgn0004575	39	medium
dmc_4284	3R_14204250_14204812_-_circRNA_FBgn0011582	39	medium
dmc_5326	3R_29597240_29597908_+_circRNA_FBgn0086361	39	medium
dmc_3096	3L_17602674_17603383_-_circRNA_FBgn0000567	38	medium
dmc_3564	3L_3767136_3769406_-_circRNA_FBgn0052264	38	medium
dmc_4419	3R_16550206_16552466_+_circRNA_FBgn0259244	38	medium
dmc_4471	3R_17497354_17498548_-_circRNA_FBgn0261046	38	medium
dmc_5377	3R_30479118_30479780_+_circRNA_FBgn0039776	38	medium
dmc_5852	3R_8838391_8840614_-_circRNA_FBgn0262614	38	medium
dmc_6127	4_94422_97975_+_circRNA_FBgn0085432	38	medium
dmc_6736	X_18637412_18637786_-_circRNA_FBgn0027335	38	medium
dmc_205	2L_1395902_1397252_-_circRNA_FBgn0002543	37	medium
dmc_1247	2R_10856123_10862955_-_circRNA_FBgn0050015	37	medium
dmc_1719	2R_17706353_17708045_-_circRNA_FBgn0028494	37	medium
dmc_1999	2R_21998800_22000806_-_circRNA_FBgn0085399	37	medium
dmc_3273	3L_20943563_20943968_-_circRNA_FBgn0011591	37	medium
dmc_3351	3L_22777110_22778824_+_circRNA_FBgn0052451	37	medium
dmc_3848	3L_7661980_7662890_-_circRNA_FBgn0261788	37	medium
dmc_3989	3L_9157940_9162974_-_circRNA_FBgn0004244	37	medium
dmc_4831	3R_22656873_22659049_+_circRNA_FBgn0266418	37	medium
dmc_6138	4_996511_997883_+_circRNA_FBgn0019650	37	medium
dmc_181	2L_13609790_13610578_+_circRNA_FBgn0259984	36	medium
dmc_581	2L_21384454_21385397_+_circRNA_FBgn0032946	36	medium
dmc_859	2L_5274018_5275780_-_circRNA_FBgn0000228	36	medium
dmc_1339	2R_13180989_13183234_-_circRNA_FBgn0028991	36	medium
dmc_1341	2R_13184776_13187908_-_circRNA_FBgn0033802	36	medium
dmc_2992	3L_16148407_16148958_-_circRNA_FBgn0036576	36	medium
dmc_3242	3L_20510029_20510779_+_circRNA_FBgn0052425	36	medium
dmc_3687	3L_5431631_5433855_+_circRNA_FBgn0085420	36	medium
dmc_4168	3R_11592366_11604283_-_circRNA_FBgn0051363	36	medium
dmc_4796	3R_22314659_22318989_-_circRNA_FBgn0263117	36	medium
dmc_6856	X_21431597_21432153_-_circRNA_FBgn0259245	36	medium
dmc_7102	X_6118117_6126857_-_circRNA_FBgn0264386	36	medium
dmc_7283	X_9288331_9295639_+_circRNA_FBgn0002576	36	medium
dmc_136	2L_12407184_12409623_-_circRNA_FBgn0043841	35	medium
dmc_1835	2R_19176187_19176743_+_circRNA_FBgn0034420	35	medium
dmc_2901	3L_14664295_14667741_+_circRNA_FBgn0041604	35	medium
dmc_3466	3L_25924295_25961540_-_circRNA_FBgn0058178	35	medium
dmc_4158	3R_11439884_11441246_-_circRNA_FBgn0051374	35	medium
dmc_4166	3R_11592366_11593766_-_circRNA_FBgn0051363	35	medium
dmc_5153	3R_26855723_26855842_-_ciRNA_FBgn0051072	35	medium
dmc_5252	3R_28522481_28523260_-_circRNA_FBgn0003137	35	medium
dmc_551	2L_21059340_21060037_-_circRNA_FBgn0032910	34	medium
dmc_555	2L_21062260_21062608_-_circRNA_FBgn0032910	34	medium
dmc_1013	2L_7655053_7656463_-_circRNA_FBgn0264087	34	medium
dmc_1284	2R_12013758_12014124_-_circRNA_FBgn0004839	34	medium
dmc_2025	2R_22460067_22466947_+_circRNA_FBgn0034731	34	medium
dmc_2405	2R_7118416_7120652_+_circRNA_FBgn0263934	34	medium
dmc_3984	3L_9112633_9113487_-_circRNA_FBgn0011206	34	medium
dmc_4967	3R_24451894_24452633_-_circRNA_FBgn0000036	34	medium
dmc_5021	3R_24691459_24699426_+_circRNA_FBgn0003429	34	medium
dmc_5891	3R_9546797_9547370_-_circRNA_FBgn0037705	34	medium
dmc_239	2L_14938910_14941644_-_circRNA_FBgn0259213	33	medium
dmc_267	2L_16034187_16034713_+_circRNA_FBgn0028644	33	medium
dmc_1829	2R_19158733_19159352_+_circRNA_FBgn0000578	33	medium
dmc_2009	2R_22262764_22263443_+_circRNA_FBgn0020307	33	medium
dmc_2745	3L_11085428_11085708_-_circRNA_FBgn0020412	33	medium
dmc_3882	3L_8187478_8188580_+_circRNA_FBgn0035850	33	medium
dmc_4144	3R_11044002_11045544_+_circRNA_FBgn0083950	33	medium
dmc_4744	3R_21625164_21626850_-_circRNA_FBgn0011766	33	medium
dmc_4871	3R_23217878_23219249_-_circRNA_FBgn0262975	33	medium
dmc_5035	3R_24694956_24703307_+_circRNA_FBgn0003429	33	medium
dmc_5086	3R_25710024_25739622_-_circRNA_FBgn0051092	33	medium
dmc_5152	3R_26855572_26856297_-_circRNA_FBgn0051072	33	medium
dmc_5807	3R_8108231_8111301_+_circRNA_FBgn0243512	33	medium
dmc_6137	4_996511_1004618_+_circRNA_FBgn0019650	33	medium
dmc_6520	X_15819595_15820553_+_circRNA_FBgn0003345	33	medium
dmc_6896	X_22984595_22986568_-_circRNA_FBgn0016975	33	medium
dmc_6939	X_2671120_2671822_+_circRNA_FBgn0003371	33	medium
dmc_280	2L_16278862_16279169_-_circRNA_FBgn0001994	32	medium
dmc_505	2L_20334080_20336549_+_circRNA_FBgn0003475	32	medium
dmc_1845	2R_19236941_19238434_+_circRNA_FBgn0010434	32	medium
dmc_1928	2R_20726044_20734450_+_circRNA_FBgn0040726	32	medium
dmc_2507	2R_8033304_8034540_+_circRNA_FBgn0025360	32	medium
dmc_2797	3L_12379138_12379644_-_circRNA_FBgn0036279	32	medium
dmc_3072	3L_1718705_1720169_-_circRNA_FBgn0027594	32	medium
dmc_3137	3L_18754313_18755873_-_circRNA_FBgn0001078	32	medium
dmc_3286	3L_21188786_21189972_-_circRNA_FBgn0259239	32	medium
dmc_3431	3L_2509363_2510557_-_circRNA_FBgn0010905	32	medium
dmc_3551	3L_370606_371507_-_circRNA_FBgn0262139	32	medium
dmc_3850	3L_7662470_7663324_-_circRNA_FBgn0261788	32	medium
dmc_4297	3R_14427036_14427761_-_circRNA_FBgn0086901	32	medium
dmc_4333	3R_15071451_15072259_-_circRNA_FBgn0038282	32	medium
dmc_4374	3R_15954157_15956307_+_circRNA_FBgn0013334	32	medium
dmc_4452	3R_17238912_17239907_-_circRNA_FBgn0038494	32	medium
dmc_4501	3R_17966472_17967828_+_circRNA_FBgn0263995	32	medium
dmc_4732	3R_21323438_21324217_-_circRNA_FBgn0038881	32	medium
dmc_5572	3R_4697190_4698255_+_circRNA_FBgn0263346	32	medium
dmc_7144	X_6709378_6709896_+_circRNA_FBgn0029895	32	medium
dmc_222	2L_14610683_14611916_-_circRNA_FBgn0003016	31	medium
dmc_959	2L_6697009_6701944_-_circRNA_FBgn0031850	31	medium
dmc_1408	2R_14010162_14011181_+_circRNA_FBgn0002643	31	medium
dmc_1679	2R_17409764_17409995_-_circRNA_FBgn0050101	31	medium
dmc_1821	2R_19108751_19109148_+_circRNA_FBgn0004168	31	medium
dmc_2158	2R_24422908_24426001_-_circRNA_FBgn0259210	31	medium
dmc_2770	3L_1172757_1174607_-_circRNA_FBgn0025525	31	medium
dmc_3226	3L_20348941_20349206_+_circRNA_FBgn0036974	31	medium
dmc_3557	3L_3721536_3723105_-_circRNA_FBgn0052264	31	medium
dmc_4041	3L_9686364_9689448_-_circRNA_FBgn0036030	31	medium
dmc_4354	3R_15381162_15381881_+_circRNA_FBgn0262483	31	medium
dmc_4449	3R_17064715_17064961_+_circRNA_FBgn0020493	31	medium
dmc_5214	3R_27643814_27645410_-_circRNA_FBgn0266579	31	medium
dmc_6089	4_75067_85799_+_circRNA_FBgn0085432	31	medium
dmc_6233	X_11397824_11400832_+_circRNA_FBgn0001624	31	medium
dmc_6988	X_3783676_3784441_+_circRNA_FBgn0086899	31	medium
dmc_125	2L_12298567_12299394_+_circRNA_FBgn0000114	30	medium
dmc_296	2L_16557878_16559944_+_circRNA_FBgn0259735	30	medium
dmc_763	2L_4074513_4080022_+_circRNA_FBgn0000547	30	medium
dmc_1639	2R_16931111_16932578_+_circRNA_FBgn0003091	30	medium
dmc_1930	2R_20734169_20734450_+_circRNA_FBgn0040726	30	medium
dmc_2252	2R_4599268_4607320_+_circRNA_FBgn0260799	30	medium
dmc_2383	2R_6928508_6930370_-_circRNA_FBgn0053558	30	medium
dmc_2691	2R_9999733_10024202_-_circRNA_FBgn0022382	30	medium
dmc_2718	3L_10573449_10576475_+_circRNA_FBgn0052062	30	medium
dmc_2905	3L_14751266_14751775_-_circRNA_FBgn0013263	30	medium
dmc_4195	3R_12515143_12518319_-_circRNA_FBgn0250910	30	medium
dmc_4477	3R_17695922_17696586_-_circRNA_FBgn0261885	30	medium
dmc_6012	4_473146_474768_-_circRNA_FBgn0039908	30	medium
dmc_6133	4_992065_1004618_+_circRNA_FBgn0019650	30	medium
dmc_6400	X_13596375_13597404_-_circRNA_FBgn0004169	30	medium
dmc_7268	X_9096765_9098413_-_circRNA_FBgn0030087	30	medium
dmc_90	2L_11366343_11372722_+_circRNA_FBgn0000287	29	medium
dmc_839	2L_5041688_5042890_-_circRNA_FBgn0031673	29	medium
dmc_950	2L_6578904_6587143_-_circRNA_FBgn0031835	29	medium
dmc_1281	2R_11950044_11955742_+_circRNA_FBgn0033668	29	medium
dmc_1355	2R_13444427_13445138_-_circRNA_FBgn0013765	29	medium
dmc_1381	2R_13811197_13814786_+_circRNA_FBgn0261041	29	medium
dmc_1968	2R_21270760_21272286_+_circRNA_FBgn0085426	29	medium
dmc_2781	3L_12027021_12028878_-_circRNA_FBgn0041096	29	medium
dmc_3440	3L_2534710_2536218_-_circRNA_FBgn0010905	29	medium
dmc_3443	3L_25421160_25421783_-_circRNA_FBgn0267429	29	medium
dmc_3451	3L_2563817_2564695_-_circRNA_FBgn0010909	29	medium
dmc_3654	3L_4674955_4675947_-_circRNA_FBgn0262870	29	medium
dmc_4878	3R_23337895_23340527_-_circRNA_FBgn0003118	29	medium
dmc_4933	3R_23978949_23979622_+_circRNA_FBgn0051140	29	medium
dmc_5011	3R_24687186_24692316_+_circRNA_FBgn0003429	29	medium
dmc_5866	3R_9079744_9081022_-_circRNA_FBgn0003165	29	medium
dmc_6446	X_14452968_14454229_+_circRNA_FBgn0052600	29	medium
dmc_118	2L_12162739_12163610_+_circRNA_FBgn0051760	28	medium
dmc_202	2L_1394191_1397252_-_circRNA_FBgn0002543	28	medium
dmc_1103	2L_8662438_8663251_+_circRNA_FBgn0011259	28	medium
dmc_2592	2R_9125550_9126213_-_circRNA_FBgn0027561	28	medium
dmc_2641	2R_9532345_9532984_+_circRNA_FBgn0259246	28	medium
dmc_3088	3L_17540690_17541403_+_circRNA_FBgn0259174	28	medium
dmc_3739	3L_5763047_5763776_-_circRNA_FBgn0035630	28	medium
dmc_4162	3R_11539100_11540101_-_circRNA_FBgn0053512	28	medium
dmc_4669	3R_20698334_20700885_-_circRNA_FBgn0024944	28	medium
dmc_4713	3R_21087875_21088687_-_circRNA_FBgn0038853	28	medium
dmc_5281	3R_28886255_28887051_-_circRNA_FBgn0053203	28	medium
dmc_6042	4_639014_640736_-_circRNA_FBgn0039916	28	medium
dmc_6297	X_12193603_12197255_+_circRNA_FBgn0267001	28	medium
dmc_6981	X_3655580_3656817_+_circRNA_FBgn0266429	28	medium
dmc_7178	X_737168_737665_+_circRNA_FBgn0021764	28	medium
dmc_649	2L_230537_231034_-_circRNA_FBgn0266557	27	medium
dmc_745	2L_3683866_3684633_+_circRNA_FBgn0085369	27	medium
dmc_1984	2R_21510117_21512177_+_circRNA_FBgn0043070	27	medium
dmc_2215	2R_25002287_25006083_-_circRNA_FBgn0265434	27	medium
dmc_2460	2R_7638597_7640617_+_circRNA_FBgn0263077	27	medium
dmc_3051	3L_16959098_16959884_+_circRNA_FBgn0010352	27	medium
dmc_3094	3L_17564605_17565725_-_circRNA_FBgn0000567	27	medium
dmc_3651	3L_4670117_4675947_-_circRNA_FBgn0262870	27	medium
dmc_3864	3L_7932300_7933234_-_circRNA_FBgn0024187	27	medium
dmc_5555	3R_4534148_4538689_-_circRNA_FBgn0085386	27	medium
dmc_6181	X_10575389_10576156_-_circRNA_FBgn0085443	27	medium
dmc_6460	X_14924225_14926874_+_circRNA_FBgn0264078	27	medium
dmc_56	2L_10816023_10817144_-_circRNA_FBgn0011676	26	medium
dmc_513	2L_20339244_20340112_+_circRNA_FBgn0003475	26	medium
dmc_1210	2R_10328857_10330074_-_circRNA_FBgn0261698	26	medium
dmc_1296	2R_12485268_12486310_+_circRNA_FBgn0033744	26	medium
dmc_1456	2R_14910223_14911372_-_circRNA_FBgn0027596	26	medium
dmc_2003	2R_22111327_22112588_-_circRNA_FBgn0243516	26	medium
dmc_2026	2R_22466477_22466947_+_circRNA_FBgn0034731	26	medium
dmc_2475	2R_7725688_7725995_-_circRNA_FBgn0042135	26	medium
dmc_2884	3L_14199944_14200807_+_circRNA_FBgn0013718	26	medium
dmc_3014	3L_16522798_16530656_-_circRNA_FBgn0263131	26	medium
dmc_3219	3L_20255897_20256638_+_circRNA_FBgn0265959	26	medium
dmc_3325	3L_22183785_22184602_+_circRNA_FBgn0037153	26	medium
dmc_4067	3L_979771_982297_+_circRNA_FBgn0264574	26	medium
dmc_5969	4_1261951_1262579_+_circRNA_FBgn0053653	26	medium
dmc_6072	4_72320_94615_+_circRNA_FBgn0085432	26	medium
dmc_6080	4_735514_737909_+_circRNA_FBgn0005666	26	medium
dmc_6877	X_22493480_22503740_+_circRNA_FBgn0027279	26	medium
dmc_7036	X_5203310_5217557_+_circRNA_FBgn0266098	26	medium
dmc_379	2L_18051460_18063932_+_circRNA_FBgn0243486	25	medium
dmc_468	2L_19644267_19644635_+_circRNA_FBgn0000464	25	medium
dmc_1124	2L_9154658_9156594_+_circRNA_FBgn0052982	25	medium
dmc_1135	2L_9338006_9338860_+_circRNA_FBgn0026439	25	medium
dmc_1521	2R_15475940_15476353_-_circRNA_FBgn0034021	25	medium
dmc_1794	2R_18745265_18748941_+_circRNA_FBgn0053147	25	medium
dmc_3103	3L_17715966_17716185_+_circRNA_FBgn0052183	25	medium
dmc_3380	3L_23262707_23269523_+_circRNA_FBgn0266347	25	medium
dmc_3988	3L_915638_967537_+_circRNA_FBgn0264574	25	medium
dmc_4545	3R_18768659_18769116_-_circRNA_FBgn0038652	25	medium
dmc_4915	3R_23829956_23830329_+_circRNA_FBgn0085384	25	medium
dmc_6135	4_992065_998693_+_circRNA_FBgn0019650	25	medium
dmc_6394	X_13575901_13577664_+_circRNA_FBgn0086674	25	medium
dmc_6730	X_18566695_18567636_+_circRNA_FBgn0265598	25	medium
dmc_6869	X_22457426_22458260_+_circRNA_FBgn0031187	25	medium
dmc_257	2L_15737627_15737964_-_circRNA_FBgn0010382	24	medium
dmc_767	2L_4107435_4107804_+_circRNA_FBgn0000547	24	medium
dmc_1516	2R_15456434_15459267_+_circRNA_FBgn0263980	24	medium
dmc_1697	2R_17531046_17532182_-_circRNA_FBgn0263197	24	medium
dmc_1770	2R_18474586_18475669_-_circRNA_FBgn0028496	24	medium
dmc_1925	2R_20613064_20614933_-_circRNA_FBgn0050147	24	medium
dmc_1934	2R_20745784_20747522_+_circRNA_FBgn0040726	24	medium
dmc_2109	2R_23744336_23744614_-_circRNA_FBgn0000562	24	medium
dmc_3035	3L_167475_168850_+_circRNA_FBgn0035101	24	medium
dmc_3211	3L_20100602_20101665_-_circRNA_FBgn0036935	24	medium
dmc_3331	3L_22228996_22229422_+_circRNA_FBgn0037153	24	medium
dmc_3359	3L_23002052_23002443_+_circRNA_FBgn0262509	24	medium
dmc_3512	3L_2888889_2889245_-_circRNA_FBgn0035379	24	medium
dmc_3627	3L_4524071_4524706_-_circRNA_FBgn0014073	24	medium
dmc_4857	3R_23081348_23082165_-_circRNA_FBgn0039054	24	medium
dmc_4982	3R_24658320_24658604_+_circRNA_FBgn0039215	24	medium
dmc_5983	4_234264_236475_+_circRNA_FBgn0039897	24	medium
dmc_6290	X_11971458_11972243_-_circRNA_FBgn0263111	24	medium
dmc_6391	X_13502458_13506230_+_circRNA_FBgn0265416	24	medium
dmc_6590	X_16486340_16504298_-_circRNA_FBgn0264255	24	medium
dmc_6597	X_16486717_16489853_-_circRNA_FBgn0264255	24	medium
dmc_7008	X_4349003_4349712_+_circRNA_FBgn0262738	24	medium
dmc_322	2L_1690116_1690755_+_circRNA_FBgn0086758	23	medium
dmc_491	2L_19925382_19926512_+_circRNA_FBgn0263873	23	medium
dmc_1515	2R_15456434_15457924_+_circRNA_FBgn0263980	23	medium
dmc_1576	2R_16038051_16040259_+_circRNA_FBgn0034070	23	medium
dmc_1946	2R_21019158_21021317_+_circRNA_FBgn0050296	23	medium
dmc_2002	2R_22110545_22111509_-_circRNA_FBgn0243516	23	medium
dmc_2050	2R_22777022_22777314_-_circRNA_FBgn0259145	23	medium
dmc_2086	2R_23484060_23485393_+_circRNA_FBgn0264339	23	medium
dmc_2192	2R_24882630_24883612_+_circRNA_FBgn0085442	23	medium
dmc_2338	2R_6032097_6032721_-_circRNA_FBgn0033052	23	medium
dmc_2759	3L_11222617_11224224_+_circRNA_FBgn0261553	23	medium
dmc_2816	3L_1283649_1285110_+_circRNA_FBgn0052333	23	medium
dmc_2885	3L_14199944_14201666_+_circRNA_FBgn0013718	23	medium
dmc_3163	3L_19372165_19373583_-_circRNA_FBgn0052206	23	medium
dmc_3494	3L_2728419_2729469_-_circRNA_FBgn0052296	23	medium
dmc_3541	3L_3588041_3594742_+_circRNA_FBgn0005640	23	medium
dmc_3887	3L_8254864_8263119_+_circRNA_FBgn0263219	23	medium
dmc_4026	3L_9592085_9592456_+_circRNA_FBgn0261555	23	medium
dmc_4101	3R_10293193_10294318_+_circRNA_FBgn0262617	23	medium
dmc_4159	3R_11535582_11536179_-_circRNA_FBgn0053512	23	medium
dmc_4780	3R_22277636_22277972_+_circRNA_FBgn0051163	23	medium
dmc_5691	3R_5884664_5885024_-_circRNA_FBgn0083949	23	medium
dmc_5827	3R_8619785_8620532_+_circRNA_FBgn0261929	23	medium
dmc_5958	4_1247101_1265409_+_circRNA_FBgn0053653	23	medium
dmc_6306	X_12285500_12287054_+_circRNA_FBgn0267001	23	medium
dmc_7191	X_7662645_7663554_+_circRNA_FBgn0004198	23	medium
dmc_76	2L_10991058_10994021_+_circRNA_FBgn0026147	22	medium
dmc_410	2L_1851691_1852150_+_circRNA_FBgn0051665	22	medium
dmc_601	2L_21688473_21701938_+_circRNA_FBgn0051619	22	medium
dmc_772	2L_4295162_4295621_+_circRNA_FBgn0010473	22	medium
dmc_802	2L_4530530_4548802_-_circRNA_FBgn0053196	22	medium
dmc_999	2L_7381755_7381905_+_circRNA_FBgn0002938	22	medium
dmc_1101	2L_8654104_8656506_+_circRNA_FBgn0011259	22	medium
dmc_1546	2R_15735090_15737060_+_circRNA_FBgn0050089	22	medium
dmc_3221	3L_20260861_20262841_+_circRNA_FBgn0265959	22	medium
dmc_4070	3L_980950_982297_+_circRNA_FBgn0264574	22	medium
dmc_4439	3R_16635545_16637111_+_circRNA_FBgn0262742	22	medium
dmc_4508	3R_18008867_18010574_+_circRNA_FBgn0263995	22	medium
dmc_5010	3R_24687186_24691933_+_circRNA_FBgn0003429	22	medium
dmc_5467	3R_31727131_31728479_+_circRNA_FBgn0003870	22	medium
dmc_5868	3R_9213759_9214265_-_circRNA_FBgn0003165	22	medium
dmc_6031	4_560094_560820_+_circRNA_FBgn0022361	22	medium
dmc_6156	X_10224918_10226655_+_circRNA_FBgn0085437	22	medium
dmc_6243	X_11550476_11551347_+_circRNA_FBgn0052666	22	medium
dmc_6333	X_12643872_12644767_+_circRNA_FBgn0030412	22	medium
dmc_6504	X_15392369_15400814_-_circRNA_FBgn0263257	22	medium
dmc_6798	X_20026704_20028938_-_circRNA_FBgn0053517	22	medium
dmc_7134	X_6664999_6665686_+_circRNA_FBgn0062413	22	medium
dmc_7156	X_6917359_6917934_+_circRNA_FBgn0029922	22	medium
dmc_321	2L_16897487_16904712_+_circRNA_FBgn0261671	21	medium
dmc_338	2L_1741659_1743779_+_circRNA_FBgn0264494	21	medium
dmc_672	2L_2792194_2793908_-_circRNA_FBgn0004242	21	medium
dmc_1354	2R_13442933_13445138_-_circRNA_FBgn0013765	21	medium
dmc_1362	2R_13590599_13591878_-_circRNA_FBgn0027581	21	medium
dmc_1364	2R_13706434_13707198_+_circRNA_FBgn0000633	21	medium
dmc_1862	2R_19349252_19349911_-_circRNA_FBgn0264753	21	medium
dmc_1985	2R_21510866_21512177_+_circRNA_FBgn0043070	21	medium
dmc_2152	2R_24417121_24417859_-_circRNA_FBgn0259210	21	medium
dmc_3158	3L_19371085_19372402_-_circRNA_FBgn0052206	21	medium
dmc_3160	3L_19371085_19374840_-_circRNA_FBgn0052206	21	medium
dmc_3327	3L_22221699_22223847_+_circRNA_FBgn0037153	21	medium
dmc_3469	3L_25933195_25978150_-_circRNA_FBgn0058178	21	medium
dmc_3833	3L_7445166_7445779_+_circRNA_FBgn0259935	21	medium
dmc_3886	3L_8254864_8260790_+_circRNA_FBgn0263219	21	medium
dmc_4020	3L_9552901_9553536_+_circRNA_FBgn0261555	21	medium
dmc_4616	3R_19763597_19764413_+_circRNA_FBgn0024963	21	medium
dmc_4685	3R_20802289_20802551_+_circRNA_FBgn0038826	21	medium
dmc_4845	3R_22955751_22957409_+_circRNA_FBgn0017590	21	medium
dmc_5039	3R_24702087_24703307_+_circRNA_FBgn0003429	21	medium
dmc_5378	3R_30483892_30484752_+_circRNA_FBgn0039776	21	medium
dmc_5414	3R_31166175_31166459_-_circRNA_FBgn0086704	21	medium
dmc_5974	4_185826_186840_-_circRNA_FBgn0039890	21	medium
dmc_6094	4_823500_827924_-_circRNA_FBgn0039938	21	medium
dmc_6823	X_20828434_20829297_-_circRNA_FBgn0085387	21	medium
dmc_6848	X_21376119_21376666_+_circRNA_FBgn0003423	21	medium
dmc_6984	X_3707367_3708918_-_circRNA_FBgn0015286	21	medium
dmc_7044	X_5228326_5229404_+_circRNA_FBgn0266098	21	medium
dmc_213	2L_14188863_14189233_-_circRNA_FBgn0016930	20	medium
dmc_420	2L_18540628_18543715_-_circRNA_FBgn0085370	20	medium
dmc_499	2L_2000933_2002920_-_circRNA_FBgn0053543	20	medium
dmc_607	2L_21710563_21713308_+_circRNA_FBgn0051619	20	medium
dmc_993	2L_7234526_7237790_-_circRNA_FBgn0259111	20	medium
dmc_1204	2R_10325189_10325894_-_circRNA_FBgn0261698	20	medium
dmc_1513	2R_15452856_15464686_+_circRNA_FBgn0263980	20	medium
dmc_1836	2R_19176247_19176743_+_circRNA_FBgn0034420	20	medium
dmc_1969	2R_21270760_21276606_+_circRNA_FBgn0085426	20	medium
dmc_2019	2R_22342520_22345293_-_circRNA_FBgn0034720	20	medium
dmc_2147	2R_24400199_24401444_-_circRNA_FBgn0035001	20	medium
dmc_2662	2R_9775738_9780256_-_circRNA_FBgn0027589	20	medium
dmc_3055	3L_16962334_16964978_+_circRNA_FBgn0010352	20	medium
dmc_3080	3L_17530808_17541403_+_circRNA_FBgn0259174	20	medium
dmc_3473	3L_25969033_25978150_-_circRNA_FBgn0058178	20	medium
dmc_3874	3L_8106015_8106949_+_circRNA_FBgn0262579	20	medium
dmc_4261	3R_13756375_13757783_+_circRNA_FBgn0085412	20	medium
dmc_4468	3R_17489703_17494229_-_circRNA_FBgn0261046	20	medium
dmc_4502	3R_18006934_18007324_+_circRNA_FBgn0263995	20	medium
dmc_4813	3R_22512740_22513258_+_circRNA_FBgn0038980	20	medium
dmc_5469	3R_31778171_31778758_+_circRNA_FBgn0005632	20	medium
dmc_5552	3R_4467293_4468599_-_circRNA_FBgn0051523	20	medium
dmc_5820	3R_8393330_8402875_-_circRNA_FBgn0266801	20	medium
dmc_5987	4_236394_240833_+_circRNA_FBgn0039897	20	medium
dmc_6175	X_10510335_10519777_-_circRNA_FBgn0085443	20	medium
dmc_6354	X_13072227_13073088_+_circRNA_FBgn0265597	20	medium
dmc_6658	X_1749696_1750484_-_circRNA_FBgn0025391	20	medium
dmc_6975	X_3519824_3524031_-_circRNA_FBgn0052791	20	medium
dmc_7198	X_7939687_7941414_+_circRNA_FBgn0260970	20	medium
dmc_142	2L_12516483_12517185_-_circRNA_FBgn0259176	19	medium
dmc_268	2L_16037140_16037526_+_circRNA_FBgn0028644	19	medium
dmc_304	2L_16698138_16698348_+_circRNA_FBgn0261278	19	medium
dmc_339	2L_1741659_1746029_+_circRNA_FBgn0264494	19	medium
dmc_704	2L_317742_318120_+_circRNA_FBgn0004611	19	medium
dmc_833	2L_4990307_4991262_+_circRNA_FBgn0083962	19	medium
dmc_853	2L_5154247_5155849_+_circRNA_FBgn0261836	19	medium
dmc_1112	2L_8915353_8916053_+_circRNA_FBgn0085427	19	medium
dmc_1178	2R_10104255_10105825_+_circRNA_FBgn0004907	19	medium
dmc_1551	2R_15777177_15778546_-_circRNA_FBgn0265991	19	medium
dmc_1893	2R_19573987_19574326_-_circRNA_FBgn0003435	19	medium
dmc_2015	2R_22338800_22342730_-_circRNA_FBgn0034720	19	medium
dmc_2073	2R_23172486_23173005_-_circRNA_FBgn0085400	19	medium
dmc_2308	2R_5687675_5688038_-_circRNA_FBgn0033033	19	medium
dmc_2346	2R_6249411_6250852_+_circRNA_FBgn0033075	19	medium
dmc_2456	2R_7634215_7635200_+_circRNA_FBgn0263077	19	medium
dmc_2464	2R_7648296_7648697_+_circRNA_FBgn0263077	19	medium
dmc_2697	3L_10036645_10037471_+_circRNA_FBgn0040823	19	medium
dmc_3087	3L_17540687_17541403_+_circRNA_FBgn0259174	19	medium
dmc_3099	3L_17643362_17643726_-_circRNA_FBgn0004401	19	medium
dmc_3856	3L_7818068_7820029_-_circRNA_FBgn0016694	19	medium
dmc_4399	3R_16293986_16298550_+_circRNA_FBgn0250823	19	medium
dmc_4486	3R_17813530_17836236_+_circRNA_FBgn0261649	19	medium
dmc_4567	3R_19218968_19219627_-_circRNA_FBgn0262468	19	medium
dmc_4674	3R_20791744_20792555_+_circRNA_FBgn0038826	19	medium
dmc_5017	3R_24691459_24692316_+_circRNA_FBgn0003429	19	medium
dmc_5748	3R_7178703_7179641_+_circRNA_FBgn0002306	19	medium
dmc_6000	4_382122_382408_-_circRNA_FBgn0262636	19	medium
dmc_6470	X_14990319_14992851_+_circRNA_FBgn0000535	19	medium
dmc_6610	X_16513714_16514184_-_circRNA_FBgn0264255	19	medium
dmc_6652	X_17188991_17193035_+_circRNA_FBgn0000163	19	medium
dmc_6665	X_17643022_17644178_-_circRNA_FBgn0026375	19	medium
dmc_6982	X_3692952_3693932_+_circRNA_FBgn0023215	19	medium
dmc_7103	X_6123388_6126857_-_circRNA_FBgn0264386	19	medium
dmc_7157	X_6976022_6977588_-_circRNA_FBgn0004646	19	medium
dmc_7255	X_8867548_8868224_+_circRNA_FBgn0030065	19	medium
dmc_288	2L_164158_175447_+_circRNA_FBgn0016977	18	medium
dmc_452	2L_19387537_19388313_-_circRNA_FBgn0032774	18	medium
dmc_654	2L_2323382_2324256_+_circRNA_FBgn0031414	18	medium
dmc_779	2L_4303335_4308859_+_circRNA_FBgn0010473	18	medium
dmc_1028	2L_7711512_7711607_+_ciRNA_FBgn0012018	18	medium
dmc_1508	2R_15421526_15453008_+_circRNA_FBgn0263980	18	medium
dmc_2032	2R_22555217_22556794_-_circRNA_FBgn0003175	18	medium
dmc_2116	2R_23785911_23786355_-_circRNA_FBgn0034903	18	medium
dmc_2328	2R_5853711_5855682_+_circRNA_FBgn0085414	18	medium
dmc_2373	2R_6773639_6797412_-_circRNA_FBgn0085421	18	medium
dmc_2674	2R_9917937_9919062_-_circRNA_FBgn0011656	18	medium
dmc_2873	3L_13985120_13986168_-_circRNA_FBgn0036391	18	medium
dmc_3138	3L_18887060_18887746_-_circRNA_FBgn0036821	18	medium
dmc_3441	3L_2534710_2541403_-_circRNA_FBgn0010905	18	medium
dmc_3775	3L_6626930_6629005_+_circRNA_FBgn0004619	18	medium
dmc_4427	3R_16565061_16566001_+_circRNA_FBgn0259244	18	medium
dmc_4600	3R_19560147_19562826_+_circRNA_FBgn0260003	18	medium
dmc_4636	3R_20211080_20213914_+_circRNA_FBgn0083975	18	medium
dmc_4916	3R_23829956_23845462_+_circRNA_FBgn0085384	18	medium
dmc_5477	3R_31864596_31866436_-_circRNA_FBgn0011224	18	medium
dmc_5511	3R_3849502_3850235_+_circRNA_FBgn0039955	18	medium
dmc_5784	3R_7672951_7675462_+_circRNA_FBgn0051146	18	medium
dmc_6019	4_480034_480691_-_circRNA_FBgn0039908	18	medium
dmc_6068	4_72320_75165_+_circRNA_FBgn0085432	18	medium
dmc_6145	X_10060447_10061348_-_circRNA_FBgn0030174	18	medium
dmc_6153	X_1013939_1014140_+_circRNA_FBgn0003638	18	medium
dmc_6338	X_12766968_12767354_+_circRNA_FBgn0030421	18	medium
dmc_6484	X_15097455_15101172_+_circRNA_FBgn0030613	18	medium
dmc_6853	X_21380650_21381063_+_circRNA_FBgn0003423	18	medium
dmc_119	2L_12240867_12241780_+_circRNA_FBgn0000114	17	medium
dmc_235	2L_14932513_14939028_-_circRNA_FBgn0259213	17	medium
dmc_908	2L_6203178_6203618_+_circRNA_FBgn0085409	17	medium
dmc_909	2L_6206209_6206867_+_circRNA_FBgn0085409	17	medium
dmc_924	2L_6301153_6303850_+_circRNA_FBgn0053531	17	medium
dmc_1107	2L_8664157_8665518_+_circRNA_FBgn0011259	17	medium
dmc_1227	2R_10532038_10533968_-_circRNA_FBgn0005630	17	medium
dmc_1250	2R_1105846_1113725_+_circRNA_FBgn0003256	17	medium
dmc_1390	2R_13868155_13868349_-_circRNA_FBgn0013733	17	medium
dmc_1467	2R_15138101_15140095_+_circRNA_FBgn0015371	17	medium
dmc_1729	2R_17839041_17839789_+_circRNA_FBgn0259211	17	medium
dmc_1812	2R_19025877_19027307_-_circRNA_FBgn0263116	17	medium
dmc_1863	2R_19407840_19408593_-_circRNA_FBgn0263391	17	medium
dmc_1924	2R_20613064_20613471_-_circRNA_FBgn0050147	17	medium
dmc_2053	2R_22823019_22824744_+_circRNA_FBgn0259179	17	medium
dmc_2198	2R_24894083_24901055_+_circRNA_FBgn0085434	17	medium
dmc_3057	3L_16980558_16983862_+_circRNA_FBgn0261547	17	medium
dmc_3263	3L_20854604_20855291_-_circRNA_FBgn0052432	17	medium
dmc_3265	3L_20859679_20860426_-_circRNA_FBgn0052432	17	medium
dmc_3470	3L_25961359_25969627_-_circRNA_FBgn0058178	17	medium
dmc_3767	3L_6461557_6462050_+_circRNA_FBgn0261801	17	medium
dmc_4079	3L_9944476_9946234_+_circRNA_FBgn0085385	17	medium
dmc_4784	3R_22278351_22279335_+_circRNA_FBgn0051163	17	medium
dmc_4863	3R_23191695_23192281_-_circRNA_FBgn0262975	17	medium
dmc_5234	3R_27968926_27969827_-_circRNA_FBgn0003890	17	medium
dmc_5561	3R_4626972_4630521_+_circRNA_FBgn0087012	17	medium
dmc_5687	3R_5878165_5878699_-_ciRNA_FBgn0083949	17	medium
dmc_5704	3R_6094226_6095020_-_circRNA_FBgn0026077	17	medium
dmc_5747	3R_7174110_7175396_+_circRNA_FBgn0002306	17	medium
dmc_5984	4_234264_240833_+_circRNA_FBgn0039897	17	medium
dmc_6271	X_11948627_11950157_-_circRNA_FBgn0263111	17	medium
dmc_6277	X_11962019_11962615_-_circRNA_FBgn0263111	17	medium
dmc_6415	X_13767786_13770142_+_circRNA_FBgn0003218	17	medium
dmc_6690	X_17940719_17941157_-_circRNA_FBgn0003380	17	medium
dmc_6776	X_19523002_19524163_+_circRNA_FBgn0261573	17	medium
dmc_7007	X_4203190_4203486_-_circRNA_FBgn0000635	17	medium
dmc_7162	X_7084598_7085978_-_circRNA_FBgn0264270	17	medium
dmc_7168	X_722258_731186_+_circRNA_FBgn0021764	17	medium
dmc_7284	X_9293905_9295639_+_circRNA_FBgn0002576	17	medium
dmc_89	2L_11366343_11369886_+_circRNA_FBgn0000287	16	medium
dmc_219	2L_14601686_14602000_-_circRNA_FBgn0003016	16	medium
dmc_489	2L_19907761_19910432_+_circRNA_FBgn0263873	16	medium
dmc_1140	2L_951586_953510_+_circRNA_FBgn0028481	16	medium
dmc_1340	2R_13184776_13185175_-_circRNA_FBgn0033802	16	medium
dmc_1502	2R_15356820_15362300_+_circRNA_FBgn0034013	16	medium
dmc_1563	2R_15890289_15891280_-_circRNA_FBgn0264089	16	medium
dmc_1890	2R_19537775_19564512_-_circRNA_FBgn0003435	16	medium
dmc_1951	2R_21021885_21022462_+_circRNA_FBgn0050296	16	medium
dmc_1977	2R_21358816_21366965_-_circRNA_FBgn0000395	16	medium
dmc_2010	2R_22280666_22281219_+_circRNA_FBgn0020307	16	medium
dmc_2017	2R_22338800_22346709_-_circRNA_FBgn0034720	16	medium
dmc_2388	2R_6929822_6930370_-_circRNA_FBgn0053558	16	medium
dmc_2619	2R_9403706_9404458_-_circRNA_FBgn0016078	16	medium
dmc_2889	3L_14230175_14231325_+_circRNA_FBgn0013718	16	medium
dmc_2975	3L_16068112_16077809_+_circRNA_FBgn0005536	16	medium
dmc_3011	3L_16512964_16514449_-_circRNA_FBgn0263131	16	medium
dmc_3068	3L_17164912_17167099_-_circRNA_FBgn0260943	16	medium
dmc_3078	3L_17530808_17539727_+_circRNA_FBgn0259174	16	medium
dmc_3190	3L_19705808_19706397_-_circRNA_FBgn0260653	16	medium
dmc_3199	3L_19949261_19949605_+_circRNA_FBgn0004852	16	medium
dmc_3343	3L_22340461_22340641_-_circRNA_FBgn0004449	16	medium
dmc_3442	3L_2540976_2541403_-_circRNA_FBgn0010905	16	medium
dmc_4184	3R_12082574_12082881_-_circRNA_FBgn0037989	16	medium
dmc_4551	3R_18947290_18948007_+_circRNA_FBgn0261262	16	medium
dmc_4553	3R_18969418_18970848_+_circRNA_FBgn0261262	16	medium
dmc_4657	3R_20403012_20403394_-_circRNA_FBgn0262869	16	medium
dmc_4722	3R_21178277_21179390_+_circRNA_FBgn0264357	16	medium
dmc_5546	3R_4414532_4415886_-_circRNA_FBgn0052944	16	medium
dmc_5791	3R_7864260_7865430_-_circRNA_FBgn0037525	16	medium
dmc_6134	4_992065_997883_+_circRNA_FBgn0019650	16	medium
dmc_6160	X_10254002_10255590_-_circRNA_FBgn0263220	16	medium
dmc_6807	X_20310277_20315949_-_circRNA_FBgn0031100	16	medium
dmc_6945	X_273182_273392_-_circRNA_FBgn0005427	16	medium
dmc_7072	X_5546724_5553505_-_circRNA_FBgn0263512	16	medium
dmc_7082	X_5703002_5704724_+_circRNA_FBgn0029791	16	medium
dmc_7165	X_7090133_7090504_-_circRNA_FBgn0264270	16	medium
dmc_7247	X_8583540_8584575_+_circRNA_FBgn0030052	16	medium
dmc_7249	X_8585809_8586245_+_circRNA_FBgn0030052	16	medium
dmc_17	2L_10126000_10137559_-_circRNA_FBgn0265002	15	medium
dmc_411	2L_1851691_1854308_+_circRNA_FBgn0051665	15	medium
dmc_586	2L_21615102_21615676_-_circRNA_FBgn0032955	15	medium
dmc_616	2L_21719513_21725445_+_circRNA_FBgn0051619	15	medium
dmc_1177	2R_10104255_10105067_+_circRNA_FBgn0004907	15	medium
dmc_1197	2R_10293621_10294182_+_circRNA_FBgn0033504	15	medium
dmc_1236	2R_10754908_10759915_-_circRNA_FBgn0053144	15	medium
dmc_1323	2R_12784348_12784742_+_circRNA_FBgn0003326	15	medium
dmc_1409	2R_14038709_14040779_+_circRNA_FBgn0002643	15	medium
dmc_2092	2R_23642238_23647761_+_circRNA_FBgn0004795	15	medium
dmc_2096	2R_23665293_23672088_+_circRNA_FBgn0266377	15	medium
dmc_2260	2R_4749221_4754670_+_circRNA_FBgn0039994	15	medium
dmc_2798	3L_12412010_12414086_-_circRNA_FBgn0052103	15	medium
dmc_2887	3L_14212193_14213203_+_circRNA_FBgn0013718	15	medium
dmc_3023	3L_16627218_16627501_-_ciRNA_FBgn0000017	15	medium
dmc_3109	3L_17729583_17738926_+_circRNA_FBgn0052183	15	medium
dmc_3649	3L_4664126_4675947_-_circRNA_FBgn0262870	15	medium
dmc_3990	3L_9159609_9162974_-_circRNA_FBgn0004244	15	medium
dmc_4294	3R_14416433_14417033_-_circRNA_FBgn0086901	15	medium
dmc_4308	3R_14592281_14593215_+_circRNA_FBgn0020299	15	medium
dmc_4474	3R_17660646_17664824_+_circRNA_FBgn0038532	15	medium
dmc_4544	3R_18768659_18769113_-_circRNA_FBgn0038652	15	medium
dmc_4578	3R_19316005_19320129_-_circRNA_FBgn0000463	15	medium
dmc_4891	3R_23614376_23615206_-_circRNA_FBgn0051145	15	medium
dmc_4957	3R_24305200_24306883_+_circRNA_FBgn0259685	15	medium
dmc_4997	3R_24679485_24687905_+_circRNA_FBgn0003429	15	medium
dmc_5090	3R_25744683_25746392_-_circRNA_FBgn0066101	15	medium
dmc_5091	3R_25744683_25747233_-_circRNA_FBgn0066101	15	medium
dmc_5266	3R_28713942_28715219_+_circRNA_FBgn0027655	15	medium
dmc_5402	3R_31150393_31151970_+_circRNA_FBgn0013973	15	medium
dmc_5594	3R_4799691_4801991_-_circRNA_FBgn0260794	15	medium
dmc_5613	3R_5185368_5187660_-_circRNA_FBgn0259212	15	medium
dmc_5850	3R_8833974_8865299_-_circRNA_FBgn0262614	15	medium
dmc_5885	3R_9458202_9458533_-_circRNA_FBgn0037697	15	medium
dmc_5904	3R_9930363_9943894_+_circRNA_FBgn0267336	15	medium
dmc_5967	4_1255841_1262579_+_circRNA_FBgn0053653	15	medium
dmc_6471	X_14990319_14993766_+_circRNA_FBgn0000535	15	medium
dmc_6584	X_16474446_16475750_-_circRNA_FBgn0264255	15	medium
dmc_6735	X_18628473_18629251_-_circRNA_FBgn0030941	15	medium
dmc_6905	X_23088714_23090413_-_circRNA_FBgn0039945	15	medium
dmc_7183	X_742529_746115_+_circRNA_FBgn0021764	15	medium
dmc_7225	X_8208796_8210680_+_circRNA_FBgn0261873	15	medium
dmc_7229	X_8223627_8228098_+_circRNA_FBgn0261873	15	medium
dmc_12	2L_10104791_10111072_+_circRNA_FBgn0083945	14	low
dmc_382	2L_18063804_18065730_+_circRNA_FBgn0243486	14	low
dmc_514	2L_20339244_20345259_+_circRNA_FBgn0003475	14	low
dmc_535	2L_2065610_2067160_-_circRNA_FBgn0053516	14	low
dmc_596	2L_21665917_21669913_-_circRNA_FBgn0032957	14	low
dmc_905	2L_6196543_6196996_+_circRNA_FBgn0085409	14	low
dmc_1011	2L_7648746_7651743_-_circRNA_FBgn0264087	14	low
dmc_1015	2L_7661697_7662874_-_circRNA_FBgn0264087	14	low
dmc_1254	2R_11228115_11228676_-_circRNA_FBgn0050021	14	low
dmc_1325	2R_12891466_12893051_+_circRNA_FBgn0003975	14	low
dmc_1721	2R_17808098_17809654_+_circRNA_FBgn0259211	14	low
dmc_1884	2R_19477633_19478865_+_circRNA_FBgn0260934	14	low
dmc_2324	2R_5846592_5847470_+_circRNA_FBgn0085414	14	low
dmc_2331	2R_6009062_6009501_+_circRNA_FBgn0264959	14	low
dmc_2514	2R_8075472_8076448_+_circRNA_FBgn0020279	14	low
dmc_2541	2R_8660842_8662769_+_circRNA_FBgn0003892	14	low
dmc_2622	2R_9466871_9470164_+_circRNA_FBgn0259234	14	low
dmc_2751	3L_11158138_11160932_+_circRNA_FBgn0052082	14	low
dmc_2848	3L_13541488_13584271_-_circRNA_FBgn0264001	14	low
dmc_2851	3L_13584191_13602476_-_circRNA_FBgn0264001	14	low
dmc_2864	3L_13889548_13892080_-_circRNA_FBgn0264006	14	low
dmc_3210	3L_20074106_20076131_-_circRNA_FBgn0036934	14	low
dmc_3249	3L_20716798_20717310_-_circRNA_FBgn0037015	14	low
dmc_3278	3L_21068713_21071062_+_circRNA_FBgn0026179	14	low
dmc_3706	3L_5676276_5716279_+_circRNA_FBgn0085447	14	low
dmc_3924	3L_8379144_8379985_+_circRNA_FBgn0001253	14	low
dmc_4128	3R_10992904_10993605_+_circRNA_FBgn0083950	14	low
dmc_4232	3R_13243218_13246654_-_circRNA_FBgn0000024	14	low
dmc_4311	3R_14623242_14623672_-_circRNA_FBgn0003169	14	low
dmc_4384	3R_16072688_16077537_-_circRNA_FBgn0026059	14	low
dmc_4862	3R_23169895_23170480_+_circRNA_FBgn0265042	14	low
dmc_5016	3R_24691459_24691933_+_circRNA_FBgn0003429	14	low
dmc_5030	3R_24694956_24696126_+_circRNA_FBgn0003429	14	low
dmc_5032	3R_24694956_24699426_+_circRNA_FBgn0003429	14	low
dmc_5316	3R_29419307_29419978_+_circRNA_FBgn0004369	14	low
dmc_5516	3R_4132881_4133919_+_circRNA_FBgn0027341	14	low
dmc_6107	4_881842_883641_-_circRNA_FBgn0025726	14	low
dmc_6238	X_11435382_11436396_-_circRNA_FBgn0262740	14	low
dmc_6431	X_13914629_13915349_-_circRNA_FBgn0267033	14	low
dmc_6605	X_16503989_16506439_-_circRNA_FBgn0264255	14	low
dmc_6609	X_16505506_16514184_-_circRNA_FBgn0264255	14	low
dmc_6626	X_16760330_16769950_-_circRNA_FBgn0001250	14	low
dmc_6706	X_18114443_18114646_-_circRNA_FBgn0004028	14	low
dmc_6818	X_20659824_20660643_+_circRNA_FBgn0031126	14	low
dmc_6886	X_22528028_22529391_+_circRNA_FBgn0031195	14	low
dmc_6914	X_2450669_2456686_-_circRNA_FBgn0040388	14	low
dmc_7085	X_5711476_5711803_-_circRNA_FBgn0053080	14	low
dmc_7121	X_6560374_6585950_+_circRNA_FBgn0085446	14	low
dmc_7130	X_6630704_6631105_+_circRNA_FBgn0029881	14	low
dmc_7288	X_9337697_9338631_-_circRNA_FBgn0085478	14	low
dmc_243	2L_14983949_14984253_-_circRNA_FBgn0086711	13	low
dmc_399	2L_18215463_18215846_-_circRNA_FBgn0261804	13	low
dmc_436	2L_18962884_18963469_-_circRNA_FBgn0015772	13	low
dmc_475	2L_19717209_19717298_+_ciRNA_FBgn0000464	13	low
dmc_574	2L_21275378_21275806_+_circRNA_FBgn0032938	13	low
dmc_743	2L_3678210_3678464_+_circRNA_FBgn0085369	13	low
dmc_790	2L_4470993_4472158_-_circRNA_FBgn0011603	13	low
dmc_918	2L_6289764_6297736_+_circRNA_FBgn0053531	13	low
dmc_1115	2L_9055019_9055412_-_circRNA_FBgn0051708	13	low
dmc_1143	2L_9555283_9556398_-_circRNA_FBgn0032129	13	low
dmc_1561	2R_15884334_15886315_-_circRNA_FBgn0264089	13	low
dmc_1942	2R_20922458_20923921_+_circRNA_FBgn0020617	13	low
dmc_1945	2R_21019158_21020241_+_circRNA_FBgn0050296	13	low
dmc_1998	2R_21994613_22000806_-_circRNA_FBgn0085399	13	low
dmc_2038	2R_22627805_22628557_+_circRNA_FBgn0053143	13	low
dmc_2256	2R_4700388_4701261_-_circRNA_FBgn0026401	13	low
dmc_2307	2R_5684803_5688038_-_circRNA_FBgn0033033	13	low
dmc_2316	2R_5765487_5766796_+_circRNA_FBgn0266580	13	low
dmc_2343	2R_6185906_6186689_-_circRNA_FBgn0262867	13	low
dmc_2361	2R_6733627_6734911_-_circRNA_FBgn0010482	13	low
dmc_2516	2R_8081030_8081503_-_circRNA_FBgn0025469	13	low
dmc_2608	2R_9258839_9267976_-_circRNA_FBgn0020621	13	low
dmc_2880	3L_14116265_14118697_-_circRNA_FBgn0042630	13	low
dmc_2909	3L_14777338_14777766_-_circRNA_FBgn0036449	13	low
dmc_2970	3L_16063885_16066829_+_circRNA_FBgn0005536	13	low
dmc_3004	3L_16504321_16505230_-_circRNA_FBgn0263131	13	low
dmc_3108	3L_17729583_17730341_+_circRNA_FBgn0052183	13	low
dmc_3332	3L_22228996_22231359_+_circRNA_FBgn0037153	13	low
dmc_3556	3L_3721536_3722522_-_circRNA_FBgn0052264	13	low
dmc_3784	3L_6738703_6739921_-_circRNA_FBgn0261934	13	low
dmc_3789	3L_7012170_7013277_+_circRNA_FBgn0260660	13	low
dmc_3889	3L_8260321_8263119_+_circRNA_FBgn0263219	13	low
dmc_4161	3R_11535968_11540101_-_circRNA_FBgn0053512	13	low
dmc_4196	3R_12516449_12518319_-_circRNA_FBgn0250910	13	low
dmc_4495	3R_17885603_17886541_-_circRNA_FBgn0053547	13	low
dmc_4598	3R_19558413_19560271_+_circRNA_FBgn0260003	13	low
dmc_4989	3R_24677243_24687905_+_circRNA_FBgn0003429	13	low
dmc_5044	3R_24727705_24728326_+_circRNA_FBgn0004885	13	low
dmc_5113	3R_26124434_26124657_+_circRNA_FBgn0051324	13	low
dmc_5133	3R_26576356_26579281_+_circRNA_FBgn0263289	13	low
dmc_5151	3R_26848660_26849549_-_circRNA_FBgn0051072	13	low
dmc_5176	3R_27182997_27183862_-_circRNA_FBgn0004197	13	low
dmc_5448	3R_31354461_31355783_+_circRNA_FBgn0085376	13	low
dmc_5574	3R_4697190_4702411_+_circRNA_FBgn0263346	13	low
dmc_5578	3R_4698048_4702411_+_circRNA_FBgn0263346	13	low
dmc_5921	4_1095575_1095832_+_circRNA_FBgn0005561	13	low
dmc_5940	4_1193559_1196477_-_circRNA_FBgn0039924	13	low
dmc_6056	4_680439_681135_+_circRNA_FBgn0039920	13	low
dmc_6059	4_710916_712673_+_circRNA_FBgn0005558	13	low
dmc_6106	4_878850_883641_-_circRNA_FBgn0025726	13	low
dmc_6162	X_10255492_10259488_-_circRNA_FBgn0263220	13	low
dmc_6228	X_11395239_11396571_+_circRNA_FBgn0001624	13	low
dmc_6478	X_14997933_15000828_+_circRNA_FBgn0000535	13	low
dmc_6814	X_20487007_20491394_-_circRNA_FBgn0031118	13	low
dmc_6963	X_3244734_3246685_+_circRNA_FBgn0000479	13	low
dmc_6994	X_3820725_3821015_+_circRNA_FBgn0000542	13	low
dmc_7190	X_7662111_7663554_+_circRNA_FBgn0004198	13	low
dmc_7217	X_818405_819826_-_circRNA_FBgn0264449	13	low
dmc_18	2L_10127517_10127877_-_circRNA_FBgn0265002	12	low
dmc_79	2L_11035515_11036269_-_circRNA_FBgn0032330	12	low
dmc_298	2L_16690901_16691192_+_circRNA_FBgn0261278	12	low
dmc_356	2L_17657062_17659614_-_circRNA_FBgn0015609	12	low
dmc_369	2L_17801696_17803497_-_circRNA_FBgn0262018	12	low
dmc_373	2L_17809237_17810938_-_circRNA_FBgn0262018	12	low
dmc_374	2L_17809237_17815717_-_circRNA_FBgn0262018	12	low
dmc_419	2L_18539522_18543715_-_circRNA_FBgn0085370	12	low
dmc_422	2L_18543261_18543715_-_circRNA_FBgn0085370	12	low
dmc_891	2L_5979411_5979704_-_circRNA_FBgn0000308	12	low
dmc_938	2L_652785_655866_-_circRNA_FBgn0000497	12	low
dmc_1251	2R_11099531_11100114_-_circRNA_FBgn0040765	12	low
dmc_1297	2R_12485667_12486038_+_circRNA_FBgn0033744	12	low
dmc_1305	2R_12581201_12581939_-_circRNA_FBgn0022764	12	low
dmc_1507	2R_15421526_15424405_+_circRNA_FBgn0263980	12	low
dmc_1666	2R_17275409_17362097_+_circRNA_FBgn0265487	12	low
dmc_1822	2R_19108751_19114150_+_circRNA_FBgn0004168	12	low
dmc_2710	3L_10568128_10571246_+_circRNA_FBgn0052062	12	low
dmc_2754	3L_11159296_11160932_+_circRNA_FBgn0052082	12	low
dmc_2760	3L_1143349_1143929_-_circRNA_FBgn0025525	12	low
dmc_2810	3L_12696499_12697003_+_circRNA_FBgn0014343	12	low
dmc_2949	3L_15813245_15813626_-_circRNA_FBgn0261722	12	low
dmc_2960	3L_15908707_15911652_-_circRNA_FBgn0036544	12	low
dmc_3131	3L_18661356_18664820_+_circRNA_FBgn0036801	12	low
dmc_3161	3L_19371085_19381497_-_circRNA_FBgn0052206	12	low
dmc_3401	3L_23934414_23935121_-_circRNA_FBgn0058470	12	low
dmc_3483	3L_2678537_2682561_-_circRNA_FBgn0264606	12	low
dmc_3842	3L_7616107_7617602_+_circRNA_FBgn0035802	12	low
dmc_3888	3L_8260321_8260790_+_circRNA_FBgn0263219	12	low
dmc_3908	3L_8277854_8279966_+_circRNA_FBgn0263219	12	low
dmc_4304	3R_14529176_14554410_-_circRNA_FBgn0038237	12	low
dmc_4572	3R_19237507_19238996_-_circRNA_FBgn0038693	12	low
dmc_4809	3R_22478079_22481126_+_circRNA_FBgn0038975	12	low
dmc_4898	3R_23622370_23632186_-_circRNA_FBgn0051145	12	low
dmc_4901	3R_23716362_23716623_-_circRNA_FBgn0002922	12	low
dmc_5070	3R_25396711_25397562_-_circRNA_FBgn0004509	12	low
dmc_5262	3R_28708479_28709250_+_circRNA_FBgn0027655	12	low
dmc_5391	3R_30867683_30867882_+_ciRNA_FBgn0039805	12	low
dmc_5521	3R_4236552_4237817_+_circRNA_FBgn0010225	12	low
dmc_5590	3R_4795736_4797067_-_circRNA_FBgn0260794	12	low
dmc_6063	4_713857_714512_+_circRNA_FBgn0005558	12	low
dmc_6167	X_10420830_10424954_-_circRNA_FBgn0052683	12	low
dmc_6223	X_11387771_11396103_+_circRNA_FBgn0001624	12	low
dmc_6288	X_11970330_11973484_-_circRNA_FBgn0263111	12	low
dmc_22	2L_10203056_10203383_-_ciRNA_FBgn0085188	11	low
dmc_42	2L_10496628_10498155_-_circRNA_FBgn0086347	11	low
dmc_72	2L_10923146_10925510_-_circRNA_FBgn0261871	11	low
dmc_83	2L_11162983_11163937_-_circRNA_FBgn0259822	11	low
dmc_166	2L_13275587_13276512_+_circRNA_FBgn0264894	11	low
dmc_256	2L_15578882_15580850_+_circRNA_FBgn0028370	11	low
dmc_462	2L_19514930_19516033_-_circRNA_FBgn0032797	11	low
dmc_474	2L_19717209_19717297_+_ciRNA_FBgn0000464	11	low
dmc_504	2L_20334080_20334730_+_circRNA_FBgn0003475	11	low
dmc_563	2L_21125346_21129082_+_circRNA_FBgn0040297	11	low
dmc_600	2L_21688473_21701180_+_circRNA_FBgn0051619	11	low
dmc_632	2L_22718367_22718975_-_circRNA_FBgn0058006	11	low
dmc_637	2L_22848969_22849770_+_circRNA_FBgn0041004	11	low
dmc_850	2L_5142002_5144785_+_circRNA_FBgn0261836	11	low
dmc_877	2L_5640286_5641952_-_circRNA_FBgn0051646	11	low
dmc_906	2L_6201261_6203618_+_circRNA_FBgn0085409	11	low
dmc_943	2L_6574015_6580510_-_circRNA_FBgn0031835	11	low
dmc_1105	2L_8662456_8663251_+_circRNA_FBgn0011259	11	low
dmc_1117	2L_9059470_9066760_-_circRNA_FBgn0051708	11	low
dmc_1168	2L_9986788_9987727_+_circRNA_FBgn0000180	11	low
dmc_1213	2R_10332055_10332367_-_circRNA_FBgn0261698	11	low
dmc_1216	2R_10412235_10412896_-_circRNA_FBgn0261698	11	low
dmc_1291	2R_12260039_12269435_+_circRNA_FBgn0000253	11	low
dmc_1440	2R_14621959_14622766_+_circRNA_FBgn0083123	11	low
dmc_1455	2R_14904072_14905953_-_circRNA_FBgn0027596	11	low
dmc_1457	2R_14910223_14914891_-_circRNA_FBgn0027596	11	low
dmc_1491	2R_15277675_15278316_-_circRNA_FBgn0265194	11	low
dmc_1629	2R_16755886_16758402_-_circRNA_FBgn0267002	11	low
dmc_1708	2R_17699857_17700185_+_circRNA_FBgn0045800	11	low
dmc_1809	2R_19001091_19001789_+_circRNA_FBgn0265356	11	low
dmc_2020	2R_22344713_22345293_-_circRNA_FBgn0034720	11	low
dmc_2133	2R_24012267_24013038_-_circRNA_FBgn0053519	11	low
dmc_2157	2R_24422908_24423789_-_circRNA_FBgn0259210	11	low
dmc_2300	2R_5483842_5492113_-_circRNA_FBgn0050440	11	low
dmc_2378	2R_6909932_6914823_+_circRNA_FBgn0050158	11	low
dmc_2386	2R_6929072_6930098_-_circRNA_FBgn0053558	11	low
dmc_2387	2R_6929072_6930370_-_circRNA_FBgn0053558	11	low
dmc_2636	2R_9527287_9532984_+_circRNA_FBgn0259246	11	low
dmc_2658	2R_9769008_9780256_-_circRNA_FBgn0027589	11	low
dmc_2704	3L_10195442_10195971_-_circRNA_FBgn0000451	11	low
dmc_2733	3L_10685009_10686261_+_circRNA_FBgn0010762	11	low
dmc_2780	3L_12006493_12007400_+_circRNA_FBgn0036240	11	low
dmc_2878	3L_14039047_14040594_+_circRNA_FBgn0026418	11	low
dmc_2933	3L_1526333_1528076_-_circRNA_FBgn0035227	11	low
dmc_3101	3L_17711057_17721888_+_circRNA_FBgn0052183	11	low
dmc_3121	3L_18172059_18173554_-_circRNA_FBgn0003997	11	low
dmc_3560	3L_3722155_3723872_-_circRNA_FBgn0052264	11	low
dmc_3562	3L_3723230_3723638_-_ciRNA_FBgn0052264	11	low
dmc_3632	3L_4577916_4588124_+_circRNA_FBgn0260657	11	low
dmc_3666	3L_4912671_4913956_+_circRNA_FBgn0028699	11	low
dmc_3684	3L_5218949_5219285_-_circRNA_FBgn0052423	11	low
dmc_3756	3L_6114293_6119148_+_circRNA_FBgn0005658	11	low
dmc_3965	3L_8790169_8797226_+_circRNA_FBgn0266084	11	low
dmc_4087	3R_10016289_10016826_-_circRNA_FBgn0053208	11	low
dmc_4095	3R_10193859_10196912_+_circRNA_FBgn0004575	11	low
dmc_4141	3R_11032511_11034925_+_circRNA_FBgn0083950	11	low
dmc_4149	3R_11222174_11222729_+_circRNA_FBgn0020910	11	low
dmc_4323	3R_14823862_14827656_-_circRNA_FBgn0266756	11	low
dmc_4410	3R_16347055_16347528_-_circRNA_FBgn0038419	11	low
dmc_4510	3R_18009947_18011255_+_circRNA_FBgn0263995	11	low
dmc_4571	3R_19236829_19238996_-_circRNA_FBgn0038693	11	low
dmc_4643	3R_20287948_20291086_+_circRNA_FBgn0262582	11	low
dmc_4666	3R_20607994_20609400_+_circRNA_FBgn0023097	11	low
dmc_4667	3R_20618214_20620082_+_circRNA_FBgn0038815	11	low
dmc_4679	3R_20797143_20798409_+_circRNA_FBgn0038826	11	low
dmc_4880	3R_23567514_23567952_+_circRNA_FBgn0039089	11	low
dmc_4939	3R_24045437_24046491_-_circRNA_FBgn0005649	11	low
dmc_4990	3R_24677243_24689427_+_circRNA_FBgn0003429	11	low
dmc_5025	3R_24693771_24696126_+_circRNA_FBgn0003429	11	low
dmc_5221	3R_27667099_27668068_+_circRNA_FBgn0039536	11	low
dmc_5289	3R_29041095_29042240_+_circRNA_FBgn0003093	11	low
dmc_5320	3R_29424431_29431240_+_circRNA_FBgn0004369	11	low
dmc_5454	3R_31410353_31433888_+_circRNA_FBgn0261988	11	low
dmc_5627	3R_5295640_5296635_-_circRNA_FBgn0013576	11	low
dmc_5727	3R_6538306_6545973_-_circRNA_FBgn0053202	11	low
dmc_5795	3R_7865150_7865761_-_circRNA_FBgn0037525	11	low
dmc_5819	3R_8393330_8398114_-_circRNA_FBgn0266801	11	low
dmc_5849	3R_8833974_8842839_-_circRNA_FBgn0262614	11	low
dmc_6062	4_712492_714512_+_circRNA_FBgn0005558	11	low
dmc_6249	X_11695823_11698597_+_circRNA_FBgn0011754	11	low
dmc_6252	X_11696402_11701127_+_circRNA_FBgn0011754	11	low
dmc_6266	X_11939694_11949254_-_circRNA_FBgn0263111	11	low
dmc_6289	X_11970330_11976824_-_circRNA_FBgn0263111	11	low
dmc_6291	X_11971458_11973484_-_circRNA_FBgn0263111	11	low
dmc_6335	X_12648536_12649182_+_circRNA_FBgn0030412	11	low
dmc_6401	X_13596375_13599457_-_circRNA_FBgn0004169	11	low
dmc_6405	X_13649654_13650067_+_circRNA_FBgn0030505	11	low
dmc_6474	X_14993445_14998133_+_circRNA_FBgn0000535	11	low
dmc_6533	X_15898954_15902332_+_circRNA_FBgn0003392	11	low
dmc_6639	X_1690199_1691357_-_circRNA_FBgn0023531	11	low
dmc_6784	X_19622334_19622471_-_circRNA_FBgn0031043	11	low
dmc_6989	X_3783676_3784706_+_circRNA_FBgn0086899	11	low
dmc_7062	X_5396183_5398762_+_circRNA_FBgn0029761	11	low
dmc_7262	X_9020881_9022239_+_circRNA_FBgn0261549	11	low
dmc_21	2L_10203055_10203383_-_ciRNA_FBgn0085188	10	low
dmc_366	2L_17718915_17721104_-_circRNA_FBgn0015609	10	low
dmc_414	2L_1853453_1855797_+_circRNA_FBgn0051665	10	low
dmc_442	2L_1909668_1910149_+_circRNA_FBgn0031374	10	low
dmc_617	2L_21719513_21727573_+_circRNA_FBgn0051619	10	low
dmc_674	2L_2793174_2798836_-_circRNA_FBgn0004242	10	low
dmc_683	2L_2866331_2867230_+_circRNA_FBgn0031474	10	low
dmc_752	2L_3763648_3766043_+_circRNA_FBgn0263846	10	low
dmc_1035	2L_7711512_7711614_+_ciRNA_FBgn0012018	10	low
dmc_1122	2L_9135117_9156594_+_circRNA_FBgn0052982	10	low
dmc_1148	2L_9722760_9733532_-_circRNA_FBgn0028704	10	low
dmc_1239	2R_1076634_1105981_+_circRNA_FBgn0003256	10	low
dmc_1436	2R_14582919_14584010_+_circRNA_FBgn0265974	10	low
dmc_1496	2R_15280906_15284966_-_circRNA_FBgn0265194	10	low
dmc_1544	2R_15671991_15672285_-_circRNA_FBgn0023441	10	low
dmc_1801	2R_18825496_18826218_-_circRNA_FBgn0034396	10	low
dmc_1831	2R_19170617_19174121_+_circRNA_FBgn0034420	10	low
dmc_1837	2R_19211855_19212276_+_circRNA_FBgn0263395	10	low
dmc_1882	2R_19477615_19477704_+_circRNA_FBgn0260934	10	low
dmc_2016	2R_22338800_22345293_-_circRNA_FBgn0034720	10	low
dmc_2037	2R_22627799_22628557_+_circRNA_FBgn0053143	10	low
dmc_2241	2R_4336376_4379155_-_circRNA_FBgn0260798	10	low
dmc_2270	2R_5180549_5181767_-_circRNA_FBgn0053554	10	low
dmc_2311	2R_5716648_5717763_-_circRNA_FBgn0000099	10	low
dmc_2333	2R_6010378_6010768_+_circRNA_FBgn0264959	10	low
dmc_2544	2R_8674646_8674871_+_circRNA_FBgn0263120	10	low
dmc_2591	2R_9125550_9126066_-_circRNA_FBgn0027561	10	low
dmc_2700	3L_10150975_10154972_-_circRNA_FBgn0052057	10	low
dmc_2995	3L_16405192_16405325_-_ciRNA_FBgn0014163	10	low
dmc_3100	3L_17711057_17716185_+_circRNA_FBgn0052183	10	low
dmc_3176	3L_19572290_19575059_-_circRNA_FBgn0005564	10	low
dmc_3203	3L_19970859_19972022_+_circRNA_FBgn0004852	10	low
dmc_3366	3L_23018967_23020842_+_circRNA_FBgn0262509	10	low
dmc_3411	3L_2434625_2436228_+_circRNA_FBgn0266696	10	low
dmc_3427	3L_24728296_24741000_+_circRNA_FBgn0028993	10	low
dmc_3489	3L_27146394_27147695_+_circRNA_FBgn0260987	10	low
dmc_3518	3L_3036490_3036901_+_circRNA_FBgn0035388	10	low
dmc_3575	3L_3904285_3904483_+_ciRNA_FBgn0035471	10	low
dmc_3773	3L_6570877_6572122_-_circRNA_FBgn0263973	10	low
dmc_3808	3L_7111063_7111801_+_circRNA_FBgn0053556	10	low
dmc_3942	3L_8561358_8563188_+_circRNA_FBgn0260442	10	low
dmc_3950	3L_8585970_8588818_+_circRNA_FBgn0262508	10	low
dmc_4053	3L_9737128_9738278_-_circRNA_FBgn0259163	10	low
dmc_4289	3R_14341221_14341583_-_circRNA_FBgn0024321	10	low
dmc_4416	3R_16550206_16550740_+_circRNA_FBgn0259244	10	low
dmc_4418	3R_16550206_16551965_+_circRNA_FBgn0259244	10	low
dmc_4552	3R_18969418_18970288_+_circRNA_FBgn0261262	10	low
dmc_4724	3R_21178579_21179390_+_circRNA_FBgn0264357	10	low
dmc_4787	3R_22284877_22285701_+_circRNA_FBgn0051163	10	low
dmc_4847	3R_22957287_22959723_+_circRNA_FBgn0017590	10	low
dmc_4985	3R_24674410_24675800_+_circRNA_FBgn0003429	10	low
dmc_5013	3R_24687186_24699426_+_circRNA_FBgn0003429	10	low
dmc_5037	3R_24698197_24703307_+_circRNA_FBgn0003429	10	low
dmc_5327	3R_29640228_29642263_-_circRNA_FBgn0266137	10	low
dmc_5376	3R_30474033_30479780_+_circRNA_FBgn0039776	10	low
dmc_5410	3R_31160957_31163635_-_circRNA_FBgn0086704	10	low
dmc_5580	3R_4699716_4702411_+_circRNA_FBgn0263346	10	low
dmc_5725	3R_6532635_6545973_-_circRNA_FBgn0053202	10	low
dmc_5957	4_1247101_1262579_+_circRNA_FBgn0053653	10	low
dmc_5990	4_281723_282738_-_circRNA_FBgn0039900	10	low
dmc_6001	4_382122_386984_-_circRNA_FBgn0262636	10	low
dmc_6250	X_11696402_11698597_+_circRNA_FBgn0011754	10	low
dmc_6399	X_13585690_13586092_+_circRNA_FBgn0086674	10	low
dmc_6406	X_13654783_13656034_+_circRNA_FBgn0030505	10	low
dmc_6598	X_16487882_16504298_-_circRNA_FBgn0264255	10	low
dmc_6974	X_3519824_3522312_-_circRNA_FBgn0052791	10	low
dmc_7069	X_5461695_5487435_+_circRNA_FBgn0029768	10	low
dmc_7101	X_6118117_6125095_-_circRNA_FBgn0264386	10	low
dmc_7113	X_6320488_6321969_+_circRNA_FBgn0029864	10	low
dmc_7140	X_6699574_6699853_+_ciRNA_FBgn0029895	10	low
dmc_7240	X_8301778_8307300_-_circRNA_FBgn0015519	10	low
dmc_103	2L_11817352_11818849_-_circRNA_FBgn0264815	9	low
dmc_121	2L_12271590_12272084_+_circRNA_FBgn0000114	9	low
dmc_167	2L_13276246_13276512_+_circRNA_FBgn0264894	9	low
dmc_293	2L_16472127_16473072_-_circRNA_FBgn0005677	9	low
dmc_316	2L_16820111_16820930_+_circRNA_FBgn0004797	9	low
dmc_430	2L_18776148_18776603_-_circRNA_FBgn0045852	9	low
dmc_501	2L_20069047_20069514_+_circRNA_FBgn0045064	9	low
dmc_603	2L_21700671_21704603_+_circRNA_FBgn0051619	9	low
dmc_608	2L_21710563_21717672_+_circRNA_FBgn0051619	9	low
dmc_665	2L_2737031_2737900_+_circRNA_FBgn0031449	9	low
dmc_831	2L_4987906_4989410_+_circRNA_FBgn0083962	9	low
dmc_881	2L_5850099_5851826_+_circRNA_FBgn0085410	9	low
dmc_1025	2L_7711512_7711604_+_ciRNA_FBgn0012018	9	low
dmc_1032	2L_7711512_7711611_+_ciRNA_FBgn0012018	9	low
dmc_1036	2L_7711512_7711615_+_ciRNA_FBgn0012018	9	low
dmc_1120	2L_9135117_9148799_+_circRNA_FBgn0052982	9	low
dmc_1370	2R_13713128_13719215_+_circRNA_FBgn0000633	9	low
dmc_1439	2R_14621959_14622294_+_circRNA_FBgn0083123	9	low
dmc_1464	2R_14971729_14972756_+_circRNA_FBgn0033987	9	low
dmc_1530	2R_15568151_15568506_-_circRNA_FBgn0024754	9	low
dmc_1559	2R_15881366_15882935_-_circRNA_FBgn0264089	9	low
dmc_1705	2R_17649063_17649824_-_circRNA_FBgn0050106	9	low
dmc_1763	2R_18432444_18432775_-_circRNA_FBgn0050118	9	low
dmc_1769	2R_18469501_18470976_-_circRNA_FBgn0028496	9	low
dmc_2048	2R_22757864_22759405_-_circRNA_FBgn0259145	9	low
dmc_2058	2R_22878155_22880218_+_circRNA_FBgn0034789	9	low
dmc_2295	2R_5439569_5441070_+_circRNA_FBgn0259247	9	low
dmc_2297	2R_547231_579217_+_circRNA_FBgn0267428	9	low
dmc_2847	3L_13541488_13542218_-_circRNA_FBgn0264001	9	low
dmc_2903	3L_14680198_14680787_+_circRNA_FBgn0259175	9	low
dmc_2986	3L_16115668_16116241_+_circRNA_FBgn0010280	9	low
dmc_3166	3L_19381371_19386125_-_circRNA_FBgn0052206	9	low
dmc_3272	3L_20935412_20943968_-_circRNA_FBgn0011591	9	low
dmc_3288	3L_21212049_21214376_+_circRNA_FBgn0037060	9	low
dmc_3312	3L_21914775_21915195_+_circRNA_FBgn0262737	9	low
dmc_3329	3L_22222487_22223847_+_circRNA_FBgn0037153	9	low
dmc_3536	3L_3445364_3447724_-_circRNA_FBgn0026259	9	low
dmc_3586	3L_4082402_4084798_-_circRNA_FBgn0004516	9	low
dmc_3589	3L_4097506_4100845_-_circRNA_FBgn0035497	9	low
dmc_3595	3L_4131120_4133822_-_circRNA_FBgn0264693	9	low
dmc_3650	3L_4670117_4673392_-_circRNA_FBgn0262870	9	low
dmc_3714	3L_5703924_5726594_+_circRNA_FBgn0085447	9	low
dmc_3720	3L_5704961_5706573_+_circRNA_FBgn0085447	9	low
dmc_3750	3L_5937398_5938006_-_circRNA_FBgn0053993	9	low
dmc_3880	3L_8145845_8146451_-_circRNA_FBgn0035844	9	low
dmc_4207	3R_12752417_12754790_-_circRNA_FBgn0038084	9	low
dmc_4216	3R_13019341_13025044_+_circRNA_FBgn0020496	9	low
dmc_4231	3R_13243218_13244399_-_circRNA_FBgn0000024	9	low
dmc_4300	3R_14523153_14525473_-_circRNA_FBgn0038237	9	low
dmc_4341	3R_15265690_15265897_+_ciRNA_FBgn0016691	9	low
dmc_4487	3R_17821893_17836236_+_circRNA_FBgn0261649	9	low
dmc_4615	3R_19760264_19766647_+_circRNA_FBgn0024963	9	low
dmc_4618	3R_19763597_19766647_+_circRNA_FBgn0024963	9	low
dmc_4649	3R_20387058_20398627_-_circRNA_FBgn0262869	9	low
dmc_4996	3R_24677243_24703307_+_circRNA_FBgn0003429	9	low
dmc_5020	3R_24691459_24696126_+_circRNA_FBgn0003429	9	low
dmc_5141	3R_26589907_26590717_+_circRNA_FBgn0263289	9	low
dmc_5142	3R_26597646_26598712_+_circRNA_FBgn0263289	9	low
dmc_5245	3R_28442769_28464189_+_circRNA_FBgn0039584	9	low
dmc_5390	3R_30833641_30840029_+_circRNA_FBgn0039804	9	low
dmc_5412	3R_31163539_31166459_-_circRNA_FBgn0086704	9	low
dmc_5458	3R_31454394_31455953_+_circRNA_FBgn0261988	9	low
dmc_5625	3R_5293629_5299573_-_circRNA_FBgn0013576	9	low
dmc_5672	3R_5673489_5676560_+_circRNA_FBgn0037363	9	low
dmc_5712	3R_6356432_6357340_+_circRNA_FBgn0267698	9	low
dmc_5750	3R_7190123_7190796_+_circRNA_FBgn0086372	9	low
dmc_5847	3R_8833974_8834949_-_circRNA_FBgn0262614	9	low
dmc_5950	4_1241729_1246193_+_circRNA_FBgn0053653	9	low
dmc_6124	4_94422_104528_+_circRNA_FBgn0085432	9	low
dmc_6141	4_997706_1004618_+_circRNA_FBgn0019650	9	low
dmc_6178	X_10519347_10523561_-_circRNA_FBgn0085443	9	low
dmc_6199	X_11083444_11084247_-_circRNA_FBgn0003366	9	low
dmc_6205	X_11224988_11236820_-_circRNA_FBgn0265595	9	low
dmc_6211	X_11297310_11298222_-_circRNA_FBgn0265595	9	low
dmc_6222	X_11382935_11387933_+_circRNA_FBgn0001624	9	low
dmc_6251	X_11696402_11699406_+_circRNA_FBgn0011754	9	low
dmc_6366	X_13219747_13220146_-_circRNA_FBgn0004456	9	low
dmc_6398	X_13584860_13586092_+_circRNA_FBgn0086674	9	low
dmc_6402	X_13596375_13600117_-_circRNA_FBgn0004169	9	low
dmc_6423	X_13806531_13808494_+_circRNA_FBgn0261244	9	low
dmc_6449	X_14691658_14693195_-_circRNA_FBgn0015774	9	low
dmc_6473	X_14993445_14993766_+_circRNA_FBgn0000535	9	low
dmc_6488	X_15099812_15109893_+_circRNA_FBgn0030613	9	low
dmc_6516	X_15613217_15614906_-_circRNA_FBgn0003463	9	low
dmc_6604	X_16503989_16504298_-_circRNA_FBgn0264255	9	low
dmc_6606	X_16503989_16509704_-_circRNA_FBgn0264255	9	low
dmc_6650	X_17144617_17147200_-_circRNA_FBgn0002590	9	low
dmc_6684	X_17872618_17873400_-_circRNA_FBgn0259168	9	low
dmc_6687	X_17930469_17930585_-_ciRNA_FBgn0003380	9	low
dmc_6718	X_18219890_18220828_-_circRNA_FBgn0053639	9	low
dmc_6724	X_18373033_18373455_+_circRNA_FBgn0265784	9	low
dmc_6985	X_3709835_3710248_-_circRNA_FBgn0015286	9	low
dmc_7056	X_5383062_5388377_+_circRNA_FBgn0029761	9	low
dmc_7060	X_5394052_5398762_+_circRNA_FBgn0029761	9	low
dmc_7077	X_5633105_5635466_-_circRNA_FBgn0259994	9	low
dmc_7126	X_6585692_6585950_+_circRNA_FBgn0085446	9	low
dmc_7209	X_8054107_8056137_-_circRNA_FBgn0004656	9	low
dmc_7241	X_8306644_8307300_-_circRNA_FBgn0015519	9	low
dmc_52	2L_10775202_10800739_-_circRNA_FBgn0051869	8	low
dmc_99	2L_11802286_11803898_-_circRNA_FBgn0020309	8	low
dmc_201	2L_1394191_1396005_-_circRNA_FBgn0002543	8	low
dmc_225	2L_14636078_14639769_-_circRNA_FBgn0003016	8	low
dmc_265	2L_1600615_1604336_+_circRNA_FBgn0261509	8	low
dmc_292	2L_16471855_16473595_-_circRNA_FBgn0005677	8	low
dmc_307	2L_16773276_16774857_+_circRNA_FBgn0264695	8	low
dmc_362	2L_17666611_17711409_-_circRNA_FBgn0015609	8	low
dmc_389	2L_18187211_18201386_-_circRNA_FBgn0261804	8	low
dmc_545	2L_20876911_20877677_-_circRNA_FBgn0032901	8	low
dmc_569	2L_21188147_21195355_-_circRNA_FBgn0011829	8	low
dmc_589	2L_21616181_21618110_-_circRNA_FBgn0032955	8	low
dmc_590	2L_21617279_21618110_-_circRNA_FBgn0032955	8	low
dmc_610	2L_21712768_21717672_+_circRNA_FBgn0051619	8	low
dmc_667	2L_276738_276903_-_circRNA_FBgn0086855	8	low
dmc_700	2L_3097921_3098065_-_circRNA_FBgn0015600	8	low
dmc_783	2L_4312027_4314615_+_circRNA_FBgn0010473	8	low
dmc_857	2L_5204450_5204903_+_circRNA_FBgn0261836	8	low
dmc_953	2L_6612484_6613278_+_circRNA_FBgn0031836	8	low
dmc_1021	2L_7711512_7711600_+_ciRNA_FBgn0012018	8	low
dmc_1283	2R_12005188_12014124_-_circRNA_FBgn0004839	8	low
dmc_1394	2R_13869859_13871338_-_circRNA_FBgn0013733	8	low
dmc_1458	2R_14931151_14932488_-_circRNA_FBgn0033983	8	low
dmc_1560	2R_15881366_15886315_-_circRNA_FBgn0264089	8	low
dmc_1656	2R_17081112_17081849_-_circRNA_FBgn0050460	8	low
dmc_1675	2R_17361979_17373161_+_circRNA_FBgn0265487	8	low
dmc_1725	2R_17827133_17831765_+_circRNA_FBgn0259211	8	low
dmc_1739	2R_17901707_17909243_+_circRNA_FBgn0011589	8	low
dmc_1804	2R_18954977_18957492_+_circRNA_FBgn0034408	8	low
dmc_1869	2R_19459794_19460616_+_circRNA_FBgn0260934	8	low
dmc_1908	2R_20467617_20470120_+_circRNA_FBgn0086604	8	low
dmc_1914	2R_20589616_20595814_+_circRNA_FBgn0267791	8	low
dmc_1932	2R_20734169_20747522_+_circRNA_FBgn0040726	8	low
dmc_1970	2R_21270760_21278825_+_circRNA_FBgn0085426	8	low
dmc_2059	2R_22879561_22880218_+_circRNA_FBgn0034789	8	low
dmc_2084	2R_23481431_23482483_+_circRNA_FBgn0264339	8	low
dmc_2110	2R_23756363_23760674_-_circRNA_FBgn0034903	8	low
dmc_2113	2R_23767334_23786355_-_circRNA_FBgn0034903	8	low
dmc_2235	2R_3918150_3933463_-_circRNA_FBgn0262124	8	low
dmc_2250	2R_4560360_4563081_+_circRNA_FBgn0046692	8	low
dmc_2259	2R_4749221_4749513_+_circRNA_FBgn0039994	8	low
dmc_2352	2R_6691697_6692236_+_circRNA_FBgn0033092	8	low
dmc_2377	2R_6905862_6914823_+_circRNA_FBgn0050158	8	low
dmc_2484	2R_7843012_7843915_-_circRNA_FBgn0085390	8	low
dmc_2546	2R_8674646_8679134_+_circRNA_FBgn0263120	8	low
dmc_2633	2R_9527287_9528627_+_circRNA_FBgn0259246	8	low
dmc_2649	2R_9643204_9643476_-_circRNA_FBgn0033438	8	low
dmc_2668	2R_9886930_9887409_-_circRNA_FBgn0033463	8	low
dmc_2723	3L_10580308_10585539_+_circRNA_FBgn0052062	8	low
dmc_2802	3L_12517427_12518667_+_circRNA_FBgn0041775	8	low
dmc_2846	3L_13540563_13602476_-_circRNA_FBgn0264001	8	low
dmc_2865	3L_13890814_13892080_-_circRNA_FBgn0264006	8	low
dmc_2899	3L_14619432_14621396_+_circRNA_FBgn0003388	8	low
dmc_2979	3L_16076229_16077282_+_circRNA_FBgn0005536	8	low
dmc_3075	3L_17409224_17409872_-_circRNA_FBgn0027660	8	low
dmc_3132	3L_18662623_18663754_+_circRNA_FBgn0036801	8	low
dmc_3148	3L_19010594_19011058_-_circRNA_FBgn0002945	8	low
dmc_3167	3L_19385397_19386125_-_circRNA_FBgn0052206	8	low
dmc_3182	3L_19656809_19657341_-_circRNA_FBgn0036899	8	low
dmc_3271	3L_20935412_20936714_-_circRNA_FBgn0011591	8	low
dmc_3315	3L_21914775_21921327_+_circRNA_FBgn0262737	8	low
dmc_3319	3L_21943736_21946118_+_circRNA_FBgn0037142	8	low
dmc_3330	3L_22222487_22231359_+_circRNA_FBgn0037153	8	low
dmc_3350	3L_22732016_22732742_+_circRNA_FBgn0037185	8	low
dmc_3418	3L_2443389_2461268_+_circRNA_FBgn0266696	8	low
dmc_3609	3L_4324861_4325410_-_circRNA_FBgn0035533	8	low
dmc_3634	3L_4578759_4588124_+_circRNA_FBgn0260657	8	low
dmc_3659	3L_4751963_4767056_+_circRNA_FBgn0035574	8	low
dmc_3772	3L_6562321_6587394_+_circRNA_FBgn0042185	8	low
dmc_3779	3L_6716129_6717426_-_circRNA_FBgn0005626	8	low
dmc_3805	3L_7046585_7048964_+_circRNA_FBgn0260660	8	low
dmc_3815	3L_7179722_7182687_-_circRNA_FBgn0265296	8	low
dmc_3927	3L_838048_838624_+_circRNA_FBgn0035165	8	low
dmc_3969	3L_8926073_8926794_+_circRNA_FBgn0035936	8	low
dmc_4111	3R_10529438_10562032_-_circRNA_FBgn0001235	8	low
dmc_4228	3R_13232678_13238199_-_circRNA_FBgn0000024	8	low
dmc_4280	3R_14080692_14081187_+_circRNA_FBgn0038197	8	low
dmc_4330	3R_15062350_15063342_-_circRNA_FBgn0038282	8	low
dmc_4376	3R_15954582_15956307_+_circRNA_FBgn0013334	8	low
dmc_4436	3R_16632607_16632768_+_circRNA_FBgn0262742	8	low
dmc_4438	3R_16635545_16636576_+_circRNA_FBgn0262742	8	low
dmc_4459	3R_17345398_17346134_-_circRNA_FBgn0038498	8	low
dmc_4506	3R_18008864_18011713_+_circRNA_FBgn0263995	8	low
dmc_4589	3R_19488095_19488391_+_circRNA_FBgn0260003	8	low
dmc_4620	3R_19765632_19766647_+_circRNA_FBgn0024963	8	low
dmc_4637	3R_20211080_20220163_+_circRNA_FBgn0083975	8	low
dmc_4676	3R_20793715_20798409_+_circRNA_FBgn0038826	8	low
dmc_4731	3R_21323438_21324018_-_circRNA_FBgn0038881	8	low
dmc_4759	3R_21817100_21821023_-_circRNA_FBgn0013759	8	low
dmc_4781	3R_22277636_22279335_+_circRNA_FBgn0051163	8	low
dmc_4790	3R_22289479_22291354_+_circRNA_FBgn0051163	8	low
dmc_4808	3R_22478079_22479765_+_circRNA_FBgn0038975	8	low
dmc_4852	3R_23002841_23008321_-_circRNA_FBgn0085404	8	low
dmc_4923	3R_23920006_23920846_-_circRNA_FBgn0016754	8	low
dmc_4964	3R_24404681_24407498_-_circRNA_FBgn0000036	8	low
dmc_5001	3R_24682307_24687297_+_circRNA_FBgn0003429	8	low
dmc_5089	3R_25739054_25739622_-_circRNA_FBgn0051092	8	low
dmc_5099	3R_25885381_25886020_+_circRNA_FBgn0039381	8	low
dmc_5126	3R_26554356_26567745_+_circRNA_FBgn0263289	8	low
dmc_5131	3R_26566360_26581022_+_circRNA_FBgn0263289	8	low
dmc_5166	3R_27065802_27066665_-_circRNA_FBgn0003495	8	low
dmc_5273	3R_28727524_28732482_+_circRNA_FBgn0027655	8	low
dmc_5352	3R_30030763_30032112_+_circRNA_FBgn0026597	8	low
dmc_5421	3R_31217237_31217739_-_ciRNA_FBgn0039830	8	low
dmc_5457	3R_31453310_31454764_+_circRNA_FBgn0261988	8	low
dmc_5472	3R_31817818_31818118_+_circRNA_FBgn0039883	8	low
dmc_5481	3R_31865131_31866436_-_circRNA_FBgn0011224	8	low
dmc_5498	3R_31959034_31969785_-_circRNA_FBgn0011224	8	low
dmc_5558	3R_4622508_4628349_+_circRNA_FBgn0087012	8	low
dmc_5559	3R_4626972_4627457_+_circRNA_FBgn0087012	8	low
dmc_5614	3R_5201644_5203434_-_circRNA_FBgn0259212	8	low
dmc_5730	3R_6545674_6545973_-_circRNA_FBgn0053202	8	low
dmc_5796	3R_7870231_7872118_-_circRNA_FBgn0037525	8	low
dmc_5815	3R_8389976_8402875_-_circRNA_FBgn0266801	8	low
dmc_5893	3R_9573353_9573595_-_circRNA_FBgn0037715	8	low
dmc_5938	4_1181047_1181281_-_circRNA_FBgn0002521	8	low
dmc_6016	4_476962_478083_-_circRNA_FBgn0039908	8	low
dmc_6020	4_480034_481704_-_circRNA_FBgn0039908	8	low
dmc_6025	4_524330_526520_+_circRNA_FBgn0004607	8	low
dmc_6064	4_713857_717929_+_circRNA_FBgn0005558	8	low
dmc_6090	4_75067_87166_+_circRNA_FBgn0085432	8	low
dmc_6164	X_10258877_10259488_-_circRNA_FBgn0263220	8	low
dmc_6169	X_10420830_10452492_-_circRNA_FBgn0052683	8	low
dmc_6172	X_10479835_10480024_+_circRNA_FBgn0030208	8	low
dmc_6184	X_10699256_10701121_+_circRNA_FBgn0052677	8	low
dmc_6198	X_10977715_10983891_-_circRNA_FBgn0259241	8	low
dmc_6234	X_11397824_11402787_+_circRNA_FBgn0001624	8	low
dmc_6236	X_11400787_11402787_+_circRNA_FBgn0001624	8	low
dmc_6313	X_12316763_12319427_+_circRNA_FBgn0267001	8	low
dmc_6395	X_13575901_13580185_+_circRNA_FBgn0086674	8	low
dmc_6407	X_13701096_13701353_-_circRNA_FBgn0030512	8	low
dmc_6468	X_14986272_14990432_+_circRNA_FBgn0000535	8	low
dmc_6752	X_18987175_19004642_+_circRNA_FBgn0264090	8	low
dmc_6754	X_19010973_19013399_+_circRNA_FBgn0264090	8	low
dmc_6970	X_3374939_3376233_+_circRNA_FBgn0262656	8	low
dmc_6973	X_3519824_3520133_-_circRNA_FBgn0052791	8	low
dmc_7030	X_4947606_4948197_+_circRNA_FBgn0004368	8	low
dmc_7080	X_5641892_5643449_-_circRNA_FBgn0259994	8	low
dmc_7158	X_7031834_7032286_-_circRNA_FBgn0029930	8	low
dmc_7270	X_9097354_9098413_-_circRNA_FBgn0030087	8	low
dmc_7298	X_9836313_9836806_+_circRNA_FBgn0052698	8	low
dmc_48	2L_10619879_10625343_+_circRNA_FBgn0051721	7	low
dmc_53	2L_10812286_10813445_-_circRNA_FBgn0011676	7	low
dmc_168	2L_13352800_13353834_-_circRNA_FBgn0032506	7	low
dmc_214	2L_14195732_14196247_-_circRNA_FBgn0016930	7	low
dmc_364	2L_17708033_17709621_-_circRNA_FBgn0015609	7	low
dmc_494	2L_19928622_19929354_+_circRNA_FBgn0263873	7	low
dmc_500	2L_20054076_20055109_+_circRNA_FBgn0032840	7	low
dmc_512	2L_20339244_20339693_+_circRNA_FBgn0003475	7	low
dmc_573	2L_21273323_21281337_+_circRNA_FBgn0032938	7	low
dmc_576	2L_21297694_21301527_-_circRNA_FBgn0032940	7	low
dmc_620	2L_22154797_22156815_+_circRNA_FBgn0261802	7	low
dmc_626	2L_22535616_22536378_-_circRNA_FBgn0064225	7	low
dmc_639	2L_22849213_22849770_+_circRNA_FBgn0041004	7	low
dmc_688	2L_2960689_2961996_+_circRNA_FBgn0010263	7	low
dmc_698	2L_3080650_3098065_-_circRNA_FBgn0015600	7	low
dmc_717	2L_3352475_3353714_-_circRNA_FBgn0020445	7	low
dmc_731	2L_3499833_3500000_-_ciRNA_FBgn0014396	7	low
dmc_770	2L_4212416_4217976_-_circRNA_FBgn0001075	7	low
dmc_819	2L_4843539_4844772_-_circRNA_FBgn0031637	7	low
dmc_821	2L_4854397_4874169_+_circRNA_FBgn0051660	7	low
dmc_841	2L_5048790_5050017_-_circRNA_FBgn0031675	7	low
dmc_870	2L_5611027_5611289_-_circRNA_FBgn0031725	7	low
dmc_919	2L_6290543_6291378_+_circRNA_FBgn0053531	7	low
dmc_925	2L_6303094_6303850_+_circRNA_FBgn0053531	7	low
dmc_946	2L_6576040_6579381_-_circRNA_FBgn0031835	7	low
dmc_966	2L_6734650_6735459_+_circRNA_FBgn0031853	7	low
dmc_983	2L_705870_707867_-_circRNA_FBgn0000497	7	low
dmc_1147	2L_9722760_9727256_-_circRNA_FBgn0028704	7	low
dmc_1206	2R_10325189_10332367_-_circRNA_FBgn0261698	7	low
dmc_1222	2R_10455283_10456157_-_circRNA_FBgn0033524	7	low
dmc_1333	2R_13067353_13068236_-_circRNA_FBgn0033791	7	low
dmc_1367	2R_13706434_13719215_+_circRNA_FBgn0000633	7	low
dmc_1448	2R_14763830_14768370_-_circRNA_FBgn0020767	7	low
dmc_1517	2R_15456434_15461226_+_circRNA_FBgn0263980	7	low
dmc_1531	2R_15630709_15637935_+_circRNA_FBgn0260429	7	low
dmc_1604	2R_16425740_16428532_+_circRNA_FBgn0264273	7	low
dmc_1621	2R_16643497_16645457_+_circRNA_FBgn0024232	7	low
dmc_1654	2R_17051821_17053144_+_circRNA_FBgn0034184	7	low
dmc_1668	2R_17351093_17351264_+_circRNA_FBgn0265487	7	low
dmc_1671	2R_17359305_17362097_+_circRNA_FBgn0265487	7	low
dmc_1674	2R_17361112_17373161_+_circRNA_FBgn0265487	7	low
dmc_1696	2R_17529981_17532182_-_circRNA_FBgn0263197	7	low
dmc_1792	2R_18707097_18707292_+_circRNA_FBgn0034379	7	low
dmc_1798	2R_18768274_18770564_+_circRNA_FBgn0034389	7	low
dmc_1875	2R_19470596_19473967_+_circRNA_FBgn0260934	7	low
dmc_1887	2R_19532169_19532711_-_circRNA_FBgn0003435	7	low
dmc_1929	2R_20726044_20747522_+_circRNA_FBgn0040726	7	low
dmc_1931	2R_20734169_20746102_+_circRNA_FBgn0040726	7	low
dmc_1990	2R_21719761_21719854_-_ciRNA_FBgn0050404	7	low
dmc_1994	2R_21921516_21930350_+_circRNA_FBgn0085397	7	low
dmc_2153	2R_24418620_24419276_-_circRNA_FBgn0259210	7	low
dmc_2155	2R_24421340_24426001_-_circRNA_FBgn0259210	7	low
dmc_2186	2R_24771848_24772795_-_circRNA_FBgn0035060	7	low
dmc_2228	2R_2954996_2963222_-_circRNA_FBgn0020908	7	low
dmc_2240	2R_4336376_4336583_-_circRNA_FBgn0260798	7	low
dmc_2423	2R_7361717_7363194_-_circRNA_FBgn0033159	7	low
dmc_2431	2R_7425152_7426239_+_circRNA_FBgn0003460	7	low
dmc_2448	2R_7589266_7589708_-_circRNA_FBgn0033195	7	low
dmc_2454	2R_7605943_7606244_-_circRNA_FBgn0033196	7	low
dmc_2470	2R_7686543_7688293_-_circRNA_FBgn0033212	7	low
dmc_2492	2R_7853405_7854720_-_circRNA_FBgn0085390	7	low
dmc_2536	2R_8521113_8522728_-_circRNA_FBgn0050361	7	low
dmc_2625	2R_9476100_9477137_+_circRNA_FBgn0259234	7	low
dmc_2657	2R_9769008_9772649_-_circRNA_FBgn0027589	7	low
dmc_2670	2R_9888736_9889124_-_circRNA_FBgn0033463	7	low
dmc_2682	2R_9934318_9940953_-_circRNA_FBgn0011656	7	low
dmc_2732	3L_10646862_10659668_-_circRNA_FBgn0052066	7	low
dmc_2750	3L_11150872_11160932_+_circRNA_FBgn0052082	7	low
dmc_2795	3L_12347193_12348139_-_circRNA_FBgn0036278	7	low
dmc_2860	3L_13883263_13889679_-_circRNA_FBgn0264006	7	low
dmc_2934	3L_1526659_1528076_-_circRNA_FBgn0035227	7	low
dmc_2951	3L_15840731_15841129_-_circRNA_FBgn0052150	7	low
dmc_3006	3L_16507333_16508065_-_circRNA_FBgn0263131	7	low
dmc_3092	3L_17554934_17556419_-_circRNA_FBgn0025455	7	low
dmc_3133	3L_18662623_18664820_+_circRNA_FBgn0036801	7	low
dmc_3136	3L_18753017_18755504_-_circRNA_FBgn0001078	7	low
dmc_3222	3L_20272986_20278870_-_circRNA_FBgn0052227	7	low
dmc_3225	3L_20305510_20305904_-_circRNA_FBgn0052225	7	low
dmc_3294	3L_2124181_2126670_-_circRNA_FBgn0052311	7	low
dmc_3338	3L_22302794_22304529_-_circRNA_FBgn0004449	7	low
dmc_3376	3L_23247006_23278462_+_circRNA_FBgn0266347	7	low
dmc_3393	3L_23618473_23649372_+_circRNA_FBgn0250816	7	low
dmc_3395	3L_2373128_2373444_-_circRNA_FBgn0035335	7	low
dmc_3507	3L_2796291_2796678_-_circRNA_FBgn0263392	7	low
dmc_3615	3L_4336268_4338182_-_circRNA_FBgn0035533	7	low
dmc_3638	3L_4642676_4647024_-_circRNA_FBgn0262870	7	low
dmc_3653	3L_4673172_4675947_-_circRNA_FBgn0262870	7	low
dmc_3703	3L_5673546_5726594_+_circRNA_FBgn0085447	7	low
dmc_3713	3L_5703924_5722568_+_circRNA_FBgn0085447	7	low
dmc_3716	3L_5703924_5731636_+_circRNA_FBgn0085447	7	low
dmc_3726	3L_5720876_5722568_+_circRNA_FBgn0085447	7	low
dmc_3822	3L_7272513_7273608_-_circRNA_FBgn0035756	7	low
dmc_3961	3L_8742105_8742423_-_circRNA_FBgn0003149	7	low
dmc_4063	3L_9752875_9753433_-_circRNA_FBgn0259163	7	low
dmc_4115	3R_10605087_10605368_-_circRNA_FBgn0001235	7	low
dmc_4133	3R_11012013_11023817_+_circRNA_FBgn0083950	7	low
dmc_4291	3R_14341221_14350003_-_circRNA_FBgn0024321	7	low
dmc_4314	3R_14668865_14670842_-_circRNA_FBgn0265140	7	low
dmc_4334	3R_15142728_15143826_-_circRNA_FBgn0266064	7	low
dmc_4396	3R_16292723_16295820_+_circRNA_FBgn0250823	7	low
dmc_4404	3R_16296661_16298550_+_circRNA_FBgn0250823	7	low
dmc_4431	3R_16576922_16579147_-_circRNA_FBgn0020907	7	low
dmc_4483	3R_17777947_17784095_-_circRNA_FBgn0262562	7	low
dmc_4490	3R_17864369_17866196_+_circRNA_FBgn0261649	7	low
dmc_4583	3R_19477451_19481662_+_circRNA_FBgn0260003	7	low
dmc_4609	3R_19752528_19756121_+_circRNA_FBgn0024963	7	low
dmc_4719	3R_21120833_21121219_-_circRNA_FBgn0023423	7	low
dmc_4810	3R_22480774_22481126_+_circRNA_FBgn0038975	7	low
dmc_4946	3R_24219599_24220563_-_circRNA_FBgn0011725	7	low
dmc_4963	3R_24404681_24405429_-_circRNA_FBgn0000036	7	low
dmc_5031	3R_24694956_24698269_+_circRNA_FBgn0003429	7	low
dmc_5033	3R_24694956_24700729_+_circRNA_FBgn0003429	7	low
dmc_5049	3R_24856001_24856243_-_circRNA_FBgn0051119	7	low
dmc_5065	3R_25203701_25204842_-_circRNA_FBgn0022800	7	low
dmc_5138	3R_26578720_26581022_+_circRNA_FBgn0263289	7	low
dmc_5159	3R_26924633_26926431_+_circRNA_FBgn0015541	7	low
dmc_5305	3R_29177599_29178819_-_circRNA_FBgn0039647	7	low
dmc_5306	3R_29178666_29181872_-_circRNA_FBgn0039647	7	low
dmc_5319	3R_29424431_29427090_+_circRNA_FBgn0004369	7	low
dmc_5356	3R_30109294_30110618_+_circRNA_FBgn0266411	7	low
dmc_5386	3R_30816874_30817309_+_circRNA_FBgn0027598	7	low
dmc_5409	3R_31154026_31158395_+_circRNA_FBgn0013973	7	low
dmc_5441	3R_31351267_31353618_+_circRNA_FBgn0085376	7	low
dmc_5492	3R_31881747_31932614_-_circRNA_FBgn0011224	7	low
dmc_5531	3R_4295119_4295700_+_circRNA_FBgn0041605	7	low
dmc_5582	3R_4707025_4708106_+_circRNA_FBgn0263346	7	low
dmc_5593	3R_4799691_4800678_-_circRNA_FBgn0260794	7	low
dmc_5628	3R_5295640_5299573_-_circRNA_FBgn0013576	7	low
dmc_5631	3R_5299469_5314305_-_circRNA_FBgn0013576	7	low
dmc_5688	3R_5879573_5887285_-_circRNA_FBgn0083949	7	low
dmc_5711	3R_6354913_6357340_+_circRNA_FBgn0267698	7	low
dmc_5772	3R_7495932_7497365_-_circRNA_FBgn0015577	7	low
dmc_5778	3R_7603103_7605468_-_circRNA_FBgn0083963	7	low
dmc_5837	3R_8796704_8798046_-_circRNA_FBgn0046874	7	low
dmc_5845	3R_8832141_8835510_-_circRNA_FBgn0262614	7	low
dmc_5894	3R_9621518_9622774_+_circRNA_FBgn0037720	7	low
dmc_5937	4_1173805_1181281_-_circRNA_FBgn0002521	7	low
dmc_6041	4_619847_620177_+_circRNA_FBgn0025936	7	low
dmc_6110	4_882960_885891_-_circRNA_FBgn0025726	7	low
dmc_6186	X_10750925_10753676_-_circRNA_FBgn0030230	7	low
dmc_6204	X_11224988_11226078_-_circRNA_FBgn0265595	7	low
dmc_6261	X_11823282_11824478_+_circRNA_FBgn0266019	7	low
dmc_6389	X_13499797_13506230_+_circRNA_FBgn0265416	7	low
dmc_6412	X_13750585_13752027_-_circRNA_FBgn0030520	7	low
dmc_6457	X_14840872_14925684_+_circRNA_FBgn0264078	7	low
dmc_6467	X_14971098_14971798_+_circRNA_FBgn0000535	7	low
dmc_6561	X_1624137_1624707_+_circRNA_FBgn0000210	7	low
dmc_6562	X_16280885_16281273_+_circRNA_FBgn0000536	7	low
dmc_6583	X_16474446_16474641_-_circRNA_FBgn0264255	7	low
dmc_6586	X_16482625_16483859_-_circRNA_FBgn0264255	7	low
dmc_6587	X_16483677_16504298_-_circRNA_FBgn0264255	7	low
dmc_6599	X_16488986_16504298_-_circRNA_FBgn0264255	7	low
dmc_6781	X_19575357_19577594_-_circRNA_FBgn0031030	7	low
dmc_6966	X_3321040_3332546_+_circRNA_FBgn0000479	7	low
dmc_6969	X_3334144_3334648_+_circRNA_FBgn0000479	7	low
dmc_7078	X_5633870_5634425_-_circRNA_FBgn0259994	7	low
dmc_7146	X_6723379_6724382_-_circRNA_FBgn0029896	7	low
dmc_7218	X_818405_820078_-_circRNA_FBgn0264449	7	low
dmc_7266	X_9024260_9024787_+_circRNA_FBgn0261549	7	low
dmc_7	2L_10096913_10098010_-_circRNA_FBgn0265002	6	low
dmc_44	2L_10619879_10620175_+_circRNA_FBgn0051721	6	low
dmc_62	2L_10822967_10823852_-_circRNA_FBgn0011676	6	low
dmc_66	2L_108587_112019_+_circRNA_FBgn0005278	6	low
dmc_82	2L_11162261_11163949_-_circRNA_FBgn0259822	6	low
dmc_85	2L_11165563_11166143_-_circRNA_FBgn0259822	6	low
dmc_86	2L_11165584_11166143_-_circRNA_FBgn0259822	6	low
dmc_113	2L_12054302_12055359_-_circRNA_FBgn0028425	6	low
dmc_152	2L_12997461_12997923_-_circRNA_FBgn0032465	6	low
dmc_193	2L_1386847_1387526_-_circRNA_FBgn0002543	6	low
dmc_227	2L_14911970_14914449_-_circRNA_FBgn0259213	6	low
dmc_234	2L_14932513_14935014_-_circRNA_FBgn0259213	6	low
dmc_300	2L_16690901_16696762_+_circRNA_FBgn0261278	6	low
dmc_320	2L_16827720_16827889_+_circRNA_FBgn0051739	6	low
dmc_340	2L_1743344_1743779_+_circRNA_FBgn0264494	6	low
dmc_363	2L_17667701_17668110_-_circRNA_FBgn0015609	6	low
dmc_401	2L_18383401_18384893_+_circRNA_FBgn0000636	6	low
dmc_490	2L_19908758_19910432_+_circRNA_FBgn0263873	6	low
dmc_518	2L_20343598_20343947_+_circRNA_FBgn0003475	6	low
dmc_562	2L_21124134_21126374_+_circRNA_FBgn0040297	6	low
dmc_567	2L_21137514_21138030_-_circRNA_FBgn0023388	6	low
dmc_628	2L_226115_232379_-_circRNA_FBgn0266557	6	low
dmc_630	2L_22675923_22688609_-_circRNA_FBgn0058006	6	low
dmc_651	2L_2310125_2310870_-_circRNA_FBgn0031413	6	low
dmc_671	2L_2785538_2798836_-_circRNA_FBgn0004242	6	low
dmc_718	2L_335414_336546_+_circRNA_FBgn0004611	6	low
dmc_740	2L_3638938_3640517_-_circRNA_FBgn0000721	6	low
dmc_757	2L_3878894_3887556_-_circRNA_FBgn0000256	6	low
dmc_760	2L_3916780_3919794_-_circRNA_FBgn0051774	6	low
dmc_817	2L_4837694_4837844_-_ciRNA_FBgn0031635	6	low
dmc_887	2L_5947017_5947332_+_circRNA_FBgn0001128	6	low
dmc_935	2L_6451617_6453057_-_circRNA_FBgn0031814	6	low
dmc_958	2L_6697009_6700619_-_circRNA_FBgn0031850	6	low
dmc_985	2L_7107140_7118923_-_circRNA_FBgn0085407	6	low
dmc_1033	2L_7711512_7711612_+_ciRNA_FBgn0012018	6	low
dmc_1057	2L_8106839_8107880_+_circRNA_FBgn0261822	6	low
dmc_1061	2L_8153834_8154052_+_circRNA_FBgn0263256	6	low
dmc_1073	2L_8247059_8250128_-_circRNA_FBgn0032010	6	low
dmc_1077	2L_8283408_8298340_-_circRNA_FBgn0003502	6	low
dmc_1079	2L_8283868_8284220_-_circRNA_FBgn0003502	6	low
dmc_1116	2L_9059470_9060926_-_circRNA_FBgn0051708	6	low
dmc_1191	2R_10148632_10151052_-_circRNA_FBgn0033494	6	low
dmc_1194	2R_10153807_10154259_-_circRNA_FBgn0033494	6	low
dmc_1200	2R_10294611_10295323_+_circRNA_FBgn0033504	6	low
dmc_1237	2R_10754908_10794484_-_circRNA_FBgn0053144	6	low
dmc_1269	2R_11591684_11592175_-_circRNA_FBgn0033636	6	low
dmc_1273	2R_11669266_11670201_+_circRNA_FBgn0050035	6	low
dmc_1280	2R_11902357_11902840_-_circRNA_FBgn0260959	6	low
dmc_1320	2R_12738435_12747747_+_circRNA_FBgn0261545	6	low
dmc_1344	2R_13186272_13187908_-_circRNA_FBgn0033802	6	low
dmc_1356	2R_13444427_13445590_-_circRNA_FBgn0013765	6	low
dmc_1449	2R_14793501_14793840_-_circRNA_FBgn0001319	6	low
dmc_1460	2R_14943198_14944058_+_circRNA_FBgn0033985	6	low
dmc_1541	2R_15665312_15667865_-_circRNA_FBgn0023441	6	low
dmc_1596	2R_16420280_16424651_+_circRNA_FBgn0264273	6	low
dmc_1653	2R_17050008_17051164_+_circRNA_FBgn0034184	6	low
dmc_1664	2R_17275409_17352305_+_circRNA_FBgn0265487	6	low
dmc_1665	2R_17275409_17359557_+_circRNA_FBgn0265487	6	low
dmc_1681	2R_17521705_17521900_-_circRNA_FBgn0263197	6	low
dmc_1701	2R_17578553_17578728_-_circRNA_FBgn0034246	6	low
dmc_1704	2R_17611314_17615135_-_circRNA_FBgn0034253	6	low
dmc_1724	2R_17827133_17828009_+_circRNA_FBgn0259211	6	low
dmc_1727	2R_17830996_17831765_+_circRNA_FBgn0259211	6	low
dmc_1732	2R_17874933_17902079_+_circRNA_FBgn0011589	6	low
dmc_1805	2R_18989775_18994059_+_circRNA_FBgn0265356	6	low
dmc_1814	2R_19089853_19091458_+_circRNA_FBgn0004168	6	low
dmc_1847	2R_19238151_19238434_+_circRNA_FBgn0010434	6	low
dmc_1917	2R_20595556_20597591_+_circRNA_FBgn0267791	6	low
dmc_1997	2R_21994613_21998974_-_circRNA_FBgn0085399	6	low
dmc_2027	2R_22466477_22470876_+_circRNA_FBgn0034731	6	low
dmc_2031	2R_22540436_22540977_-_circRNA_FBgn0003175	6	low
dmc_2057	2R_22878155_22880042_+_circRNA_FBgn0034789	6	low
dmc_2095	2R_23665293_23666035_+_circRNA_FBgn0266377	6	low
dmc_2111	2R_23757414_23758602_-_circRNA_FBgn0034903	6	low
dmc_2179	2R_24682213_24682441_-_circRNA_FBgn0035049	6	low
dmc_2204	2R_24934057_24934835_-_circRNA_FBgn0043792	6	low
dmc_2274	2R_5201445_5204278_-_circRNA_FBgn0053554	6	low
dmc_2289	2R_5320247_5320615_+_circRNA_FBgn0261403	6	low
dmc_2319	2R_5767284_5770605_+_circRNA_FBgn0266580	6	low
dmc_2376	2R_6864277_6866941_-_circRNA_FBgn0265935	6	low
dmc_2394	2R_6934805_6936195_-_circRNA_FBgn0053558	6	low
dmc_2457	2R_7634215_7638905_+_circRNA_FBgn0263077	6	low
dmc_2468	2R_7684973_7688293_-_circRNA_FBgn0033212	6	low
dmc_2488	2R_7847431_7851052_-_circRNA_FBgn0085390	6	low
dmc_2549	2R_8752408_8754933_+_circRNA_FBgn0027585	6	low
dmc_2614	2R_9370248_9374597_-_circRNA_FBgn0033405	6	low
dmc_2654	2R_9756037_9760014_+_circRNA_FBgn0005614	6	low
dmc_2692	3L_10003583_10004101_+_circRNA_FBgn0040823	6	low
dmc_2756	3L_11160932_11161458_+_ciRNA_FBgn0052082	6	low
dmc_2778	3L_12000272_12001090_-_circRNA_FBgn0036239	6	low
dmc_2867	3L_13960621_13961103_+_circRNA_FBgn0052137	6	low
dmc_2882	3L_14118444_14126198_-_circRNA_FBgn0042630	6	low
dmc_2935	3L_1527189_1528076_-_circRNA_FBgn0035227	6	low
dmc_2973	3L_16066612_16068943_+_circRNA_FBgn0005536	6	low
dmc_3026	3L_16651132_16651535_-_circRNA_FBgn0260960	6	low
dmc_3105	3L_17715966_17738926_+_circRNA_FBgn0052183	6	low
dmc_3135	3L_18753017_18754633_-_circRNA_FBgn0001078	6	low
dmc_3156	3L_19364619_19373583_-_circRNA_FBgn0052206	6	low
dmc_3205	3L_19974267_19975102_+_circRNA_FBgn0004852	6	low
dmc_3218	3L_20239862_20240532_-_circRNA_FBgn0036958	6	low
dmc_3289	3L_21213843_21215112_+_circRNA_FBgn0037060	6	low
dmc_3400	3L_23889104_23912455_-_circRNA_FBgn0058470	6	low
dmc_3478	3L_2633537_2633809_+_circRNA_FBgn0035357	6	low
dmc_3569	3L_3780422_3781412_-_circRNA_FBgn0052264	6	low
dmc_3618	3L_443219_445911_-_circRNA_FBgn0001316	6	low
dmc_3646	3L_4659479_4660409_-_circRNA_FBgn0262870	6	low
dmc_3724	3L_5716096_5731636_+_circRNA_FBgn0085447	6	low
dmc_3807	3L_7048841_7050695_+_circRNA_FBgn0260660	6	low
dmc_3834	3L_7513817_7514354_+_circRNA_FBgn0035793	6	low
dmc_3839	3L_7602787_7603489_+_circRNA_FBgn0035802	6	low
dmc_3866	3L_7932776_7933234_-_circRNA_FBgn0024187	6	low
dmc_3890	3L_8265893_8267073_+_circRNA_FBgn0263219	6	low
dmc_3956	3L_8626960_8627730_+_circRNA_FBgn0035917	6	low
dmc_3982	3L_9107341_9113487_-_circRNA_FBgn0011206	6	low
dmc_3985	3L_9112633_9123776_-_circRNA_FBgn0011206	6	low
dmc_4033	3L_9653484_9653793_+_circRNA_FBgn0053696	6	low
dmc_4061	3L_9750052_9750299_-_circRNA_FBgn0259163	6	low
dmc_4071	3L_980950_986044_+_circRNA_FBgn0264574	6	low
dmc_4076	3L_984136_984276_+_circRNA_FBgn0264574	6	low
dmc_4123	3R_10837856_10841984_+_circRNA_FBgn0261053	6	low
dmc_4137	3R_11023467_11032671_+_circRNA_FBgn0083950	6	low
dmc_4177	3R_11801951_11802691_-_circRNA_FBgn0051116	6	low
dmc_4178	3R_11810363_11811135_-_circRNA_FBgn0051116	6	low
dmc_4227	3R_13232678_13237278_-_circRNA_FBgn0000024	6	low
dmc_4230	3R_13243218_13244131_-_circRNA_FBgn0000024	6	low
dmc_4237	3R_13378401_13379110_-_circRNA_FBgn0038143	6	low
dmc_4262	3R_13756375_13760362_+_circRNA_FBgn0085412	6	low
dmc_4298	3R_14427036_14433205_-_circRNA_FBgn0086901	6	low
dmc_4302	3R_14525208_14530230_-_circRNA_FBgn0038237	6	low
dmc_4343	3R_15284612_15299347_+_circRNA_FBgn0003721	6	low
dmc_4357	3R_15385105_15390102_+_circRNA_FBgn0262483	6	low
dmc_4372	3R_15951601_15955205_+_circRNA_FBgn0013334	6	low
dmc_4451	3R_17110213_17117301_-_circRNA_FBgn0014141	6	low
dmc_4464	3R_17476458_17477058_-_circRNA_FBgn0261046	6	low
dmc_4482	3R_17777947_17780786_-_circRNA_FBgn0262562	6	low
dmc_4493	3R_17881177_17886541_-_circRNA_FBgn0053547	6	low
dmc_4518	3R_18171528_18177048_+_circRNA_FBgn0042693	6	low
dmc_4549	3R_18937522_18943115_+_circRNA_FBgn0261262	6	low
dmc_4579	3R_19381539_19385067_-_circRNA_FBgn0086613	6	low
dmc_4611	3R_19753747_19761034_+_circRNA_FBgn0024963	6	low
dmc_4735	3R_21334526_21337824_-_circRNA_FBgn0038881	6	low
dmc_4745	3R_21673305_21673720_-_circRNA_FBgn0051176	6	low
dmc_4753	3R_21791530_21792146_-_circRNA_FBgn0013759	6	low
dmc_4805	3R_22365275_22365469_-_circRNA_FBgn0038950	6	low
dmc_4806	3R_22412909_22413279_+_circRNA_FBgn0261279	6	low
dmc_4960	3R_24308195_24308849_+_circRNA_FBgn0259685	6	low
dmc_4998	3R_24679485_24691933_+_circRNA_FBgn0003429	6	low
dmc_5026	3R_24693771_24698269_+_circRNA_FBgn0003429	6	low
dmc_5028	3R_24693771_24706304_+_circRNA_FBgn0003429	6	low
dmc_5029	3R_24694956_24695417_+_circRNA_FBgn0003429	6	low
dmc_5042	3R_24705551_24706304_+_circRNA_FBgn0003429	6	low
dmc_5083	3R_25709290_25713961_-_circRNA_FBgn0051092	6	low
dmc_5092	3R_25747006_25748225_-_circRNA_FBgn0066101	6	low
dmc_5107	3R_26045468_26045827_+_circRNA_FBgn0001139	6	low
dmc_5134	3R_26576356_26581022_+_circRNA_FBgn0263289	6	low
dmc_5147	3R_26662991_26663696_-_circRNA_FBgn0250908	6	low
dmc_5178	3R_27232472_27233681_-_circRNA_FBgn0051064	6	low
dmc_5184	3R_27292018_27292125_-_ciRNA_FBgn0040609	6	low
dmc_5382	3R_30585074_30585591_-_circRNA_FBgn0039789	6	low
dmc_5403	3R_31150393_31158395_+_circRNA_FBgn0013973	6	low
dmc_5413	3R_31163539_31168461_-_circRNA_FBgn0086704	6	low
dmc_5415	3R_31171008_31171632_+_circRNA_FBgn0013973	6	low
dmc_5424	3R_31217240_31217739_-_ciRNA_FBgn0039830	6	low
dmc_5433	3R_31240991_31242774_-_circRNA_FBgn0051005	6	low
dmc_5482	3R_31865131_31874099_-_circRNA_FBgn0011224	6	low
dmc_5553	3R_4470992_4471113_-_ciRNA_FBgn0051523	6	low
dmc_5604	3R_5165337_5167265_+_circRNA_FBgn0037295	6	low
dmc_5641	3R_5531659_5533348_+_circRNA_FBgn0010051	6	low
dmc_5767	3R_7257123_7257493_-_circRNA_FBgn0001112	6	low
dmc_5780	3R_7662251_7667835_+_circRNA_FBgn0051146	6	low
dmc_5812	3R_8388583_8402875_-_circRNA_FBgn0266801	6	low
dmc_5963	4_1254005_1255998_+_circRNA_FBgn0053653	6	low
dmc_5971	4_1264655_1265409_+_circRNA_FBgn0053653	6	low
dmc_5975	4_187996_189248_-_circRNA_FBgn0039890	6	low
dmc_6013	4_474452_474768_-_circRNA_FBgn0039908	6	low
dmc_6083	4_735904_742550_+_circRNA_FBgn0005666	6	low
dmc_6098	4_85711_87166_+_circRNA_FBgn0085432	6	low
dmc_6125	4_94422_94615_+_circRNA_FBgn0085432	6	low
dmc_6132	4_97821_99475_+_circRNA_FBgn0085432	6	low
dmc_6170	X_10424806_10427517_-_circRNA_FBgn0052683	6	low
dmc_6171	X_10471617_10472143_-_circRNA_FBgn0261710	6	low
dmc_6207	X_11236619_11247672_-_circRNA_FBgn0265595	6	low
dmc_6226	X_11394222_11396103_+_circRNA_FBgn0001624	6	low
dmc_6253	X_11697065_11697751_+_circRNA_FBgn0011754	6	low
dmc_6267	X_11946494_11948836_-_circRNA_FBgn0263111	6	low
dmc_6305	X_12276511_12295684_+_circRNA_FBgn0267001	6	low
dmc_6328	X_12637050_12637324_+_circRNA_FBgn0030412	6	low
dmc_6410	X_13709828_13710395_+_circRNA_FBgn0265726	6	low
dmc_6515	X_15589624_15590953_-_circRNA_FBgn0030662	6	low
dmc_6518	X_15755346_15755992_-_circRNA_FBgn0030685	6	low
dmc_6540	X_15936798_15938335_-_circRNA_FBgn0045073	6	low
dmc_6588	X_16486340_16489877_-_circRNA_FBgn0264255	6	low
dmc_6663	X_17643013_17644178_-_circRNA_FBgn0026375	6	low
dmc_6679	X_1778814_1779369_+_circRNA_FBgn0026086	6	low
dmc_6683	X_17868981_17870657_-_circRNA_FBgn0259168	6	low
dmc_6721	X_18328949_18330519_-_circRNA_FBgn0030913	6	low
dmc_6780	X_19533990_19534356_-_circRNA_FBgn0052532	6	low
dmc_6803	X_2019057_2019737_+_circRNA_FBgn0261954	6	low
dmc_6890	X_22590662_22610929_-_circRNA_FBgn0052499	6	low
dmc_6928	X_2521533_2522421_-_circRNA_FBgn0261451	6	low
dmc_6929	X_2521533_2524402_-_circRNA_FBgn0261451	6	low
dmc_6976	X_3522211_3524031_-_circRNA_FBgn0052791	6	low
dmc_7009	X_4349003_4353613_+_circRNA_FBgn0262738	6	low
dmc_7151	X_6805677_6806218_+_circRNA_FBgn0029903	6	low
dmc_7189	X_7660405_7661138_+_circRNA_FBgn0004198	6	low
dmc_7221	X_8191811_8210680_+_circRNA_FBgn0261873	6	low
dmc_2	2L_10036817_10037279_+_circRNA_FBgn0027600	5	low
dmc_4	2L_10080374_10081946_-_circRNA_FBgn0265002	5	low
dmc_9	2L_10096913_10178477_-_circRNA_FBgn0265002	5	low
dmc_109	2L_11850389_11852221_+_circRNA_FBgn0032382	5	low
dmc_131	2L_12359600_12362649_+_circRNA_FBgn0262475	5	low
dmc_134	2L_12389189_12389670_+_circRNA_FBgn0262475	5	low
dmc_140	2L_12431723_12432121_-_ciRNA_FBgn0265298	5	low
dmc_191	2L_13689355_13690531_-_circRNA_FBgn0051814	5	low
dmc_200	2L_1394191_1394758_-_circRNA_FBgn0002543	5	low
dmc_204	2L_1394473_1397252_-_circRNA_FBgn0002543	5	low
dmc_283	2L_16314450_16314858_-_circRNA_FBgn0000250	5	low
dmc_400	2L_18270987_18271927_-_circRNA_FBgn0261804	5	low
dmc_448	2L_1933805_1934328_+_circRNA_FBgn0031374	5	low
dmc_469	2L_19644267_19717454_+_circRNA_FBgn0000464	5	low
dmc_520	2L_20360012_20360812_+_circRNA_FBgn0015803	5	low
dmc_524	2L_20420318_20421117_+_circRNA_FBgn0032859	5	low
dmc_532	2L_20648188_20648248_+_circRNA_FBgn0259936	5	low
dmc_564	2L_21127849_21129082_+_circRNA_FBgn0040297	5	low
dmc_725	2L_337937_340855_+_circRNA_FBgn0004611	5	low
dmc_734	2L_3502154_3502415_-_ciRNA_FBgn0014396	5	low
dmc_810	2L_4705477_4705823_+_circRNA_FBgn0085380	5	low
dmc_824	2L_4870477_4872693_+_circRNA_FBgn0051660	5	low
dmc_866	2L_5603908_5604868_-_circRNA_FBgn0031725	5	low
dmc_902	2L_6190438_6192859_+_circRNA_FBgn0085409	5	low
dmc_915	2L_6289764_6290691_+_circRNA_FBgn0053531	5	low
dmc_945	2L_6575848_6576366_-_circRNA_FBgn0031835	5	low
dmc_982	2L_7057674_7057835_+_ciRNA_FBgn0031885	5	low
dmc_1004	2L_7428679_7428857_+_ciRNA_FBgn0031912	5	low
dmc_1051	2L_7875212_7876164_-_circRNA_FBgn0031959	5	low
dmc_1054	2L_8070635_8071048_-_circRNA_FBgn0011230	5	low
dmc_1100	2L_8654104_8655372_+_circRNA_FBgn0011259	5	low
dmc_1145	2L_9717869_9722954_-_circRNA_FBgn0028704	5	low
dmc_1170	2R_10031588_10032125_-_circRNA_FBgn0033474	5	low
dmc_1190	2R_10144871_10145058_+_circRNA_FBgn0033491	5	low
dmc_1198	2R_10293621_10295323_+_circRNA_FBgn0033504	5	low
dmc_1203	2R_10304623_10305102_+_circRNA_FBgn0033504	5	low
dmc_1214	2R_10334895_10357708_-_circRNA_FBgn0261698	5	low
dmc_1306	2R_12606914_12608178_+_circRNA_FBgn0027356	5	low
dmc_1327	2R_12999276_13004383_+_circRNA_FBgn0265623	5	low
dmc_1361	2R_13582798_13583582_-_circRNA_FBgn0027581	5	low
dmc_1383	2R_13813799_13815648_+_circRNA_FBgn0261041	5	low
dmc_1389	2R_13866701_13870696_-_circRNA_FBgn0013733	5	low
dmc_1416	2R_14174461_14176691_+_circRNA_FBgn0000289	5	low
dmc_1476	2R_15267229_15268384_-_circRNA_FBgn0265194	5	low
dmc_1478	2R_15267841_15270443_-_circRNA_FBgn0265194	5	low
dmc_1518	2R_15456434_15464686_+_circRNA_FBgn0263980	5	low
dmc_1520	2R_15465491_15465632_+_ciRNA_FBgn0263980	5	low
dmc_1543	2R_15667610_15672285_-_circRNA_FBgn0023441	5	low
dmc_1571	2R_15996740_15996894_-_ciRNA_FBgn0020236	5	low
dmc_1598	2R_16421680_16425969_+_circRNA_FBgn0264273	5	low
dmc_1611	2R_16525373_16531902_+_circRNA_FBgn0011260	5	low
dmc_1623	2R_16678980_16679279_-_circRNA_FBgn0050463	5	low
dmc_1651	2R_17035654_17036407_+_circRNA_FBgn0023172	5	low
dmc_1667	2R_17275409_17373161_+_circRNA_FBgn0265487	5	low
dmc_1676	2R_17371094_17373161_+_circRNA_FBgn0265487	5	low
dmc_1687	2R_17526833_17535061_-_circRNA_FBgn0263197	5	low
dmc_1723	2R_17820999_17831765_+_circRNA_FBgn0259211	5	low
dmc_1735	2R_17898250_17909243_+_circRNA_FBgn0011589	5	low
dmc_1747	2R_17978787_17979540_-_circRNA_FBgn0034286	5	low
dmc_1757	2R_18424126_18425034_+_circRNA_FBgn0034345	5	low
dmc_1771	2R_18474586_18477023_-_circRNA_FBgn0028496	5	low
dmc_1786	2R_18636142_18638617_-_circRNA_FBgn0050122	5	low
[truncated: 2,037 more rows]

## Sheet: 2) F_body
ID of reliable circular RNAs	Location, type and cognate gene of circular RNAs	fusion junction reads in R+	Group
dmc_3498	3L_27331993_27332346_+_circRNA_FBgn0024804	1364	high
dmc_2185	2R_24771724_24772795_-_circRNA_FBgn0035060	829	high
dmc_6007	4_449923_450509_+_circRNA_FBgn0016126	827	high
dmc_3495	3L_27292881_27293271_+_circRNA_FBgn0024804	606	high
dmc_2238	2R_3938551_3938885_-_circRNA_FBgn0262124	602	high
dmc_5909	4_1022241_1023680_-_circRNA_FBgn0025741	600	high
dmc_2291	2R_5423749_5424239_+_circRNA_FBgn0259247	560	high
dmc_6538	X_15936798_15937031_-_circRNA_FBgn0045073	406	high
dmc_2610	2R_9265489_9267976_-_circRNA_FBgn0020621	404	high
dmc_5123	3R_26554356_26555651_+_circRNA_FBgn0263289	350	high
dmc_1663	2R_17275409_17276063_+_circRNA_FBgn0265487	297	high
dmc_6439	X_14256484_14256757_+_circRNA_FBgn0002873	292	high
dmc_2850	3L_135457_136335_+_circRNA_FBgn0020386	280	high
dmc_2821	3L_12851308_12852277_+_circRNA_FBgn0036318	278	high
dmc_3932	3L_8469409_8469691_+_circRNA_FBgn0010825	249	high
dmc_5857	3R_8864785_8865299_-_circRNA_FBgn0262614	222	high
dmc_1961	2R_21204612_21205541_+_circRNA_FBgn0265191	189	high
dmc_6227	X_11395239_11396103_+_circRNA_FBgn0001624	188	high
dmc_549	2L_20881986_20882464_-_circRNA_FBgn0032901	183	high
dmc_6723	X_18372030_18373455_+_circRNA_FBgn0265784	179	high
dmc_4277	3R_14066540_14067152_+_circRNA_FBgn0038197	174	high
dmc_986	2L_7209348_7209653_-_circRNA_FBgn0031897	173	high
dmc_4342	3R_15284612_15285354_+_circRNA_FBgn0003721	169	high
dmc_2239	2R_4029740_4030297_+_circRNA_FBgn0046706	167	high
dmc_6320	X_12475639_12475997_+_circRNA_FBgn0259143	163	high
dmc_2236	2R_3933010_3933463_-_circRNA_FBgn0262124	162	high
dmc_5244	3R_28333708_28334707_-_circRNA_FBgn0261618	162	high
dmc_3931	3L_8469409_8469682_+_circRNA_FBgn0010825	161	high
dmc_1238	2R_1076634_1080441_+_circRNA_FBgn0003256	152	high
dmc_1314	2R_12722304_12723006_+_circRNA_FBgn0261545	150	high
dmc_2499	2R_7947604_7948520_-_circRNA_FBgn0033236	148	high
dmc_2312	2R_5716648_5717766_-_circRNA_FBgn0000099	147	high
dmc_5869	3R_9217986_9218763_-_circRNA_FBgn0003165	133	high
dmc_6153	X_1013939_1014140_+_circRNA_FBgn0003638	132	high
dmc_284	2L_16322959_16323517_-_circRNA_FBgn0000250	131	high
dmc_2285	2R_5316268_5320615_+_circRNA_FBgn0261403	126	high
dmc_2749	3L_11150872_11151557_+_circRNA_FBgn0052082	121	high
dmc_4591	3R_19493964_19494318_+_circRNA_FBgn0260003	119	high
dmc_4912	3R_23806625_23808029_-_circRNA_FBgn0053111	116	high
dmc_6146	X_10060447_10070300_-_circRNA_FBgn0030174	116	high
dmc_1130	2L_9233987_9235263_+_circRNA_FBgn0041092	113	high
dmc_3545	3L_3593328_3594742_+_circRNA_FBgn0005640	110	high
dmc_4345	3R_15295112_15295544_+_circRNA_FBgn0003721	110	high
dmc_2590	2R_9124743_9126213_-_circRNA_FBgn0027561	105	high
dmc_336	2L_1741659_1742260_+_circRNA_FBgn0264494	103	high
dmc_6624	X_16744613_16745953_-_circRNA_FBgn0027528	103	high
dmc_6497	X_15310377_15311216_+_circRNA_FBgn0261703	101	high
dmc_3360	3L_23007327_23007707_+_circRNA_FBgn0262509	98	high
dmc_6009	4_450241_450509_+_circRNA_FBgn0016126	97	high
dmc_4125	3R_10866528_10866976_-_circRNA_FBgn0267376	94	high
dmc_2105	2R_23722209_23722875_+_circRNA_FBgn0034897	93	high
dmc_3408	3L_24253792_24258636_+_circRNA_FBgn0011288	93	high
dmc_5158	3R_26924633_26925261_+_circRNA_FBgn0015541	92	high
dmc_6411	X_13750315_13752027_-_circRNA_FBgn0030520	92	high
dmc_7122	X_6576789_6577112_+_circRNA_FBgn0085446	91	high
dmc_2091	2R_23642238_23643272_+_circRNA_FBgn0004795	90	high
dmc_5082	3R_25709290_25710147_-_circRNA_FBgn0051092	88	high
dmc_5855	3R_8842669_8865299_-_circRNA_FBgn0262614	86	high
dmc_5873	3R_9354421_9355083_+_circRNA_FBgn0266410	85	high
dmc_6671	X_17684114_17684682_-_circRNA_FBgn0263258	85	high
dmc_1708	2R_17699857_17700185_+_circRNA_FBgn0045800	84	high
dmc_3871	3L_8098345_8099536_+_circRNA_FBgn0262579	84	high
dmc_7227	X_8223627_8224047_+_circRNA_FBgn0261873	82	high
dmc_1201	2R_10294611_10296047_+_circRNA_FBgn0033504	79	medium
dmc_5334	3R_29845598_29847071_+_circRNA_FBgn0039709	79	medium
dmc_6358	X_13085595_13087140_-_circRNA_FBgn0010303	77	medium
dmc_299	2L_16690901_16692124_+_circRNA_FBgn0261278	74	medium
dmc_3610	3L_4324921_4325410_-_circRNA_FBgn0035533	74	medium
dmc_4391	3R_16166535_16167265_+_circRNA_FBgn0063649	74	medium
dmc_2547	2R_8678429_8679134_+_circRNA_FBgn0263120	73	medium
dmc_7087	X_5761168_5762681_-_circRNA_FBgn0013987	73	medium
dmc_6403	X_13649376_13650067_+_circRNA_FBgn0030505	72	medium
dmc_6704	X_18113257_18114646_-_circRNA_FBgn0004028	72	medium
dmc_2963	3L_15946907_15947579_-_circRNA_FBgn0000489	71	medium
dmc_2253	2R_4606763_4607320_+_circRNA_FBgn0260799	70	medium
dmc_6952	X_289040_290596_-_circRNA_FBgn0040370	68	medium
dmc_2592	2R_9125550_9126213_-_circRNA_FBgn0027561	67	medium
dmc_7290	X_950363_950839_-_circRNA_FBgn0040350	67	medium
dmc_6366	X_13219747_13220146_-_circRNA_FBgn0004456	66	medium
dmc_1340	2R_13184776_13185175_-_circRNA_FBgn0033802	65	medium
dmc_1056	2L_8105691_8107880_+_circRNA_FBgn0261822	64	medium
dmc_2245	2R_4378368_4379155_-_circRNA_FBgn0260798	64	medium
dmc_2514	2R_8075472_8076448_+_circRNA_FBgn0020279	64	medium
dmc_3840	3L_7602787_7603962_+_circRNA_FBgn0035802	64	medium
dmc_1918	2R_20595556_20598694_+_circRNA_FBgn0267791	63	medium
dmc_1957	2R_21138225_21139232_-_circRNA_FBgn0034590	63	medium
dmc_1602	2R_16424037_16424651_+_circRNA_FBgn0264273	62	medium
dmc_2591	2R_9125550_9126066_-_circRNA_FBgn0027561	62	medium
dmc_1302	2R_12579128_12580612_-_circRNA_FBgn0022764	61	medium
dmc_7268	X_9096765_9098413_-_circRNA_FBgn0030087	61	medium
dmc_5252	3R_28522481_28523260_-_circRNA_FBgn0003137	60	medium
dmc_2545	2R_8674646_8676607_+_circRNA_FBgn0263120	59	medium
dmc_6874	X_22493480_22494275_+_circRNA_FBgn0027279	59	medium
dmc_2935	3L_1527189_1528076_-_circRNA_FBgn0035227	58	medium
dmc_5745	3R_7101136_7102097_-_circRNA_FBgn0261238	58	medium
dmc_125	2L_12298567_12299394_+_circRNA_FBgn0000114	57	medium
dmc_1184	2R_10128580_10129029_+_circRNA_FBgn0050011	57	medium
dmc_1916	2R_20595556_20595814_+_circRNA_FBgn0267791	57	medium
dmc_6152	X_10133971_10134543_+_circRNA_FBgn0083940	57	medium
dmc_765	2L_4079503_4080022_+_circRNA_FBgn0000547	56	medium
dmc_1883	2R_19477615_19478865_+_circRNA_FBgn0260934	56	medium
dmc_1076	2L_8283408_8284220_-_circRNA_FBgn0003502	55	medium
dmc_1084	2L_8360946_8361198_-_circRNA_FBgn0032026	55	medium
dmc_571	2L_21273323_21274429_+_circRNA_FBgn0032938	54	medium
dmc_587	2L_21616181_21616573_-_circRNA_FBgn0032955	54	medium
dmc_2257	2R_4711813_4712775_-_circRNA_FBgn0026401	54	medium
dmc_119	2L_12240867_12241780_+_circRNA_FBgn0000114	53	medium
dmc_3846	3L_7624597_7625996_+_circRNA_FBgn0035802	53	medium
dmc_280	2L_16278862_16279169_-_circRNA_FBgn0001994	51	medium
dmc_2650	2R_9667364_9667774_-_circRNA_FBgn0033438	51	medium
dmc_4085	3R_10014989_10015926_-_circRNA_FBgn0053208	51	medium
dmc_4720	3R_21154889_21155387_+_circRNA_FBgn0264357	51	medium
dmc_5807	3R_8108231_8111301_+_circRNA_FBgn0243512	51	medium
dmc_1208	2R_10328782_10332367_-_circRNA_FBgn0261698	50	medium
dmc_2695	3L_1003395_1003821_-_circRNA_FBgn0024277	50	medium
dmc_3923	3L_832714_832975_-_circRNA_FBgn0035162	50	medium
dmc_6954	X_2955947_2957257_-_circRNA_FBgn0003285	50	medium
dmc_579	2L_21311752_21312208_+_circRNA_FBgn0000370	49	medium
dmc_1500	2R_15292772_15293561_-_circRNA_FBgn0265194	49	medium
dmc_4865	3R_23197286_23197976_-_circRNA_FBgn0262975	48	medium
dmc_5572	3R_4697190_4698255_+_circRNA_FBgn0263346	48	medium
dmc_6145	X_10060447_10061348_-_circRNA_FBgn0030174	48	medium
dmc_6706	X_18114443_18114646_-_circRNA_FBgn0004028	48	medium
dmc_4871	3R_23217878_23219249_-_circRNA_FBgn0262975	47	medium
dmc_6071	4_72320_87166_+_circRNA_FBgn0085432	47	medium
dmc_2522	2R_8138937_8140149_-_circRNA_FBgn0263593	46	medium
dmc_1959	2R_21165558_21165874_-_circRNA_FBgn0034598	45	medium
dmc_2224	2R_2521440_2522730_-_circRNA_FBgn0058263	45	medium
dmc_5560	3R_4626972_4628349_+_circRNA_FBgn0087012	45	medium
dmc_6936	X_2641124_2642093_+_circRNA_FBgn0003371	44	medium
dmc_5782	3R_7666778_7667835_+_circRNA_FBgn0051146	43	medium
dmc_2900	3L_14664295_14665070_+_circRNA_FBgn0041604	42	medium
dmc_4374	3R_15954157_15956307_+_circRNA_FBgn0013334	42	medium
dmc_526	2L_20431923_20432729_+_circRNA_FBgn0263355	41	medium
dmc_1402	2R_13916853_13917910_-_circRNA_FBgn0013733	41	medium
dmc_2698	3L_1009321_1009739_-_circRNA_FBgn0024277	41	medium
dmc_3320	3L_21976294_21977630_+_circRNA_FBgn0037146	41	medium
dmc_3567	3L_3769077_3769406_-_circRNA_FBgn0052264	41	medium
dmc_6238	X_11435382_11436396_-_circRNA_FBgn0262740	41	medium
dmc_1138	2L_9503592_9504813_+_circRNA_FBgn0032120	40	medium
dmc_2361	2R_6733627_6734911_-_circRNA_FBgn0010482	40	medium
dmc_3505	3L_27420678_27421014_+_circRNA_FBgn0024804	40	medium
dmc_3922	3L_832041_832975_-_circRNA_FBgn0035162	40	medium
dmc_5506	3R_3468908_3469478_-_circRNA_FBgn0010247	40	medium
dmc_294	2L_16527389_16528439_-_circRNA_FBgn0032587	39	medium
dmc_1034	2L_7711512_7711613_+_ciRNA_FBgn0012018	39	medium
dmc_1252	2R_1113197_1113725_+_circRNA_FBgn0003256	39	medium
dmc_3226	3L_20348941_20349206_+_circRNA_FBgn0036974	39	medium
dmc_4184	3R_12082574_12082881_-_circRNA_FBgn0037989	39	medium
dmc_1978	2R_21363698_21366965_-_circRNA_FBgn0000395	38	medium
dmc_3138	3L_18887060_18887746_-_circRNA_FBgn0036821	38	medium
dmc_5086	3R_25710024_25739622_-_circRNA_FBgn0051092	38	medium
dmc_110	2L_1191402_1192625_+_circRNA_FBgn0031322	37	medium
dmc_699	2L_3094216_3098065_-_circRNA_FBgn0015600	37	medium
dmc_992	2L_7234526_7234997_-_circRNA_FBgn0259111	37	medium
dmc_4666	3R_20607994_20609400_+_circRNA_FBgn0023097	37	medium
dmc_7019	X_4723177_4725194_+_circRNA_FBgn0029723	37	medium
dmc_1067	2L_8223824_8226606_-_circRNA_FBgn0032006	36	medium
dmc_3301	3L_21424453_21425545_-_circRNA_FBgn0037081	36	medium
dmc_338	2L_1741659_1743779_+_circRNA_FBgn0264494	35	medium
dmc_3051	3L_16959098_16959884_+_circRNA_FBgn0010352	35	medium
dmc_3314	3L_21914775_21915655_+_circRNA_FBgn0262737	35	medium
dmc_6177	X_10519347_10519777_-_circRNA_FBgn0085443	35	medium
dmc_7131	X_6644561_6645338_+_circRNA_FBgn0029881	35	medium
dmc_3933	3L_8469409_8470483_+_circRNA_FBgn0010825	34	medium
dmc_4505	3R_18008864_18010574_+_circRNA_FBgn0263995	34	medium
dmc_5932	4_1129434_1130586_+_circRNA_FBgn0039927	34	medium
dmc_532	2L_20648188_20648248_+_circRNA_FBgn0259936	33	medium
dmc_550	2L_20903015_20903559_-_circRNA_FBgn0032901	33	medium
dmc_2349	2R_642099_642363_+_circRNA_FBgn0267428	33	medium
dmc_2439	2R_7469359_7470882_-_circRNA_FBgn0010548	33	medium
dmc_4853	3R_23006594_23008321_-_circRNA_FBgn0085404	33	medium
dmc_6252	X_11696402_11701127_+_circRNA_FBgn0011754	33	medium
dmc_581	2L_21384454_21385397_+_circRNA_FBgn0032946	32	medium
dmc_984	2L_7107140_7107551_-_circRNA_FBgn0085407	32	medium
dmc_2476	2R_7725688_7729708_-_circRNA_FBgn0042135	32	medium
dmc_3547	3L_3594650_3598621_+_circRNA_FBgn0005640	32	medium
dmc_3670	3L_505886_506356_-_circRNA_FBgn0001316	32	medium
dmc_6233	X_11397824_11400832_+_circRNA_FBgn0001624	32	medium
dmc_3958	3L_8635680_8637598_+_circRNA_FBgn0035917	31	medium
dmc_4245	3R_13430922_13431353_-_circRNA_FBgn0004049	31	medium
dmc_4315	3R_14668865_14671803_-_circRNA_FBgn0265140	31	medium
dmc_6374	X_13276434_13282229_-_circRNA_FBgn0041210	31	medium
dmc_6401	X_13596375_13599457_-_circRNA_FBgn0004169	31	medium
dmc_136	2L_12407184_12409623_-_circRNA_FBgn0043841	30	medium
dmc_1043	2L_7711512_7711625_+_ciRNA_FBgn0012018	30	medium
dmc_1888	2R_19537775_19538211_-_circRNA_FBgn0003435	30	medium
dmc_3042	3L_16883918_16897628_+_circRNA_FBgn0261565	30	medium
dmc_4630	3R_19937253_19938456_-_circRNA_FBgn0038755	30	medium
dmc_4900	3R_23626596_23627460_-_circRNA_FBgn0051145	30	medium
dmc_5853	3R_8838391_8842839_-_circRNA_FBgn0262614	30	medium
dmc_5905	3R_9943480_9943894_+_circRNA_FBgn0267336	30	medium
dmc_6156	X_10224918_10226655_+_circRNA_FBgn0085437	30	medium
dmc_808	2L_4570478_4571085_-_circRNA_FBgn0053196	29	medium
dmc_1439	2R_14621959_14622294_+_circRNA_FBgn0083123	29	medium
dmc_2275	2R_5203751_5204278_-_circRNA_FBgn0053554	29	medium
dmc_2477	2R_7727941_7729708_-_circRNA_FBgn0042135	29	medium
dmc_3525	3L_313023_314317_-_circRNA_FBgn0004373	29	medium
dmc_3559	3L_3722155_3723105_-_circRNA_FBgn0052264	29	medium
dmc_4158	3R_11439884_11441246_-_circRNA_FBgn0051374	29	medium
dmc_5353	3R_30067074_30068420_+_circRNA_FBgn0266411	29	medium
dmc_6126	4_94422_95002_+_circRNA_FBgn0085432	29	medium
dmc_6128	4_94422_99475_+_circRNA_FBgn0085432	29	medium
dmc_6312	X_12316763_12317405_+_circRNA_FBgn0267001	29	medium
dmc_961	2L_6699764_6701944_-_circRNA_FBgn0031850	28	medium
dmc_1178	2R_10104255_10105825_+_circRNA_FBgn0004907	28	medium
dmc_4292	3R_14344224_14345184_-_circRNA_FBgn0024321	28	medium
dmc_5380	3R_30571808_30573072_+_circRNA_FBgn0082582	28	medium
dmc_5883	3R_9445043_9446497_+_circRNA_FBgn0261552	28	medium
dmc_6080	4_735514_737909_+_circRNA_FBgn0005666	28	medium
dmc_6122	4_938331_939117_+_circRNA_FBgn0019985	28	medium
dmc_7130	X_6630704_6631105_+_circRNA_FBgn0029881	28	medium
dmc_7297	X_9811787_9836806_+_circRNA_FBgn0052698	28	medium
dmc_631	2L_22688005_22688609_-_circRNA_FBgn0058006	27	medium
dmc_2902	3L_14667258_14667741_+_circRNA_FBgn0041604	27	medium
dmc_3351	3L_22777110_22778824_+_circRNA_FBgn0052451	27	medium
dmc_5035	3R_24694956_24703307_+_circRNA_FBgn0003429	27	medium
dmc_6834	X_21211079_21211799_-_circRNA_FBgn0052521	27	medium
dmc_2008	2R_22162904_22164989_+_circRNA_FBgn0000008	26	medium
dmc_2341	2R_6151829_6152550_-_circRNA_FBgn0000546	26	medium
dmc_2992	3L_16148407_16148958_-_circRNA_FBgn0036576	26	medium
dmc_4764	3R_21995519_21996787_+_circRNA_FBgn0264490	26	medium
dmc_5100	3R_25889654_25890278_+_circRNA_FBgn0028717	26	medium
dmc_6333	X_12643872_12644767_+_circRNA_FBgn0030412	26	medium
dmc_572	2L_21273323_21275806_+_circRNA_FBgn0032938	25	medium
dmc_1220	2R_10448198_10448632_+_circRNA_FBgn0001122	25	medium
dmc_1390	2R_13868155_13868349_-_circRNA_FBgn0013733	25	medium
dmc_2346	2R_6249411_6250852_+_circRNA_FBgn0033075	25	medium
dmc_2691	2R_9999733_10024202_-_circRNA_FBgn0022382	25	medium
dmc_4722	3R_21178277_21179390_+_circRNA_FBgn0264357	25	medium
dmc_455	2L_19409403_19410643_-_circRNA_FBgn0041789	24	medium
dmc_3973	3L_8948882_8949759_-_circRNA_FBgn0264305	24	medium
dmc_4297	3R_14427036_14427761_-_circRNA_FBgn0086901	24	medium
dmc_5929	4_1119936_1120801_-_circRNA_FBgn0039928	24	medium
dmc_6231	X_11397824_11398822_+_circRNA_FBgn0001624	24	medium
dmc_6463	X_14946270_14946481_-_circRNA_FBgn0027601	24	medium
dmc_244	2L_14983949_14992506_-_circRNA_FBgn0086711	23	medium
dmc_851	2L_5146992_5148882_+_circRNA_FBgn0261836	23	medium
dmc_1292	2R_12264742_12269435_+_circRNA_FBgn0000253	23	medium
dmc_1355	2R_13444427_13445138_-_circRNA_FBgn0013765	23	medium
dmc_6818	X_20659824_20660643_+_circRNA_FBgn0031126	23	medium
dmc_12	2L_10104791_10111072_+_circRNA_FBgn0083945	22	medium
dmc_704	2L_317742_318120_+_circRNA_FBgn0004611	22	medium
dmc_1163	2L_9905874_9906443_-_circRNA_FBgn0032156	22	medium
dmc_1239	2R_1076634_1105981_+_circRNA_FBgn0003256	22	medium
dmc_1987	2R_21570761_21571808_-_circRNA_FBgn0034636	22	medium
dmc_2282	2R_5241895_5246137_-_circRNA_FBgn0053554	22	medium
dmc_2475	2R_7725688_7725995_-_circRNA_FBgn0042135	22	medium
dmc_2544	2R_8674646_8674871_+_circRNA_FBgn0263120	22	medium
dmc_3043	3L_16896803_16897628_+_circRNA_FBgn0261565	22	medium
dmc_3050	3L_16912128_16913398_+_circRNA_FBgn0261565	22	medium
dmc_3560	3L_3722155_3723872_-_circRNA_FBgn0052264	22	medium
dmc_3616	3L_4390449_4391221_+_circRNA_FBgn0035539	22	medium
dmc_3658	3L_4751963_4753381_+_circRNA_FBgn0035574	22	medium
dmc_3864	3L_7932300_7933234_-_circRNA_FBgn0024187	22	medium
dmc_3984	3L_9112633_9113487_-_circRNA_FBgn0011206	22	medium
dmc_4669	3R_20698334_20700885_-_circRNA_FBgn0024944	22	medium
dmc_5467	3R_31727131_31728479_+_circRNA_FBgn0003870	22	medium
dmc_5541	3R_4379449_4379824_+_circRNA_FBgn0037239	22	medium
dmc_839	2L_5041688_5042890_-_circRNA_FBgn0031673	21	medium
dmc_859	2L_5274018_5275780_-_circRNA_FBgn0000228	21	medium
dmc_980	2L_7040472_7041159_+_circRNA_FBgn0262872	21	medium
dmc_1066	2L_8223824_8225415_-_circRNA_FBgn0032006	21	medium
dmc_1284	2R_12013758_12014124_-_circRNA_FBgn0004839	21	medium
dmc_2254	2R_4695118_4695610_-_circRNA_FBgn0026401	21	medium
dmc_2770	3L_1172757_1174607_-_circRNA_FBgn0025525	21	medium
dmc_4226	3R_13232678_13233124_-_circRNA_FBgn0000024	21	medium
dmc_4261	3R_13756375_13757783_+_circRNA_FBgn0085412	21	medium
dmc_4545	3R_18768659_18769116_-_circRNA_FBgn0038652	21	medium
dmc_4580	3R_19384125_19385067_-_circRNA_FBgn0086613	21	medium
dmc_6067	4_72320_72862_+_circRNA_FBgn0085432	21	medium
dmc_6344	X_12806897_12807228_-_circRNA_FBgn0259171	21	medium
dmc_6393	X_13520517_13521183_+_circRNA_FBgn0265416	21	medium
dmc_6750	X_18900730_18907859_+_circRNA_FBgn0030976	21	medium
dmc_7007	X_4203190_4203486_-_circRNA_FBgn0000635	21	medium
dmc_215	2L_14195732_14197867_-_circRNA_FBgn0016930	20	medium
dmc_472	2L_19714888_19715953_+_circRNA_FBgn0000464	20	medium
dmc_685	2L_2870688_2871688_-_circRNA_FBgn0051694	20	medium
dmc_2228	2R_2954996_2963222_-_circRNA_FBgn0020908	20	medium
dmc_2903	3L_14680198_14680787_+_circRNA_FBgn0259175	20	medium
dmc_3430	3L_2484563_2485228_+_circRNA_FBgn0266696	20	medium
dmc_3451	3L_2563817_2564695_-_circRNA_FBgn0010909	20	medium
dmc_3854	3L_7803268_7804707_-_circRNA_FBgn0052369	20	medium
dmc_4946	3R_24219599_24220563_-_circRNA_FBgn0011725	20	medium
dmc_4976	3R_24590571_24591421_+_circRNA_FBgn0263490	20	medium
dmc_5387	3R_30816874_30818207_+_circRNA_FBgn0027598	20	medium
dmc_5517	3R_4182061_4182927_+_circRNA_FBgn0037213	20	medium
dmc_7292	X_9643656_9644367_-_circRNA_FBgn0028341	20	medium
dmc_555	2L_21062260_21062608_-_circRNA_FBgn0032910	19	medium
dmc_2171	2R_24591951_24592299_+_circRNA_FBgn0020521	19	medium
dmc_2331	2R_6009062_6009501_+_circRNA_FBgn0264959	19	medium
dmc_2411	2R_7285668_7286028_+_circRNA_FBgn0003174	19	medium
dmc_3236	3L_20453901_20454212_+_circRNA_FBgn0083120	19	medium
dmc_3473	3L_25969033_25978150_-_circRNA_FBgn0058178	19	medium
dmc_3856	3L_7818068_7820029_-_circRNA_FBgn0016694	19	medium
dmc_4450	3R_17110213_17110754_-_circRNA_FBgn0014141	19	medium
dmc_5591	3R_4795736_4797697_-_circRNA_FBgn0260794	19	medium
dmc_5792	3R_7864260_7865761_-_circRNA_FBgn0037525	19	medium
dmc_6243	X_11550476_11551347_+_circRNA_FBgn0052666	19	medium
dmc_304	2L_16698138_16698348_+_circRNA_FBgn0261278	18	medium
dmc_1464	2R_14971729_14972756_+_circRNA_FBgn0033987	18	medium
dmc_1511	2R_15452856_15456815_+_circRNA_FBgn0263980	18	medium
dmc_1616	2R_16580841_16583036_+_circRNA_FBgn0016131	18	medium
dmc_1650	2R_17035345_17036407_+_circRNA_FBgn0023172	18	medium
dmc_1669	2R_17351093_17352305_+_circRNA_FBgn0265487	18	medium
dmc_3029	3L_16680811_16681370_-_circRNA_FBgn0063485	18	medium
dmc_4034	3L_9660641_9664244_-_circRNA_FBgn0016081	18	medium
dmc_4303	3R_14529176_14530230_-_circRNA_FBgn0038237	18	medium
dmc_4780	3R_22277636_22277972_+_circRNA_FBgn0051163	18	medium
dmc_4784	3R_22278351_22279335_+_circRNA_FBgn0051163	18	medium
dmc_6402	X_13596375_13600117_-_circRNA_FBgn0004169	18	medium
dmc_6735	X_18628473_18629251_-_circRNA_FBgn0030941	18	medium
dmc_7063	X_5398064_5398762_+_circRNA_FBgn0029761	18	medium
dmc_7180	X_737168_741876_+_circRNA_FBgn0021764	18	medium
dmc_45	2L_10619879_10620635_+_circRNA_FBgn0051721	17	medium
dmc_68	2L_1087694_1088106_-_circRNA_FBgn0031299	17	medium
dmc_2192	2R_24882630_24883612_+_circRNA_FBgn0085442	17	medium
dmc_2887	3L_14212193_14213203_+_circRNA_FBgn0013718	17	medium
dmc_2996	3L_16407020_16407359_-_circRNA_FBgn0014163	17	medium
dmc_3035	3L_167475_168850_+_circRNA_FBgn0035101	17	medium
dmc_3096	3L_17602674_17603383_-_circRNA_FBgn0000567	17	medium
dmc_3137	3L_18754313_18755873_-_circRNA_FBgn0001078	17	medium
dmc_4878	3R_23337895_23340527_-_circRNA_FBgn0003118	17	medium
dmc_5289	3R_29041095_29042240_+_circRNA_FBgn0003093	17	medium
dmc_5490	3R_31881747_31881871_-_circRNA_FBgn0011224	17	medium
dmc_5874	3R_9372755_9373875_-_circRNA_FBgn0000723	17	medium
dmc_6515	X_15589624_15590953_-_circRNA_FBgn0030662	17	medium
dmc_6673	X_17720586_17721615_+_circRNA_FBgn0261570	17	medium
dmc_7008	X_4349003_4349712_+_circRNA_FBgn0262738	17	medium
dmc_7253	X_8768055_8768942_-_circRNA_FBgn0026411	17	medium
dmc_787	2L_4336449_4336957_+_circRNA_FBgn0020762	16	medium
dmc_887	2L_5947017_5947332_+_circRNA_FBgn0001128	16	medium
dmc_1318	2R_12734920_12738504_+_circRNA_FBgn0261545	16	medium
dmc_1891	2R_19546011_19564512_-_circRNA_FBgn0003435	16	medium
dmc_2802	3L_12517427_12518667_+_circRNA_FBgn0041775	16	medium
dmc_2884	3L_14199944_14200807_+_circRNA_FBgn0013718	16	medium
dmc_3037	3L_16799044_16799954_-_circRNA_FBgn0036663	16	medium
dmc_3242	3L_20510029_20510779_+_circRNA_FBgn0052425	16	medium
dmc_3431	3L_2509363_2510557_-_circRNA_FBgn0010905	16	medium
dmc_3523	3L_310276_311285_-_circRNA_FBgn0004373	16	medium
dmc_3981	3L_9107341_9108191_-_circRNA_FBgn0011206	16	medium
dmc_4041	3L_9686364_9689448_-_circRNA_FBgn0036030	16	medium
dmc_4982	3R_24658320_24658604_+_circRNA_FBgn0039215	16	medium
dmc_5184	3R_27292018_27292125_-_ciRNA_FBgn0040609	16	medium
dmc_5633	3R_5312988_5314305_-_circRNA_FBgn0013576	16	medium
dmc_5944	4_1233128_1233510_+_circRNA_FBgn0053653	16	medium
dmc_6173	X_10496789_10499657_-_circRNA_FBgn0085443	16	medium
dmc_6211	X_11297310_11298222_-_circRNA_FBgn0265595	16	medium
dmc_6848	X_21376119_21376666_+_circRNA_FBgn0003423	16	medium
dmc_1894	2R_19574002_19574326_-_circRNA_FBgn0003435	15	medium
dmc_2021	2R_22344713_22346709_-_circRNA_FBgn0034720	15	medium
dmc_2338	2R_6032097_6032721_-_circRNA_FBgn0033052	15	medium
dmc_2460	2R_7638597_7640617_+_circRNA_FBgn0263077	15	medium
dmc_2709	3L_10568128_10568605_+_circRNA_FBgn0052062	15	medium
dmc_3411	3L_2434625_2436228_+_circRNA_FBgn0266696	15	medium
dmc_3432	3L_2509363_2510575_-_circRNA_FBgn0010905	15	medium
dmc_4008	3L_9418343_9419271_-_circRNA_FBgn0035989	15	medium
dmc_4263	3R_13757182_13757783_+_circRNA_FBgn0085412	15	medium
dmc_5151	3R_26848660_26849549_-_circRNA_FBgn0051072	15	medium
dmc_5854	3R_8838391_8865299_-_circRNA_FBgn0262614	15	medium
dmc_6917	X_2483123_2484759_-_circRNA_FBgn0261451	15	medium
dmc_6940	X_2671120_2673618_+_circRNA_FBgn0003371	15	medium
dmc_695	2L_3045653_3048427_+_circRNA_FBgn0042627	14	low
dmc_1035	2L_7711512_7711614_+_ciRNA_FBgn0012018	14	low
dmc_1235	2R_10754908_10757544_-_circRNA_FBgn0053144	14	low
dmc_1499	2R_15287353_15292969_-_circRNA_FBgn0265194	14	low
dmc_1984	2R_21510117_21512177_+_circRNA_FBgn0043070	14	low
dmc_2273	2R_5185574_5188356_-_circRNA_FBgn0053554	14	low
dmc_2386	2R_6929072_6930098_-_circRNA_FBgn0053558	14	low
dmc_2798	3L_12412010_12414086_-_circRNA_FBgn0052103	14	low
dmc_3379	3L_23262707_23264364_+_circRNA_FBgn0266347	14	low
dmc_3530	3L_3310519_3310896_+_circRNA_FBgn0035432	14	low
dmc_3733	3L_5735725_5736094_+_circRNA_FBgn0085447	14	low
dmc_3739	3L_5763047_5763776_-_circRNA_FBgn0035630	14	low
dmc_4299	3R_14523153_14523722_-_circRNA_FBgn0038237	14	low
dmc_4724	3R_21178579_21179390_+_circRNA_FBgn0264357	14	low
dmc_5088	3R_25722415_25739622_-_circRNA_FBgn0051092	14	low
dmc_5178	3R_27232472_27233681_-_circRNA_FBgn0051064	14	low
dmc_5281	3R_28886255_28887051_-_circRNA_FBgn0053203	14	low
dmc_5377	3R_30479118_30479780_+_circRNA_FBgn0039776	14	low
dmc_5987	4_236394_240833_+_circRNA_FBgn0039897	14	low
dmc_6400	X_13596375_13597404_-_circRNA_FBgn0004169	14	low
dmc_6928	X_2521533_2522421_-_circRNA_FBgn0261451	14	low
dmc_205	2L_1395902_1397252_-_circRNA_FBgn0002543	13	low
dmc_220	2L_14601686_14602461_-_circRNA_FBgn0003016	13	low
dmc_339	2L_1741659_1746029_+_circRNA_FBgn0264494	13	low
dmc_513	2L_20339244_20340112_+_circRNA_FBgn0003475	13	low
dmc_761	2L_3929306_3930035_-_circRNA_FBgn0051774	13	low
dmc_801	2L_4526223_4532386_-_circRNA_FBgn0053196	13	low
dmc_1103	2L_8662438_8663251_+_circRNA_FBgn0011259	13	low
dmc_1247	2R_10856123_10862955_-_circRNA_FBgn0050015	13	low
dmc_1249	2R_10989627_10991124_-_circRNA_FBgn0040765	13	low
dmc_1578	2R_16056525_16057577_+_circRNA_FBgn0034071	13	low
dmc_1869	2R_19459794_19460616_+_circRNA_FBgn0260934	13	low
dmc_1875	2R_19470596_19473967_+_circRNA_FBgn0260934	13	low
dmc_1895	2R_19628480_19629070_-_circRNA_FBgn0003435	13	low
dmc_2031	2R_22540436_22540977_-_circRNA_FBgn0003175	13	low
dmc_2250	2R_4560360_4563081_+_circRNA_FBgn0046692	13	low
dmc_2991	3L_16116031_16116241_+_circRNA_FBgn0010280	13	low
dmc_3205	3L_19974267_19975102_+_circRNA_FBgn0004852	13	low
dmc_3212	3L_20153163_20157222_-_circRNA_FBgn0261556	13	low
dmc_4403	3R_16296661_16297345_+_circRNA_FBgn0250823	13	low
dmc_4662	3R_20538452_20538715_-_circRNA_FBgn0016917	13	low
dmc_4897	3R_23622370_23627460_-_circRNA_FBgn0051145	13	low
dmc_5010	3R_24687186_24691933_+_circRNA_FBgn0003429	13	low
dmc_5024	3R_24693771_24695417_+_circRNA_FBgn0003429	13	low
dmc_5321	3R_29471650_29473440_+_circRNA_FBgn0004369	13	low
dmc_5436	3R_31340421_31340581_+_circRNA_FBgn0085376	13	low
dmc_5510	3R_3849498_3850235_+_circRNA_FBgn0039955	13	low
dmc_5992	4_302241_302526_-_circRNA_FBgn0039900	13	low
dmc_6129	4_953512_953899_-_circRNA_FBgn0052016	13	low
dmc_6346	X_12829709_12832340_-_circRNA_FBgn0259171	13	low
dmc_6438	X_14255458_14256757_+_circRNA_FBgn0002873	13	low
dmc_7061	X_5396183_5396600_+_circRNA_FBgn0029761	13	low
dmc_7168	X_722258_731186_+_circRNA_FBgn0021764	13	low
dmc_7247	X_8583540_8584575_+_circRNA_FBgn0030052	13	low
dmc_7295	X_9811787_9812156_+_circRNA_FBgn0052698	13	low
dmc_181	2L_13609790_13610578_+_circRNA_FBgn0259984	12	low
dmc_245	2L_14983949_14994035_-_circRNA_FBgn0086711	12	low
dmc_763	2L_4074513_4080022_+_circRNA_FBgn0000547	12	low
dmc_1077	2L_8283408_8298340_-_circRNA_FBgn0003502	12	low
dmc_1088	2L_8476251_8477023_+_circRNA_FBgn0262029	12	low
dmc_1188	2R_10132749_10134017_+_circRNA_FBgn0050011	12	low
dmc_1233	2R_1072045_1072249_+_ciRNA_FBgn0003256	12	low
dmc_1315	2R_12722304_12735119_+_circRNA_FBgn0261545	12	low
dmc_1455	2R_14904072_14905953_-_circRNA_FBgn0027596	12	low
dmc_2168	2R_24588746_24589425_+_circRNA_FBgn0020521	12	low
dmc_2215	2R_25002287_25006083_-_circRNA_FBgn0265434	12	low
dmc_2234	2R_3918150_3919358_-_circRNA_FBgn0262124	12	low
dmc_2387	2R_6929072_6930370_-_circRNA_FBgn0053558	12	low
dmc_2402	2R_7047276_7047656_+_circRNA_FBgn0033134	12	low
dmc_2625	2R_9476100_9477137_+_circRNA_FBgn0259234	12	low
dmc_2775	3L_11831726_11832246_-_circRNA_FBgn0000404	12	low
dmc_2938	3L_15558249_15559003_+_circRNA_FBgn0087035	12	low
dmc_3132	3L_18662623_18663754_+_circRNA_FBgn0036801	12	low
dmc_3199	3L_19949261_19949605_+_circRNA_FBgn0004852	12	low
dmc_3415	3L_2439498_2439830_+_circRNA_FBgn0266696	12	low
dmc_3743	3L_5771617_5774076_+_circRNA_FBgn0260936	12	low
dmc_4300	3R_14523153_14525473_-_circRNA_FBgn0038237	12	low
dmc_4476	3R_17694135_17696586_-_circRNA_FBgn0261885	12	low
dmc_4998	3R_24679485_24691933_+_circRNA_FBgn0003429	12	low
dmc_5323	3R_29500718_29501488_-_circRNA_FBgn0039668	12	low
dmc_5509	3R_3584979_3585510_-_circRNA_FBgn0010247	12	low
dmc_5624	3R_5292639_5314305_-_circRNA_FBgn0013576	12	low
dmc_5784	3R_7672951_7675462_+_circRNA_FBgn0051146	12	low
dmc_5852	3R_8838391_8840614_-_circRNA_FBgn0262614	12	low
dmc_5860	3R_8942070_8942145_+_ciRNA_FBgn0037643	12	low
dmc_5959	4_1248302_1248836_+_circRNA_FBgn0053653	12	low
dmc_5983	4_234264_236475_+_circRNA_FBgn0039897	12	low
dmc_6019	4_480034_480691_-_circRNA_FBgn0039908	12	low
dmc_6094	4_823500_827924_-_circRNA_FBgn0039938	12	low
dmc_6170	X_10424806_10427517_-_circRNA_FBgn0052683	12	low
dmc_7198	X_7939687_7941414_+_circRNA_FBgn0260970	12	low
dmc_43	2L_1061233_1062213_-_circRNA_FBgn0003310	11	low
dmc_258	2L_15737627_15740899_-_circRNA_FBgn0010382	11	low
dmc_356	2L_17657062_17659614_-_circRNA_FBgn0015609	11	low
dmc_420	2L_18540628_18543715_-_circRNA_FBgn0085370	11	low
dmc_468	2L_19644267_19644635_+_circRNA_FBgn0000464	11	low
dmc_545	2L_20876911_20877677_-_circRNA_FBgn0032901	11	low
dmc_844	2L_5077534_5079574_-_circRNA_FBgn0031681	11	low
dmc_1341	2R_13184776_13187908_-_circRNA_FBgn0033802	11	low
dmc_1497	2R_15282405_15283013_-_circRNA_FBgn0265194	11	low
dmc_1543	2R_15667610_15672285_-_circRNA_FBgn0023441	11	low
dmc_1561	2R_15884334_15886315_-_circRNA_FBgn0264089	11	low
dmc_1809	2R_19001091_19001789_+_circRNA_FBgn0265356	11	low
dmc_1817	2R_19094039_19096509_+_circRNA_FBgn0004168	11	low
dmc_2014	2R_22338800_22341595_-_circRNA_FBgn0034720	11	low
dmc_2133	2R_24012267_24013038_-_circRNA_FBgn0053519	11	low
dmc_2229	2R_2963055_2963222_-_circRNA_FBgn0020908	11	low
dmc_2242	2R_4350548_4351218_-_circRNA_FBgn0260798	11	low
dmc_2344	2R_6189084_6189421_-_circRNA_FBgn0262867	11	low
dmc_2452	2R_7602431_7606244_-_circRNA_FBgn0033196	11	low
dmc_2622	2R_9466871_9470164_+_circRNA_FBgn0259234	11	low
dmc_2968	3L_16063885_16064317_+_circRNA_FBgn0005536	11	low
dmc_3075	3L_17409224_17409872_-_circRNA_FBgn0027660	11	low
dmc_3078	3L_17530808_17539727_+_circRNA_FBgn0259174	11	low
dmc_3130	3L_18661356_18662043_+_circRNA_FBgn0036801	11	low
dmc_3190	3L_19705808_19706397_-_circRNA_FBgn0260653	11	low
dmc_3472	3L_25969033_25969627_-_circRNA_FBgn0058178	11	low
dmc_3534	3L_3443457_3445560_-_circRNA_FBgn0026259	11	low
dmc_3554	3L_3718195_3718990_-_circRNA_FBgn0052264	11	low
dmc_3612	3L_4326983_4327917_-_circRNA_FBgn0035533	11	low
dmc_3636	3L_462180_462558_-_circRNA_FBgn0001316	11	low
dmc_4053	3L_9737128_9738278_-_circRNA_FBgn0259163	11	low
dmc_4070	3L_980950_982297_+_circRNA_FBgn0264574	11	low
dmc_4126	3R_10892084_10892303_-_circRNA_FBgn0037855	11	low
dmc_4380	3R_15999325_16000059_+_circRNA_FBgn0003507	11	low
dmc_4590	3R_19488095_19494318_+_circRNA_FBgn0260003	11	low
dmc_5070	3R_25396711_25397562_-_circRNA_FBgn0004509	11	low
dmc_5106	3R_26042994_26043609_+_circRNA_FBgn0001139	11	low
dmc_5655	3R_5597771_5598342_-_circRNA_FBgn0250753	11	low
dmc_5868	3R_9213759_9214265_-_circRNA_FBgn0003165	11	low
dmc_6076	4_728103_729575_+_circRNA_FBgn0005666	11	low
dmc_6181	X_10575389_10576156_-_circRNA_FBgn0085443	11	low
dmc_6300	X_1225433_1226282_-_circRNA_FBgn0261444	11	low
dmc_6323	X_12563081_12564691_-_circRNA_FBgn0264542	11	low
dmc_6879	X_22495478_22496861_+_circRNA_FBgn0027279	11	low
dmc_7044	X_5228326_5229404_+_circRNA_FBgn0266098	11	low
dmc_80	2L_110405_110877_+_circRNA_FBgn0005278	10	low
dmc_182	2L_13630705_13631184_+_circRNA_FBgn0259984	10	low
dmc_551	2L_21059340_21060037_-_circRNA_FBgn0032910	10	low
dmc_604	2L_21704458_21711410_+_circRNA_FBgn0051619	10	low
dmc_643	2L_22927437_22927765_+_circRNA_FBgn0002566	10	low
dmc_644	2L_229695_229929_-_ciRNA_FBgn0266557	10	low
dmc_990	2L_7228699_7234997_-_circRNA_FBgn0259111	10	low
dmc_1113	2L_8928059_8928743_+_circRNA_FBgn0085427	10	low
dmc_1227	2R_10532038_10533968_-_circRNA_FBgn0005630	10	low
dmc_1250	2R_1105846_1113725_+_circRNA_FBgn0003256	10	low
dmc_1544	2R_15671991_15672285_-_circRNA_FBgn0023441	10	low
dmc_1721	2R_17808098_17809654_+_circRNA_FBgn0259211	10	low
dmc_1789	2R_18641458_18642762_-_circRNA_FBgn0034371	10	low
dmc_1805	2R_18989775_18994059_+_circRNA_FBgn0265356	10	low
dmc_1829	2R_19158733_19159352_+_circRNA_FBgn0000578	10	low
dmc_2009	2R_22262764_22263443_+_circRNA_FBgn0020307	10	low
dmc_2307	2R_5684803_5688038_-_circRNA_FBgn0033033	10	low
dmc_2333	2R_6010378_6010768_+_circRNA_FBgn0264959	10	low
dmc_2503	2R_7984880_7985451_-_circRNA_FBgn0033246	10	low
dmc_2702	3L_10153612_10156564_-_circRNA_FBgn0052057	10	low
dmc_2710	3L_10568128_10571246_+_circRNA_FBgn0052062	10	low
dmc_2718	3L_10573449_10576475_+_circRNA_FBgn0052062	10	low
dmc_2730	3L_10584815_10587687_+_circRNA_FBgn0052062	10	low
dmc_3398	3L_23873609_23874431_-_circRNA_FBgn0058470	10	low
dmc_3536	3L_3445364_3447724_-_circRNA_FBgn0026259	10	low
dmc_3625	3L_451126_454405_-_circRNA_FBgn0001316	10	low
dmc_3691	3L_5515184_5518719_-_circRNA_FBgn0035610	10	low
dmc_3862	3L_7931754_7933791_-_circRNA_FBgn0024187	10	low
dmc_3970	3L_8926073_8928144_+_circRNA_FBgn0035936	10	low
dmc_4232	3R_13243218_13246654_-_circRNA_FBgn0000024	10	low
dmc_4388	3R_16090417_16091090_-_circRNA_FBgn0026059	10	low
dmc_4622	3R_19827653_19829042_-_circRNA_FBgn0014135	10	low
dmc_4942	3R_24109366_24109588_+_circRNA_FBgn0039149	10	low
dmc_5028	3R_24693771_24706304_+_circRNA_FBgn0003429	10	low
dmc_5142	3R_26597646_26598712_+_circRNA_FBgn0263289	10	low
dmc_5593	3R_4799691_4800678_-_circRNA_FBgn0260794	10	low
dmc_5866	3R_9079744_9081022_-_circRNA_FBgn0003165	10	low
dmc_6003	4_390424_391544_-_circRNA_FBgn0262636	10	low
dmc_6130	4_953512_955050_-_circRNA_FBgn0052016	10	low
dmc_6176	X_10510335_10523564_-_circRNA_FBgn0085443	10	low
dmc_6230	X_11395239_11400832_+_circRNA_FBgn0001624	10	low
dmc_6377	X_13373862_13374385_+_circRNA_FBgn0030478	10	low
dmc_6405	X_13649654_13650067_+_circRNA_FBgn0030505	10	low
dmc_6511	X_15503582_15506461_+_circRNA_FBgn0027287	10	low
dmc_6520	X_15819595_15820553_+_circRNA_FBgn0003345	10	low
dmc_6683	X_17868981_17870657_-_circRNA_FBgn0259168	10	low
dmc_7285	X_9332453_9333622_-_circRNA_FBgn0085478	10	low
dmc_275	2L_16174415_16175007_+_circRNA_FBgn0001991	9	low
dmc_465	2L_19600857_19611626_+_circRNA_FBgn0000464	9	low
dmc_651	2L_2310125_2310870_-_circRNA_FBgn0031413	9	low
dmc_732	2L_3501171_3502123_-_circRNA_FBgn0014396	9	low
dmc_809	2L_4570478_4574342_-_circRNA_FBgn0053196	9	low
dmc_1024	2L_7711512_7711603_+_ciRNA_FBgn0012018	9	low
dmc_1531	2R_15630709_15637935_+_circRNA_FBgn0260429	9	low
dmc_1534	2R_15662923_15664434_-_circRNA_FBgn0023441	9	low
dmc_1540	2R_15665312_15665987_-_circRNA_FBgn0023441	9	low
dmc_1845	2R_19236941_19238434_+_circRNA_FBgn0010434	9	low
dmc_1912	2R_2053023_2053618_-_circRNA_FBgn0263780	9	low
dmc_1939	2R_20880760_20881150_+_circRNA_FBgn0034558	9	low
dmc_2287	2R_5320007_5320615_+_circRNA_FBgn0261403	9	low
dmc_2682	2R_9934318_9940953_-_circRNA_FBgn0011656	9	low
dmc_2897	3L_14542354_14542939_-_circRNA_FBgn0036428	9	low
dmc_2995	3L_16405192_16405325_-_ciRNA_FBgn0014163	9	low
dmc_3088	3L_17540690_17541403_+_circRNA_FBgn0259174	9	low
dmc_3308	3L_21760030_21761265_-_circRNA_FBgn0037130	9	low
dmc_3514	3L_2940780_2941624_+_circRNA_FBgn0262593	9	low
dmc_3517	3L_2951993_2952107_+_circRNA_FBgn0262593	9	low
dmc_3518	3L_3036490_3036901_+_circRNA_FBgn0035388	9	low
dmc_3541	3L_3588041_3594742_+_circRNA_FBgn0005640	9	low
dmc_3736	3L_5751635_5751845_-_ciRNA_FBgn0263106	9	low
dmc_3747	3L_5817534_5818286_-_circRNA_FBgn0003984	9	low
dmc_3863	3L_7932037_7933234_-_circRNA_FBgn0024187	9	low
dmc_3882	3L_8187478_8188580_+_circRNA_FBgn0035850	9	low
dmc_3929	3L_8463003_8469682_+_circRNA_FBgn0010825	9	low
dmc_3969	3L_8926073_8926794_+_circRNA_FBgn0035936	9	low
dmc_4188	3R_12123292_12123864_-_circRNA_FBgn0037992	9	low
dmc_4219	3R_13072661_13075276_+_circRNA_FBgn0004666	9	low
dmc_4385	3R_16077113_16077537_-_circRNA_FBgn0026059	9	low
dmc_4647	3R_20319563_20320000_+_circRNA_FBgn0261550	9	low
dmc_4994	3R_24677243_24695417_+_circRNA_FBgn0003429	9	low
dmc_5039	3R_24702087_24703307_+_circRNA_FBgn0003429	9	low
dmc_5113	3R_26124434_26124657_+_circRNA_FBgn0051324	9	low
dmc_5152	3R_26855572_26856297_-_circRNA_FBgn0051072	9	low
dmc_5299	3R_29133860_29136699_+_circRNA_FBgn0028671	9	low
dmc_5520	3R_4201842_4202797_+_circRNA_FBgn0037215	9	low
dmc_5629	3R_5298201_5299573_-_circRNA_FBgn0013576	9	low
dmc_5653	3R_5596860_5597515_-_circRNA_FBgn0250753	9	low
dmc_5747	3R_7174110_7175396_+_circRNA_FBgn0002306	9	low
dmc_5981	4_231934_240833_+_circRNA_FBgn0039897	9	low
dmc_6259	X_11793442_11795186_+_circRNA_FBgn0000259	9	low
dmc_6260	X_11814696_11815539_-_circRNA_FBgn0030336	9	low
dmc_6330	X_12637782_12637982_+_ciRNA_FBgn0030412	9	low
dmc_6530	X_15892827_15899074_+_circRNA_FBgn0003392	9	low
dmc_6597	X_16486717_16489853_-_circRNA_FBgn0264255	9	low
dmc_6736	X_18637412_18637786_-_circRNA_FBgn0027335	9	low
dmc_6790	X_19684096_19684420_+_ciRNA_FBgn0031057	9	low
dmc_6938	X_2669912_2670257_+_circRNA_FBgn0003371	9	low
dmc_7125	X_6577943_6585950_+_circRNA_FBgn0085446	9	low
dmc_216	2L_14196926_14197867_-_circRNA_FBgn0016930	8	low
dmc_252	2L_15229543_15230354_-_circRNA_FBgn0028516	8	low
dmc_733	2L_3501171_3502126_-_circRNA_FBgn0014396	8	low
dmc_982	2L_7057674_7057835_+_ciRNA_FBgn0031885	8	low
dmc_1203	2R_10304623_10305102_+_circRNA_FBgn0033504	8	low
dmc_1245	2R_10848452_10849260_-_circRNA_FBgn0050015	8	low
dmc_1584	2R_16131541_16133683_+_circRNA_FBgn0086676	8	low
dmc_1598	2R_16421680_16425969_+_circRNA_FBgn0264273	8	low
dmc_1746	2R_17921141_17922023_+_circRNA_FBgn0011589	8	low
dmc_1785	2R_18636078_18636142_-_ciRNA_FBgn0050122	8	low
dmc_1812	2R_19025877_19027307_-_circRNA_FBgn0263116	8	low
dmc_1924	2R_20613064_20613471_-_circRNA_FBgn0050147	8	low
dmc_1969	2R_21270760_21276606_+_circRNA_FBgn0085426	8	low
dmc_1996	2R_21994613_21995109_-_circRNA_FBgn0085399	8	low
dmc_2383	2R_6928508_6930370_-_circRNA_FBgn0053558	8	low
dmc_2385	2R_6928508_6934180_-_circRNA_FBgn0053558	8	low
dmc_2438	2R_7469109_7470882_-_circRNA_FBgn0010548	8	low
dmc_2670	2R_9888736_9889124_-_circRNA_FBgn0033463	8	low
dmc_2758	3L_11222614_11224224_+_circRNA_FBgn0261553	8	low
dmc_2909	3L_14777338_14777766_-_circRNA_FBgn0036449	8	low
dmc_2986	3L_16115668_16116241_+_circRNA_FBgn0010280	8	low
dmc_3026	3L_16651132_16651535_-_circRNA_FBgn0260960	8	low
dmc_3072	3L_1718705_1720169_-_circRNA_FBgn0027594	8	low
dmc_3121	3L_18172059_18173554_-_circRNA_FBgn0003997	8	low
dmc_3380	3L_23262707_23269523_+_circRNA_FBgn0266347	8	low
dmc_3423	3L_24725823_24726292_+_circRNA_FBgn0028993	8	low
dmc_3449	3L_2561931_2564695_-_circRNA_FBgn0010909	8	low
dmc_3471	3L_25961359_25978150_-_circRNA_FBgn0058178	8	low
dmc_3651	3L_4670117_4675947_-_circRNA_FBgn0262870	8	low
dmc_3706	3L_5676276_5716279_+_circRNA_FBgn0085447	8	low
dmc_3768	3L_6505082_6524096_+_circRNA_FBgn0020251	8	low
dmc_3778	3L_6716129_6716949_-_circRNA_FBgn0005626	8	low
dmc_3788	3L_6973837_6974473_-_circRNA_FBgn0001104	8	low
dmc_3789	3L_7012170_7013277_+_circRNA_FBgn0260660	8	low
dmc_3861	3L_7931754_7933234_-_circRNA_FBgn0024187	8	low
dmc_4266	3R_13775227_13775305_+_circRNA_FBgn0038181	8	low
dmc_4302	3R_14525208_14530230_-_circRNA_FBgn0038237	8	low
dmc_4317	3R_14671371_14672523_-_circRNA_FBgn0265140	8	low
dmc_4480	3R_17757023_17757709_-_circRNA_FBgn0038542	8	low
dmc_4483	3R_17777947_17784095_-_circRNA_FBgn0262562	8	low
dmc_4674	3R_20791744_20792555_+_circRNA_FBgn0038826	8	low
dmc_4781	3R_22277636_22279335_+_circRNA_FBgn0051163	8	low
dmc_4892	3R_23614376_23616322_-_circRNA_FBgn0051145	8	low
dmc_4901	3R_23716362_23716623_-_circRNA_FBgn0002922	8	low
dmc_5105	3R_25992807_25993484_+_circRNA_FBgn0015269	8	low
dmc_5378	3R_30483892_30484752_+_circRNA_FBgn0039776	8	low
dmc_5421	3R_31217237_31217739_-_ciRNA_FBgn0039830	8	low
dmc_5424	3R_31217240_31217739_-_ciRNA_FBgn0039830	8	low
dmc_5431	3R_31238218_31238352_-_ciRNA_FBgn0051005	8	low
dmc_5502	3R_31969755_31979619_-_circRNA_FBgn0011224	8	low
dmc_5511	3R_3849502_3850235_+_circRNA_FBgn0039955	8	low
dmc_5527	3R_4282673_4295700_+_circRNA_FBgn0041605	8	low
dmc_5666	3R_5643023_5643777_-_circRNA_FBgn0027951	8	low
dmc_5672	3R_5673489_5676560_+_circRNA_FBgn0037363	8	low
dmc_5887	3R_9511739_9512452_-_circRNA_FBgn0003205	8	low
dmc_5940	4_1193559_1196477_-_circRNA_FBgn0039924	8	low
dmc_6256	X_11713948_11714474_-_ciRNA_FBgn0030328	8	low
dmc_6297	X_12193603_12197255_+_circRNA_FBgn0267001	8	low
dmc_6482	X_15073936_15074374_-_circRNA_FBgn0030608	8	low
dmc_6630	X_16822556_16823206_+_circRNA_FBgn0030796	8	low
dmc_6634	X_1683096_1684745_-_circRNA_FBgn0023531	8	low
dmc_6738	X_18638245_18640410_-_circRNA_FBgn0027335	8	low
dmc_6741	X_18690358_18690987_-_circRNA_FBgn0010383	8	low
dmc_6820	X_20775497_20776248_-_circRNA_FBgn0085387	8	low
dmc_6869	X_22457426_22458260_+_circRNA_FBgn0031187	8	low
dmc_6939	X_2671120_2671822_+_circRNA_FBgn0003371	8	low
dmc_6973	X_3519824_3520133_-_circRNA_FBgn0052791	8	low
dmc_6974	X_3519824_3522312_-_circRNA_FBgn0052791	8	low
dmc_6988	X_3783676_3784441_+_circRNA_FBgn0086899	8	low
dmc_6995	X_3865069_3865298_-_circRNA_FBgn0265575	8	low
dmc_7030	X_4947606_4948197_+_circRNA_FBgn0004368	8	low
dmc_7157	X_6976022_6977588_-_circRNA_FBgn0004646	8	low
dmc_7178	X_737168_737665_+_circRNA_FBgn0021764	8	low
dmc_7189	X_7660405_7661138_+_circRNA_FBgn0004198	8	low
dmc_90	2L_11366343_11372722_+_circRNA_FBgn0000287	7	low
dmc_308	2L_16774449_16774857_+_circRNA_FBgn0264695	7	low
dmc_328	2L_17158541_17161996_+_circRNA_FBgn0265607	7	low
dmc_354	2L_17516546_17519945_+_circRNA_FBgn0013810	7	low
dmc_615	2L_21719513_21720481_+_circRNA_FBgn0051619	7	low
dmc_889	2L_5976610_5976782_-_circRNA_FBgn0000308	7	low
dmc_960	2L_6699764_6700619_-_circRNA_FBgn0031850	7	low
dmc_993	2L_7234526_7237790_-_circRNA_FBgn0259111	7	low
dmc_1038	2L_7711512_7711617_+_ciRNA_FBgn0012018	7	low
dmc_1192	2R_10149347_10151052_-_circRNA_FBgn0033494	7	low
dmc_1339	2R_13180989_13183234_-_circRNA_FBgn0028991	7	low
dmc_1362	2R_13590599_13591878_-_circRNA_FBgn0027581	7	low
dmc_1373	2R_13725545_13726278_+_circRNA_FBgn0000633	7	low
dmc_1434	2R_14563010_14565073_+_circRNA_FBgn0265974	7	low
dmc_1440	2R_14621959_14622766_+_circRNA_FBgn0083123	7	low
dmc_1445	2R_14683548_14684607_-_circRNA_FBgn0020269	7	low
dmc_1448	2R_14763830_14768370_-_circRNA_FBgn0020767	7	low
dmc_1646	2R_17011024_17011153_-_ciRNA_FBgn0034180	7	low
dmc_1688	2R_17527213_17528105_-_circRNA_FBgn0263197	7	low
dmc_1697	2R_17531046_17532182_-_circRNA_FBgn0263197	7	low
dmc_1719	2R_17706353_17708045_-_circRNA_FBgn0028494	7	low
dmc_1794	2R_18745265_18748941_+_circRNA_FBgn0053147	7	low
dmc_1835	2R_19176187_19176743_+_circRNA_FBgn0034420	7	low
dmc_1925	2R_20613064_20614933_-_circRNA_FBgn0050147	7	low
dmc_1977	2R_21358816_21366965_-_circRNA_FBgn0000395	7	low
dmc_2074	2R_23172486_23191604_-_circRNA_FBgn0085400	7	low
dmc_2104	2R_23692611_23693731_-_circRNA_FBgn0050183	7	low
dmc_2191	2R_24817593_24820007_+_circRNA_FBgn0000157	7	low
dmc_2350	2R_642099_673836_+_circRNA_FBgn0267428	7	low
dmc_2648	2R_9614826_9615503_-_circRNA_FBgn0033438	7	low
dmc_2674	2R_9917937_9919062_-_circRNA_FBgn0011656	7	low
dmc_2681	2R_9920518_9922003_-_circRNA_FBgn0011656	7	low
dmc_2740	3L_11039617_11040068_-_circRNA_FBgn0263776	7	low
dmc_2760	3L_1143349_1143929_-_circRNA_FBgn0025525	7	low
dmc_2797	3L_12379138_12379644_-_circRNA_FBgn0036279	7	low
dmc_2881	3L_14118444_14118697_-_circRNA_FBgn0042630	7	low
dmc_2989	3L_16115830_16116008_+_ciRNA_FBgn0010280	7	low
dmc_3131	3L_18661356_18664820_+_circRNA_FBgn0036801	7	low
dmc_3197	3L_19930814_19931377_+_circRNA_FBgn0036921	7	low
dmc_3306	3L_21560941_21561506_-_circRNA_FBgn0037100	7	low
dmc_3374	3L_23227437_23247187_+_circRNA_FBgn0266347	7	low
dmc_3390	3L_23566838_23569958_+_circRNA_FBgn0250816	7	low
dmc_3444	3L_25421160_25481046_-_circRNA_FBgn0267429	7	low
dmc_3681	3L_5166934_5168302_-_circRNA_FBgn0052423	7	low
dmc_3855	3L_7817436_7818223_-_circRNA_FBgn0016694	7	low
dmc_3868	3L_8070951_8072493_+_circRNA_FBgn0262579	7	low
dmc_3874	3L_8106015_8106949_+_circRNA_FBgn0262579	7	low
dmc_3927	3L_838048_838624_+_circRNA_FBgn0035165	7	low
dmc_4063	3L_9752875_9753433_-_circRNA_FBgn0259163	7	low
dmc_4094	3R_10174711_10178935_-_circRNA_FBgn0037796	7	low
dmc_4106	3R_10372148_10373205_-_circRNA_FBgn0020379	7	low
dmc_4166	3R_11592366_11593766_-_circRNA_FBgn0051363	7	low
dmc_4178	3R_11810363_11811135_-_circRNA_FBgn0051116	7	low
dmc_4279	3R_14079345_14082185_+_circRNA_FBgn0038197	7	low
dmc_4287	3R_14298789_14301018_+_circRNA_FBgn0038220	7	low
dmc_4341	3R_15265690_15265897_+_ciRNA_FBgn0016691	7	low
dmc_4378	3R_15954582_15959548_+_circRNA_FBgn0013334	7	low
dmc_4426	3R_16551794_16566001_+_circRNA_FBgn0259244	7	low
dmc_4544	3R_18768659_18769113_-_circRNA_FBgn0038652	7	low
dmc_4775	3R_22081806_22082387_+_circRNA_FBgn0038929	7	low
dmc_4807	3R_22456550_22457477_+_circRNA_FBgn0085405	7	low
dmc_4842	3R_22953000_22953468_+_circRNA_FBgn0017590	7	low
dmc_4863	3R_23191695_23192281_-_circRNA_FBgn0262975	7	low
dmc_4868	3R_23209341_23209883_-_circRNA_FBgn0262975	7	low
dmc_5016	3R_24691459_24691933_+_circRNA_FBgn0003429	7	low
dmc_5145	3R_26661534_26663696_-_circRNA_FBgn0250908	7	low
dmc_5355	3R_30104102_30104809_+_circRNA_FBgn0266411	7	low
dmc_5503	3R_31975447_31975965_-_circRNA_FBgn0011224	7	low
dmc_5521	3R_4236552_4237817_+_circRNA_FBgn0010225	7	low
dmc_5552	3R_4467293_4468599_-_circRNA_FBgn0051523	7	low
dmc_5614	3R_5201644_5203434_-_circRNA_FBgn0259212	7	low
dmc_5616	3R_5226978_5227352_+_ciRNA_FBgn0037299	7	low
dmc_5736	3R_6841234_6842214_-_circRNA_FBgn0003339	7	low
dmc_5879	3R_9440680_9441665_+_circRNA_FBgn0261552	7	low
dmc_5918	4_1059861_1060412_-_ciRNA_FBgn0011642	7	low
dmc_5972	4_129321_129442_-_circRNA_FBgn0011747	7	low
dmc_5999	4_371090_371357_+_circRNA_FBgn0039904	7	low
dmc_6031	4_560094_560820_+_circRNA_FBgn0022361	7	low
dmc_6050	4_653869_654798_-_circRNA_FBgn0051992	7	low
dmc_6131	4_954488_955050_-_circRNA_FBgn0052016	7	low
dmc_6235	X_11399741_11400832_+_circRNA_FBgn0001624	7	low
dmc_6740	X_18689990_18690987_-_circRNA_FBgn0010383	7	low
dmc_6770	X_19464192_19466221_+_circRNA_FBgn0031016	7	low
dmc_6778	X_19526840_19527834_+_circRNA_FBgn0261573	7	low
dmc_6882	X_22498306_22498619_+_circRNA_FBgn0027279	7	low
dmc_6920	X_2494403_2495238_-_circRNA_FBgn0261451	7	low
dmc_6950	X_2788493_2789439_-_circRNA_FBgn0040384	7	low
dmc_6961	X_3155926_3156464_+_circRNA_FBgn0004647	7	low
dmc_7001	X_4120295_4121236_+_circRNA_FBgn0026083	7	low
dmc_7064	X_5398403_5398762_+_circRNA_FBgn0029761	7	low
dmc_7219	X_8191811_8192161_+_circRNA_FBgn0261873	7	low
dmc_16	2L_10126000_10127877_-_circRNA_FBgn0265002	6	low
dmc_28	2L_10257777_10258173_-_circRNA_FBgn0026379	6	low
dmc_158	2L_13175411_13175666_-_ciRNA_FBgn0032475	6	low
dmc_166	2L_13275587_13276512_+_circRNA_FBgn0264894	6	low
dmc_301	2L_16690901_16697643_+_circRNA_FBgn0261278	6	low
dmc_316	2L_16820111_16820930_+_circRNA_FBgn0004797	6	low
dmc_524	2L_20420318_20421117_+_circRNA_FBgn0032859	6	low
dmc_586	2L_21615102_21615676_-_circRNA_FBgn0032955	6	low
dmc_590	2L_21617279_21618110_-_circRNA_FBgn0032955	6	low
dmc_649	2L_230537_231034_-_circRNA_FBgn0266557	6	low
dmc_683	2L_2866331_2867230_+_circRNA_FBgn0031474	6	low
dmc_833	2L_4990307_4991262_+_circRNA_FBgn0083962	6	low
dmc_904	2L_6192753_6196996_+_circRNA_FBgn0085409	6	low
dmc_949	2L_6578904_6580510_-_circRNA_FBgn0031835	6	low
dmc_959	2L_6697009_6701944_-_circRNA_FBgn0031850	6	low
dmc_965	2L_6726372_6727334_+_circRNA_FBgn0046704	6	low
dmc_1028	2L_7711512_7711607_+_ciRNA_FBgn0012018	6	low
dmc_1133	2L_930064_930423_+_circRNA_FBgn0028481	6	low
dmc_1211	2R_10328857_10332367_-_circRNA_FBgn0261698	6	low
dmc_1217	2R_10430879_10431915_+_circRNA_FBgn0262114	6	low
dmc_1266	2R_11583014_11587138_-_circRNA_FBgn0033636	6	low
dmc_1280	2R_11902357_11902840_-_circRNA_FBgn0260959	6	low
dmc_1387	2R_13853924_13854101_-_ciRNA_FBgn0033879	6	low
dmc_1398	2R_13871293_13874459_-_circRNA_FBgn0013733	6	low
dmc_1612	2R_16527613_16528649_+_circRNA_FBgn0011260	6	low
dmc_1686	2R_17526833_17528105_-_circRNA_FBgn0263197	6	low
dmc_1707	2R_17699350_17700185_+_circRNA_FBgn0045800	6	low
dmc_1749	2R_18134116_18134406_-_ciRNA_FBgn0001222	6	low
dmc_1849	2R_19238151_19242859_+_circRNA_FBgn0010434	6	low
dmc_1868	2R_19442617_19443098_+_circRNA_FBgn0013325	6	low
dmc_1937	2R_20872539_20873751_+_circRNA_FBgn0050295	6	low
dmc_1967	2R_21264064_21270914_+_circRNA_FBgn0085426	6	low
dmc_2017	2R_22338800_22346709_-_circRNA_FBgn0034720	6	low
dmc_2020	2R_22344713_22345293_-_circRNA_FBgn0034720	6	low
dmc_2028	2R_22534844_22537326_-_circRNA_FBgn0003175	6	low
dmc_2170	2R_24588746_24592299_+_circRNA_FBgn0020521	6	low
dmc_2179	2R_24682213_24682441_-_circRNA_FBgn0035049	6	low
dmc_2256	2R_4700388_4701261_-_circRNA_FBgn0026401	6	low
dmc_2586	2R_9095897_9096991_+_circRNA_FBgn0083124	6	low
dmc_2773	3L_11818087_11818907_-_circRNA_FBgn0036211	6	low
dmc_2788	3L_12213718_12215802_-_circRNA_FBgn0260941	6	low
dmc_2966	3L_1601958_1602484_-_ciRNA_FBgn0035238	6	low
dmc_2973	3L_16066612_16068943_+_circRNA_FBgn0005536	6	low
dmc_3052	3L_16959098_16961602_+_circRNA_FBgn0010352	6	low
dmc_3080	3L_17530808_17541403_+_circRNA_FBgn0259174	6	low
dmc_3098	3L_17641025_17643726_-_circRNA_FBgn0004401	6	low
dmc_3113	3L_1784906_1789101_-_circRNA_FBgn0250789	6	low
dmc_3133	3L_18662623_18664820_+_circRNA_FBgn0036801	6	low
dmc_3139	3L_1889773_1890152_+_circRNA_FBgn0262624	6	low
dmc_3203	3L_19970859_19972022_+_circRNA_FBgn0004852	6	low
dmc_3315	3L_21914775_21921327_+_circRNA_FBgn0262737	6	low
dmc_3358	3L_22946269_22946570_+_circRNA_FBgn0037207	6	low
dmc_3464	3L_25924295_25924456_-_circRNA_FBgn0058178	6	low
dmc_3489	3L_27146394_27147695_+_circRNA_FBgn0260987	6	low
dmc_3679	3L_5162966_5167059_-_circRNA_FBgn0052423	6	low
dmc_3877	3L_8106949_8107181_+_ciRNA_FBgn0262579	6	low
dmc_4149	3R_11222174_11222729_+_circRNA_FBgn0020910	6	low
dmc_4294	3R_14416433_14417033_-_circRNA_FBgn0086901	6	low
dmc_4311	3R_14623242_14623672_-_circRNA_FBgn0003169	6	low
dmc_4344	3R_15295112_15295246_+_circRNA_FBgn0003721	6	low
dmc_4373	3R_15954157_15955205_+_circRNA_FBgn0013334	6	low
dmc_4395	3R_16282080_16289839_+_circRNA_FBgn0250823	6	low
dmc_4407	3R_16298469_16299689_+_circRNA_FBgn0250823	6	low
dmc_4473	3R_17541666_17541801_+_circRNA_FBgn0025571	6	low
dmc_4557	3R_19008503_19008871_+_circRNA_FBgn0026239	6	low
dmc_4561	3R_19015790_19018483_+_circRNA_FBgn0026239	6	low
dmc_4598	3R_19558413_19560271_+_circRNA_FBgn0260003	6	low
dmc_4672	3R_20705960_20706386_-_circRNA_FBgn0024944	6	low
dmc_4883	3R_23607524_23608799_-_circRNA_FBgn0051145	6	low
dmc_4935	3R_24012982_24013628_-_circRNA_FBgn0020647	6	low
dmc_5032	3R_24694956_24699426_+_circRNA_FBgn0003429	6	low
dmc_5037	3R_24698197_24703307_+_circRNA_FBgn0003429	6	low
dmc_5582	3R_4707025_4708106_+_circRNA_FBgn0263346	6	low
dmc_5751	3R_7190123_7191164_+_circRNA_FBgn0086372	6	low
dmc_5755	3R_7190123_7193688_+_circRNA_FBgn0086372	6	low
dmc_5772	3R_7495932_7497365_-_circRNA_FBgn0015577	6	low
dmc_5801	3R_7959751_7961122_-_circRNA_FBgn0000504	6	low
dmc_5867	3R_9080135_9080557_-_ciRNA_FBgn0003165	6	low
dmc_5892	3R_9546797_9549810_-_circRNA_FBgn0037705	6	low
dmc_5974	4_185826_186840_-_circRNA_FBgn0039890	6	low
dmc_5985	4_236394_236475_+_circRNA_FBgn0039897	6	low
dmc_6061	4_710916_717929_+_circRNA_FBgn0005558	6	low
dmc_6178	X_10519347_10523561_-_circRNA_FBgn0085443	6	low
dmc_6179	X_10519347_10523564_-_circRNA_FBgn0085443	6	low
dmc_6251	X_11696402_11699406_+_circRNA_FBgn0011754	6	low
dmc_6395	X_13575901_13580185_+_circRNA_FBgn0086674	6	low
dmc_6422	X_13805451_13806664_+_circRNA_FBgn0261244	6	low
dmc_6470	X_14990319_14992851_+_circRNA_FBgn0000535	6	low
dmc_6529	X_15892827_15897295_+_circRNA_FBgn0003392	6	low
dmc_6543	X_15938757_15939240_-_circRNA_FBgn0045073	6	low
dmc_6702	X_18106680_18114646_-_circRNA_FBgn0004028	6	low
dmc_6900	X_23030189_23030853_+_circRNA_FBgn0265767	6	low
dmc_7015	X_4478147_4478430_+_circRNA_FBgn0000179	6	low
dmc_25	2L_10240679_10241058_+_circRNA_FBgn0004419	5	low
dmc_65	2L_108587_110877_+_circRNA_FBgn0005278	5	low
dmc_105	2L_11833259_11835651_-_circRNA_FBgn0264815	5	low
dmc_137	2L_12407208_12409623_-_circRNA_FBgn0043841	5	low
dmc_173	2L_13508620_13509792_-_circRNA_FBgn0023407	5	low
dmc_200	2L_1394191_1394758_-_circRNA_FBgn0002543	5	low
dmc_417	2L_18538029_18540768_-_circRNA_FBgn0085370	5	low
dmc_419	2L_18539522_18543715_-_circRNA_FBgn0085370	5	low
dmc_422	2L_18543261_18543715_-_circRNA_FBgn0085370	5	low
dmc_437	2L_18963992_18965589_-_circRNA_FBgn0015772	5	low
dmc_543	2L_20874273_20877477_-_circRNA_FBgn0032901	5	low
dmc_576	2L_21297694_21301527_-_circRNA_FBgn0032940	5	low
dmc_739	2L_3624223_3626216_-_circRNA_FBgn0000721	5	low
dmc_919	2L_6290543_6291378_+_circRNA_FBgn0053531	5	low
dmc_1187	2R_10131773_10132160_+_circRNA_FBgn0050011	5	low
dmc_1209	2R_10328857_10329902_-_circRNA_FBgn0261698	5	low
dmc_1212	2R_10331673_10332367_-_circRNA_FBgn0261698	5	low
dmc_1271	2R_11668421_11670201_+_circRNA_FBgn0050035	5	low
dmc_1342	2R_13185783_13187908_-_circRNA_FBgn0033802	5	low
dmc_1351	2R_13277443_13278170_-_circRNA_FBgn0052843	5	low
dmc_1441	2R_14622239_14622766_+_circRNA_FBgn0083123	5	low
dmc_1690	2R_17527213_17529191_-_circRNA_FBgn0263197	5	low
dmc_1764	2R_18437574_18438275_-_circRNA_FBgn0050118	5	low
dmc_1934	2R_20745784_20747522_+_circRNA_FBgn0040726	5	low
dmc_1938	2R_20872539_20876621_+_circRNA_FBgn0050295	5	low
dmc_2111	2R_23757414_23758602_-_circRNA_FBgn0034903	5	low
dmc_2246	2R_4378368_4408032_-_circRNA_FBgn0260798	5	low
dmc_2318	2R_5767284_5768060_+_circRNA_FBgn0266580	5	low
dmc_2374	2R_6792315_6792621_-_circRNA_FBgn0085421	5	low
dmc_2451	2R_7602431_7603519_-_circRNA_FBgn0033196	5	low
dmc_2456	2R_7634215_7635200_+_circRNA_FBgn0263077	5	low
dmc_2462	2R_7638597_7648697_+_circRNA_FBgn0263077	5	low
dmc_2508	2R_8055731_8057331_-_circRNA_FBgn0033252	5	low
dmc_2512	2R_8072362_8073234_+_circRNA_FBgn0020279	5	low
dmc_2619	2R_9403706_9404458_-_circRNA_FBgn0016078	5	low
dmc_2714	3L_10571048_10574488_+_circRNA_FBgn0052062	5	low
dmc_2929	3L_15120279_15123061_-_circRNA_FBgn0036481	5	low
dmc_2980	3L_16076229_16077809_+_circRNA_FBgn0005536	5	low
dmc_3086	3L_17539455_17539736_+_circRNA_FBgn0259174	5	low
dmc_3110	3L_1781094_1789101_-_circRNA_FBgn0250789	5	low
dmc_3155	3L_19350233_19350884_-_circRNA_FBgn0052206	5	low
dmc_3158	3L_19371085_19372402_-_circRNA_FBgn0052206	5	low
dmc_3192	3L_19814306_19814736_-_circRNA_FBgn0023094	5	low
dmc_3394	3L_23634249_23649372_+_circRNA_FBgn0250816	5	low
dmc_3440	3L_2534710_2536218_-_circRNA_FBgn0010905	5	low
dmc_3469	3L_25933195_25978150_-_circRNA_FBgn0058178	5	low
dmc_3535	3L_3443457_3447724_-_circRNA_FBgn0026259	5	low
dmc_3551	3L_370606_371507_-_circRNA_FBgn0262139	5	low
dmc_3624	3L_449996_462558_-_circRNA_FBgn0001316	5	low
dmc_3750	3L_5937398_5938006_-_circRNA_FBgn0053993	5	low
dmc_3782	3L_6717333_6717672_-_circRNA_FBgn0005626	5	low
dmc_3935	3L_8470754_8471039_+_circRNA_FBgn0010825	5	low
dmc_4003	3L_9368567_9369314_+_circRNA_FBgn0035981	5	low
dmc_4021	3L_9552901_9581713_+_circRNA_FBgn0261555	5	low
dmc_4154	3R_11224247_11224460_+_ciRNA_FBgn0020910	5	low
dmc_4171	3R_11670981_11671329_+_ciRNA_FBgn0259227	5	low
dmc_4222	3R_13092736_13095420_+_circRNA_FBgn0038118	5	low
dmc_4231	3R_13243218_13244399_-_circRNA_FBgn0000024	5	low
dmc_4253	3R_13662404_13662950_+_ciRNA_FBgn0004587	5	low
dmc_4381	3R_16001188_16001406_+_circRNA_FBgn0003507	5	low
dmc_4393	3R_16274151_16275169_+_circRNA_FBgn0250823	5	low
dmc_4415	3R_16512963_16514176_+_circRNA_FBgn0259244	5	low
dmc_4449	3R_17064715_17064961_+_circRNA_FBgn0020493	5	low
dmc_4574	3R_19308706_19316072_-_circRNA_FBgn0000463	5	low
dmc_4578	3R_19316005_19320129_-_circRNA_FBgn0000463	5	low
dmc_4601	3R_19590123_19591316_+_circRNA_FBgn0260003	5	low
dmc_4717	3R_21111466_21111608_+_ciRNA_FBgn0015790	5	low
dmc_4816	3R_22554633_22555013_+_circRNA_FBgn0260942	5	low
dmc_4840	3R_22948676_22953468_+_circRNA_FBgn0017590	5	low
dmc_4890	3R_23611892_23627460_-_circRNA_FBgn0051145	5	low
dmc_5241	3R_28235074_28235453_+_circRNA_FBgn0085383	5	low
dmc_5295	3R_29131825_29132099_+_ciRNA_FBgn0028671	5	low
dmc_5557	3R_4622508_4623624_+_circRNA_FBgn0087012	5	low
dmc_5709	3R_6354913_6355420_+_circRNA_FBgn0267698	5	low
dmc_5848	3R_8833974_8835510_-_circRNA_FBgn0262614	5	low
dmc_5891	3R_9546797_9547370_-_circRNA_FBgn0037705	5	low
dmc_5904	3R_9930363_9943894_+_circRNA_FBgn0267336	5	low
dmc_5989	4_240398_240622_+_ciRNA_FBgn0039897	5	low
dmc_6032	4_560097_560820_+_circRNA_FBgn0022361	5	low
dmc_6049	4_653869_654048_-_circRNA_FBgn0051992	5	low
dmc_6098	4_85711_87166_+_circRNA_FBgn0085432	5	low
dmc_6118	4_925082_926661_-_circRNA_FBgn0023213	5	low
dmc_6371	X_13269827_13270642_-_circRNA_FBgn0041210	5	low
dmc_6387	X_13499797_13501048_+_circRNA_FBgn0265416	5	low
dmc_6399	X_13585690_13586092_+_circRNA_FBgn0086674	5	low
dmc_6521	X_15819995_15820553_+_circRNA_FBgn0003345	5	low
dmc_6556	X_16002885_16003295_-_circRNA_FBgn0003969	5	low
dmc_6650	X_17144617_17147200_-_circRNA_FBgn0002590	5	low
dmc_6662	X_17642105_17642699_-_circRNA_FBgn0026375	5	low
dmc_6798	X_20026704_20028938_-_circRNA_FBgn0053517	5	low
dmc_6821	X_20792354_20805983_-_circRNA_FBgn0085387	5	low
dmc_6913	X_2450669_2452147_-_circRNA_FBgn0040388	5	low
dmc_6914	X_2450669_2456686_-_circRNA_FBgn0040388	5	low
dmc_6919	X_2492345_2522421_-_circRNA_FBgn0261451	5	low
dmc_6998	X_3951414_3952041_+_circRNA_FBgn0029687	5	low
dmc_7051	X_5351828_5353004_+_circRNA_FBgn0029761	5	low
dmc_7090	X_5784439_5786121_+_circRNA_FBgn0261610	5	low
dmc_7134	X_6664999_6665686_+_circRNA_FBgn0062413	5	low
dmc_7217	X_818405_819826_-_circRNA_FBgn0264449	5	low
dmc_7248	X_8583540_8586245_+_circRNA_FBgn0030052	5	low
dmc_7287	X_9336924_9337237_-_circRNA_FBgn0085478	5	low
dmc_79	2L_11035515_11036269_-_circRNA_FBgn0032330	4	low
dmc_95	2L_11798664_11799402_-_circRNA_FBgn0020309	4	low
dmc_127	2L_12351703_12358261_+_circRNA_FBgn0262475	4	low
dmc_214	2L_14195732_14196247_-_circRNA_FBgn0016930	4	low
dmc_219	2L_14601686_14602000_-_circRNA_FBgn0003016	4	low
dmc_329	2L_1717597_1718491_-_circRNA_FBgn0031359	4	low
dmc_365	2L_17709438_17711409_-_circRNA_FBgn0015609	4	low
dmc_415	2L_18535360_18536990_-_circRNA_FBgn0085370	4	low
dmc_477	2L_19719702_19719999_+_circRNA_FBgn0000464	4	low
dmc_482	2L_19807344_19857840_+_circRNA_FBgn0263873	4	low
dmc_546	2L_20876911_20882464_-_circRNA_FBgn0032901	4	low
dmc_618	2L_21727005_21727573_+_circRNA_FBgn0051619	4	low
dmc_659	2L_2495373_2495888_+_circRNA_FBgn0011818	4	low
dmc_696	2L_3080650_3081268_-_circRNA_FBgn0015600	4	low
dmc_720	2L_336017_337198_+_circRNA_FBgn0004611	4	low
dmc_757	2L_3878894_3887556_-_circRNA_FBgn0000256	4	low
dmc_767	2L_4107435_4107804_+_circRNA_FBgn0000547	4	low
dmc_789	2L_4457374_4458057_-_circRNA_FBgn0261606	4	low
dmc_816	2L_4837691_4837844_-_ciRNA_FBgn0031635	4	low
dmc_832	2L_4987906_4991262_+_circRNA_FBgn0083962	4	low
dmc_860	2L_5276511_5277180_-_circRNA_FBgn0000228	4	low
dmc_1019	2L_7711512_7711597_+_ciRNA_FBgn0012018	4	low
dmc_1039	2L_7711512_7711618_+_ciRNA_FBgn0012018	4	low
dmc_1057	2L_8106839_8107880_+_circRNA_FBgn0261822	4	low
dmc_1060	2L_8131286_8132194_+_circRNA_FBgn0031988	4	low
dmc_1070	2L_8227362_8227669_-_ciRNA_FBgn0032006	4	low
dmc_1118	2L_9126880_9135384_+_circRNA_FBgn0052982	4	low
dmc_1135	2L_9338006_9338860_+_circRNA_FBgn0026439	4	low
dmc_1410	2R_14067246_14068911_-_circRNA_FBgn0040752	4	low
dmc_1442	2R_14622239_14623245_+_circRNA_FBgn0083123	4	low
dmc_1456	2R_14910223_14911372_-_circRNA_FBgn0027596	4	low
dmc_1569	2R_15996735_15996894_-_ciRNA_FBgn0020236	4	low
dmc_1583	2R_16131541_16132635_+_circRNA_FBgn0086676	4	low
dmc_1592	2R_16398828_16399421_+_circRNA_FBgn0264273	4	low
dmc_1737	2R_17901707_17903679_+_circRNA_FBgn0011589	4	low
dmc_1777	2R_18557802_18561168_-_circRNA_FBgn0050115	4	low
dmc_1806	2R_18989775_18998423_+_circRNA_FBgn0265356	4	low
dmc_1917	2R_20595556_20597591_+_circRNA_FBgn0267791	4	low
dmc_1940	2R_20885201_20895866_-_circRNA_FBgn0015524	4	low
dmc_2080	2R_23414496_23415000_-_circRNA_FBgn0034860	4	low
dmc_2106	2R_23722209_23729234_+_circRNA_FBgn0034897	4	low
dmc_2116	2R_23785911_23786355_-_circRNA_FBgn0034903	4	low
dmc_2244	2R_4350807_4351117_-_ciRNA_FBgn0260798	4	low
dmc_2252	2R_4599268_4607320_+_circRNA_FBgn0260799	4	low
dmc_2260	2R_4749221_4754670_+_circRNA_FBgn0039994	4	low
dmc_2311	2R_5716648_5717763_-_circRNA_FBgn0000099	4	low
dmc_2358	2R_6725254_6726388_-_circRNA_FBgn0010482	4	low
dmc_2393	2R_6933123_6934180_-_circRNA_FBgn0053558	4	low
dmc_2484	2R_7843012_7843915_-_circRNA_FBgn0085390	4	low
dmc_2518	2R_8087574_8088896_+_circRNA_FBgn0028562	4	low
dmc_2574	2R_8913217_8913432_-_ciRNA_FBgn0003074	4	low
dmc_2583	2R_9095577_9096991_+_circRNA_FBgn0083124	4	low
dmc_2629	2R_9509887_9511199_+_circRNA_FBgn0259246	4	low
dmc_2673	2R_9917456_9918848_-_circRNA_FBgn0011656	4	low
dmc_2804	3L_12585741_12586293_+_circRNA_FBgn0015904	4	low
dmc_2810	3L_12696499_12697003_+_circRNA_FBgn0014343	4	low
dmc_2885	3L_14199944_14201666_+_circRNA_FBgn0013718	4	low
dmc_2899	3L_14619432_14621396_+_circRNA_FBgn0003388	4	low
dmc_2907	3L_14756903_14757330_-_circRNA_FBgn0013263	4	low
dmc_2969	3L_16063885_16065434_+_circRNA_FBgn0005536	4	low
dmc_2979	3L_16076229_16077282_+_circRNA_FBgn0005536	4	low
dmc_2981	3L_16076981_16077809_+_circRNA_FBgn0005536	4	low
dmc_3058	3L_16980558_16985339_+_circRNA_FBgn0261547	4	low
dmc_3092	3L_17554934_17556419_-_circRNA_FBgn0025455	4	low
dmc_3117	3L_1805009_1805708_+_circRNA_FBgn0261562	4	low
dmc_3153	3L_19232323_19232572_-_circRNA_FBgn0016797	4	low
dmc_3245	3L_20515443_20516132_-_circRNA_FBgn0037007	4	low
dmc_3299	3L_2137326_2138470_-_circRNA_FBgn0052311	4	low
dmc_3319	3L_21943736_21946118_+_circRNA_FBgn0037142	4	low
dmc_3321	3L_21976294_21978374_+_circRNA_FBgn0037146	4	low
dmc_3370	3L_23094905_23095211_-_circRNA_FBgn0024733	4	low
dmc_3417	3L_2443389_2444087_+_circRNA_FBgn0266696	4	low
dmc_3442	3L_2540976_2541403_-_circRNA_FBgn0010905	4	low
dmc_3448	3L_2561931_2563959_-_circRNA_FBgn0010909	4	low
dmc_3492	3L_27267607_27267918_+_circRNA_FBgn0028697	4	low
dmc_3501	3L_27331993_27421014_+_circRNA_FBgn0024804	4	low
dmc_3512	3L_2888889_2889245_-_circRNA_FBgn0035379	4	low
dmc_3639	3L_4645559_4647024_-_circRNA_FBgn0262870	4	low
dmc_3779	3L_6716129_6717426_-_circRNA_FBgn0005626	4	low
dmc_3825	3L_7282153_7294919_-_circRNA_FBgn0035756	4	low
dmc_3842	3L_7616107_7617602_+_circRNA_FBgn0035802	4	low
dmc_3965	3L_8790169_8797226_+_circRNA_FBgn0266084	4	low
dmc_4116	3R_10678346_10679004_-_circRNA_FBgn0037819	4	low
dmc_4130	3R_11012013_11012525_+_circRNA_FBgn0083950	4	low
dmc_4177	3R_11801951_11802691_-_circRNA_FBgn0051116	4	low
dmc_4200	3R_12628984_12629207_+_ciRNA_FBgn0038065	4	low
dmc_4265	3R_13769889_13770093_+_circRNA_FBgn0038180	4	low
dmc_4288	3R_14313164_14313426_+_circRNA_FBgn0051321	4	low
dmc_4295	3R_14416433_14427761_-_circRNA_FBgn0086901	4	low
dmc_4308	3R_14592281_14593215_+_circRNA_FBgn0020299	4	low
dmc_4355	3R_15385075_15385791_+_circRNA_FBgn0262483	4	low
dmc_4440	3R_16636576_16636774_+_ciRNA_FBgn0262742	4	low
dmc_4451	3R_17110213_17117301_-_circRNA_FBgn0014141	4	low
dmc_4546	3R_18768659_18792120_-_circRNA_FBgn0038652	4	low
dmc_4600	3R_19560147_19562826_+_circRNA_FBgn0260003	4	low
dmc_4612	3R_19760264_19761034_+_circRNA_FBgn0024963	4	low
dmc_4680	3R_20797143_20802551_+_circRNA_FBgn0038826	4	low
dmc_4747	3R_21787785_21789760_-_circRNA_FBgn0013759	4	low
dmc_4766	3R_22021792_22022629_-_circRNA_FBgn0019960	4	low
dmc_4785	3R_22278351_22280885_+_circRNA_FBgn0051163	4	low
dmc_4809	3R_22478079_22481126_+_circRNA_FBgn0038975	4	low
dmc_4827	3R_22603463_22605570_+_circRNA_FBgn0051158	4	low
dmc_4939	3R_24045437_24046491_-_circRNA_FBgn0005649	4	low
dmc_4991	3R_24677243_24691933_+_circRNA_FBgn0003429	4	low
dmc_5005	3R_24682307_24692316_+_circRNA_FBgn0003429	4	low
dmc_5030	3R_24694956_24696126_+_circRNA_FBgn0003429	4	low
dmc_5044	3R_24727705_24728326_+_circRNA_FBgn0004885	4	low
dmc_5139	3R_26579643_26580266_+_circRNA_FBgn0263289	4	low
dmc_5239	3R_28078160_28078632_+_circRNA_FBgn0085391	4	low
dmc_5256	3R_28602771_28603698_+_circRNA_FBgn0001215	4	low
dmc_5298	3R_29133860_29134598_+_circRNA_FBgn0028671	4	low
dmc_5356	3R_30109294_30110618_+_circRNA_FBgn0266411	4	low
dmc_5394	3R_30915939_30916721_+_circRNA_FBgn0020912	4	low
dmc_5477	3R_31864596_31866436_-_circRNA_FBgn0011224	4	low
dmc_5492	3R_31881747_31932614_-_circRNA_FBgn0011224	4	low
dmc_5500	3R_31959034_31975965_-_circRNA_FBgn0011224	4	low
dmc_5566	3R_4659676_4660086_+_ciRNA_FBgn0263346	4	low
dmc_5628	3R_5295640_5299573_-_circRNA_FBgn0013576	4	low
dmc_5692	3R_5884664_5887285_-_circRNA_FBgn0083949	4	low
dmc_5737	3R_6908524_6910471_-_circRNA_FBgn0260642	4	low
dmc_5742	3R_7096515_7097346_-_circRNA_FBgn0261238	4	low
dmc_5758	3R_7191388_7193688_+_circRNA_FBgn0086372	4	low
dmc_5862	3R_8942070_8942258_+_ciRNA_FBgn0037643	4	low
dmc_6015	4_474959_477102_-_circRNA_FBgn0039908	4	low
dmc_6081	4_735904_736030_+_circRNA_FBgn0005666	4	low
dmc_6097	4_855255_855840_-_circRNA_FBgn0039936	4	low
dmc_6171	X_10471617_10472143_-_circRNA_FBgn0261710	4	low
dmc_6205	X_11224988_11236820_-_circRNA_FBgn0265595	4	low
dmc_6250	X_11696402_11698597_+_circRNA_FBgn0011754	4	low
dmc_6299	X_12193603_12295684_+_circRNA_FBgn0267001	4	low
dmc_6370	X_13269827_13270612_-_circRNA_FBgn0041210	4	low
dmc_6388	X_13499797_13504144_+_circRNA_FBgn0265416	4	low
dmc_6394	X_13575901_13577664_+_circRNA_FBgn0086674	4	low
dmc_6407	X_13701096_13701353_-_circRNA_FBgn0030512	4	low
dmc_6408	X_13701096_13707714_-_circRNA_FBgn0030512	4	low
dmc_6417	X_13769810_13770142_+_circRNA_FBgn0003218	4	low
dmc_6532	X_15897101_15897295_+_circRNA_FBgn0003392	4	low
dmc_6534	X_15901543_15902332_+_circRNA_FBgn0003392	4	low
dmc_6537	X_15926331_15926503_+_circRNA_FBgn0010240	4	low
dmc_6628	X_16769852_16771695_-_circRNA_FBgn0001250	4	low
dmc_6794	X_19751137_19751278_+_ciRNA_FBgn0031069	4	low
dmc_6947	X_2783766_2785129_-_circRNA_FBgn0040384	4	low
dmc_6977	X_3523633_3524031_-_circRNA_FBgn0052791	4	low
dmc_7017	X_4674366_4676572_-_circRNA_FBgn0262699	4	low
dmc_7127	X_6585692_6587104_+_circRNA_FBgn0085446	4	low
dmc_7229	X_8223627_8228098_+_circRNA_FBgn0261873	4	low
dmc_7242	X_843111_881788_-_circRNA_FBgn0264449	4	low
dmc_7289	X_9382609_9383365_-_circRNA_FBgn0261260	4	low
dmc_83	2L_11162983_11163937_-_circRNA_FBgn0259822	3	low
dmc_115	2L_12094177_12094481_+_circRNA_FBgn0032407	3	low
dmc_129	2L_12358040_12359683_+_circRNA_FBgn0262475	3	low
dmc_202	2L_1394191_1397252_-_circRNA_FBgn0002543	3	low
dmc_212	2L_14087976_14088861_+_circRNA_FBgn0028875	3	low
dmc_222	2L_14610683_14611916_-_circRNA_FBgn0003016	3	low
dmc_265	2L_1600615_1604336_+_circRNA_FBgn0261509	3	low
dmc_337	2L_1741659_1743540_+_circRNA_FBgn0264494	3	low
dmc_619	2L_21742523_21743971_-_circRNA_FBgn0086779	3	low
dmc_626	2L_22535616_22536378_-_circRNA_FBgn0064225	3	low
dmc_665	2L_2737031_2737900_+_circRNA_FBgn0031449	3	low
dmc_671	2L_2785538_2798836_-_circRNA_FBgn0004242	3	low
dmc_675	2L_2798485_2798836_-_circRNA_FBgn0004242	3	low
dmc_716	2L_3328938_3329351_+_circRNA_FBgn0053282	3	low
dmc_754	2L_3807132_3807461_+_circRNA_FBgn0021800	3	low
dmc_783	2L_4312027_4314615_+_circRNA_FBgn0010473	3	low
dmc_819	2L_4843539_4844772_-_circRNA_FBgn0031637	3	low
dmc_1037	2L_7711512_7711616_+_ciRNA_FBgn0012018	3	low
dmc_1087	2L_8426873_8428067_+_circRNA_FBgn0027932	3	low
dmc_1124	2L_9154658_9156594_+_circRNA_FBgn0052982	3	low
dmc_1127	2L_9191614_9191813_+_circRNA_FBgn0041092	3	low
dmc_1150	2L_9732915_9733532_-_circRNA_FBgn0028704	3	low
dmc_1210	2R_10328857_10330074_-_circRNA_FBgn0261698	3	low
dmc_1251	2R_11099531_11100114_-_circRNA_FBgn0040765	3	low
dmc_1319	2R_12734920_12747747_+_circRNA_FBgn0261545	3	low
dmc_1325	2R_12891466_12893051_+_circRNA_FBgn0003975	3	low
dmc_1338	2R_13179587_13185175_-_circRNA_FBgn0033802	3	low
dmc_1475	2R_15266691_15284966_-_circRNA_FBgn0265194	3	low
dmc_1483	2R_15270297_15271539_-_circRNA_FBgn0265194	3	low
dmc_1504	2R_15364512_15364938_+_circRNA_FBgn0034013	3	low
dmc_1523	2R_15521841_15522104_-_circRNA_FBgn0019968	3	low
dmc_1548	2R_15757697_15758634_+_circRNA_FBgn0050089	3	low
dmc_1623	2R_16678980_16679279_-_circRNA_FBgn0050463	3	low
dmc_1652	2R_17042856_17043223_-_ciRNA_FBgn0266638	3	low
dmc_1691	2R_17528312_17529191_-_circRNA_FBgn0263197	3	low
dmc_1714	2R_17701133_17702369_+_circRNA_FBgn0045800	3	low
dmc_1858	2R_19315246_19317636_-_circRNA_FBgn0264753	3	low
dmc_1963	2R_21204612_21208671_+_circRNA_FBgn0265191	3	low
dmc_1968	2R_21270760_21272286_+_circRNA_FBgn0085426	3	low
dmc_2015	2R_22338800_22342730_-_circRNA_FBgn0034720	3	low
dmc_2045	2R_22723936_22725542_-_circRNA_FBgn0028371	3	low
dmc_2099	2R_23671975_23675988_+_circRNA_FBgn0266377	3	low
dmc_2102	2R_23675354_23675988_+_circRNA_FBgn0266377	3	low
dmc_2115	2R_23779015_23786355_-_circRNA_FBgn0034903	3	low
dmc_2235	2R_3918150_3933463_-_circRNA_FBgn0262124	3	low
dmc_2264	2R_4901845_4902223_-_circRNA_FBgn0264911	3	low
dmc_2345	2R_6249411_6250018_+_circRNA_FBgn0033075	3	low
dmc_2356	2R_6723655_6724022_-_circRNA_FBgn0010482	3	low
dmc_2458	2R_7634215_7648697_+_circRNA_FBgn0263077	3	low
dmc_2502	2R_7982640_7985451_-_circRNA_FBgn0033246	3	low
dmc_2546	2R_8674646_8679134_+_circRNA_FBgn0263120	3	low
dmc_2571	2R_8913209_8913432_-_ciRNA_FBgn0003074	3	low
dmc_2608	2R_9258839_9267976_-_circRNA_FBgn0020621	3	low
dmc_2716	3L_10573449_10574488_+_circRNA_FBgn0052062	3	low
dmc_2767	3L_11668194_11675665_-_circRNA_FBgn0052085	3	low
dmc_2789	3L_12215617_12216579_-_circRNA_FBgn0260941	3	low
dmc_2795	3L_12347193_12348139_-_circRNA_FBgn0036278	3	low
dmc_2888	3L_14213088_14231325_+_circRNA_FBgn0013718	3	low
dmc_3024	3L_16627219_16627501_-_ciRNA_FBgn0000017	3	low
dmc_3087	3L_17540687_17541403_+_circRNA_FBgn0259174	3	low
dmc_3126	3L_18487715_18488954_-_circRNA_FBgn0036789	3	low
dmc_3128	3L_18616467_18616726_-_ciRNA_FBgn0036793	3	low
dmc_3194	3L_19876963_19877266_+_circRNA_FBgn0036913	3	low
dmc_3218	3L_20239862_20240532_-_circRNA_FBgn0036958	3	low
dmc_3300	3L_21419606_21420689_+_circRNA_FBgn0261258	3	low
dmc_3318	3L_21920902_21921327_+_circRNA_FBgn0262737	3	low
dmc_3322	3L_21980303_21981195_+_circRNA_FBgn0037146	3	low
dmc_3372	3L_23210851_23227547_+_circRNA_FBgn0266347	3	low
dmc_3384	3L_23325641_23326760_-_circRNA_FBgn0010215	3	low
dmc_3400	3L_23889104_23912455_-_circRNA_FBgn0058470	3	low
dmc_3527	3L_3221466_3221981_-_circRNA_FBgn0035422	3	low
dmc_3529	3L_3222574_3222787_-_ciRNA_FBgn0035422	3	low
dmc_3532	3L_3351495_3351686_+_circRNA_FBgn0004167	3	low
dmc_3580	3L_3930812_3930996_-_circRNA_FBgn0004910	3	low
dmc_3623	3L_449996_454405_-_circRNA_FBgn0001316	3	low
dmc_3627	3L_4524071_4524706_-_circRNA_FBgn0014073	3	low
dmc_3672	3L_505886_514705_-_circRNA_FBgn0001316	3	low
dmc_3709	3L_5703924_5706573_+_circRNA_FBgn0085447	3	low
dmc_3834	3L_7513817_7514354_+_circRNA_FBgn0035793	3	low
dmc_3905	3L_827422_830728_-_circRNA_FBgn0035162	3	low
dmc_4065	3L_9779445_9781218_+_circRNA_FBgn0036043	3	low
dmc_4127	3R_10892362_10892851_-_circRNA_FBgn0037855	3	low
dmc_4164	3R_11571614_11571805_+_circRNA_FBgn0263316	3	low
dmc_4251	3R_13661432_13661669_+_ciRNA_FBgn0004587	3	low
dmc_4254	3R_13665452_13665901_+_circRNA_FBgn0004587	3	low
dmc_4352	3R_15312399_15313286_+_circRNA_FBgn0004117	3	low
dmc_4420	3R_16550206_16556324_+_circRNA_FBgn0259244	3	low
dmc_4513	3R_18011096_18011713_+_circRNA_FBgn0263995	3	low
dmc_4567	3R_19218968_19219627_-_circRNA_FBgn0262468	3	low
dmc_4676	3R_20793715_20798409_+_circRNA_FBgn0038826	3	low
dmc_4839	3R_22766610_22766726_+_circRNA_FBgn0039025	3	low
dmc_4862	3R_23169895_23170480_+_circRNA_FBgn0265042	3	low
dmc_5038	3R_24699375_24703307_+_circRNA_FBgn0003429	3	low
dmc_5077	3R_25705930_25709517_-_circRNA_FBgn0051092	3	low
dmc_5138	3R_26578720_26581022_+_circRNA_FBgn0263289	3	low
dmc_5176	3R_27182997_27183862_-_circRNA_FBgn0004197	3	low
dmc_5206	3R_27552546_27553094_-_circRNA_FBgn0004387	3	low
dmc_5367	3R_30387582_30387774_-_ciRNA_FBgn0015222	3	low
dmc_5433	3R_31240991_31242774_-_circRNA_FBgn0051005	3	low
dmc_5440	3R_31351267_31351821_+_circRNA_FBgn0085376	3	low
dmc_5469	3R_31778171_31778758_+_circRNA_FBgn0005632	3	low
dmc_5487	3R_31873833_31921674_-_circRNA_FBgn0011224	3	low
dmc_5516	3R_4132881_4133919_+_circRNA_FBgn0027341	3	low
dmc_5551	3R_4446424_4447954_-_circRNA_FBgn0051522	3	low
dmc_5594	3R_4799691_4801991_-_circRNA_FBgn0260794	3	low
dmc_5665	3R_5642113_5647215_-_circRNA_FBgn0027951	3	low
dmc_5712	3R_6356432_6357340_+_circRNA_FBgn0267698	3	low
dmc_5851	3R_8835276_8835510_-_circRNA_FBgn0262614	3	low
dmc_6068	4_72320_75165_+_circRNA_FBgn0085432	3	low
dmc_6069	4_72320_82746_+_circRNA_FBgn0085432	3	low
dmc_6070	4_72320_85933_+_circRNA_FBgn0085432	3	low
dmc_6390	X_13502458_13504144_+_circRNA_FBgn0265416	3	low
dmc_6440	X_142869_143519_+_circRNA_FBgn0029128	3	low
dmc_6494	X_15148068_15150868_-_circRNA_FBgn0030617	3	low
dmc_6522	X_15823186_15824276_+_circRNA_FBgn0003345	3	low
dmc_6531	X_15892827_15902332_+_circRNA_FBgn0003392	3	low
dmc_6588	X_16486340_16489877_-_circRNA_FBgn0264255	3	low
dmc_6639	X_1690199_1691357_-_circRNA_FBgn0023531	3	low
dmc_6651	X_17145015_17147200_-_circRNA_FBgn0002590	3	low
dmc_6781	X_19575357_19577594_-_circRNA_FBgn0031030	3	low
dmc_6836	X_21211448_21211686_-_ciRNA_FBgn0052521	3	low
dmc_6885	X_22502305_22502451_+_ciRNA_FBgn0027279	3	low
dmc_6903	X_23073106_23075070_+_circRNA_FBgn0039941	3	low
dmc_6915	X_2480733_2482636_-_circRNA_FBgn0261451	3	low
dmc_6994	X_3820725_3821015_+_circRNA_FBgn0000542	3	low
dmc_7006	X_4154386_4154756_-_circRNA_FBgn0000635	3	low
dmc_7034	X_502936_503306_+_ciRNA_FBgn0004648	3	low
dmc_7066	X_5415060_5415321_-_ciRNA_FBgn0263987	3	low
dmc_7099	X_6070738_6070856_-_ciRNA_FBgn0029837	3	low
dmc_7142	X_6699574_6699857_+_ciRNA_FBgn0029895	3	low
dmc_7144	X_6709378_6709896_+_circRNA_FBgn0029895	3	low
dmc_7152	X_6805677_6807648_+_circRNA_FBgn0029903	3	low
dmc_7182	X_740426_741876_+_circRNA_FBgn0021764	3	low
dmc_7209	X_8054107_8056137_-_circRNA_FBgn0004656	3	low
dmc_7249	X_8585809_8586245_+_circRNA_FBgn0030052	3	low
dmc_135	2L_12407184_12407734_-_circRNA_FBgn0043841	2	low
dmc_142	2L_12516483_12517185_-_circRNA_FBgn0259176	2	low
dmc_144	2L_12625454_12627183_+_circRNA_FBgn0085424	2	low
dmc_286	2L_16325076_16325493_-_ciRNA_FBgn0000250	2	low
dmc_322	2L_1690116_1690755_+_circRNA_FBgn0086758	2	low
dmc_346	2L_1744922_1746029_+_circRNA_FBgn0264494	2	low
dmc_357	2L_17660955_17662279_-_circRNA_FBgn0015609	2	low
dmc_359	2L_17664086_17665540_-_circRNA_FBgn0015609	2	low
dmc_383	2L_18064633_18065730_+_circRNA_FBgn0243486	2	low
dmc_401	2L_18383401_18384893_+_circRNA_FBgn0000636	2	low
dmc_459	2L_19436809_19437845_-_circRNA_FBgn0032783	2	low
dmc_490	2L_19908758_19910432_+_circRNA_FBgn0263873	2	low
dmc_493	2L_19925382_19929354_+_circRNA_FBgn0263873	2	low
dmc_501	2L_20069047_20069514_+_circRNA_FBgn0045064	2	low
dmc_612	2L_21716324_21717672_+_circRNA_FBgn0051619	2	low
dmc_642	2L_22924981_22927765_+_circRNA_FBgn0002566	2	low
dmc_652	2L_231947_232379_-_circRNA_FBgn0266557	2	low
dmc_863	2L_5463818_5464269_+_circRNA_FBgn0261963	2	low
dmc_883	2L_5850830_5853258_+_circRNA_FBgn0085410	2	low
dmc_916	2L_6289764_6291378_+_circRNA_FBgn0053531	2	low
dmc_956	2L_6668341_6670513_+_circRNA_FBgn0000392	2	low
dmc_1016	2L_7711512_7711590_+_ciRNA_FBgn0012018	2	low
dmc_1031	2L_7711512_7711610_+_ciRNA_FBgn0012018	2	low
dmc_1040	2L_7711512_7711619_+_ciRNA_FBgn0012018	2	low
dmc_1069	2L_8225671_8227826_-_circRNA_FBgn0032006	2	low
dmc_1126	2L_9161130_9162708_+_circRNA_FBgn0052982	2	low
dmc_1173	2R_10039172_10039849_-_circRNA_FBgn0033476	2	low
dmc_1213	2R_10332055_10332367_-_circRNA_FBgn0261698	2	low
dmc_1281	2R_11950044_11955742_+_circRNA_FBgn0033668	2	low
dmc_1293	2R_12447758_12449782_+_circRNA_FBgn0033739	2	low
dmc_1317	2R_12734920_12735119_+_circRNA_FBgn0261545	2	low
dmc_1352	2R_13336951_13337348_-_circRNA_FBgn0265104	2	low
dmc_1371	2R_13713762_13718517_+_circRNA_FBgn0000633	2	low
dmc_1394	2R_13869859_13871338_-_circRNA_FBgn0013733	2	low
dmc_1408	2R_14010162_14011181_+_circRNA_FBgn0002643	2	low
dmc_1467	2R_15138101_15140095_+_circRNA_FBgn0015371	2	low
dmc_1491	2R_15277675_15278316_-_circRNA_FBgn0265194	2	low
dmc_1591	2R_16333033_16333420_-_circRNA_FBgn0262511	2	low
dmc_1633	2R_16759251_16760714_-_circRNA_FBgn0267002	2	low
dmc_1653	2R_17050008_17051164_+_circRNA_FBgn0034184	2	low
dmc_1670	2R_17351093_17362097_+_circRNA_FBgn0265487	2	low
dmc_1689	2R_17527213_17528375_-_circRNA_FBgn0263197	2	low
dmc_1712	2R_17700975_17701062_+_circRNA_FBgn0063382	2	low
dmc_1796	2R_18758450_18759622_-_circRNA_FBgn0259682	2	low
dmc_1798	2R_18768274_18770564_+_circRNA_FBgn0034389	2	low
dmc_1837	2R_19211855_19212276_+_circRNA_FBgn0263395	2	low
dmc_1882	2R_19477615_19477704_+_circRNA_FBgn0260934	2	low
dmc_1910	2R_20469465_20470120_+_circRNA_FBgn0086604	2	low
dmc_1911	2R_20469465_20470578_+_circRNA_FBgn0086604	2	low
dmc_1951	2R_21021885_21022462_+_circRNA_FBgn0050296	2	low
dmc_2081	2R_23456182_23457865_+_circRNA_FBgn0264339	2	low
dmc_2092	2R_23642238_23647761_+_circRNA_FBgn0004795	2	low
dmc_2182	2R_24767914_24768097_-_ciRNA_FBgn0027590	2	low
dmc_2237	2R_3933010_3938885_-_circRNA_FBgn0262124	2	low
dmc_2278	2R_5210501_5212467_-_circRNA_FBgn0053554	2	low
dmc_2301	2R_5485870_5492113_-_circRNA_FBgn0050440	2	low
dmc_2305	2R_5660600_5661157_-_circRNA_FBgn0033029	2	low
dmc_2468	2R_7684973_7688293_-_circRNA_FBgn0033212	2	low
dmc_2539	2R_8615476_8615874_+_ciRNA_FBgn0033313	2	low
dmc_2552	2R_8819580_8821932_+_circRNA_FBgn0024189	2	low
dmc_2598	2R_9146645_9147046_+_circRNA_FBgn0050344	2	low
dmc_2621	2R_9449085_9450274_+_circRNA_FBgn0259234	2	low
dmc_2635	2R_9527287_9530206_+_circRNA_FBgn0259246	2	low
dmc_2641	2R_9532345_9532984_+_circRNA_FBgn0259246	2	low
dmc_2683	2R_9961562_9962660_+_circRNA_FBgn0033466	2	low
dmc_2719	3L_10573449_10587687_+_circRNA_FBgn0052062	2	low
dmc_2720	3L_10575318_10576475_+_circRNA_FBgn0052062	2	low
dmc_2781	3L_12027021_12028878_-_circRNA_FBgn0041096	2	low
dmc_2845	3L_13480602_13480708_+_ciRNA_FBgn0086708	2	low
dmc_2865	3L_13890814_13892080_-_circRNA_FBgn0264006	2	low
dmc_2942	3L_15600415_15600871_+_circRNA_FBgn0036518	2	low
dmc_2953	3L_15858100_15860026_-_circRNA_FBgn0264908	2	low
dmc_2975	3L_16068112_16077809_+_circRNA_FBgn0005536	2	low
dmc_3073	3L_1723579_1724225_-_circRNA_FBgn0027594	2	low
dmc_3175	3L_19572290_19573911_-_circRNA_FBgn0005564	2	low
dmc_3178	3L_19627230_19628343_-_circRNA_FBgn0036896	2	low
dmc_3191	3L_19780039_19780279_-_circRNA_FBgn0261360	2	low
dmc_3290	3L_21227257_21231310_+_circRNA_FBgn0004865	2	low
dmc_3317	3L_21918335_21921327_+_circRNA_FBgn0262737	2	low
dmc_3393	3L_23618473_23649372_+_circRNA_FBgn0250816	2	low
dmc_3397	3L_23746189_23746544_+_circRNA_FBgn0040056	2	low
dmc_3407	3L_24253792_24253921_+_circRNA_FBgn0011288	2	low
dmc_3416	3L_2439498_2446101_+_circRNA_FBgn0266696	2	low
dmc_3445	3L_2560115_2563959_-_circRNA_FBgn0010909	2	low
dmc_3447	3L_2560115_2564755_-_circRNA_FBgn0010909	2	low
dmc_3494	3L_2728419_2729469_-_circRNA_FBgn0052296	2	low
dmc_3579	3L_3919883_3930996_-_circRNA_FBgn0004910	2	low
dmc_3648	3L_4664126_4664953_-_circRNA_FBgn0262870	2	low
dmc_3666	3L_4912671_4913956_+_circRNA_FBgn0028699	2	low
dmc_3807	3L_7048841_7050695_+_circRNA_FBgn0260660	2	low
dmc_3838	3L_7558221_7558696_-_circRNA_FBgn0035797	2	low
dmc_3872	3L_8102892_8105657_+_circRNA_FBgn0262579	2	low
dmc_3911	3L_827876_830728_-_circRNA_FBgn0035162	2	low
dmc_3921	3L_832041_832407_-_circRNA_FBgn0035162	2	low
dmc_3924	3L_8379144_8379985_+_circRNA_FBgn0001253	2	low
dmc_3940	3L_8555730_8555971_+_circRNA_FBgn0260442	2	low
dmc_3966	3L_8886274_8887286_+_circRNA_FBgn0263930	2	low
dmc_3972	3L_8947827_8949759_-_circRNA_FBgn0264305	2	low
dmc_3975	3L_8988098_8988323_+_circRNA_FBgn0035951	2	low
dmc_4016	3L_9499021_9499214_-_circRNA_FBgn0036007	2	low
dmc_4026	3L_9592085_9592456_+_circRNA_FBgn0261555	2	low
dmc_4101	3R_10293193_10294318_+_circRNA_FBgn0262617	2	low
dmc_4181	3R_11966796_11967125_-_circRNA_FBgn0260742	2	low
dmc_4216	3R_13019341_13025044_+_circRNA_FBgn0020496	2	low
dmc_4238	3R_13390047_13391945_-_circRNA_FBgn0038147	2	low
dmc_4239	3R_13391864_13391945_-_circRNA_FBgn0038147	2	low
dmc_4257	3R_13689912_13690185_+_circRNA_FBgn0024555	2	low
dmc_4280	3R_14080692_14081187_+_circRNA_FBgn0038197	2	low
dmc_4286	3R_14298789_14298987_+_circRNA_FBgn0038220	2	low
dmc_4304	3R_14529176_14554410_-_circRNA_FBgn0038237	2	low
dmc_4361	3R_15446981_15448835_-_circRNA_FBgn0038341	2	low
dmc_4387	3R_16087764_16091090_-_circRNA_FBgn0026059	2	low
dmc_4409	3R_16341228_16341598_-_circRNA_FBgn0040284	2	low
dmc_4535	3R_18435369_18435790_-_circRNA_FBgn0004652	2	low
dmc_4562	3R_19087404_19088300_-_circRNA_FBgn0004876	2	low
dmc_4588	3R_19485608_19494318_+_circRNA_FBgn0260003	2	low
dmc_4643	3R_20287948_20291086_+_circRNA_FBgn0262582	2	low
dmc_4705	3R_20992240_20994423_+_circRNA_FBgn0013995	2	low
dmc_4710	3R_21067445_21069019_+_circRNA_FBgn0000083	2	low
dmc_4822	3R_22599415_22599655_+_ciRNA_FBgn0051158	2	low
dmc_4835	3R_22713448_22713584_-_ciRNA_FBgn0051151	2	low
dmc_4889	3R_23611892_23622649_-_circRNA_FBgn0051145	2	low
dmc_4891	3R_23614376_23615206_-_circRNA_FBgn0051145	2	low
dmc_5009	3R_24687186_24689427_+_circRNA_FBgn0003429	2	low
dmc_5045	3R_24742610_24743584_+_circRNA_FBgn0004885	2	low
dmc_5107	3R_26045468_26045827_+_circRNA_FBgn0001139	2	low
dmc_5141	3R_26589907_26590717_+_circRNA_FBgn0263289	2	low
dmc_5149	3R_26702473_26702872_-_circRNA_FBgn0023179	2	low
dmc_5169	3R_27067121_27067495_-_circRNA_FBgn0003495	2	low
dmc_5173	3R_27176211_27177584_-_circRNA_FBgn0004197	2	low
dmc_5260	3R_28701437_28702040_+_circRNA_FBgn0027655	2	low
dmc_5395	3R_30923417_30924566_+_circRNA_FBgn0020912	2	low
dmc_5418	3R_31191321_31191834_-_circRNA_FBgn0051004	2	low
dmc_5437	3R_31340421_31353182_+_circRNA_FBgn0085376	2	low
dmc_5590	3R_4795736_4797067_-_circRNA_FBgn0260794	2	low
dmc_5592	3R_4796488_4797697_-_circRNA_FBgn0260794	2	low
dmc_5654	3R_5596860_5598342_-_circRNA_FBgn0250753	2	low
dmc_5684	3R_5819698_5820001_-_circRNA_FBgn0037382	2	low
dmc_5694	3R_5886574_5887285_-_circRNA_FBgn0083949	2	low
dmc_5744	3R_7098318_7102097_-_circRNA_FBgn0261238	2	low
dmc_5835	3R_8785729_8786925_-_circRNA_FBgn0046874	2	low
dmc_5880	3R_9440680_9446497_+_circRNA_FBgn0261552	2	low
dmc_5884	3R_9446497_9446791_+_ciRNA_FBgn0261552	2	low
dmc_5931	4_1128488_1130586_+_circRNA_FBgn0039927	2	low
dmc_5936	4_1143448_1144113_-_circRNA_FBgn0052017	2	low
dmc_6034	4_583788_585174_+_circRNA_FBgn0039911	2	low
dmc_6091	4_787080_787209_-_circRNA_FBgn0039923	2	low
dmc_6107	4_881842_883641_-_circRNA_FBgn0025726	2	low
dmc_6132	4_97821_99475_+_circRNA_FBgn0085432	2	low
dmc_6255	X_11700620_11701127_+_circRNA_FBgn0011754	2	low
dmc_6311	X_12295189_12295684_+_circRNA_FBgn0267001	2	low
dmc_6436	X_141454_141831_-_ciRNA_FBgn0267029	2	low
dmc_6502	X_15346097_15347334_+_circRNA_FBgn0030631	2	low
dmc_6562	X_16280885_16281273_+_circRNA_FBgn0000536	2	low
dmc_6703	X_18109469_18114646_-_circRNA_FBgn0004028	2	low
dmc_6746	X_18837992_18841120_+_circRNA_FBgn0030964	2	low
dmc_6889	X_22588464_22590882_-_circRNA_FBgn0052499	2	low
dmc_6945	X_273182_273392_-_circRNA_FBgn0005427	2	low
dmc_6958	X_2994860_2995488_+_circRNA_FBgn0028369	2	low
dmc_7111	X_6268106_6268972_+_circRNA_FBgn0028982	2	low
dmc_7154	X_6869260_6872921_+_circRNA_FBgn0263993	2	low
dmc_7179	X_737168_740858_+_circRNA_FBgn0021764	2	low
dmc_7218	X_818405_820078_-_circRNA_FBgn0264449	2	low
dmc_7226	X_8210402_8228098_+_circRNA_FBgn0261873	2	low
dmc_7260	X_9014825_9017988_+_circRNA_FBgn0261549	2	low
dmc_7271	X_9097354_9099461_-_circRNA_FBgn0030087	2	low
dmc_11	2L_10103645_10106229_+_circRNA_FBgn0083945	1	low
dmc_40	2L_10458447_10459280_+_circRNA_FBgn0027611	1	low
dmc_97	2L_11798664_11800322_-_circRNA_FBgn0020309	1	low
dmc_128	2L_12351703_12362649_+_circRNA_FBgn0262475	1	low
dmc_133	2L_12385561_12389670_+_circRNA_FBgn0262475	1	low
dmc_161	2L_13208109_13208777_+_circRNA_FBgn0032482	1	low
dmc_167	2L_13276246_13276512_+_circRNA_FBgn0264894	1	low
dmc_198	2L_1392689_1394332_-_circRNA_FBgn0002543	1	low
dmc_208	2L_14015786_14017037_+_circRNA_FBgn0027348	1	low
dmc_288	2L_164158_175447_+_circRNA_FBgn0016977	1	low
dmc_298	2L_16690901_16691192_+_circRNA_FBgn0261278	1	low
dmc_380	2L_18062361_18063932_+_circRNA_FBgn0243486	1	low
dmc_418	2L_18539522_18542003_-_circRNA_FBgn0085370	1	low
dmc_469	2L_19644267_19717454_+_circRNA_FBgn0000464	1	low
dmc_520	2L_20360012_20360812_+_circRNA_FBgn0015803	1	low
dmc_625	2L_2242692_2242945_+_circRNA_FBgn0264979	1	low
dmc_635	2L_228132_229382_-_circRNA_FBgn0266557	1	low
dmc_655	2L_2323382_2327552_+_circRNA_FBgn0031414	1	low
dmc_717	2L_3352475_3353714_-_circRNA_FBgn0020445	1	low
dmc_793	2L_4487448_4489113_-_circRNA_FBgn0053196	1	low
dmc_842	2L_5062740_5068394_+_circRNA_FBgn0028572	1	low
dmc_983	2L_705870_707867_-_circRNA_FBgn0000497	1	low
dmc_995	2L_7256459_7257260_-_circRNA_FBgn0010453	1	low
dmc_1021	2L_7711512_7711600_+_ciRNA_FBgn0012018	1	low
dmc_1022	2L_7711512_7711601_+_ciRNA_FBgn0012018	1	low
dmc_1025	2L_7711512_7711604_+_ciRNA_FBgn0012018	1	low
dmc_1026	2L_7711512_7711605_+_ciRNA_FBgn0012018	1	low
dmc_1071	2L_8228493_8230331_-_circRNA_FBgn0032006	1	low
dmc_1079	2L_8283868_8284220_-_circRNA_FBgn0003502	1	low
dmc_1112	2L_8915353_8916053_+_circRNA_FBgn0085427	1	low
dmc_1120	2L_9135117_9148799_+_circRNA_FBgn0052982	1	low
dmc_1177	2R_10104255_10105067_+_circRNA_FBgn0004907	1	low
dmc_1186	2R_10131621_10134017_+_circRNA_FBgn0050011	1	low
dmc_1230	2R_10611515_10611633_+_ciRNA_FBgn0263102	1	low
dmc_1273	2R_11669266_11670201_+_circRNA_FBgn0050035	1	low
dmc_1296	2R_12485268_12486310_+_circRNA_FBgn0033744	1	low
dmc_1297	2R_12485667_12486038_+_circRNA_FBgn0033744	1	low
dmc_1344	2R_13186272_13187908_-_circRNA_FBgn0033802	1	low
dmc_1474	2R_15266691_15267462_-_circRNA_FBgn0265194	1	low
dmc_1477	2R_15267841_15268384_-_circRNA_FBgn0265194	1	low
dmc_1484	2R_15270297_15272608_-_circRNA_FBgn0265194	1	low
dmc_1563	2R_15890289_15891280_-_circRNA_FBgn0264089	1	low
dmc_1683	2R_17522852_17528852_-_circRNA_FBgn0263197	1	low
dmc_1763	2R_18432444_18432775_-_circRNA_FBgn0050118	1	low
dmc_1827	2R_19142206_19159352_+_circRNA_FBgn0000578	1	low
dmc_1838	2R_19211855_19218194_+_circRNA_FBgn0263395	1	low
dmc_1863	2R_19407840_19408593_-_circRNA_FBgn0263391	1	low
dmc_2038	2R_22627805_22628557_+_circRNA_FBgn0053143	1	low
dmc_2204	2R_24934057_24934835_-_circRNA_FBgn0043792	1	low
dmc_2270	2R_5180549_5181767_-_circRNA_FBgn0053554	1	low
dmc_2271	2R_5183506_5184660_-_circRNA_FBgn0053554	1	low
dmc_2359	2R_6728590_6729073_-_circRNA_FBgn0010482	1	low
dmc_2414	2R_7329288_7335218_-_circRNA_FBgn0033159	1	low
dmc_2515	2R_8075472_8077292_+_circRNA_FBgn0020279	1	low
dmc_2566	2R_8862842_8866059_+_circRNA_FBgn0011286	1	low
dmc_2603	2R_9188653_9189220_-_circRNA_FBgn0033391	1	low
dmc_2692	3L_10003583_10004101_+_circRNA_FBgn0040823	1	low
dmc_2747	3L_11090897_11091772_-_circRNA_FBgn0020412	1	low
dmc_2755	3L_11160932_11161269_+_ciRNA_FBgn0052082	1	low
dmc_2792	3L_12219977_12221282_-_circRNA_FBgn0260941	1	low
dmc_2803	3L_12540056_12541377_-_circRNA_FBgn0036302	1	low
dmc_2816	3L_1283649_1285110_+_circRNA_FBgn0052333	1	low
dmc_2817	3L_1283649_1288238_+_circRNA_FBgn0052333	1	low
dmc_2842	3L_1345942_1346205_-_circRNA_FBgn0267487	1	low
dmc_2889	3L_14230175_14231325_+_circRNA_FBgn0013718	1	low
dmc_2944	3L_15600871_15601206_+_ciRNA_FBgn0036518	1	low
dmc_3084	3L_17538895_17539394_+_ciRNA_FBgn0259174	1	low
dmc_3094	3L_17564605_17565725_-_circRNA_FBgn0000567	1	low
dmc_3116	3L_17959381_17969507_-_circRNA_FBgn0000568	1	low
dmc_3179	3L_19627230_19629753_-_circRNA_FBgn0036896	1	low
dmc_3182	3L_19656809_19657341_-_circRNA_FBgn0036899	1	low
dmc_3213	3L_20153163_20158668_-_circRNA_FBgn0261556	1	low
dmc_3252	3L_20790135_20791114_-_circRNA_FBgn0027364	1	low
dmc_3260	3L_20852578_20860426_-_circRNA_FBgn0052432	1	low
dmc_3261	3L_20854056_20856562_-_circRNA_FBgn0052432	1	low
dmc_3286	3L_21188786_21189972_-_circRNA_FBgn0259239	1	low
dmc_3329	3L_22222487_22223847_+_circRNA_FBgn0037153	1	low
dmc_3396	3L_23740160_23741084_+_circRNA_FBgn0040056	1	low
dmc_3435	3L_2511162_2514197_-_circRNA_FBgn0010905	1	low
dmc_3437	3L_2524598_2525718_-_circRNA_FBgn0010905	1	low
dmc_3515	3L_2940780_2952107_+_circRNA_FBgn0262593	1	low
dmc_3531	3L_3337679_3352132_+_circRNA_FBgn0004167	1	low
dmc_3537	3L_3462861_3463290_+_circRNA_FBgn0041164	1	low
dmc_3564	3L_3767136_3769406_-_circRNA_FBgn0052264	1	low
dmc_3596	3L_4131749_4132212_-_circRNA_FBgn0264693	1	low
dmc_3631	3L_4577916_4580159_+_circRNA_FBgn0260657	1	low
dmc_3646	3L_4659479_4660409_-_circRNA_FBgn0262870	1	low
dmc_3654	3L_4674955_4675947_-_circRNA_FBgn0262870	1	low
dmc_3686	3L_5429162_5436632_+_circRNA_FBgn0085420	1	low
dmc_3805	3L_7046585_7048964_+_circRNA_FBgn0260660	1	low
dmc_3809	3L_7119747_7120127_+_circRNA_FBgn0053556	1	low
dmc_3879	3L_8127351_8127506_-_circRNA_FBgn0029113	1	low
dmc_4007	3L_9417651_9419271_-_circRNA_FBgn0035989	1	low
dmc_4084	3R_10004655_10015926_-_circRNA_FBgn0053208	1	low
dmc_4088	3R_10016289_10017839_-_circRNA_FBgn0053208	1	low
dmc_4122	3R_10837856_10839942_+_circRNA_FBgn0261053	1	low
dmc_4364	3R_15671764_15672180_+_circRNA_FBgn0053207	1	low
dmc_4433	3R_16631608_16632768_+_circRNA_FBgn0262742	1	low
dmc_4458	3R_17331017_17332709_-_circRNA_FBgn0038498	1	low
dmc_4511	3R_18009947_18011713_+_circRNA_FBgn0263995	1	low
dmc_4517	3R_18169483_18171703_+_circRNA_FBgn0042693	1	low
dmc_4542	3R_18748130_18748289_+_circRNA_FBgn0260399	1	low
dmc_4586	3R_19485039_19485272_+_circRNA_FBgn0260003	1	low
dmc_4595	3R_19554817_19558564_+_circRNA_FBgn0260003	1	low
dmc_4678	3R_20795138_20802551_+_circRNA_FBgn0038826	1	low
dmc_4725	3R_21200759_21202330_+_circRNA_FBgn0264357	1	low
dmc_4743	3R_21603019_21603573_-_circRNA_FBgn0013984	1	low
dmc_4829	3R_22629552_22630606_-_circRNA_FBgn0020278	1	low
dmc_4861	3R_23155808_23156493_-_circRNA_FBgn0004395	1	low
dmc_4869	3R_23209341_23219249_-_circRNA_FBgn0262975	1	low
dmc_4904	3R_23762985_23763056_-_ciRNA_FBgn0039113	1	low
dmc_4913	3R_23807024_23807189_-_ciRNA_FBgn0053111	1	low
dmc_4930	3R_23974151_23975678_+_circRNA_FBgn0051140	1	low
dmc_4948	3R_24235816_24236513_+_circRNA_FBgn0043884	1	low
dmc_5003	3R_24682307_24689427_+_circRNA_FBgn0003429	1	low
dmc_5013	3R_24687186_24699426_+_circRNA_FBgn0003429	1	low
dmc_5021	3R_24691459_24699426_+_circRNA_FBgn0003429	1	low
dmc_5066	3R_25216944_25217184_+_ciRNA_FBgn0051106	1	low
dmc_5083	3R_25709290_25713961_-_circRNA_FBgn0051092	1	low
dmc_5153	3R_26855723_26855842_-_ciRNA_FBgn0051072	1	low
dmc_5162	3R_26964560_26964642_-_ciRNA_FBgn0039465	1	low
dmc_5182	3R_27292012_27292125_-_ciRNA_FBgn0040609	1	low
dmc_5255	3R_28602771_28603318_+_circRNA_FBgn0001215	1	low
dmc_5292	3R_29113208_29113449_+_circRNA_FBgn0039635	1	low
dmc_5325	3R_29597240_29597473_+_circRNA_FBgn0086361	1	low
dmc_5326	3R_29597240_29597908_+_circRNA_FBgn0086361	1	low
dmc_5448	3R_31354461_31355783_+_circRNA_FBgn0085376	1	low
dmc_5481	3R_31865131_31866436_-_circRNA_FBgn0011224	1	low
dmc_5507	3R_3523413_3523947_-_circRNA_FBgn0010247	1	low
dmc_5518	3R_4197562_4197718_+_ciRNA_FBgn0037215	1	low
dmc_5528	3R_4284225_4284406_+_circRNA_FBgn0041605	1	low
dmc_5595	3R_4801212_4801991_-_circRNA_FBgn0260794	1	low
dmc_5640	3R_5531659_5532306_+_circRNA_FBgn0010051	1	low
dmc_5648	3R_5574252_5575925_+_circRNA_FBgn0023023	1	low
dmc_5701	3R_6003672_6003911_-_circRNA_FBgn0003261	1	low
dmc_5704	3R_6094226_6095020_-_circRNA_FBgn0026077	1	low
dmc_5718	3R_6436724_6439007_+_circRNA_FBgn0264495	1	low
dmc_5719	3R_6437934_6438158_+_ciRNA_FBgn0264495	1	low
dmc_5729	3R_6542570_6566877_-_circRNA_FBgn0053202	1	low
dmc_5750	3R_7190123_7190796_+_circRNA_FBgn0086372	1	low
dmc_5757	3R_7191388_7192131_+_circRNA_FBgn0086372	1	low
dmc_5780	3R_7662251_7667835_+_circRNA_FBgn0051146	1	low
dmc_5806	3R_8022617_8025069_-_circRNA_FBgn0037541	1	low
dmc_5849	3R_8833974_8842839_-_circRNA_FBgn0262614	1	low
dmc_5881	3R_9441415_9441665_+_circRNA_FBgn0261552	1	low
dmc_5897	3R_9630261_9630448_-_ciRNA_FBgn0005585	1	low
dmc_5908	4_1016375_1023680_-_circRNA_FBgn0025741	1	low
dmc_5921	4_1095575_1095832_+_circRNA_FBgn0005561	1	low
dmc_5952	4_1247101_1247238_+_circRNA_FBgn0053653	1	low
dmc_5958	4_1247101_1265409_+_circRNA_FBgn0053653	1	low
dmc_5970	4_1261951_1265409_+_circRNA_FBgn0053653	1	low
dmc_6012	4_473146_474768_-_circRNA_FBgn0039908	1	low
dmc_6040	4_616004_616181_+_circRNA_FBgn0025936	1	low
dmc_6056	4_680439_681135_+_circRNA_FBgn0039920	1	low
dmc_6060	4_710916_714512_+_circRNA_FBgn0005558	1	low
dmc_6101	4_87016_95002_+_circRNA_FBgn0085432	1	low
dmc_6121	4_930150_930511_-_ciRNA_FBgn0023213	1	low
dmc_6136	4_992065_998705_+_circRNA_FBgn0019650	1	low
dmc_6140	4_996511_998705_+_circRNA_FBgn0019650	1	low
dmc_6175	X_10510335_10519777_-_circRNA_FBgn0085443	1	low
dmc_6210	X_11246287_11247672_-_circRNA_FBgn0265595	1	low
dmc_6218	X_11376841_11383112_+_circRNA_FBgn0001624	1	low
dmc_6220	X_11381855_11383112_+_circRNA_FBgn0001624	1	low
dmc_6221	X_11381855_11387933_+_circRNA_FBgn0001624	1	low
dmc_6222	X_11382935_11387933_+_circRNA_FBgn0001624	1	low
dmc_6232	X_11397824_11399816_+_circRNA_FBgn0001624	1	low
dmc_6236	X_11400787_11402787_+_circRNA_FBgn0001624	1	low
dmc_6240	X_11437022_11438239_-_circRNA_FBgn0262740	1	low
dmc_6359	X_1309858_1316161_-_circRNA_FBgn0025641	1	low
dmc_6392	X_13504034_13506230_+_circRNA_FBgn0265416	1	low
dmc_6406	X_13654783_13656034_+_circRNA_FBgn0030505	1	low
dmc_6496	X_15305828_15311216_+_circRNA_FBgn0261703	1	low
dmc_6605	X_16503989_16506439_-_circRNA_FBgn0264255	1	low
dmc_6627	X_16764484_16771695_-_circRNA_FBgn0001250	1	low
dmc_6648	X_17129149_17131159_+_circRNA_FBgn0260748	1	low
dmc_6649	X_17144617_17145132_-_circRNA_FBgn0002590	1	low
dmc_6659	X_17532850_17534656_-_circRNA_FBgn0263706	1	low
dmc_6666	X_17643680_17644178_-_circRNA_FBgn0026375	1	low
dmc_6739	X_18656995_18657097_-_ciRNA_FBgn0030946	1	low
dmc_6751	X_1893402_1893499_-_circRNA_FBgn0000117	1	low
dmc_6865	X_2202059_2202206_-_circRNA_FBgn0023550	1	low
dmc_6872	X_22477178_22480898_-_circRNA_FBgn0031190	1	low
dmc_6876	X_22493480_22498619_+_circRNA_FBgn0027279	1	low
dmc_6880	X_22495490_22496861_+_circRNA_FBgn0027279	1	low
dmc_6904	X_23077857_23079108_+_circRNA_FBgn0039941	1	low
dmc_6930	X_2521533_2544762_-_circRNA_FBgn0261451	1	low
dmc_6943	X_2672913_2673618_+_circRNA_FBgn0003371	1	low
dmc_6967	X_3332441_3334331_+_circRNA_FBgn0000479	1	low
dmc_6982	X_3692952_3693932_+_circRNA_FBgn0023215	1	low
dmc_7009	X_4349003_4353613_+_circRNA_FBgn0262738	1	low
dmc_7062	X_5396183_5398762_+_circRNA_FBgn0029761	1	low
dmc_7126	X_6585692_6585950_+_circRNA_FBgn0085446	1	low
dmc_7133	X_6662239_6665686_+_circRNA_FBgn0062413	1	low
dmc_7145	X_6712278_6714690_+_circRNA_FBgn0029895	1	low
dmc_7156	X_6917359_6917934_+_circRNA_FBgn0029922	1	low
dmc_7188	X_7645779_7646979_+_circRNA_FBgn0004198	1	low

## Sheet: 3) F_ovary
ID of reliable circular RNAs	Location, type and cognate gene of circular RNAs	fusion junction reads in R+	Group
dmc_3498	3L_27331993_27332346_+_circRNA_FBgn0024804	1171	high
dmc_2185	2R_24771724_24772795_-_circRNA_FBgn0035060	1042	high
dmc_3495	3L_27292881_27293271_+_circRNA_FBgn0024804	1034	high
dmc_2238	2R_3938551_3938885_-_circRNA_FBgn0262124	566	high
dmc_6439	X_14256484_14256757_+_circRNA_FBgn0002873	540	high
dmc_5909	4_1022241_1023680_-_circRNA_FBgn0025741	527	high
dmc_1708	2R_17699857_17700185_+_circRNA_FBgn0045800	380	high
dmc_6007	4_449923_450509_+_circRNA_FBgn0016126	374	high
dmc_2291	2R_5423749_5424239_+_circRNA_FBgn0259247	298	high
dmc_5123	3R_26554356_26555651_+_circRNA_FBgn0263289	249	high
dmc_5869	3R_9217986_9218763_-_circRNA_FBgn0003165	227	high
dmc_5082	3R_25709290_25710147_-_circRNA_FBgn0051092	225	high
dmc_5857	3R_8864785_8865299_-_circRNA_FBgn0262614	215	high
dmc_2236	2R_3933010_3933463_-_circRNA_FBgn0262124	194	high
dmc_6146	X_10060447_10070300_-_circRNA_FBgn0030174	184	high
dmc_4277	3R_14066540_14067152_+_circRNA_FBgn0038197	175	high
dmc_2590	2R_9124743_9126213_-_circRNA_FBgn0027561	167	high
dmc_2285	2R_5316268_5320615_+_circRNA_FBgn0261403	149	high
dmc_1663	2R_17275409_17276063_+_circRNA_FBgn0265487	147	high
dmc_6952	X_289040_290596_-_circRNA_FBgn0040370	146	high
dmc_1238	2R_1076634_1080441_+_circRNA_FBgn0003256	143	high
dmc_5873	3R_9354421_9355083_+_circRNA_FBgn0266410	129	high
dmc_1314	2R_12722304_12723006_+_circRNA_FBgn0261545	126	high
dmc_1959	2R_21165558_21165874_-_circRNA_FBgn0034598	123	high
dmc_4345	3R_15295112_15295544_+_circRNA_FBgn0003721	120	high
dmc_3840	3L_7602787_7603962_+_circRNA_FBgn0035802	113	high
dmc_299	2L_16690901_16692124_+_circRNA_FBgn0261278	112	high
dmc_5244	3R_28333708_28334707_-_circRNA_FBgn0261618	112	high
dmc_2610	2R_9265489_9267976_-_circRNA_FBgn0020621	109	high
dmc_1439	2R_14621959_14622294_+_circRNA_FBgn0083123	105	high
dmc_4125	3R_10866528_10866976_-_circRNA_FBgn0267376	102	high
dmc_6723	X_18372030_18373455_+_circRNA_FBgn0265784	101	high
dmc_2514	2R_8075472_8076448_+_circRNA_FBgn0020279	100	high
dmc_1340	2R_13184776_13185175_-_circRNA_FBgn0033802	99	high
dmc_1500	2R_15292772_15293561_-_circRNA_FBgn0265194	99	high
dmc_2850	3L_135457_136335_+_circRNA_FBgn0020386	98	high
dmc_6009	4_450241_450509_+_circRNA_FBgn0016126	96	high
dmc_526	2L_20431923_20432729_+_circRNA_FBgn0263355	91	high
dmc_6874	X_22493480_22494275_+_circRNA_FBgn0027279	91	high
dmc_6320	X_12475639_12475997_+_circRNA_FBgn0259143	88	high
dmc_2239	2R_4029740_4030297_+_circRNA_FBgn0046706	86	high
dmc_2287	2R_5320007_5320615_+_circRNA_FBgn0261403	85	high
dmc_2499	2R_7947604_7948520_-_circRNA_FBgn0033236	85	high
dmc_3922	3L_832041_832975_-_circRNA_FBgn0035162	84	high
dmc_765	2L_4079503_4080022_+_circRNA_FBgn0000547	83	high
dmc_2349	2R_642099_642363_+_circRNA_FBgn0267428	83	high
dmc_4263	3R_13757182_13757783_+_circRNA_FBgn0085412	83	high
dmc_4982	3R_24658320_24658604_+_circRNA_FBgn0039215	82	high
dmc_6538	X_15936798_15937031_-_circRNA_FBgn0045073	82	high
dmc_5158	3R_26924633_26925261_+_circRNA_FBgn0015541	80	high
dmc_4391	3R_16166535_16167265_+_circRNA_FBgn0063649	79	medium
dmc_1961	2R_21204612_21205541_+_circRNA_FBgn0265191	76	medium
dmc_2091	2R_23642238_23643272_+_circRNA_FBgn0004795	75	medium
dmc_4871	3R_23217878_23219249_-_circRNA_FBgn0262975	75	medium
dmc_125	2L_12298567_12299394_+_circRNA_FBgn0000114	72	medium
dmc_643	2L_22927437_22927765_+_circRNA_FBgn0002566	71	medium
dmc_3545	3L_3593328_3594742_+_circRNA_FBgn0005640	70	medium
dmc_6122	4_938331_939117_+_circRNA_FBgn0019985	70	medium
dmc_1084	2L_8360946_8361198_-_circRNA_FBgn0032026	69	medium
dmc_3534	3L_3443457_3445560_-_circRNA_FBgn0026259	69	medium
dmc_5750	3R_7190123_7190796_+_circRNA_FBgn0086372	68	medium
dmc_3864	3L_7932300_7933234_-_circRNA_FBgn0024187	67	medium
dmc_5334	3R_29845598_29847071_+_circRNA_FBgn0039709	66	medium
dmc_6411	X_13750315_13752027_-_circRNA_FBgn0030520	66	medium
dmc_6673	X_17720586_17721615_+_circRNA_FBgn0261570	66	medium
dmc_2253	2R_4606763_4607320_+_circRNA_FBgn0260799	65	medium
dmc_244	2L_14983949_14992506_-_circRNA_FBgn0086711	63	medium
dmc_3384	3L_23325641_23326760_-_circRNA_FBgn0010215	62	medium
dmc_7178	X_737168_737665_+_circRNA_FBgn0021764	61	medium
dmc_1918	2R_20595556_20598694_+_circRNA_FBgn0267791	60	medium
dmc_549	2L_20881986_20882464_-_circRNA_FBgn0032901	59	medium
dmc_2234	2R_3918150_3919358_-_circRNA_FBgn0262124	59	medium
dmc_5510	3R_3849498_3850235_+_circRNA_FBgn0039955	58	medium
dmc_1499	2R_15287353_15292969_-_circRNA_FBgn0265194	57	medium
dmc_2545	2R_8674646_8676607_+_circRNA_FBgn0263120	56	medium
dmc_3037	3L_16799044_16799954_-_circRNA_FBgn0036663	55	medium
dmc_3051	3L_16959098_16959884_+_circRNA_FBgn0010352	54	medium
dmc_3559	3L_3722155_3723105_-_circRNA_FBgn0052264	54	medium
dmc_2282	2R_5241895_5246137_-_circRNA_FBgn0053554	53	medium
dmc_5974	4_185826_186840_-_circRNA_FBgn0039890	53	medium
dmc_587	2L_21616181_21616573_-_circRNA_FBgn0032955	52	medium
dmc_3360	3L_23007327_23007707_+_circRNA_FBgn0262509	52	medium
dmc_3670	3L_505886_506356_-_circRNA_FBgn0001316	52	medium
dmc_6238	X_11435382_11436396_-_circRNA_FBgn0262740	52	medium
dmc_6152	X_10133971_10134543_+_circRNA_FBgn0083940	51	medium
dmc_7268	X_9096765_9098413_-_circRNA_FBgn0030087	50	medium
dmc_986	2L_7209348_7209653_-_circRNA_FBgn0031897	48	medium
dmc_1082	2L_8298070_8298340_-_circRNA_FBgn0003502	47	medium
dmc_1130	2L_9233987_9235263_+_circRNA_FBgn0041092	47	medium
dmc_1208	2R_10328782_10332367_-_circRNA_FBgn0261698	47	medium
dmc_4912	3R_23806625_23808029_-_circRNA_FBgn0053111	46	medium
dmc_5448	3R_31354461_31355783_+_circRNA_FBgn0085376	46	medium
dmc_2237	2R_3933010_3938885_-_circRNA_FBgn0262124	45	medium
dmc_1212	2R_10331673_10332367_-_circRNA_FBgn0261698	44	medium
dmc_5440	3R_31351267_31351821_+_circRNA_FBgn0085376	44	medium
dmc_626	2L_22535616_22536378_-_circRNA_FBgn0064225	43	medium
dmc_1103	2L_8662438_8663251_+_circRNA_FBgn0011259	43	medium
dmc_7063	X_5398064_5398762_+_circRNA_FBgn0029761	43	medium
dmc_1067	2L_8223824_8226606_-_circRNA_FBgn0032006	42	medium
dmc_1076	2L_8283408_8284220_-_circRNA_FBgn0003502	42	medium
dmc_2250	2R_4560360_4563081_+_circRNA_FBgn0046692	42	medium
dmc_2902	3L_14667258_14667741_+_circRNA_FBgn0041604	42	medium
dmc_3451	3L_2563817_2564695_-_circRNA_FBgn0010909	42	medium
dmc_3505	3L_27420678_27421014_+_circRNA_FBgn0024804	42	medium
dmc_2698	3L_1009321_1009739_-_circRNA_FBgn0024277	41	medium
dmc_5655	3R_5597771_5598342_-_circRNA_FBgn0250753	41	medium
dmc_6145	X_10060447_10061348_-_circRNA_FBgn0030174	41	medium
dmc_6177	X_10519347_10519777_-_circRNA_FBgn0085443	41	medium
dmc_3314	3L_21914775_21915655_+_circRNA_FBgn0262737	40	medium
dmc_3923	3L_832714_832975_-_circRNA_FBgn0035162	40	medium
dmc_6624	X_16744613_16745953_-_circRNA_FBgn0027528	40	medium
dmc_2476	2R_7725688_7729708_-_circRNA_FBgn0042135	39	medium
dmc_5855	3R_8842669_8865299_-_circRNA_FBgn0262614	39	medium
dmc_1201	2R_10294611_10296047_+_circRNA_FBgn0033504	38	medium
dmc_2547	2R_8678429_8679134_+_circRNA_FBgn0263120	38	medium
dmc_2695	3L_1003395_1003821_-_circRNA_FBgn0024277	38	medium
dmc_2900	3L_14664295_14665070_+_circRNA_FBgn0041604	37	medium
dmc_5467	3R_31727131_31728479_+_circRNA_FBgn0003870	37	medium
dmc_6071	4_72320_87166_+_circRNA_FBgn0085432	37	medium
dmc_532	2L_20648188_20648248_+_circRNA_FBgn0259936	36	medium
dmc_6403	X_13649376_13650067_+_circRNA_FBgn0030505	36	medium
dmc_579	2L_21311752_21312208_+_circRNA_FBgn0000370	35	medium
dmc_2592	2R_9125550_9126213_-_circRNA_FBgn0027561	34	medium
dmc_5252	3R_28522481_28523260_-_circRNA_FBgn0003137	33	medium
dmc_5782	3R_7666778_7667835_+_circRNA_FBgn0051146	33	medium
dmc_3846	3L_7624597_7625996_+_circRNA_FBgn0035802	32	medium
dmc_4671	3R_20700094_20700885_-_circRNA_FBgn0024944	32	medium
dmc_1177	2R_10104255_10105067_+_circRNA_FBgn0004907	31	medium
dmc_1883	2R_19477615_19478865_+_circRNA_FBgn0260934	31	medium
dmc_3252	3L_20790135_20791114_-_circRNA_FBgn0027364	31	medium
dmc_3552	3L_370905_371507_-_circRNA_FBgn0262139	31	medium
dmc_4342	3R_15284612_15285354_+_circRNA_FBgn0003721	31	medium
dmc_4666	3R_20607994_20609400_+_circRNA_FBgn0023097	31	medium
dmc_4690	3R_20850627_20850821_+_ciRNA_FBgn0038834	31	medium
dmc_336	2L_1741659_1742260_+_circRNA_FBgn0264494	30	medium
dmc_455	2L_19409403_19410643_-_circRNA_FBgn0041789	30	medium
dmc_1555	2R_15780057_15781079_-_circRNA_FBgn0265991	30	medium
dmc_3430	3L_2484563_2485228_+_circRNA_FBgn0266696	30	medium
dmc_5378	3R_30483892_30484752_+_circRNA_FBgn0039776	30	medium
dmc_1211	2R_10328857_10332367_-_circRNA_FBgn0261698	29	medium
dmc_1252	2R_1113197_1113725_+_circRNA_FBgn0003256	29	medium
dmc_2544	2R_8674646_8674871_+_circRNA_FBgn0263120	29	medium
dmc_4085	3R_10014989_10015926_-_circRNA_FBgn0053208	29	medium
dmc_5983	4_234264_236475_+_circRNA_FBgn0039897	29	medium
dmc_6650	X_17144617_17147200_-_circRNA_FBgn0002590	29	medium
dmc_586	2L_21615102_21615676_-_circRNA_FBgn0032955	28	medium
dmc_3488	3L_27136945_27137236_+_circRNA_FBgn0260987	28	medium
dmc_301	2L_16690901_16697643_+_circRNA_FBgn0261278	27	medium
dmc_1220	2R_10448198_10448632_+_circRNA_FBgn0001122	27	medium
dmc_1250	2R_1105846_1113725_+_circRNA_FBgn0003256	27	medium
dmc_1957	2R_21138225_21139232_-_circRNA_FBgn0034590	27	medium
dmc_2254	2R_4695118_4695610_-_circRNA_FBgn0026401	27	medium
dmc_2346	2R_6249411_6250852_+_circRNA_FBgn0033075	27	medium
dmc_2352	2R_6691697_6692236_+_circRNA_FBgn0033092	27	medium
dmc_5511	3R_3849502_3850235_+_circRNA_FBgn0039955	27	medium
dmc_2252	2R_4599268_4607320_+_circRNA_FBgn0260799	26	medium
dmc_2991	3L_16116031_16116241_+_circRNA_FBgn0010280	26	medium
dmc_4784	3R_22278351_22279335_+_circRNA_FBgn0051163	26	medium
dmc_5593	3R_4799691_4800678_-_circRNA_FBgn0260794	26	medium
dmc_5807	3R_8108231_8111301_+_circRNA_FBgn0243512	26	medium
dmc_6497	X_15310377_15311216_+_circRNA_FBgn0261703	26	medium
dmc_6781	X_19575357_19577594_-_circRNA_FBgn0031030	26	medium
dmc_7087	X_5761168_5762681_-_circRNA_FBgn0013987	26	medium
dmc_45	2L_10619879_10620635_+_circRNA_FBgn0051721	25	medium
dmc_2475	2R_7725688_7725995_-_circRNA_FBgn0042135	25	medium
dmc_5289	3R_29041095_29042240_+_circRNA_FBgn0003093	25	medium
dmc_5353	3R_30067074_30068420_+_circRNA_FBgn0266411	25	medium
dmc_5560	3R_4626972_4628349_+_circRNA_FBgn0087012	25	medium
dmc_6683	X_17868981_17870657_-_circRNA_FBgn0259168	25	medium
dmc_7253	X_8768055_8768942_-_circRNA_FBgn0026411	25	medium
dmc_7292	X_9643656_9644367_-_circRNA_FBgn0028341	25	medium
dmc_468	2L_19644267_19644635_+_circRNA_FBgn0000464	24	medium
dmc_2350	2R_642099_673836_+_circRNA_FBgn0267428	24	medium
dmc_2781	3L_12027021_12028878_-_circRNA_FBgn0041096	24	medium
dmc_5387	3R_30816874_30818207_+_circRNA_FBgn0027598	24	medium
dmc_5633	3R_5312988_5314305_-_circRNA_FBgn0013576	24	medium
dmc_980	2L_7040472_7041159_+_circRNA_FBgn0262872	23	medium
dmc_1456	2R_14910223_14911372_-_circRNA_FBgn0027596	23	medium
dmc_4744	3R_21625164_21626850_-_circRNA_FBgn0011766	23	medium
dmc_7008	X_4349003_4349712_+_circRNA_FBgn0262738	23	medium
dmc_1592	2R_16398828_16399421_+_circRNA_FBgn0264273	22	medium
dmc_2963	3L_15946907_15947579_-_circRNA_FBgn0000489	22	medium
dmc_4420	3R_16550206_16556324_+_circRNA_FBgn0259244	22	medium
dmc_4580	3R_19384125_19385067_-_circRNA_FBgn0086613	22	medium
dmc_6228	X_11395239_11396571_+_circRNA_FBgn0001624	22	medium
dmc_6671	X_17684114_17684682_-_circRNA_FBgn0263258	22	medium
dmc_6961	X_3155926_3156464_+_circRNA_FBgn0004647	22	medium
dmc_215	2L_14195732_14197867_-_circRNA_FBgn0016930	21	medium
dmc_1184	2R_10128580_10129029_+_circRNA_FBgn0050011	21	medium
dmc_1521	2R_15475940_15476353_-_circRNA_FBgn0034021	21	medium
dmc_1671	2R_17359305_17362097_+_circRNA_FBgn0265487	21	medium
dmc_2221	2R_25094281_25096499_-_circRNA_FBgn0266129	21	medium
dmc_2298	2R_5483842_5484653_-_circRNA_FBgn0050440	21	medium
dmc_2452	2R_7602431_7606244_-_circRNA_FBgn0033196	21	medium
dmc_2995	3L_16405192_16405325_-_ciRNA_FBgn0014163	21	medium
dmc_3595	3L_4131120_4133822_-_circRNA_FBgn0264693	21	medium
dmc_3932	3L_8469409_8469691_+_circRNA_FBgn0010825	21	medium
dmc_4353	3R_15372217_15372374_+_ciRNA_FBgn0038331	21	medium
dmc_4591	3R_19493964_19494318_+_circRNA_FBgn0260003	21	medium
dmc_5490	3R_31881747_31881871_-_circRNA_FBgn0011224	21	medium
dmc_6374	X_13276434_13282229_-_circRNA_FBgn0041210	21	medium
dmc_7130	X_6630704_6631105_+_circRNA_FBgn0029881	21	medium
dmc_7180	X_737168_741876_+_circRNA_FBgn0021764	21	medium
dmc_7247	X_8583540_8584575_+_circRNA_FBgn0030052	21	medium
dmc_305	2L_16727512_16727629_-_ciRNA_FBgn0027779	20	medium
dmc_637	2L_22848969_22849770_+_circRNA_FBgn0041004	20	medium
dmc_1707	2R_17699350_17700185_+_circRNA_FBgn0045800	20	medium
dmc_2797	3L_12379138_12379644_-_circRNA_FBgn0036279	20	medium
dmc_2901	3L_14664295_14667741_+_circRNA_FBgn0041604	20	medium
dmc_2998	3L_16413868_16413978_+_circRNA_FBgn0028399	20	medium
dmc_3973	3L_8948882_8949759_-_circRNA_FBgn0264305	20	medium
dmc_5086	3R_25710024_25739622_-_circRNA_FBgn0051092	20	medium
dmc_5464	3R_31669680_31669794_+_ciRNA_FBgn0039863	20	medium
dmc_5594	3R_4799691_4801991_-_circRNA_FBgn0260794	20	medium
dmc_6088	4_75067_82746_+_circRNA_FBgn0085432	20	medium
dmc_6917	X_2483123_2484759_-_circRNA_FBgn0261451	20	medium
dmc_33	2L_10315957_10316163_+_ciRNA_FBgn0032217	19	medium
dmc_294	2L_16527389_16528439_-_circRNA_FBgn0032587	19	medium
dmc_304	2L_16698138_16698348_+_circRNA_FBgn0261278	19	medium
dmc_1916	2R_20595556_20595814_+_circRNA_FBgn0267791	19	medium
dmc_2105	2R_23722209_23722875_+_circRNA_FBgn0034897	19	medium
dmc_2650	2R_9667364_9667774_-_circRNA_FBgn0033438	19	medium
dmc_4317	3R_14671371_14672523_-_circRNA_FBgn0265140	19	medium
dmc_4693	3R_20850627_20850825_+_ciRNA_FBgn0038834	19	medium
dmc_4720	3R_21154889_21155387_+_circRNA_FBgn0264357	19	medium
dmc_4786	3R_22278351_22285701_+_circRNA_FBgn0051163	19	medium
dmc_5829	3R_8657870_8658014_-_ciRNA_FBgn0263231	19	medium
dmc_6178	X_10519347_10523561_-_circRNA_FBgn0085443	19	medium
dmc_6886	X_22528028_22529391_+_circRNA_FBgn0031195	19	medium
dmc_699	2L_3094216_3098065_-_circRNA_FBgn0015600	18	medium
dmc_700	2L_3097921_3098065_-_circRNA_FBgn0015600	18	medium
dmc_830	2L_4985861_4987318_+_circRNA_FBgn0083962	18	medium
dmc_1440	2R_14621959_14622766_+_circRNA_FBgn0083123	18	medium
dmc_1477	2R_15267841_15268384_-_circRNA_FBgn0265194	18	medium
dmc_1650	2R_17035345_17036407_+_circRNA_FBgn0023172	18	medium
dmc_2934	3L_1526659_1528076_-_circRNA_FBgn0035227	18	medium
dmc_3916	3L_8287608_8288220_-_circRNA_FBgn0027569	18	medium
dmc_4705	3R_20992240_20994423_+_circRNA_FBgn0013995	18	medium
dmc_4781	3R_22277636_22279335_+_circRNA_FBgn0051163	18	medium
dmc_4902	3R_23730047_23730429_-_circRNA_FBgn0065098	18	medium
dmc_5457	3R_31453310_31454764_+_circRNA_FBgn0261988	18	medium
dmc_5891	3R_9546797_9547370_-_circRNA_FBgn0037705	18	medium
dmc_6039	4_613614_614422_+_circRNA_FBgn0025936	18	medium
dmc_6156	X_10224918_10226655_+_circRNA_FBgn0085437	18	medium
dmc_6389	X_13499797_13506230_+_circRNA_FBgn0265416	18	medium
dmc_6467	X_14971098_14971798_+_circRNA_FBgn0000535	18	medium
dmc_6900	X_23030189_23030853_+_circRNA_FBgn0265767	18	medium
dmc_7227	X_8223627_8224047_+_circRNA_FBgn0261873	18	medium
dmc_1127	2L_9191614_9191813_+_circRNA_FBgn0041092	17	medium
dmc_1809	2R_19001091_19001789_+_circRNA_FBgn0265356	17	medium
dmc_2245	2R_4378368_4379155_-_circRNA_FBgn0260798	17	medium
dmc_2821	3L_12851308_12852277_+_circRNA_FBgn0036318	17	medium
dmc_2887	3L_14212193_14213203_+_circRNA_FBgn0013718	17	medium
dmc_3301	3L_21424453_21425545_-_circRNA_FBgn0037081	17	medium
dmc_3371	3L_23210851_23216107_+_circRNA_FBgn0266347	17	medium
dmc_3931	3L_8469409_8469682_+_circRNA_FBgn0010825	17	medium
dmc_4388	3R_16090417_16091090_-_circRNA_FBgn0026059	17	medium
dmc_5113	3R_26124434_26124657_+_circRNA_FBgn0051324	17	medium
dmc_5377	3R_30479118_30479780_+_circRNA_FBgn0039776	17	medium
dmc_5421	3R_31217237_31217739_-_ciRNA_FBgn0039830	17	medium
dmc_5517	3R_4182061_4182927_+_circRNA_FBgn0037213	17	medium
dmc_6126	4_94422_95002_+_circRNA_FBgn0085432	17	medium
dmc_6172	X_10479835_10480024_+_circRNA_FBgn0030208	17	medium
dmc_6649	X_17144617_17145132_-_circRNA_FBgn0002590	17	medium
dmc_6999	X_3951414_3952221_+_circRNA_FBgn0029687	17	medium
dmc_114	2L_12055405_12055714_-_ciRNA_FBgn0028425	16	medium
dmc_631	2L_22688005_22688609_-_circRNA_FBgn0058006	16	medium
dmc_971	2L_6925564_6925791_+_ciRNA_FBgn0004838	16	medium
dmc_1077	2L_8283408_8298340_-_circRNA_FBgn0003502	16	medium
dmc_1302	2R_12579128_12580612_-_circRNA_FBgn0022764	16	medium
dmc_2212	2R_24969246_24969468_-_ciRNA_FBgn0002607	16	medium
dmc_2341	2R_6151829_6152550_-_circRNA_FBgn0000546	16	medium
dmc_2456	2R_7634215_7635200_+_circRNA_FBgn0263077	16	medium
dmc_3351	3L_22777110_22778824_+_circRNA_FBgn0052451	16	medium
dmc_3472	3L_25969033_25969627_-_circRNA_FBgn0058178	16	medium
dmc_3551	3L_370606_371507_-_circRNA_FBgn0262139	16	medium
dmc_4298	3R_14427036_14433205_-_circRNA_FBgn0086901	16	medium
dmc_4669	3R_20698334_20700885_-_circRNA_FBgn0024944	16	medium
dmc_4780	3R_22277636_22277972_+_circRNA_FBgn0051163	16	medium
dmc_5089	3R_25739054_25739622_-_circRNA_FBgn0051092	16	medium
dmc_5138	3R_26578720_26581022_+_circRNA_FBgn0263289	16	medium
dmc_6417	X_13769810_13770142_+_circRNA_FBgn0003218	16	medium
dmc_6460	X_14924225_14926874_+_circRNA_FBgn0264078	16	medium
dmc_6758	X_1924285_1924490_+_ciRNA_FBgn0023508	16	medium
dmc_6818	X_20659824_20660643_+_circRNA_FBgn0031126	16	medium
dmc_6957	X_2965978_2966080_-_circRNA_FBgn0003285	16	medium
dmc_6975	X_3519824_3524031_-_circRNA_FBgn0052791	16	medium
dmc_7189	X_7660405_7661138_+_circRNA_FBgn0004198	16	medium
dmc_7278	X_9154268_9154379_-_ciRNA_FBgn0004828	16	medium
dmc_280	2L_16278862_16279169_-_circRNA_FBgn0001994	15	medium
dmc_359	2L_17664086_17665540_-_circRNA_FBgn0015609	15	medium
dmc_448	2L_1933805_1934328_+_circRNA_FBgn0031374	15	medium
dmc_634	2L_227371_231034_-_circRNA_FBgn0266557	15	medium
dmc_1337	2R_13179587_13180110_-_circRNA_FBgn0033802	15	medium
dmc_1474	2R_15266691_15267462_-_circRNA_FBgn0265194	15	medium
dmc_1669	2R_17351093_17352305_+_circRNA_FBgn0265487	15	medium
dmc_2432	2R_7455301_7455769_-_circRNA_FBgn0025885	15	medium
dmc_2899	3L_14619432_14621396_+_circRNA_FBgn0003388	15	medium
dmc_2967	3L_16062130_16062862_+_circRNA_FBgn0005536	15	medium
dmc_3028	3L_1666851_1667001_-_ciRNA_FBgn0083121	15	medium
dmc_3743	3L_5771617_5774076_+_circRNA_FBgn0260936	15	medium
dmc_3763	3L_6251370_6253863_-_circRNA_FBgn0035696	15	medium
dmc_3970	3L_8926073_8928144_+_circRNA_FBgn0035936	15	medium
dmc_4100	3R_10292713_10293143_+_ciRNA_FBgn0262617	15	medium
dmc_4245	3R_13430922_13431353_-_circRNA_FBgn0004049	15	medium
dmc_6221	X_11381855_11387933_+_circRNA_FBgn0001624	15	medium
dmc_6358	X_13085595_13087140_-_circRNA_FBgn0010303	15	medium
dmc_6433	X_13967269_13968073_-_circRNA_FBgn0267033	15	medium
dmc_6455	X_14799949_14801422_-_circRNA_FBgn0003301	15	medium
dmc_572	2L_21273323_21275806_+_circRNA_FBgn0032938	14	low
dmc_696	2L_3080650_3081268_-_circRNA_FBgn0015600	14	low
dmc_1178	2R_10104255_10105825_+_circRNA_FBgn0004907	14	low
dmc_1247	2R_10856123_10862955_-_circRNA_FBgn0050015	14	low
dmc_1319	2R_12734920_12747747_+_circRNA_FBgn0261545	14	low
dmc_1408	2R_14010162_14011181_+_circRNA_FBgn0002643	14	low
dmc_1436	2R_14582919_14584010_+_circRNA_FBgn0265974	14	low
dmc_1468	2R_15221428_15221823_+_circRNA_FBgn0034002	14	low
dmc_2235	2R_3918150_3933463_-_circRNA_FBgn0262124	14	low
dmc_2589	2R_9124743_9126066_-_circRNA_FBgn0027561	14	low
dmc_2802	3L_12517427_12518667_+_circRNA_FBgn0041775	14	low
dmc_3396	3L_23740160_23741084_+_circRNA_FBgn0040056	14	low
dmc_3467	3L_25924295_25978150_-_circRNA_FBgn0058178	14	low
dmc_3523	3L_310276_311285_-_circRNA_FBgn0004373	14	low
dmc_3576	3L_3908871_3909003_-_ciRNA_FBgn0035473	14	low
dmc_4315	3R_14668865_14671803_-_circRNA_FBgn0265140	14	low
dmc_4327	3R_14880794_14880935_+_ciRNA_FBgn0038268	14	low
dmc_4410	3R_16347055_16347528_-_circRNA_FBgn0038419	14	low
dmc_4449	3R_17064715_17064961_+_circRNA_FBgn0020493	14	low
dmc_4514	3R_18126989_18127655_+_circRNA_FBgn0003499	14	low
dmc_4940	3R_24054445_24054580_+_ciRNA_FBgn0264906	14	low
dmc_5143	3R_26598576_26599293_+_circRNA_FBgn0263289	14	low
dmc_5333	3R_29809006_29809269_+_ciRNA_FBgn0000247	14	low
dmc_5384	3R_30773572_30774697_+_circRNA_FBgn0004606	14	low
dmc_5506	3R_3468908_3469478_-_circRNA_FBgn0010247	14	low
dmc_5509	3R_3584979_3585510_-_circRNA_FBgn0010247	14	low
dmc_5752	3R_7190123_7192131_+_circRNA_FBgn0086372	14	low
dmc_5848	3R_8833974_8835510_-_circRNA_FBgn0262614	14	low
dmc_6077	4_72816_94615_+_circRNA_FBgn0085432	14	low
dmc_6175	X_10510335_10519777_-_circRNA_FBgn0085443	14	low
dmc_6298	X_12193603_12274240_+_circRNA_FBgn0267001	14	low
dmc_6736	X_18637412_18637786_-_circRNA_FBgn0027335	14	low
dmc_6754	X_19010973_19013399_+_circRNA_FBgn0264090	14	low
dmc_6855	X_21386802_21386973_-_ciRNA_FBgn0001565	14	low
dmc_6920	X_2494403_2495238_-_circRNA_FBgn0261451	14	low
dmc_6946	X_2741422_2741991_-_circRNA_FBgn0024980	14	low
dmc_367	2L_17719924_17721104_-_circRNA_FBgn0015609	13	low
dmc_1058	2L_8118903_8119407_-_circRNA_FBgn0031985	13	low
dmc_1129	2L_9233987_9234657_+_circRNA_FBgn0041092	13	low
dmc_1138	2L_9503592_9504813_+_circRNA_FBgn0032120	13	low
dmc_1616	2R_16580841_16583036_+_circRNA_FBgn0016131	13	low
dmc_1974	2R_21329902_21330089_+_circRNA_FBgn0020306	13	low
dmc_2117	2R_23785911_23792119_-_circRNA_FBgn0034903	13	low
dmc_2257	2R_4711813_4712775_-_circRNA_FBgn0026401	13	low
dmc_2275	2R_5203751_5204278_-_circRNA_FBgn0053554	13	low
dmc_3115	3L_17959381_17959620_-_circRNA_FBgn0000568	13	low
dmc_3299	3L_2137326_2138470_-_circRNA_FBgn0052311	13	low
dmc_3325	3L_22183785_22184602_+_circRNA_FBgn0037153	13	low
dmc_3440	3L_2534710_2536218_-_circRNA_FBgn0010905	13	low
dmc_3847	3L_7654130_7654252_-_ciRNA_FBgn0035807	13	low
dmc_3919	3L_830621_831790_-_circRNA_FBgn0035162	13	low
dmc_3976	3L_8991556_8992452_-_ciRNA_FBgn0016070	13	low
dmc_4070	3L_980950_982297_+_circRNA_FBgn0264574	13	low
dmc_4152	3R_11223530_11223822_+_ciRNA_FBgn0020910	13	low
dmc_4256	3R_13687569_13688233_+_circRNA_FBgn0024555	13	low
dmc_4261	3R_13756375_13757783_+_circRNA_FBgn0085412	13	low
dmc_4672	3R_20705960_20706386_-_circRNA_FBgn0024944	13	low
dmc_4686	3R_20822417_20822891_+_circRNA_FBgn0019936	13	low
dmc_4865	3R_23197286_23197976_-_circRNA_FBgn0262975	13	low
dmc_4907	3R_23777688_23778207_-_circRNA_FBgn0039120	13	low
dmc_5106	3R_26042994_26043609_+_circRNA_FBgn0001139	13	low
dmc_5151	3R_26848660_26849549_-_circRNA_FBgn0051072	13	low
dmc_5519	3R_4199004_4199293_+_circRNA_FBgn0037215	13	low
dmc_5826	3R_8443392_8444687_-_circRNA_FBgn0266801	13	low
dmc_5854	3R_8838391_8865299_-_circRNA_FBgn0262614	13	low
dmc_6346	X_12829709_12832340_-_circRNA_FBgn0259171	13	low
dmc_6438	X_14255458_14256757_+_circRNA_FBgn0002873	13	low
dmc_6735	X_18628473_18629251_-_circRNA_FBgn0030941	13	low
dmc_6876	X_22493480_22498619_+_circRNA_FBgn0027279	13	low
dmc_7019	X_4723177_4725194_+_circRNA_FBgn0029723	13	low
dmc_7160	X_7084304_7084598_-_ciRNA_FBgn0264270	13	low
dmc_25	2L_10240679_10241058_+_circRNA_FBgn0004419	12	low
dmc_1402	2R_13916853_13917910_-_circRNA_FBgn0013733	12	low
dmc_2192	2R_24882630_24883612_+_circRNA_FBgn0085442	12	low
dmc_2211	2R_24969244_24969468_-_ciRNA_FBgn0002607	12	low
dmc_2214	2R_25000038_25002444_-_circRNA_FBgn0265434	12	low
dmc_2255	2R_4698502_4701261_-_circRNA_FBgn0026401	12	low
dmc_3017	3L_16574976_16575157_+_ciRNA_FBgn0262732	12	low
dmc_3554	3L_3718195_3718990_-_circRNA_FBgn0052264	12	low
dmc_3767	3L_6461557_6462050_+_circRNA_FBgn0261801	12	low
dmc_3870	3L_8093058_8099536_+_circRNA_FBgn0262579	12	low
dmc_4475	3R_17676086_17676749_-_circRNA_FBgn0038535	12	low
dmc_4505	3R_18008864_18010574_+_circRNA_FBgn0263995	12	low
dmc_4564	3R_19178618_19179410_-_circRNA_FBgn0038686	12	low
dmc_4836	3R_22713455_22713584_-_ciRNA_FBgn0051151	12	low
dmc_5670	3R_5661538_5662017_+_circRNA_FBgn0046222	12	low
dmc_5929	4_1119936_1120801_-_circRNA_FBgn0039928	12	low
dmc_5932	4_1129434_1130586_+_circRNA_FBgn0039927	12	low
dmc_6015	4_474959_477102_-_circRNA_FBgn0039908	12	low
dmc_6072	4_72320_94615_+_circRNA_FBgn0085432	12	low
dmc_6393	X_13520517_13521183_+_circRNA_FBgn0265416	12	low
dmc_6639	X_1690199_1691357_-_circRNA_FBgn0023531	12	low
dmc_12	2L_10104791_10111072_+_circRNA_FBgn0083945	11	low
dmc_139	2L_12431717_12432121_-_ciRNA_FBgn0265298	11	low
dmc_220	2L_14601686_14602461_-_circRNA_FBgn0003016	11	low
dmc_597	2L_21670534_21673272_-_circRNA_FBgn0032957	11	low
dmc_659	2L_2495373_2495888_+_circRNA_FBgn0011818	11	low
dmc_678	2L_2821066_2821229_-_ciRNA_FBgn0031464	11	low
dmc_920	2L_6290543_6293692_+_circRNA_FBgn0053531	11	low
dmc_1215	2R_10338621_10340202_-_circRNA_FBgn0261698	11	low
dmc_1216	2R_10412235_10412896_-_circRNA_FBgn0261698	11	low
dmc_1229	2R_10611515_10611629_+_ciRNA_FBgn0263102	11	low
dmc_1463	2R_14961385_14961841_-_circRNA_FBgn0261854	11	low
dmc_2003	2R_22111327_22112588_-_circRNA_FBgn0243516	11	low
dmc_2280	2R_5217344_5217435_-_circRNA_FBgn0053554	11	low
dmc_2785	3L_12145272_12145955_-_ciRNA_FBgn0036258	11	low
dmc_2884	3L_14199944_14200807_+_circRNA_FBgn0013718	11	low
dmc_2889	3L_14230175_14231325_+_circRNA_FBgn0013718	11	low
dmc_3043	3L_16896803_16897628_+_circRNA_FBgn0261565	11	low
dmc_3141	3L_18899139_18899280_+_ciRNA_FBgn0036825	11	low
dmc_3349	3L_22724483_22724685_+_circRNA_FBgn0016034	11	low
dmc_4008	3L_9418343_9419271_-_circRNA_FBgn0035989	11	low
dmc_4272	3R_13969819_13969908_-_ciRNA_FBgn0264493	11	low
dmc_4286	3R_14298789_14298987_+_circRNA_FBgn0038220	11	low
dmc_4416	3R_16550206_16550740_+_circRNA_FBgn0259244	11	low
dmc_5007	3R_24682307_24695417_+_circRNA_FBgn0003429	11	low
dmc_5107	3R_26045468_26045827_+_circRNA_FBgn0001139	11	low
dmc_5124	3R_26554356_26556288_+_circRNA_FBgn0263289	11	low
dmc_5758	3R_7191388_7193688_+_circRNA_FBgn0086372	11	low
dmc_5853	3R_8838391_8842839_-_circRNA_FBgn0262614	11	low
dmc_6211	X_11297310_11298222_-_circRNA_FBgn0265595	11	low
dmc_6227	X_11395239_11396103_+_circRNA_FBgn0001624	11	low
dmc_6243	X_11550476_11551347_+_circRNA_FBgn0052666	11	low
dmc_65	2L_108587_110877_+_circRNA_FBgn0005278	10	low
dmc_1304	2R_12579128_12586072_-_circRNA_FBgn0022764	10	low
dmc_1315	2R_12722304_12735119_+_circRNA_FBgn0261545	10	low
dmc_1342	2R_13185783_13187908_-_circRNA_FBgn0033802	10	low
dmc_1352	2R_13336951_13337348_-_circRNA_FBgn0265104	10	low
dmc_1448	2R_14763830_14768370_-_circRNA_FBgn0020767	10	low
dmc_1602	2R_16424037_16424651_+_circRNA_FBgn0264273	10	low
dmc_1688	2R_17527213_17528105_-_circRNA_FBgn0263197	10	low
dmc_1971	2R_21308321_21308430_+_ciRNA_FBgn0261554	10	low
dmc_2031	2R_22540436_22540977_-_circRNA_FBgn0003175	10	low
dmc_2300	2R_5483842_5492113_-_circRNA_FBgn0050440	10	low
dmc_2339	2R_6085249_6085549_-_ciRNA_FBgn0033062	10	low
dmc_2405	2R_7118416_7120652_+_circRNA_FBgn0263934	10	low
dmc_2851	3L_13584191_13602476_-_circRNA_FBgn0264001	10	low
dmc_3021	3L_16623308_16623636_-_ciRNA_FBgn0000017	10	low
dmc_3096	3L_17602674_17603383_-_circRNA_FBgn0000567	10	low
dmc_3117	3L_1805009_1805708_+_circRNA_FBgn0261562	10	low
dmc_3302	3L_21504387_21504541_-_ciRNA_FBgn0264561	10	low
dmc_3501	3L_27331993_27421014_+_circRNA_FBgn0024804	10	low
dmc_3560	3L_3722155_3723872_-_circRNA_FBgn0052264	10	low
dmc_4225	3R_13157980_13159103_+_circRNA_FBgn0038118	10	low
dmc_4477	3R_17695922_17696586_-_circRNA_FBgn0261885	10	low
dmc_5080	3R_25706286_25710147_-_circRNA_FBgn0051092	10	low
dmc_5552	3R_4467293_4468599_-_circRNA_FBgn0051523	10	low
dmc_5587	3R_4741851_4744665_-_circRNA_FBgn0026620	10	low
dmc_5792	3R_7864260_7865761_-_circRNA_FBgn0037525	10	low
dmc_6213	X_11340497_11340584_+_ciRNA_FBgn0085377	10	low
dmc_6233	X_11397824_11400832_+_circRNA_FBgn0001624	10	low
dmc_6241	X_11456654_11457764_+_circRNA_FBgn0030301	10	low
dmc_6359	X_1309858_1316161_-_circRNA_FBgn0025641	10	low
dmc_6390	X_13502458_13504144_+_circRNA_FBgn0265416	10	low
dmc_6395	X_13575901_13580185_+_circRNA_FBgn0086674	10	low
dmc_6524	X_15833733_15834122_-_ciRNA_FBgn0000319	10	low
dmc_6983	X_3698117_3700464_+_circRNA_FBgn0023215	10	low
dmc_7133	X_6662239_6665686_+_circRNA_FBgn0062413	10	low
dmc_270	2L_16043245_16043795_+_ciRNA_FBgn0000182	9	low
dmc_524	2L_20420318_20421117_+_circRNA_FBgn0032859	9	low
dmc_704	2L_317742_318120_+_circRNA_FBgn0004611	9	low
dmc_845	2L_5078118_5078233_-_ciRNA_FBgn0031681	9	low
dmc_1670	2R_17351093_17362097_+_circRNA_FBgn0265487	9	low
dmc_1749	2R_18134116_18134406_-_ciRNA_FBgn0001222	9	low
dmc_1882	2R_19477615_19477704_+_circRNA_FBgn0260934	9	low
dmc_1990	2R_21719761_21719854_-_ciRNA_FBgn0050404	9	low
dmc_2116	2R_23785911_23786355_-_circRNA_FBgn0034903	9	low
dmc_2269	2R_5120762_5121652_-_circRNA_FBgn0026238	9	low
dmc_2281	2R_5241895_5242582_-_circRNA_FBgn0053554	9	low
dmc_2318	2R_5767284_5768060_+_circRNA_FBgn0266580	9	low
dmc_2625	2R_9476100_9477137_+_circRNA_FBgn0259234	9	low
dmc_2720	3L_10575318_10576475_+_circRNA_FBgn0052062	9	low
dmc_2935	3L_1527189_1528076_-_circRNA_FBgn0035227	9	low
dmc_3080	3L_17530808_17541403_+_circRNA_FBgn0259174	9	low
dmc_3227	3L_20348941_20351730_+_circRNA_FBgn0036974	9	low
dmc_3318	3L_21920902_21921327_+_circRNA_FBgn0262737	9	low
dmc_3739	3L_5763047_5763776_-_circRNA_FBgn0035630	9	low
dmc_4305	3R_14573657_14573725_-_ciRNA_FBgn0038244	9	low
dmc_4718	3R_21111466_21111612_+_ciRNA_FBgn0015790	9	low
dmc_4878	3R_23337895_23340527_-_circRNA_FBgn0003118	9	low
dmc_4976	3R_24590571_24591421_+_circRNA_FBgn0263490	9	low
dmc_5152	3R_26855572_26856297_-_circRNA_FBgn0051072	9	low
dmc_5745	3R_7101136_7102097_-_circRNA_FBgn0261238	9	low
dmc_6240	X_11437022_11438239_-_circRNA_FBgn0262740	9	low
dmc_6481	X_15073340_15074374_-_circRNA_FBgn0030608	9	low
dmc_6511	X_15503582_15506461_+_circRNA_FBgn0027287	9	low
dmc_6645	X_16967922_16968509_-_ciRNA_FBgn0030809	9	low
dmc_974	2L_6925564_6926059_+_ciRNA_FBgn0004838	8	low
dmc_1094	2L_8631026_8640695_+_circRNA_FBgn0011259	8	low
dmc_1318	2R_12734920_12738504_+_circRNA_FBgn0261545	8	low
dmc_1433	2R_14563010_14563385_+_circRNA_FBgn0265974	8	low
dmc_1473	2R_15265630_15267462_-_circRNA_FBgn0265194	8	low
dmc_1808	2R_19001040_19001789_+_circRNA_FBgn0265356	8	low
dmc_2032	2R_22555217_22556794_-_circRNA_FBgn0003175	8	low
dmc_2224	2R_2521440_2522730_-_circRNA_FBgn0058263	8	low
dmc_2242	2R_4350548_4351218_-_circRNA_FBgn0260798	8	low
dmc_2622	2R_9466871_9470164_+_circRNA_FBgn0259234	8	low
dmc_2721	3L_10575318_10577324_+_circRNA_FBgn0052062	8	low
dmc_2817	3L_1283649_1288238_+_circRNA_FBgn0052333	8	low
dmc_2877	3L_14021886_14022118_-_circRNA_FBgn0052133	8	low
dmc_3191	3L_19780039_19780279_-_circRNA_FBgn0261360	8	low
dmc_3267	3L_2090808_2090999_-_ciRNA_FBgn0086906	8	low
dmc_3386	3L_23325641_23331015_-_circRNA_FBgn0010215	8	low
dmc_3663	3L_4789121_4792612_+_circRNA_FBgn0035574	8	low
dmc_3826	3L_7284604_7285217_-_circRNA_FBgn0035756	8	low
dmc_4103	3R_10320967_10321154_-_ciRNA_FBgn0266717	8	low
dmc_4676	3R_20793715_20798409_+_circRNA_FBgn0038826	8	low
dmc_5044	3R_24727705_24728326_+_circRNA_FBgn0004885	8	low
dmc_5088	3R_25722415_25739622_-_circRNA_FBgn0051092	8	low
dmc_5234	3R_27968926_27969827_-_circRNA_FBgn0003890	8	low
dmc_5428	3R_31227078_31227999_+_ciRNA_FBgn0039831	8	low
dmc_5455	3R_31433458_31433888_+_circRNA_FBgn0261988	8	low
dmc_5565	3R_4642008_4642215_+_ciRNA_FBgn0037262	8	low
dmc_5702	3R_6003672_6005126_-_circRNA_FBgn0003261	8	low
dmc_5784	3R_7672951_7675462_+_circRNA_FBgn0051146	8	low
dmc_5790	3R_7862918_7865761_-_circRNA_FBgn0037525	8	low
dmc_5852	3R_8838391_8840614_-_circRNA_FBgn0262614	8	low
dmc_5941	4_1219693_1220688_+_circRNA_FBgn0263112	8	low
dmc_6239	X_11435382_11438239_-_circRNA_FBgn0262740	8	low
dmc_6704	X_18113257_18114646_-_circRNA_FBgn0004028	8	low
dmc_6954	X_2955947_2957257_-_circRNA_FBgn0003285	8	low
dmc_43	2L_1061233_1062213_-_circRNA_FBgn0003310	7	low
dmc_91	2L_11510320_11510540_-_circRNA_FBgn0032363	7	low
dmc_510	2L_20336286_20339693_+_circRNA_FBgn0003475	7	low
dmc_636	2L_22848969_22849632_+_circRNA_FBgn0041004	7	low
dmc_685	2L_2870688_2871688_-_circRNA_FBgn0051694	7	low
dmc_753	2L_3779692_3780579_+_circRNA_FBgn0004893	7	low
dmc_831	2L_4987906_4989410_+_circRNA_FBgn0083962	7	low
dmc_839	2L_5041688_5042890_-_circRNA_FBgn0031673	7	low
dmc_1245	2R_10848452_10849260_-_circRNA_FBgn0050015	7	low
dmc_1895	2R_19628480_19629070_-_circRNA_FBgn0003435	7	low
dmc_2066	2R_22929291_22929592_+_ciRNA_FBgn0261564	7	low
dmc_2112	2R_23757527_23757694_-_ciRNA_FBgn0034903	7	low
dmc_2141	2R_24184793_24184979_+_ciRNA_FBgn0259937	7	low
dmc_2170	2R_24588746_24592299_+_circRNA_FBgn0020521	7	low
dmc_2496	2R_7900946_7901440_+_circRNA_FBgn0050377	7	low
dmc_3447	3L_2560115_2564755_-_circRNA_FBgn0010909	7	low
dmc_3528	3L_3222365_3222574_-_ciRNA_FBgn0035422	7	low
dmc_4311	3R_14623242_14623672_-_circRNA_FBgn0003169	7	low
dmc_4415	3R_16512963_16514176_+_circRNA_FBgn0259244	7	low
dmc_4602	3R_19590123_19593123_+_circRNA_FBgn0260003	7	low
dmc_4764	3R_21995519_21996787_+_circRNA_FBgn0264490	7	low
dmc_5048	3R_24808596_24809486_-_circRNA_FBgn0027539	7	low
dmc_5069	3R_25356223_25356570_-_circRNA_FBgn0004509	7	low
dmc_5100	3R_25889654_25890278_+_circRNA_FBgn0028717	7	low
dmc_5118	3R_26348913_26350173_+_circRNA_FBgn0053970	7	low
dmc_5153	3R_26855723_26855842_-_ciRNA_FBgn0051072	7	low
dmc_5326	3R_29597240_29597908_+_circRNA_FBgn0086361	7	low
dmc_5646	3R_5566087_5566885_+_circRNA_FBgn0037341	7	low
dmc_5751	3R_7190123_7191164_+_circRNA_FBgn0086372	7	low
dmc_5779	3R_7662251_7663203_+_circRNA_FBgn0051146	7	low
dmc_5915	4_1047263_1049246_-_circRNA_FBgn0264607	7	low
dmc_6120	4_925574_926661_-_circRNA_FBgn0023213	7	low
dmc_6367	X_13219747_13225111_-_circRNA_FBgn0004456	7	low
dmc_6791	X_19691697_19691934_-_circRNA_FBgn0086384	7	low
dmc_203	2L_1394354_1394473_-_ciRNA_FBgn0002543	6	low
dmc_205	2L_1395902_1397252_-_circRNA_FBgn0002543	6	low
dmc_578	2L_21301453_21304931_-_circRNA_FBgn0032940	6	low
dmc_783	2L_4312027_4314615_+_circRNA_FBgn0010473	6	low
dmc_1037	2L_7711512_7711616_+_ciRNA_FBgn0012018	6	low
dmc_1056	2L_8105691_8107880_+_circRNA_FBgn0261822	6	low
dmc_1156	2L_9770204_9770398_-_ciRNA_FBgn0265001	6	low
dmc_1410	2R_14067246_14068911_-_circRNA_FBgn0040752	6	low
dmc_1837	2R_19211855_19212276_+_circRNA_FBgn0263395	6	low
dmc_2093	2R_23651084_23651410_+_ciRNA_FBgn0004795	6	low
dmc_2289	2R_5320247_5320615_+_circRNA_FBgn0261403	6	low
dmc_2383	2R_6928508_6930370_-_circRNA_FBgn0053558	6	low
dmc_3142	3L_18899139_18899284_+_ciRNA_FBgn0036825	6	low
dmc_3209	3L_20028399_20028645_-_ciRNA_FBgn0036932	6	low
dmc_3530	3L_3310519_3310896_+_circRNA_FBgn0035432	6	low
dmc_3547	3L_3594650_3598621_+_circRNA_FBgn0005640	6	low
dmc_3553	3L_370923_371507_-_circRNA_FBgn0262139	6	low
dmc_3918	3L_830376_830621_-_ciRNA_FBgn0035162	6	low
dmc_4007	3L_9417651_9419271_-_circRNA_FBgn0035989	6	low
dmc_4031	3L_9642006_9664244_-_circRNA_FBgn0016081	6	low
dmc_4106	3R_10372148_10373205_-_circRNA_FBgn0020379	6	low
dmc_4224	3R_13157980_13158252_+_circRNA_FBgn0038118	6	low
dmc_5140	3R_26579643_26581022_+_circRNA_FBgn0263289	6	low
dmc_5850	3R_8833974_8865299_-_circRNA_FBgn0262614	6	low
dmc_5906	4_1004157_1004618_+_circRNA_FBgn0019650	6	low
dmc_5992	4_302241_302526_-_circRNA_FBgn0039900	6	low
dmc_6220	X_11381855_11383112_+_circRNA_FBgn0001624	6	low
dmc_6229	X_11395239_11398822_+_circRNA_FBgn0001624	6	low
dmc_6522	X_15823186_15824276_+_circRNA_FBgn0003345	6	low
dmc_6834	X_21211079_21211799_-_circRNA_FBgn0052521	6	low
dmc_7187	X_763383_763440_-_ciRNA_FBgn0259993	6	low
dmc_7269	X_9096765_9099461_-_circRNA_FBgn0030087	6	low
dmc_142	2L_12516483_12517185_-_circRNA_FBgn0259176	5	low
dmc_1052	2L_8032059_8036576_+_circRNA_FBgn0044323	5	low
dmc_1284	2R_12013758_12014124_-_circRNA_FBgn0004839	5	low
dmc_1589	2R_16205709_16206079_-_circRNA_FBgn0034091	5	low
dmc_1737	2R_17901707_17903679_+_circRNA_FBgn0011589	5	low
dmc_1848	2R_19238151_19241785_+_circRNA_FBgn0010434	5	low
dmc_1853	2R_19299169_19300799_+_circRNA_FBgn0086358	5	low
dmc_2111	2R_23757414_23758602_-_circRNA_FBgn0034903	5	low
dmc_2124	2R_23923393_23923537_+_ciRNA_FBgn0261794	5	low
dmc_2798	3L_12412010_12414086_-_circRNA_FBgn0052103	5	low
dmc_2823	3L_13023525_13023708_+_ciRNA_FBgn0260441	5	low
dmc_3050	3L_16912128_16913398_+_circRNA_FBgn0261565	5	low
dmc_3140	3L_1889773_1890448_+_circRNA_FBgn0262624	5	low
dmc_3236	3L_20453901_20454212_+_circRNA_FBgn0083120	5	low
dmc_3244	3L_20515443_20515623_-_circRNA_FBgn0037007	5	low
dmc_3273	3L_20943563_20943968_-_circRNA_FBgn0011591	5	low
dmc_3412	3L_2434625_2439830_+_circRNA_FBgn0266696	5	low
dmc_3541	3L_3588041_3594742_+_circRNA_FBgn0005640	5	low
dmc_3830	3L_7348675_7348779_+_ciRNA_FBgn0019662	5	low
dmc_3871	3L_8098345_8099536_+_circRNA_FBgn0262579	5	low
dmc_4065	3L_9779445_9781218_+_circRNA_FBgn0036043	5	low
dmc_4158	3R_11439884_11441246_-_circRNA_FBgn0051374	5	low
dmc_4290	3R_14341221_14345184_-_circRNA_FBgn0024321	5	low
dmc_4884	3R_23608368_23608799_-_circRNA_FBgn0051145	5	low
dmc_5477	3R_31864596_31866436_-_circRNA_FBgn0011224	5	low
dmc_5896	3R_9630259_9630448_-_ciRNA_FBgn0005585	5	low
dmc_6119	4_925574_925686_-_circRNA_FBgn0023213	5	low
dmc_6130	4_953512_955050_-_circRNA_FBgn0052016	5	low
dmc_6131	4_954488_955050_-_circRNA_FBgn0052016	5	low
dmc_6970	X_3374939_3376233_+_circRNA_FBgn0262656	5	low
dmc_27	2L_10242964_10243116_+_ciRNA_FBgn0266330	4	low
dmc_219	2L_14601686_14602000_-_circRNA_FBgn0003016	4	low
dmc_505	2L_20334080_20336549_+_circRNA_FBgn0003475	4	low
dmc_653	2L_2323350_2330810_-_circRNA_FBgn0031413	4	low
dmc_1434	2R_14563010_14565073_+_circRNA_FBgn0265974	4	low
dmc_1527	2R_15531417_15532121_-_ciRNA_FBgn0019968	4	low
dmc_2208	2R_24961533_24961605_-_ciRNA_FBgn0035087	4	low
dmc_2215	2R_25002287_25006083_-_circRNA_FBgn0265434	4	low
dmc_2522	2R_8138937_8140149_-_circRNA_FBgn0263593	4	low
dmc_2992	3L_16148407_16148958_-_circRNA_FBgn0036576	4	low
dmc_3199	3L_19949261_19949605_+_circRNA_FBgn0004852	4	low
dmc_3609	3L_4324861_4325410_-_circRNA_FBgn0035533	4	low
dmc_3842	3L_7616107_7617602_+_circRNA_FBgn0035802	4	low
dmc_4665	3R_20541575_20541679_-_ciRNA_FBgn0016917	4	low
dmc_4687	3R_20822573_20822777_+_ciRNA_FBgn0019936	4	low
dmc_4692	3R_20850627_20850824_+_ciRNA_FBgn0038834	4	low
dmc_4722	3R_21178277_21179390_+_circRNA_FBgn0264357	4	low
dmc_4860	3R_23121632_23121802_+_ciRNA_FBgn0039056	4	low
dmc_4861	3R_23155808_23156493_-_circRNA_FBgn0004395	4	low
dmc_5207	3R_27552546_27555591_-_circRNA_FBgn0004387	4	low
dmc_5441	3R_31351267_31353618_+_circRNA_FBgn0085376	4	low
dmc_5447	3R_31353084_31355783_+_circRNA_FBgn0085376	4	low
dmc_5905	3R_9943480_9943894_+_circRNA_FBgn0267336	4	low
dmc_5939	4_1193559_1193859_-_circRNA_FBgn0039924	4	low
dmc_5952	4_1247101_1247238_+_circRNA_FBgn0053653	4	low
dmc_6901	X_23032600_23032714_+_ciRNA_FBgn0265767	4	low
dmc_6932	X_2523404_2523568_-_circRNA_FBgn0261451	4	low
dmc_6986	X_3721375_3721647_+_circRNA_FBgn0086899	4	low
dmc_7202	X_8044332_8050556_-_circRNA_FBgn0004656	4	low
dmc_485	2L_19866509_19866625_+_ciRNA_FBgn0263873	3	low
dmc_763	2L_4074513_4080022_+_circRNA_FBgn0000547	3	low
dmc_1034	2L_7711512_7711613_+_ciRNA_FBgn0012018	3	low
dmc_1047	2L_7826363_7826533_-_ciRNA_FBgn0020618	3	low
dmc_1171	2R_10032213_10032335_-_circRNA_FBgn0033474	3	low
dmc_1390	2R_13868155_13868349_-_circRNA_FBgn0013733	3	low
dmc_1470	2R_15233689_15235043_-_circRNA_FBgn0259878	3	low
dmc_1611	2R_16525373_16531902_+_circRNA_FBgn0011260	3	low
dmc_1925	2R_20613064_20614933_-_circRNA_FBgn0050147	3	low
dmc_2295	2R_5439569_5441070_+_circRNA_FBgn0259247	3	low
dmc_2333	2R_6010378_6010768_+_circRNA_FBgn0264959	3	low
dmc_2338	2R_6032097_6032721_-_circRNA_FBgn0033052	3	low
dmc_2386	2R_6929072_6930098_-_circRNA_FBgn0053558	3	low
dmc_2387	2R_6929072_6930370_-_circRNA_FBgn0053558	3	low
dmc_2644	2R_9579787_9579922_+_ciRNA_FBgn0033426	3	low
dmc_2907	3L_14756903_14757330_-_circRNA_FBgn0013263	3	low
dmc_3200	3L_19949261_19965002_+_circRNA_FBgn0004852	3	low
dmc_3226	3L_20348941_20349206_+_circRNA_FBgn0036974	3	low
dmc_3266	3L_2090645_2090999_-_ciRNA_FBgn0086906	3	low
dmc_4013	3L_9470437_9470531_+_ciRNA_FBgn0266101	3	low
dmc_4052	3L_9736927_9738278_-_circRNA_FBgn0259163	3	low
dmc_4376	3R_15954582_15956307_+_circRNA_FBgn0013334	3	low
dmc_4691	3R_20850627_20850823_+_ciRNA_FBgn0038834	3	low
dmc_5469	3R_31778171_31778758_+_circRNA_FBgn0005632	3	low
dmc_5692	3R_5884664_5887285_-_circRNA_FBgn0083949	3	low
dmc_6216	X_11374268_11387933_+_circRNA_FBgn0001624	3	low
dmc_6333	X_12643872_12644767_+_circRNA_FBgn0030412	3	low
dmc_6347	X_12908710_12908935_-_ciRNA_FBgn0030434	3	low
dmc_6770	X_19464192_19466221_+_circRNA_FBgn0031016	3	low
dmc_6827	X_21053257_21053610_-_ciRNA_FBgn0031149	3	low
dmc_6974	X_3519824_3522312_-_circRNA_FBgn0052791	3	low
dmc_7218	X_818405_820078_-_circRNA_FBgn0264449	3	low
dmc_420	2L_18540628_18543715_-_circRNA_FBgn0085370	2	low
dmc_834	2L_5018331_5018467_-_ciRNA_FBgn0016075	2	low
dmc_1043	2L_7711512_7711625_+_ciRNA_FBgn0012018	2	low
dmc_1495	2R_15280906_15283013_-_circRNA_FBgn0265194	2	low
dmc_1496	2R_15280906_15284966_-_circRNA_FBgn0265194	2	low
dmc_1757	2R_18424126_18425034_+_circRNA_FBgn0034345	2	low
dmc_1969	2R_21270760_21276606_+_circRNA_FBgn0085426	2	low
dmc_2039	2R_22645565_22645920_-_ciRNA_FBgn0034753	2	low
dmc_2394	2R_6934805_6936195_-_circRNA_FBgn0053558	2	low
dmc_2585	2R_9095897_9096735_+_circRNA_FBgn0083124	2	low
dmc_2602	2R_9188287_9188653_-_ciRNA_FBgn0033391	2	low
dmc_2709	3L_10568128_10568605_+_circRNA_FBgn0052062	2	low
dmc_3042	3L_16883918_16897628_+_circRNA_FBgn0261565	2	low
dmc_3174	3L_19544604_19544772_-_circRNA_FBgn0262517	2	low
dmc_3393	3L_23618473_23649372_+_circRNA_FBgn0250816	2	low
dmc_3432	3L_2509363_2510575_-_circRNA_FBgn0010905	2	low
dmc_3789	3L_7012170_7013277_+_circRNA_FBgn0260660	2	low
dmc_3821	3L_7239882_7239985_+_circRNA_FBgn0261111	2	low
dmc_3972	3L_8947827_8949759_-_circRNA_FBgn0264305	2	low
dmc_4151	3R_11222729_11223068_+_ciRNA_FBgn0020910	2	low
dmc_4868	3R_23209341_23209883_-_circRNA_FBgn0262975	2	low
dmc_4886	3R_23611892_23612136_-_circRNA_FBgn0051145	2	low
dmc_5319	3R_29424431_29427090_+_circRNA_FBgn0004369	2	low
dmc_6869	X_22457426_22458260_+_circRNA_FBgn0031187	2	low
dmc_6943	X_2672913_2673618_+_circRNA_FBgn0003371	2	low
dmc_7017	X_4674366_4676572_-_circRNA_FBgn0262699	2	low
dmc_7145	X_6712278_6714690_+_circRNA_FBgn0029895	2	low
dmc_7198	X_7939687_7941414_+_circRNA_FBgn0260970	2	low
dmc_222	2L_14610683_14611916_-_circRNA_FBgn0003016	1	low
dmc_298	2L_16690901_16691192_+_circRNA_FBgn0261278	1	low
dmc_546	2L_20876911_20882464_-_circRNA_FBgn0032901	1	low
dmc_767	2L_4107435_4107804_+_circRNA_FBgn0000547	1	low
dmc_859	2L_5274018_5275780_-_circRNA_FBgn0000228	1	low
dmc_967	2L_6796336_6796835_-_circRNA_FBgn0015777	1	low
dmc_993	2L_7234526_7237790_-_circRNA_FBgn0259111	1	low
dmc_1021	2L_7711512_7711600_+_ciRNA_FBgn0012018	1	low
dmc_1213	2R_10332055_10332367_-_circRNA_FBgn0261698	1	low
dmc_1239	2R_1076634_1105981_+_circRNA_FBgn0003256	1	low
dmc_1559	2R_15881366_15882935_-_circRNA_FBgn0264089	1	low
dmc_1842	2R_19229114_19229405_+_ciRNA_FBgn0010434	1	low
dmc_2010	2R_22280666_22281219_+_circRNA_FBgn0020307	1	low
dmc_2249	2R_4407980_4427997_-_circRNA_FBgn0260798	1	low
dmc_2265	2R_495143_495799_+_circRNA_FBgn0267428	1	low
dmc_2477	2R_7727941_7729708_-_circRNA_FBgn0042135	1	low
dmc_2576	2R_8928354_8928420_+_ciRNA_FBgn0033352	1	low
dmc_2591	2R_9125550_9126066_-_circRNA_FBgn0027561	1	low
dmc_2653	2R_9720661_9721257_-_circRNA_FBgn0259678	1	low
dmc_2668	2R_9886930_9887409_-_circRNA_FBgn0033463	1	low
dmc_2909	3L_14777338_14777766_-_circRNA_FBgn0036449	1	low
dmc_3203	3L_19970859_19972022_+_circRNA_FBgn0004852	1	low
dmc_3337	3L_22279936_22280094_+_ciRNA_FBgn0025702	1	low
dmc_3406	3L_2415390_2461268_+_circRNA_FBgn0266696	1	low
dmc_3525	3L_313023_314317_-_circRNA_FBgn0004373	1	low
dmc_3684	3L_5218949_5219285_-_circRNA_FBgn0052423	1	low
dmc_3863	3L_7932037_7933234_-_circRNA_FBgn0024187	1	low
dmc_3981	3L_9107341_9108191_-_circRNA_FBgn0011206	1	low
dmc_4041	3L_9686364_9689448_-_circRNA_FBgn0036030	1	low
dmc_4211	3R_12959071_12960317_-_circRNA_FBgn0040493	1	low
dmc_4226	3R_13232678_13233124_-_circRNA_FBgn0000024	1	low
dmc_4292	3R_14344224_14345184_-_circRNA_FBgn0024321	1	low
dmc_4377	3R_15954582_15957919_+_circRNA_FBgn0013334	1	low
dmc_4379	3R_15972478_15972604_-_circRNA_FBgn0002783	1	low
dmc_4404	3R_16296661_16298550_+_circRNA_FBgn0250823	1	low
dmc_4596	3R_19554817_19560271_+_circRNA_FBgn0260003	1	low
dmc_4628	3R_19899569_19899613_-_ciRNA_FBgn0038745	1	low
dmc_4642	3R_20287948_20290195_+_circRNA_FBgn0262582	1	low
dmc_4643	3R_20287948_20291086_+_circRNA_FBgn0262582	1	low
dmc_4826	3R_22603061_22603441_+_ciRNA_FBgn0051158	1	low
dmc_4876	3R_23268062_23268520_-_circRNA_FBgn0004882	1	low
dmc_4935	3R_24012982_24013628_-_circRNA_FBgn0020647	1	low
dmc_5070	3R_25396711_25397562_-_circRNA_FBgn0004509	1	low
dmc_5235	3R_27972920_27974342_-_circRNA_FBgn0003890	1	low
dmc_5338	3R_29897299_29897645_+_circRNA_FBgn0051038	1	low
dmc_5380	3R_30571808_30573072_+_circRNA_FBgn0082582	1	low
dmc_5478	3R_31864596_31881871_-_circRNA_FBgn0011224	1	low
dmc_5486	3R_31873833_31881871_-_circRNA_FBgn0011224	1	low
dmc_5572	3R_4697190_4698255_+_circRNA_FBgn0263346	1	low
dmc_5614	3R_5201644_5203434_-_circRNA_FBgn0259212	1	low
dmc_5755	3R_7190123_7193688_+_circRNA_FBgn0086372	1	low
dmc_6052	4_654821_655060_-_ciRNA_FBgn0051992	1	low
dmc_6147	X_10070374_10070560_-_ciRNA_FBgn0030174	1	low
dmc_6200	X_11105151_11105460_+_circRNA_FBgn0259101	1	low
dmc_6254	X_11698298_11698597_+_circRNA_FBgn0011754	1	low
dmc_6415	X_13767786_13770142_+_circRNA_FBgn0003218	1	low
dmc_6634	X_1683096_1684745_-_circRNA_FBgn0023531	1	low
dmc_6988	X_3783676_3784441_+_circRNA_FBgn0086899	1	low
dmc_7022	X_477291_477566_+_ciRNA_FBgn0029522	1	low
dmc_7122	X_6576789_6577112_+_circRNA_FBgn0085446	1	low
dmc_7270	X_9097354_9098413_-_circRNA_FBgn0030087	1	low
dmc_7285	X_9332453_9333622_-_circRNA_FBgn0085478	1	low

## Sheet: 4) M_head
ID of reliable circular RNAs	Location, type and cognate gene of circular RNAs	fusion junction reads in R+	Group
dmc_6007	4_449923_450509_+_circRNA_FBgn0016126	3908	high
dmc_3498	3L_27331993_27332346_+_circRNA_FBgn0024804	1720	high
dmc_2291	2R_5423749_5424239_+_circRNA_FBgn0259247	1207	high
dmc_2238	2R_3938551_3938885_-_circRNA_FBgn0262124	787	high
dmc_1996	2R_21994613_21995109_-_circRNA_FBgn0085399	755	high
dmc_1602	2R_16424037_16424651_+_circRNA_FBgn0264273	739	high
dmc_3495	3L_27292881_27293271_+_circRNA_FBgn0024804	703	high
dmc_1240	2R_10794124_10794484_-_circRNA_FBgn0053144	647	high
dmc_2610	2R_9265489_9267976_-_circRNA_FBgn0020621	535	high
dmc_6538	X_15936798_15937031_-_circRNA_FBgn0045073	529	high
dmc_5241	3R_28235074_28235453_+_circRNA_FBgn0085383	520	high
dmc_5082	3R_25709290_25710147_-_circRNA_FBgn0051092	503	high
dmc_3658	3L_4751963_4753381_+_circRNA_FBgn0035574	452	high
dmc_284	2L_16322959_16323517_-_circRNA_FBgn0000250	447	high
dmc_4842	3R_22953000_22953468_+_circRNA_FBgn0017590	433	high
dmc_5123	3R_26554356_26555651_+_circRNA_FBgn0263289	407	high
dmc_2821	3L_12851308_12852277_+_circRNA_FBgn0036318	404	high
dmc_2606	2R_9231747_9232732_-_circRNA_FBgn0010114	383	high
dmc_6227	X_11395239_11396103_+_circRNA_FBgn0001624	376	high
dmc_3545	3L_3593328_3594742_+_circRNA_FBgn0005640	360	high
dmc_3931	3L_8469409_8469682_+_circRNA_FBgn0010825	351	high
dmc_3932	3L_8469409_8469691_+_circRNA_FBgn0010825	335	high
dmc_1737	2R_17901707_17903679_+_circRNA_FBgn0011589	328	high
dmc_3636	3L_462180_462558_-_circRNA_FBgn0001316	326	high
dmc_4226	3R_13232678_13233124_-_circRNA_FBgn0000024	322	high
dmc_2253	2R_4606763_4607320_+_circRNA_FBgn0260799	307	high
dmc_5401	3R_31150393_31150712_+_circRNA_FBgn0013973	298	high
dmc_7219	X_8191811_8192161_+_circRNA_FBgn0261873	296	high
dmc_2695	3L_1003395_1003821_-_circRNA_FBgn0024277	292	high
dmc_5857	3R_8864785_8865299_-_circRNA_FBgn0262614	276	high
dmc_6231	X_11397824_11398822_+_circRNA_FBgn0001624	272	high
dmc_5909	4_1022241_1023680_-_circRNA_FBgn0025741	271	high
dmc_2275	2R_5203751_5204278_-_circRNA_FBgn0053554	270	high
dmc_1663	2R_17275409_17276063_+_circRNA_FBgn0265487	255	high
dmc_1918	2R_20595556_20598694_+_circRNA_FBgn0267791	252	high
dmc_4391	3R_16166535_16167265_+_circRNA_FBgn0063649	252	high
dmc_5560	3R_4626972_4628349_+_circRNA_FBgn0087012	240	high
dmc_2720	3L_10575318_10576475_+_circRNA_FBgn0052062	235	high
dmc_5514	3R_4093945_4095991_+_circRNA_FBgn0259821	234	high
dmc_3709	3L_5703924_5706573_+_circRNA_FBgn0085447	230	high
dmc_275	2L_16174415_16175007_+_circRNA_FBgn0001991	227	high
dmc_5992	4_302241_302526_-_circRNA_FBgn0039900	219	high
dmc_549	2L_20881986_20882464_-_circRNA_FBgn0032901	203	high
dmc_1043	2L_7711512_7711625_+_ciRNA_FBgn0012018	201	high
dmc_7227	X_8223627_8224047_+_circRNA_FBgn0261873	199	high
dmc_2245	2R_4378368_4379155_-_circRNA_FBgn0260798	196	high
dmc_4277	3R_14066540_14067152_+_circRNA_FBgn0038197	196	high
dmc_6009	4_450241_450509_+_circRNA_FBgn0016126	196	high
dmc_1959	2R_21165558_21165874_-_circRNA_FBgn0034598	189	high
dmc_984	2L_7107140_7107551_-_circRNA_FBgn0085407	188	high
dmc_3426	3L_24728296_24734187_+_circRNA_FBgn0028993	186	high
dmc_986	2L_7209348_7209653_-_circRNA_FBgn0031897	184	high
dmc_4135	3R_11023467_11023817_+_circRNA_FBgn0083950	184	high
dmc_4385	3R_16077113_16077537_-_circRNA_FBgn0026059	182	high
dmc_5869	3R_9217986_9218763_-_circRNA_FBgn0003165	178	high
dmc_5792	3R_7864260_7865761_-_circRNA_FBgn0037525	177	high
dmc_1238	2R_1076634_1080441_+_circRNA_FBgn0003256	176	high
dmc_6128	4_94422_99475_+_circRNA_FBgn0085432	174	high
dmc_4720	3R_21154889_21155387_+_circRNA_FBgn0264357	172	high
dmc_618	2L_21727005_21727573_+_circRNA_FBgn0051619	171	high
dmc_6320	X_12475639_12475997_+_circRNA_FBgn0259143	171	high
dmc_6723	X_18372030_18373455_+_circRNA_FBgn0265784	167	high
dmc_5855	3R_8842669_8865299_-_circRNA_FBgn0262614	162	high
dmc_2580	2R_9049879_9051151_-_circRNA_FBgn0033368	161	high
dmc_380	2L_18062361_18063932_+_circRNA_FBgn0243486	160	high
dmc_951	2L_6580414_6587143_-_circRNA_FBgn0031835	154	high
dmc_2285	2R_5316268_5320615_+_circRNA_FBgn0261403	153	high
dmc_3106	3L_17721808_17723285_+_circRNA_FBgn0052183	152	high
dmc_3505	3L_27420678_27421014_+_circRNA_FBgn0024804	150	high
dmc_16	2L_10126000_10127877_-_circRNA_FBgn0265002	148	high
dmc_3885	3L_8254864_8255618_+_circRNA_FBgn0263219	144	high
dmc_1184	2R_10128580_10129029_+_circRNA_FBgn0050011	143	high
dmc_1961	2R_21204612_21205541_+_circRNA_FBgn0265191	142	high
dmc_3423	3L_24725823_24726292_+_circRNA_FBgn0028993	142	high
dmc_3733	3L_5735725_5736094_+_circRNA_FBgn0085447	142	high
dmc_1511	2R_15452856_15456815_+_circRNA_FBgn0263980	141	high
dmc_2349	2R_642099_642363_+_circRNA_FBgn0267428	140	high
dmc_4591	3R_19493964_19494318_+_circRNA_FBgn0260003	140	high
dmc_1076	2L_8283408_8284220_-_circRNA_FBgn0003502	139	high
dmc_5325	3R_29597240_29597473_+_circRNA_FBgn0086361	137	high
dmc_5905	3R_9943480_9943894_+_circRNA_FBgn0267336	137	high
dmc_6503	X_15371511_15372208_-_circRNA_FBgn0000028	136	high
dmc_472	2L_19714888_19715953_+_circRNA_FBgn0000464	135	high
dmc_3958	3L_8635680_8637598_+_circRNA_FBgn0035917	135	high
dmc_5696	3R_5892220_5892989_-_circRNA_FBgn0083949	133	high
dmc_5906	4_1004157_1004618_+_circRNA_FBgn0019650	133	high
dmc_2406	2R_7119805_7120652_+_circRNA_FBgn0263934	132	high
dmc_2850	3L_135457_136335_+_circRNA_FBgn0020386	129	high
dmc_3849	3L_7662470_7662890_-_circRNA_FBgn0261788	128	high
dmc_4458	3R_17331017_17332709_-_circRNA_FBgn0038498	127	high
dmc_2749	3L_11150872_11151557_+_circRNA_FBgn0052082	125	high
dmc_6312	X_12316763_12317405_+_circRNA_FBgn0267001	125	high
dmc_5629	3R_5298201_5299573_-_circRNA_FBgn0013576	122	high
dmc_4505	3R_18008864_18010574_+_circRNA_FBgn0263995	120	high
dmc_5334	3R_29845598_29847071_+_circRNA_FBgn0039709	120	high
dmc_765	2L_4079503_4080022_+_circRNA_FBgn0000547	116	high
dmc_3631	3L_4577916_4580159_+_circRNA_FBgn0260657	116	high
dmc_2185	2R_24771724_24772795_-_circRNA_FBgn0035060	114	high
dmc_4540	3R_1861193_1861417_+_circRNA_FBgn0267431	114	high
dmc_6393	X_13520517_13521183_+_circRNA_FBgn0265416	114	high
dmc_1434	2R_14563010_14565073_+_circRNA_FBgn0265974	113	high
dmc_6015	4_474959_477102_-_circRNA_FBgn0039908	113	high
dmc_5700	3R_5939363_5939938_-_circRNA_FBgn0083949	111	high
dmc_5229	3R_27787330_27788372_-_circRNA_FBgn0085382	110	high
dmc_5490	3R_31881747_31881871_-_circRNA_FBgn0011224	107	high
dmc_5506	3R_3468908_3469478_-_circRNA_FBgn0010247	106	high
dmc_5922	4_1095575_1102099_+_circRNA_FBgn0005561	105	high
dmc_2239	2R_4029740_4030297_+_circRNA_FBgn0046706	103	high
dmc_6954	X_2955947_2957257_-_circRNA_FBgn0003285	103	high
dmc_2648	2R_9614826_9615503_-_circRNA_FBgn0033438	102	high
dmc_1056	2L_8105691_8107880_+_circRNA_FBgn0261822	101	high
dmc_6140	4_996511_998705_+_circRNA_FBgn0019650	101	high
dmc_1916	2R_20595556_20595814_+_circRNA_FBgn0267791	99	high
dmc_2375	2R_6792315_6797412_-_circRNA_FBgn0085421	99	high
dmc_7106	X_6128377_6132313_-_circRNA_FBgn0264386	99	high
dmc_336	2L_1741659_1742260_+_circRNA_FBgn0264494	97	high
dmc_6673	X_17720586_17721615_+_circRNA_FBgn0261570	95	high
dmc_1669	2R_17351093_17352305_+_circRNA_FBgn0265487	94	high
dmc_6634	X_1683096_1684745_-_circRNA_FBgn0023531	94	high
dmc_4373	3R_15954157_15955205_+_circRNA_FBgn0013334	93	high
dmc_1910	2R_20469465_20470120_+_circRNA_FBgn0086604	92	high
dmc_699	2L_3094216_3098065_-_circRNA_FBgn0015600	91	high
dmc_2650	2R_9667364_9667774_-_circRNA_FBgn0033438	90	high
dmc_2698	3L_1009321_1009739_-_circRNA_FBgn0024277	88	high
dmc_1130	2L_9233987_9235263_+_circRNA_FBgn0041092	87	high
dmc_2629	2R_9509887_9511199_+_circRNA_FBgn0259246	87	high
dmc_6220	X_11381855_11383112_+_circRNA_FBgn0001624	87	high
dmc_949	2L_6578904_6580510_-_circRNA_FBgn0031835	86	high
dmc_1891	2R_19546011_19564512_-_circRNA_FBgn0003435	86	high
dmc_1314	2R_12722304_12723006_+_circRNA_FBgn0261545	85	high
dmc_1352	2R_13336951_13337348_-_circRNA_FBgn0265104	85	high
dmc_2499	2R_7947604_7948520_-_circRNA_FBgn0033236	85	high
dmc_2709	3L_10568128_10568605_+_circRNA_FBgn0052062	85	high
dmc_3559	3L_3722155_3723105_-_circRNA_FBgn0052264	85	high
dmc_7061	X_5396183_5396600_+_circRNA_FBgn0029761	85	high
dmc_7013	X_4450687_4451030_+_circRNA_FBgn0000179	84	high
dmc_4811	3R_22480795_22481126_+_circRNA_FBgn0038975	83	high
dmc_5436	3R_31340421_31340581_+_circRNA_FBgn0085376	82	high
dmc_2721	3L_10575318_10577324_+_circRNA_FBgn0052062	81	high
dmc_1817	2R_19094039_19096509_+_circRNA_FBgn0004168	80	high
dmc_3567	3L_3769077_3769406_-_circRNA_FBgn0052264	79	medium
dmc_3670	3L_505886_506356_-_circRNA_FBgn0001316	79	medium
dmc_4454	3R_17239477_17239907_-_circRNA_FBgn0038494	79	medium
dmc_883	2L_5850830_5853258_+_circRNA_FBgn0085410	76	medium
dmc_3708	3L_5703924_5705241_+_circRNA_FBgn0085447	75	medium
dmc_7250	X_8640359_8642867_-_circRNA_FBgn0004102	74	medium
dmc_992	2L_7234526_7234997_-_circRNA_FBgn0259111	73	medium
dmc_2091	2R_23642238_23643272_+_circRNA_FBgn0004795	73	medium
dmc_4900	3R_23626596_23627460_-_circRNA_FBgn0051145	73	medium
dmc_5541	3R_4379449_4379824_+_circRNA_FBgn0037239	73	medium
dmc_1888	2R_19537775_19538211_-_circRNA_FBgn0003435	72	medium
dmc_1500	2R_15292772_15293561_-_circRNA_FBgn0265194	71	medium
dmc_3360	3L_23007327_23007707_+_circRNA_FBgn0262509	71	medium
dmc_4853	3R_23006594_23008321_-_circRNA_FBgn0085404	71	medium
dmc_5952	4_1247101_1247238_+_circRNA_FBgn0053653	71	medium
dmc_1084	2L_8360946_8361198_-_circRNA_FBgn0032026	70	medium
dmc_2900	3L_14664295_14665070_+_circRNA_FBgn0041604	70	medium
dmc_1548	2R_15757697_15758634_+_circRNA_FBgn0050089	69	medium
dmc_2552	2R_8819580_8821932_+_circRNA_FBgn0024189	69	medium
dmc_5932	4_1129434_1130586_+_circRNA_FBgn0039927	69	medium
dmc_3610	3L_4324921_4325410_-_circRNA_FBgn0035533	68	medium
dmc_4509	3R_18009947_18010574_+_circRNA_FBgn0263995	68	medium
dmc_7122	X_6576789_6577112_+_circRNA_FBgn0085446	68	medium
dmc_1150	2L_9732915_9733532_-_circRNA_FBgn0028704	67	medium
dmc_6122	4_938331_939117_+_circRNA_FBgn0019985	67	medium
dmc_299	2L_16690901_16692124_+_circRNA_FBgn0261278	66	medium
dmc_643	2L_22927437_22927765_+_circRNA_FBgn0002566	66	medium
dmc_3981	3L_9107341_9108191_-_circRNA_FBgn0011206	66	medium
dmc_239	2L_14938910_14941644_-_circRNA_FBgn0259213	65	medium
dmc_5954	4_1247101_1250883_+_circRNA_FBgn0053653	65	medium
dmc_6952	X_289040_290596_-_circRNA_FBgn0040370	65	medium
dmc_3530	3L_3310519_3310896_+_circRNA_FBgn0035432	64	medium
dmc_2168	2R_24588746_24589425_+_circRNA_FBgn0020521	63	medium
dmc_2545	2R_8674646_8676607_+_circRNA_FBgn0263120	63	medium
dmc_4131	3R_11012013_11013428_+_circRNA_FBgn0083950	63	medium
dmc_4345	3R_15295112_15295544_+_circRNA_FBgn0003721	63	medium
dmc_5158	3R_26924633_26925261_+_circRNA_FBgn0015541	63	medium
dmc_526	2L_20431923_20432729_+_circRNA_FBgn0263355	62	medium
dmc_2236	2R_3933010_3933463_-_circRNA_FBgn0262124	62	medium
dmc_5745	3R_7101136_7102097_-_circRNA_FBgn0261238	62	medium
dmc_5786	3R_7858937_7865761_-_circRNA_FBgn0037525	62	medium
dmc_6834	X_21211079_21211799_-_circRNA_FBgn0052521	62	medium
dmc_68	2L_1087694_1088106_-_circRNA_FBgn0031299	61	medium
dmc_587	2L_21616181_21616573_-_circRNA_FBgn0032955	61	medium
dmc_6624	X_16744613_16745953_-_circRNA_FBgn0027528	61	medium
dmc_7108	X_6128392_6132313_-_circRNA_FBgn0264386	61	medium
dmc_244	2L_14983949_14992506_-_circRNA_FBgn0086711	60	medium
dmc_2312	2R_5716648_5717766_-_circRNA_FBgn0000099	60	medium
dmc_4125	3R_10866528_10866976_-_circRNA_FBgn0267376	60	medium
dmc_230	2L_14916099_14917484_-_circRNA_FBgn0259213	59	medium
dmc_1252	2R_1113197_1113725_+_circRNA_FBgn0003256	59	medium
dmc_1402	2R_13916853_13917910_-_circRNA_FBgn0013733	59	medium
dmc_4456	3R_17327232_17332709_-_circRNA_FBgn0038498	59	medium
dmc_6349	X_13031714_13032916_+_circRNA_FBgn0265597	59	medium
dmc_7253	X_8768055_8768942_-_circRNA_FBgn0026411	59	medium
dmc_761	2L_3929306_3930035_-_circRNA_FBgn0051774	58	medium
dmc_3430	3L_2484563_2485228_+_circRNA_FBgn0266696	58	medium
dmc_4935	3R_24012982_24013628_-_circRNA_FBgn0020647	58	medium
dmc_4865	3R_23197286_23197976_-_circRNA_FBgn0262975	57	medium
dmc_6374	X_13276434_13282229_-_circRNA_FBgn0041210	57	medium
dmc_383	2L_18064633_18065730_+_circRNA_FBgn0243486	56	medium
dmc_2171	2R_24591951_24592299_+_circRNA_FBgn0020521	56	medium
dmc_3523	3L_310276_311285_-_circRNA_FBgn0004373	56	medium
dmc_4342	3R_15284612_15285354_+_circRNA_FBgn0003721	56	medium
dmc_410	2L_1851691_1852150_+_circRNA_FBgn0051665	55	medium
dmc_3159	3L_19371085_19373583_-_circRNA_FBgn0052206	55	medium
dmc_5732	3R_6566134_6566877_-_circRNA_FBgn0053202	55	medium
dmc_216	2L_14196926_14197867_-_circRNA_FBgn0016930	54	medium
dmc_7131	X_6644561_6645338_+_circRNA_FBgn0029881	54	medium
dmc_45	2L_10619879_10620635_+_circRNA_FBgn0051721	53	medium
dmc_961	2L_6699764_6701944_-_circRNA_FBgn0031850	53	medium
dmc_2254	2R_4695118_4695610_-_circRNA_FBgn0026401	53	medium
dmc_2789	3L_12215617_12216579_-_circRNA_FBgn0260941	53	medium
dmc_3970	3L_8926073_8928144_+_circRNA_FBgn0035936	53	medium
dmc_4452	3R_17238912_17239907_-_circRNA_FBgn0038494	53	medium
dmc_4795	3R_22314659_22315799_-_circRNA_FBgn0263117	53	medium
dmc_1943	2R_20958259_20958845_-_circRNA_FBgn0008636	52	medium
dmc_5557	3R_4622508_4623624_+_circRNA_FBgn0087012	52	medium
dmc_2242	2R_4350548_4351218_-_circRNA_FBgn0260798	51	medium
dmc_6003	4_390424_391544_-_circRNA_FBgn0262636	51	medium
dmc_606	2L_21710563_21711410_+_circRNA_FBgn0051619	50	medium
dmc_7178	X_737168_737665_+_circRNA_FBgn0021764	50	medium
dmc_571	2L_21273323_21274429_+_circRNA_FBgn0032938	49	medium
dmc_1921	2R_20597547_20598694_+_circRNA_FBgn0267791	49	medium
dmc_4696	3R_20963724_20964193_+_circRNA_FBgn0002921	49	medium
dmc_1978	2R_21363698_21366965_-_circRNA_FBgn0000395	48	medium
dmc_2209	2R_24961534_24961605_-_ciRNA_FBgn0035087	48	medium
dmc_2661	2R_9775738_9777206_-_circRNA_FBgn0027589	48	medium
dmc_5873	3R_9354421_9355083_+_circRNA_FBgn0266410	48	medium
dmc_5039	3R_24702087_24703307_+_circRNA_FBgn0003429	47	medium
dmc_6067	4_72320_72862_+_circRNA_FBgn0085432	47	medium
dmc_634	2L_227371_231034_-_circRNA_FBgn0266557	46	medium
dmc_3261	3L_20854056_20856562_-_circRNA_FBgn0052432	46	medium
dmc_4440	3R_16636576_16636774_+_ciRNA_FBgn0262742	46	medium
dmc_5153	3R_26855723_26855842_-_ciRNA_FBgn0051072	46	medium
dmc_579	2L_21311752_21312208_+_circRNA_FBgn0000370	45	medium
dmc_2902	3L_14667258_14667741_+_circRNA_FBgn0041604	45	medium
dmc_3384	3L_23325641_23326760_-_circRNA_FBgn0010215	45	medium
dmc_6270	X_11948627_11949254_-_circRNA_FBgn0263111	45	medium
dmc_6358	X_13085595_13087140_-_circRNA_FBgn0010303	45	medium
dmc_1113	2L_8928059_8928743_+_circRNA_FBgn0085427	44	medium
dmc_2025	2R_22460067_22466947_+_circRNA_FBgn0034731	44	medium
dmc_2817	3L_1283649_1288238_+_circRNA_FBgn0052333	44	medium
dmc_2953	3L_15858100_15860026_-_circRNA_FBgn0264908	44	medium
dmc_2963	3L_15946907_15947579_-_circRNA_FBgn0000489	44	medium
dmc_6071	4_72320_87166_+_circRNA_FBgn0085432	44	medium
dmc_7019	X_4723177_4725194_+_circRNA_FBgn0029723	44	medium
dmc_2121	2R_23912634_23912703_+_ciRNA_FBgn0261794	43	medium
dmc_3273	3L_20943563_20943968_-_circRNA_FBgn0011591	43	medium
dmc_3973	3L_8948882_8949759_-_circRNA_FBgn0264305	43	medium
dmc_5326	3R_29597240_29597908_+_circRNA_FBgn0086361	43	medium
dmc_1028	2L_7711512_7711607_+_ciRNA_FBgn0012018	42	medium
dmc_2961	3L_15910500_15911652_-_circRNA_FBgn0036544	42	medium
dmc_1201	2R_10294611_10296047_+_circRNA_FBgn0033504	41	medium
dmc_1284	2R_12013758_12014124_-_circRNA_FBgn0004839	41	medium
dmc_1930	2R_20734169_20734450_+_circRNA_FBgn0040726	41	medium
dmc_2050	2R_22777022_22777314_-_circRNA_FBgn0259145	41	medium
dmc_4912	3R_23806625_23808029_-_circRNA_FBgn0053111	41	medium
dmc_6403	X_13649376_13650067_+_circRNA_FBgn0030505	41	medium
dmc_6874	X_22493480_22494275_+_circRNA_FBgn0027279	41	medium
dmc_2026	2R_22466477_22466947_+_circRNA_FBgn0034731	40	medium
dmc_2234	2R_3918150_3919358_-_circRNA_FBgn0262124	40	medium
dmc_2547	2R_8678429_8679134_+_circRNA_FBgn0263120	40	medium
dmc_5944	4_1233128_1233510_+_circRNA_FBgn0053653	40	medium
dmc_1081	2L_829456_830349_+_circRNA_FBgn0010583	39	medium
dmc_1373	2R_13725545_13726278_+_circRNA_FBgn0000633	39	medium
dmc_1883	2R_19477615_19478865_+_circRNA_FBgn0260934	39	medium
dmc_3732	3L_5734465_5736094_+_circRNA_FBgn0085447	39	medium
dmc_7112	X_6320488_6320998_+_circRNA_FBgn0029864	39	medium
dmc_7289	X_9382609_9383365_-_circRNA_FBgn0261260	39	medium
dmc_980	2L_7040472_7041159_+_circRNA_FBgn0262872	38	medium
dmc_2411	2R_7285668_7286028_+_circRNA_FBgn0003174	38	medium
dmc_2881	3L_14118444_14118697_-_circRNA_FBgn0042630	38	medium
dmc_3042	3L_16883918_16897628_+_circRNA_FBgn0261565	38	medium
dmc_3088	3L_17540690_17541403_+_circRNA_FBgn0259174	38	medium
dmc_4420	3R_16550206_16556324_+_circRNA_FBgn0259244	38	medium
dmc_4943	3R_2413804_2414131_+_circRNA_FBgn0267431	38	medium
dmc_5321	3R_29471650_29473440_+_circRNA_FBgn0004369	38	medium
dmc_6126	4_94422_95002_+_circRNA_FBgn0085432	38	medium
dmc_6497	X_15310377_15311216_+_circRNA_FBgn0261703	38	medium
dmc_7285	X_9332453_9333622_-_circRNA_FBgn0085478	38	medium
dmc_475	2L_19717209_19717298_+_ciRNA_FBgn0000464	37	medium
dmc_3331	3L_22228996_22229422_+_circRNA_FBgn0037153	37	medium
dmc_3486	3L_2682220_2684688_-_circRNA_FBgn0264606	37	medium
dmc_4041	3L_9686364_9689448_-_circRNA_FBgn0036030	37	medium
dmc_5525	3R_4282673_4284406_+_circRNA_FBgn0041605	37	medium
dmc_6300	X_1225433_1226282_-_circRNA_FBgn0261444	37	medium
dmc_1670	2R_17351093_17362097_+_circRNA_FBgn0265487	36	medium
dmc_6505	X_15410831_15411103_-_circRNA_FBgn0263257	36	medium
dmc_6736	X_18637412_18637786_-_circRNA_FBgn0027335	36	medium
dmc_7192	X_7836791_7837487_+_circRNA_FBgn0029962	36	medium
dmc_105	2L_11833259_11835651_-_circRNA_FBgn0264815	35	medium
dmc_696	2L_3080650_3081268_-_circRNA_FBgn0015600	35	medium
dmc_1034	2L_7711512_7711613_+_ciRNA_FBgn0012018	35	medium
dmc_1821	2R_19108751_19109148_+_circRNA_FBgn0004168	35	medium
dmc_3037	3L_16799044_16799954_-_circRNA_FBgn0036663	35	medium
dmc_3711	3L_5703924_5717738_+_circRNA_FBgn0085447	35	medium
dmc_4034	3L_9660641_9664244_-_circRNA_FBgn0016081	35	medium
dmc_5440	3R_31351267_31351821_+_circRNA_FBgn0085376	35	medium
dmc_5793	3R_7864260_7868372_-_circRNA_FBgn0037525	35	medium
dmc_5854	3R_8838391_8865299_-_circRNA_FBgn0262614	35	medium
dmc_397	2L_18209768_18211298_-_circRNA_FBgn0261804	34	medium
dmc_555	2L_21062260_21062608_-_circRNA_FBgn0032910	34	medium
dmc_1912	2R_2053023_2053618_-_circRNA_FBgn0263780	34	medium
dmc_2781	3L_12027021_12028878_-_circRNA_FBgn0041096	34	medium
dmc_3443	3L_25421160_25421783_-_circRNA_FBgn0267429	34	medium
dmc_3451	3L_2563817_2564695_-_circRNA_FBgn0010909	34	medium
dmc_3472	3L_25969033_25969627_-_circRNA_FBgn0058178	34	medium
dmc_3794	3L_7038004_7045355_+_circRNA_FBgn0260660	34	medium
dmc_3871	3L_8098345_8099536_+_circRNA_FBgn0262579	34	medium
dmc_4672	3R_20705960_20706386_-_circRNA_FBgn0024944	34	medium
dmc_655	2L_2323382_2327552_+_circRNA_FBgn0031414	33	medium
dmc_1351	2R_13277443_13278170_-_circRNA_FBgn0052843	33	medium
dmc_1531	2R_15630709_15637935_+_circRNA_FBgn0260429	33	medium
dmc_2816	3L_1283649_1285110_+_circRNA_FBgn0052333	33	medium
dmc_4315	3R_14668865_14671803_-_circRNA_FBgn0265140	33	medium
dmc_5591	3R_4795736_4797697_-_circRNA_FBgn0260794	33	medium
dmc_6344	X_12806897_12807228_-_circRNA_FBgn0259171	33	medium
dmc_6856	X_21431597_21432153_-_circRNA_FBgn0259245	33	medium
dmc_6981	X_3655580_3656817_+_circRNA_FBgn0266429	33	medium
dmc_2325	2R_5852945_5855682_+_circRNA_FBgn0085414	32	medium
dmc_3846	3L_7624597_7625996_+_circRNA_FBgn0035802	32	medium
dmc_5214	3R_27643814_27645410_-_circRNA_FBgn0266579	32	medium
dmc_5244	3R_28333708_28334707_-_circRNA_FBgn0261618	32	medium
dmc_6094	4_823500_827924_-_circRNA_FBgn0039938	32	medium
dmc_7014	X_4450687_4451039_+_circRNA_FBgn0000179	32	medium
dmc_7063	X_5398064_5398762_+_circRNA_FBgn0029761	32	medium
dmc_136	2L_12407184_12409623_-_circRNA_FBgn0043841	31	medium
dmc_704	2L_317742_318120_+_circRNA_FBgn0004611	31	medium
dmc_2170	2R_24588746_24592299_+_circRNA_FBgn0020521	31	medium
dmc_3043	3L_16896803_16897628_+_circRNA_FBgn0261565	31	medium
dmc_3148	3L_19010594_19011058_-_circRNA_FBgn0002945	31	medium
dmc_3480	3L_2665910_2667058_-_circRNA_FBgn0264606	31	medium
dmc_5008	3R_24687186_24687905_+_circRNA_FBgn0003429	31	medium
dmc_5016	3R_24691459_24691933_+_circRNA_FBgn0003429	31	medium
dmc_5736	3R_6841234_6842214_-_circRNA_FBgn0003339	31	medium
dmc_6628	X_16769852_16771695_-_circRNA_FBgn0001250	31	medium
dmc_6671	X_17684114_17684682_-_circRNA_FBgn0263258	31	medium
dmc_612	2L_21716324_21717672_+_circRNA_FBgn0051619	30	medium
dmc_1220	2R_10448198_10448632_+_circRNA_FBgn0001122	30	medium
dmc_1999	2R_21998800_22000806_-_circRNA_FBgn0085399	30	medium
dmc_2507	2R_8033304_8034540_+_circRNA_FBgn0025360	30	medium
dmc_3051	3L_16959098_16959884_+_circRNA_FBgn0010352	30	medium
dmc_3308	3L_21760030_21761265_-_circRNA_FBgn0037130	30	medium
dmc_3903	3L_8273175_8275667_+_circRNA_FBgn0263219	30	medium
dmc_4008	3L_9418343_9419271_-_circRNA_FBgn0035989	30	medium
dmc_4263	3R_13757182_13757783_+_circRNA_FBgn0085412	30	medium
dmc_5807	3R_8108231_8111301_+_circRNA_FBgn0243512	30	medium
dmc_5959	4_1248302_1248836_+_circRNA_FBgn0053653	30	medium
dmc_6000	4_382122_382408_-_circRNA_FBgn0262636	30	medium
dmc_6177	X_10519347_10519777_-_circRNA_FBgn0085443	30	medium
dmc_6898	X_22985304_22986568_-_circRNA_FBgn0016975	30	medium
dmc_6900	X_23030189_23030853_+_circRNA_FBgn0265767	30	medium
dmc_6973	X_3519824_3520133_-_circRNA_FBgn0052791	30	medium
dmc_808	2L_4570478_4571085_-_circRNA_FBgn0053196	29	medium
dmc_1433	2R_14563010_14563385_+_circRNA_FBgn0265974	29	medium
dmc_2374	2R_6792315_6792621_-_circRNA_FBgn0085421	29	medium
dmc_2477	2R_7727941_7729708_-_circRNA_FBgn0042135	29	medium
dmc_3512	3L_2888889_2889245_-_circRNA_FBgn0035379	29	medium
dmc_3989	3L_9157940_9162974_-_circRNA_FBgn0004244	29	medium
dmc_4026	3L_9592085_9592456_+_circRNA_FBgn0261555	29	medium
dmc_5848	3R_8833974_8835510_-_circRNA_FBgn0262614	29	medium
dmc_6742	X_18713356_18713950_-_circRNA_FBgn0259231	29	medium
dmc_508	2L_20334620_20336549_+_circRNA_FBgn0003475	28	medium
dmc_550	2L_20903015_20903559_-_circRNA_FBgn0032901	28	medium
dmc_581	2L_21384454_21385397_+_circRNA_FBgn0032946	28	medium
dmc_3163	3L_19372165_19373583_-_circRNA_FBgn0052206	28	medium
dmc_3575	3L_3904285_3904483_+_ciRNA_FBgn0035471	28	medium
dmc_4449	3R_17064715_17064961_+_circRNA_FBgn0020493	28	medium
dmc_5412	3R_31163539_31166459_-_circRNA_FBgn0086704	28	medium
dmc_5532	3R_4295128_4295700_+_circRNA_FBgn0041605	28	medium
dmc_5790	3R_7862918_7865761_-_circRNA_FBgn0037525	28	medium
dmc_7015	X_4478147_4478430_+_circRNA_FBgn0000179	28	medium
dmc_7087	X_5761168_5762681_-_circRNA_FBgn0013987	28	medium
dmc_1445	2R_14683548_14684607_-_circRNA_FBgn0020269	27	medium
dmc_1894	2R_19574002_19574326_-_circRNA_FBgn0003435	27	medium
dmc_2619	2R_9403706_9404458_-_circRNA_FBgn0016078	27	medium
dmc_3190	3L_19705808_19706397_-_circRNA_FBgn0260653	27	medium
dmc_3314	3L_21914775_21915655_+_circRNA_FBgn0262737	27	medium
dmc_5633	3R_5312988_5314305_-_circRNA_FBgn0013576	27	medium
dmc_6152	X_10133971_10134543_+_circRNA_FBgn0083940	27	medium
dmc_442	2L_1909668_1910149_+_circRNA_FBgn0031374	26	medium
dmc_513	2L_20339244_20340112_+_circRNA_FBgn0003475	26	medium
dmc_999	2L_7381755_7381905_+_circRNA_FBgn0002938	26	medium
dmc_2257	2R_4711813_4712775_-_circRNA_FBgn0026401	26	medium
dmc_2287	2R_5320007_5320615_+_circRNA_FBgn0261403	26	medium
dmc_2998	3L_16413868_16413978_+_circRNA_FBgn0028399	26	medium
dmc_3004	3L_16504321_16505230_-_circRNA_FBgn0263131	26	medium
dmc_3068	3L_17164912_17167099_-_circRNA_FBgn0260943	26	medium
dmc_3471	3L_25961359_25978150_-_circRNA_FBgn0058178	26	medium
dmc_4255	3R_13670644_13671524_-_circRNA_FBgn0038165	26	medium
dmc_4878	3R_23337895_23340527_-_circRNA_FBgn0003118	26	medium
dmc_4892	3R_23614376_23616322_-_circRNA_FBgn0051145	26	medium
dmc_267	2L_16034187_16034713_+_circRNA_FBgn0028644	25	medium
dmc_631	2L_22688005_22688609_-_circRNA_FBgn0058006	25	medium
dmc_839	2L_5041688_5042890_-_circRNA_FBgn0031673	25	medium
dmc_1030	2L_7711512_7711609_+_ciRNA_FBgn0012018	25	medium
dmc_1137	2L_9405831_9406263_-_circRNA_FBgn0085395	25	medium
dmc_2298	2R_5483842_5484653_-_circRNA_FBgn0050440	25	medium
dmc_2452	2R_7602431_7606244_-_circRNA_FBgn0033196	25	medium
dmc_2768	3L_11674267_11675665_-_circRNA_FBgn0052085	25	medium
dmc_3840	3L_7602787_7603962_+_circRNA_FBgn0035802	25	medium
dmc_4144	3R_11044002_11045544_+_circRNA_FBgn0083950	25	medium
dmc_5100	3R_25889654_25890278_+_circRNA_FBgn0028717	25	medium
dmc_5222	3R_27667108_27668068_+_circRNA_FBgn0039536	25	medium
dmc_5424	3R_31217240_31217739_-_ciRNA_FBgn0039830	25	medium
dmc_5486	3R_31873833_31881871_-_circRNA_FBgn0011224	25	medium
dmc_107	2L_11835089_11835651_-_circRNA_FBgn0264815	24	medium
dmc_222	2L_14610683_14611916_-_circRNA_FBgn0003016	24	medium
dmc_1107	2L_8664157_8665518_+_circRNA_FBgn0011259	24	medium
dmc_1204	2R_10325189_10325894_-_circRNA_FBgn0261698	24	medium
dmc_1292	2R_12264742_12269435_+_circRNA_FBgn0000253	24	medium
dmc_1890	2R_19537775_19564512_-_circRNA_FBgn0003435	24	medium
dmc_2073	2R_23172486_23173005_-_circRNA_FBgn0085400	24	medium
dmc_2635	2R_9527287_9530206_+_circRNA_FBgn0259246	24	medium
dmc_2851	3L_13584191_13602476_-_circRNA_FBgn0264001	24	medium
dmc_3023	3L_16627218_16627501_-_ciRNA_FBgn0000017	24	medium
dmc_3050	3L_16912128_16913398_+_circRNA_FBgn0261565	24	medium
dmc_4085	3R_10014989_10015926_-_circRNA_FBgn0053208	24	medium
dmc_4354	3R_15381162_15381881_+_circRNA_FBgn0262483	24	medium
dmc_4813	3R_22512740_22513258_+_circRNA_FBgn0038980	24	medium
dmc_5883	3R_9445043_9446497_+_circRNA_FBgn0261552	24	medium
dmc_6109	4_882616_883641_-_circRNA_FBgn0025726	24	medium
dmc_1138	2L_9503592_9504813_+_circRNA_FBgn0032120	23	medium
dmc_1168	2L_9986788_9987727_+_circRNA_FBgn0000180	23	medium
dmc_1342	2R_13185783_13187908_-_circRNA_FBgn0033802	23	medium
dmc_1895	2R_19628480_19629070_-_circRNA_FBgn0003435	23	medium
dmc_2476	2R_7725688_7729708_-_circRNA_FBgn0042135	23	medium
dmc_2767	3L_11668194_11675665_-_circRNA_FBgn0052085	23	medium
dmc_2893	3L_14311860_14317337_+_circRNA_FBgn0001085	23	medium
dmc_3079	3L_17530808_17539736_+_circRNA_FBgn0259174	23	medium
dmc_3547	3L_3594650_3598621_+_circRNA_FBgn0005640	23	medium
dmc_4207	3R_12752417_12754790_-_circRNA_FBgn0038084	23	medium
dmc_4471	3R_17497354_17498548_-_circRNA_FBgn0261046	23	medium
dmc_4897	3R_23622370_23627460_-_circRNA_FBgn0051145	23	medium
dmc_5853	3R_8838391_8842839_-_circRNA_FBgn0262614	23	medium
dmc_7295	X_9811787_9812156_+_circRNA_FBgn0052698	23	medium
dmc_504	2L_20334080_20334730_+_circRNA_FBgn0003475	22	medium
dmc_572	2L_21273323_21275806_+_circRNA_FBgn0032938	22	medium
dmc_2105	2R_23722209_23722875_+_circRNA_FBgn0034897	22	medium
dmc_2729	3L_10584815_10585539_+_circRNA_FBgn0052062	22	medium
dmc_3731	3L_5734438_5736094_+_circRNA_FBgn0085447	22	medium
dmc_4106	3R_10372148_10373205_-_circRNA_FBgn0020379	22	medium
dmc_4326	3R_14859308_14860067_-_circRNA_FBgn0266756	22	medium
dmc_4431	3R_16576922_16579147_-_circRNA_FBgn0020907	22	medium
dmc_4982	3R_24658320_24658604_+_circRNA_FBgn0039215	22	medium
dmc_5252	3R_28522481_28523260_-_circRNA_FBgn0003137	22	medium
dmc_5929	4_1119936_1120801_-_circRNA_FBgn0039928	22	medium
dmc_6940	X_2671120_2673618_+_circRNA_FBgn0003371	22	medium
dmc_219	2L_14601686_14602000_-_circRNA_FBgn0003016	21	medium
dmc_615	2L_21719513_21720481_+_circRNA_FBgn0051619	21	medium
dmc_1561	2R_15884334_15886315_-_circRNA_FBgn0264089	21	medium
dmc_1575	2R_16038051_16038457_+_circRNA_FBgn0034070	21	medium
dmc_1639	2R_16931111_16932578_+_circRNA_FBgn0003091	21	medium
dmc_3468	3L_25933195_25961540_-_circRNA_FBgn0058178	21	medium
dmc_4669	3R_20698334_20700885_-_circRNA_FBgn0024944	21	medium
dmc_5010	3R_24687186_24691933_+_circRNA_FBgn0003429	21	medium
dmc_5527	3R_4282673_4295700_+_circRNA_FBgn0041605	21	medium
dmc_6138	4_996511_997883_+_circRNA_FBgn0019650	21	medium
dmc_6778	X_19526840_19527834_+_circRNA_FBgn0261573	21	medium
dmc_6943	X_2672913_2673618_+_circRNA_FBgn0003371	21	medium
dmc_298	2L_16690901_16691192_+_circRNA_FBgn0261278	20	medium
dmc_851	2L_5146992_5148882_+_circRNA_FBgn0261836	20	medium
dmc_1390	2R_13868155_13868349_-_circRNA_FBgn0013733	20	medium
dmc_1845	2R_19236941_19238434_+_circRNA_FBgn0010434	20	medium
dmc_1893	2R_19573987_19574326_-_circRNA_FBgn0003435	20	medium
dmc_1968	2R_21270760_21272286_+_circRNA_FBgn0085426	20	medium
dmc_2592	2R_9125550_9126213_-_circRNA_FBgn0027561	20	medium
dmc_3616	3L_4390449_4391221_+_circRNA_FBgn0035539	20	medium
dmc_3654	3L_4674955_4675947_-_circRNA_FBgn0262870	20	medium
dmc_5021	3R_24691459_24699426_+_circRNA_FBgn0003429	20	medium
dmc_5246	3R_28462006_28464189_+_circRNA_FBgn0039584	20	medium
dmc_6127	4_94422_97975_+_circRNA_FBgn0085432	20	medium
dmc_7292	X_9643656_9644367_-_circRNA_FBgn0028341	20	medium
dmc_455	2L_19409403_19410643_-_circRNA_FBgn0041789	19	medium
dmc_468	2L_19644267_19644635_+_circRNA_FBgn0000464	19	medium
dmc_2158	2R_24422908_24426001_-_circRNA_FBgn0259210	19	medium
dmc_2224	2R_2521440_2522730_-_circRNA_FBgn0058263	19	medium
dmc_2887	3L_14212193_14213203_+_circRNA_FBgn0013718	19	medium
dmc_3035	3L_167475_168850_+_circRNA_FBgn0035101	19	medium
dmc_3167	3L_19385397_19386125_-_circRNA_FBgn0052206	19	medium
dmc_3403	3L_2415390_2435132_+_circRNA_FBgn0266696	19	medium
dmc_3679	3L_5162966_5167059_-_circRNA_FBgn0052423	19	medium
dmc_3864	3L_7932300_7933234_-_circRNA_FBgn0024187	19	medium
dmc_4705	3R_20992240_20994423_+_circRNA_FBgn0013995	19	medium
dmc_5176	3R_27182997_27183862_-_circRNA_FBgn0004197	19	medium
dmc_5353	3R_30067074_30068420_+_circRNA_FBgn0266411	19	medium
dmc_5387	3R_30816874_30818207_+_circRNA_FBgn0027598	19	medium
dmc_5904	3R_9930363_9943894_+_circRNA_FBgn0267336	19	medium
dmc_5921	4_1095575_1095832_+_circRNA_FBgn0005561	19	medium
dmc_5945	4_1233128_1234799_+_circRNA_FBgn0053653	19	medium
dmc_6706	X_18114443_18114646_-_circRNA_FBgn0004028	19	medium
dmc_7144	X_6709378_6709896_+_circRNA_FBgn0029895	19	medium
dmc_7180	X_737168_741876_+_circRNA_FBgn0021764	19	medium
dmc_106	2L_11833259_11838773_-_circRNA_FBgn0264815	18	medium
dmc_440	2L_19081742_19081819_-_ciRNA_FBgn0002023	18	medium
dmc_499	2L_2000933_2002920_-_circRNA_FBgn0053543	18	medium
dmc_787	2L_4336449_4336957_+_circRNA_FBgn0020762	18	medium
dmc_867	2L_5605841_5606167_-_circRNA_FBgn0031725	18	medium
dmc_1235	2R_10754908_10757544_-_circRNA_FBgn0053144	18	medium
dmc_1311	2R_12617794_12618311_+_circRNA_FBgn0004435	18	medium
dmc_1340	2R_13184776_13185175_-_circRNA_FBgn0033802	18	medium
dmc_1514	2R_15456434_15456815_+_circRNA_FBgn0263980	18	medium
dmc_2008	2R_22162904_22164989_+_circRNA_FBgn0000008	18	medium
dmc_2371	2R_6768684_6768925_-_ciRNA_FBgn0085421	18	medium
dmc_2935	3L_1527189_1528076_-_circRNA_FBgn0035227	18	medium
dmc_3096	3L_17602674_17603383_-_circRNA_FBgn0000567	18	medium
dmc_3484	3L_2678537_2684688_-_circRNA_FBgn0264606	18	medium
dmc_3560	3L_3722155_3723872_-_circRNA_FBgn0052264	18	medium
dmc_3893	3L_8266346_8267073_+_circRNA_FBgn0263219	18	medium
dmc_4053	3L_9737128_9738278_-_circRNA_FBgn0259163	18	medium
dmc_4185	3R_12107138_12108082_+_circRNA_FBgn0051361	18	medium
dmc_4469	3R_17492435_17494229_-_circRNA_FBgn0261046	18	medium
dmc_4477	3R_17695922_17696586_-_circRNA_FBgn0261885	18	medium
dmc_4731	3R_21323438_21324018_-_circRNA_FBgn0038881	18	medium
dmc_4831	3R_22656873_22659049_+_circRNA_FBgn0266418	18	medium
dmc_4915	3R_23829956_23830329_+_circRNA_FBgn0085384	18	medium
dmc_5421	3R_31217237_31217739_-_ciRNA_FBgn0039830	18	medium
dmc_5866	3R_9079744_9081022_-_circRNA_FBgn0003165	18	medium
dmc_6333	X_12643872_12644767_+_circRNA_FBgn0030412	18	medium
dmc_110	2L_1191402_1192625_+_circRNA_FBgn0031322	17	medium
dmc_280	2L_16278862_16279169_-_circRNA_FBgn0001994	17	medium
dmc_411	2L_1851691_1854308_+_circRNA_FBgn0051665	17	medium
dmc_532	2L_20648188_20648248_+_circRNA_FBgn0259936	17	medium
dmc_551	2L_21059340_21060037_-_circRNA_FBgn0032910	17	medium
dmc_876	2L_5640286_5640663_-_circRNA_FBgn0051646	17	medium
dmc_1039	2L_7711512_7711618_+_ciRNA_FBgn0012018	17	medium
dmc_1243	2R_10831377_10831713_-_circRNA_FBgn0033558	17	medium
dmc_1957	2R_21138225_21139232_-_circRNA_FBgn0034590	17	medium
dmc_2622	2R_9466871_9470164_+_circRNA_FBgn0259234	17	medium
dmc_2992	3L_16148407_16148958_-_circRNA_FBgn0036576	17	medium
dmc_3031	3L_16715440_16716837_+_circRNA_FBgn0000414	17	medium
dmc_3094	3L_17564605_17565725_-_circRNA_FBgn0000567	17	medium
dmc_3439	3L_25303602_25304278_-_circRNA_FBgn0267429	17	medium
dmc_4076	3L_984136_984276_+_circRNA_FBgn0264574	17	medium
dmc_4580	3R_19384125_19385067_-_circRNA_FBgn0086613	17	medium
dmc_5145	3R_26661534_26663696_-_circRNA_FBgn0250908	17	medium
dmc_5316	3R_29419307_29419978_+_circRNA_FBgn0004369	17	medium
dmc_6179	X_10519347_10523564_-_circRNA_FBgn0085443	17	medium
dmc_6366	X_13219747_13220146_-_circRNA_FBgn0004456	17	medium
dmc_6607	X_16503989_16514184_-_circRNA_FBgn0264255	17	medium
dmc_7085	X_5711476_5711803_-_circRNA_FBgn0053080	17	medium
dmc_7130	X_6630704_6631105_+_circRNA_FBgn0029881	17	medium
dmc_118	2L_12162739_12163610_+_circRNA_FBgn0051760	16	medium
dmc_119	2L_12240867_12241780_+_circRNA_FBgn0000114	16	medium
dmc_304	2L_16698138_16698348_+_circRNA_FBgn0261278	16	medium
dmc_368	2L_17737963_17739713_-_circRNA_FBgn0015609	16	medium
dmc_763	2L_4074513_4080022_+_circRNA_FBgn0000547	16	medium
dmc_767	2L_4107435_4107804_+_circRNA_FBgn0000547	16	medium
dmc_908	2L_6203178_6203618_+_circRNA_FBgn0085409	16	medium
dmc_1124	2L_9154658_9156594_+_circRNA_FBgn0052982	16	medium
dmc_1133	2L_930064_930423_+_circRNA_FBgn0028481	16	medium
dmc_1297	2R_12485667_12486038_+_circRNA_FBgn0033744	16	medium
dmc_1332	2R_13067131_13068236_-_circRNA_FBgn0033791	16	medium
dmc_1925	2R_20613064_20614933_-_circRNA_FBgn0050147	16	medium
dmc_2858	3L_13876377_13883335_-_circRNA_FBgn0264006	16	medium
dmc_3029	3L_16680811_16681370_-_circRNA_FBgn0063485	16	medium
dmc_3351	3L_22777110_22778824_+_circRNA_FBgn0052451	16	medium
dmc_3466	3L_25924295_25961540_-_circRNA_FBgn0058178	16	medium
dmc_3687	3L_5431631_5433855_+_circRNA_FBgn0085420	16	medium
dmc_4096	3R_10193859_10204316_+_circRNA_FBgn0004575	16	medium
dmc_5032	3R_24694956_24699426_+_circRNA_FBgn0003429	16	medium
dmc_5151	3R_26848660_26849549_-_circRNA_FBgn0051072	16	medium
dmc_5564	3R_4639791_4640012_-_ciRNA_FBgn0037261	16	medium
dmc_6089	4_75067_85799_+_circRNA_FBgn0085432	16	medium
dmc_6411	X_13750315_13752027_-_circRNA_FBgn0030520	16	medium
dmc_6602	X_16492446_16504298_-_circRNA_FBgn0264255	16	medium
dmc_7134	X_6664999_6665686_+_circRNA_FBgn0062413	16	medium
dmc_72	2L_10923146_10925510_-_circRNA_FBgn0261871	15	medium
dmc_1088	2L_8476251_8477023_+_circRNA_FBgn0262029	15	medium
dmc_1681	2R_17521705_17521900_-_circRNA_FBgn0263197	15	medium
dmc_2475	2R_7725688_7725995_-_circRNA_FBgn0042135	15	medium
dmc_2797	3L_12379138_12379644_-_circRNA_FBgn0036279	15	medium
dmc_2995	3L_16405192_16405325_-_ciRNA_FBgn0014163	15	medium
dmc_3541	3L_3588041_3594742_+_circRNA_FBgn0005640	15	medium
dmc_3551	3L_370606_371507_-_circRNA_FBgn0262139	15	medium
dmc_3612	3L_4326983_4327917_-_circRNA_FBgn0035533	15	medium
dmc_3984	3L_9112633_9113487_-_circRNA_FBgn0011206	15	medium
dmc_4159	3R_11535582_11536179_-_circRNA_FBgn0053512	15	medium
dmc_4732	3R_21323438_21324217_-_circRNA_FBgn0038881	15	medium
dmc_5143	3R_26598576_26599293_+_circRNA_FBgn0263289	15	medium
dmc_5377	3R_30479118_30479780_+_circRNA_FBgn0039776	15	medium
dmc_5515	3R_4093945_4100015_+_circRNA_FBgn0259821	15	medium
dmc_5704	3R_6094226_6095020_-_circRNA_FBgn0026077	15	medium
dmc_6359	X_1309858_1316161_-_circRNA_FBgn0025641	15	medium
dmc_6446	X_14452968_14454229_+_circRNA_FBgn0052600	15	medium
dmc_6473	X_14993445_14993766_+_circRNA_FBgn0000535	15	medium
dmc_6961	X_3155926_3156464_+_circRNA_FBgn0004647	15	medium
dmc_7026	X_4903945_4904875_+_circRNA_FBgn0260971	15	medium
dmc_7076	X_5633105_5634425_-_circRNA_FBgn0259994	15	medium
dmc_167	2L_13276246_13276512_+_circRNA_FBgn0264894	14	low
dmc_465	2L_19600857_19611626_+_circRNA_FBgn0000464	14	low
dmc_539	2L_20760524_20760841_+_circRNA_FBgn0011202	14	low
dmc_743	2L_3678210_3678464_+_circRNA_FBgn0085369	14	low
dmc_960	2L_6699764_6700619_-_circRNA_FBgn0031850	14	low
dmc_1210	2R_10328857_10330074_-_circRNA_FBgn0261698	14	low
dmc_1708	2R_17699857_17700185_+_circRNA_FBgn0045800	14	low
dmc_1928	2R_20726044_20734450_+_circRNA_FBgn0040726	14	low
dmc_2116	2R_23785911_23786355_-_circRNA_FBgn0034903	14	low
dmc_2905	3L_14751266_14751775_-_circRNA_FBgn0013263	14	low
dmc_3127	3L_18573741_18574733_+_circRNA_FBgn0036790	14	low
dmc_3160	3L_19371085_19374840_-_circRNA_FBgn0052206	14	low
dmc_3408	3L_24253792_24258636_+_circRNA_FBgn0011288	14	low
dmc_3535	3L_3443457_3447724_-_circRNA_FBgn0026259	14	low
dmc_3848	3L_7661980_7662890_-_circRNA_FBgn0261788	14	low
dmc_4184	3R_12082574_12082881_-_circRNA_FBgn0037989	14	low
dmc_4439	3R_16635545_16637111_+_circRNA_FBgn0262742	14	low
dmc_4630	3R_19937253_19938456_-_circRNA_FBgn0038755	14	low
dmc_4685	3R_20802289_20802551_+_circRNA_FBgn0038826	14	low
dmc_5133	3R_26576356_26579281_+_circRNA_FBgn0263289	14	low
dmc_5152	3R_26855572_26856297_-_circRNA_FBgn0051072	14	low
dmc_5509	3R_3584979_3585510_-_circRNA_FBgn0010247	14	low
dmc_5827	3R_8619785_8620532_+_circRNA_FBgn0261929	14	low
dmc_5970	4_1261951_1265409_+_circRNA_FBgn0053653	14	low
dmc_6136	4_992065_998705_+_circRNA_FBgn0019650	14	low
dmc_6236	X_11400787_11402787_+_circRNA_FBgn0001624	14	low
dmc_6463	X_14946270_14946481_-_circRNA_FBgn0027601	14	low
dmc_7220	X_8191811_8204303_+_circRNA_FBgn0261873	14	low
dmc_116	2L_12153507_12155658_+_circRNA_FBgn0051760	13	low
dmc_505	2L_20334080_20336549_+_circRNA_FBgn0003475	13	low
dmc_959	2L_6697009_6701944_-_circRNA_FBgn0031850	13	low
dmc_1038	2L_7711512_7711617_+_ciRNA_FBgn0012018	13	low
dmc_1112	2L_8915353_8916053_+_circRNA_FBgn0085427	13	low
dmc_1302	2R_12579128_12580612_-_circRNA_FBgn0022764	13	low
dmc_1515	2R_15456434_15457924_+_circRNA_FBgn0263980	13	low
dmc_1794	2R_18745265_18748941_+_circRNA_FBgn0053147	13	low
dmc_1835	2R_19176187_19176743_+_circRNA_FBgn0034420	13	low
dmc_1985	2R_21510866_21512177_+_circRNA_FBgn0043070	13	low
dmc_2084	2R_23481431_23482483_+_circRNA_FBgn0264339	13	low
dmc_2086	2R_23484060_23485393_+_circRNA_FBgn0264339	13	low
dmc_2697	3L_10036645_10037471_+_circRNA_FBgn0040823	13	low
dmc_2884	3L_14199944_14200807_+_circRNA_FBgn0013718	13	low
dmc_2949	3L_15813245_15813626_-_circRNA_FBgn0261722	13	low
dmc_3226	3L_20348941_20349206_+_circRNA_FBgn0036974	13	low
dmc_3301	3L_21424453_21425545_-_circRNA_FBgn0037081	13	low
dmc_3327	3L_22221699_22223847_+_circRNA_FBgn0037153	13	low
dmc_3747	3L_5817534_5818286_-_circRNA_FBgn0003984	13	low
dmc_3775	3L_6626930_6629005_+_circRNA_FBgn0004619	13	low
dmc_3990	3L_9159609_9162974_-_circRNA_FBgn0004244	13	low
dmc_4168	3R_11592366_11604283_-_circRNA_FBgn0051363	13	low
dmc_4418	3R_16550206_16551965_+_circRNA_FBgn0259244	13	low
dmc_4589	3R_19488095_19488391_+_circRNA_FBgn0260003	13	low
dmc_4888	3R_23611892_23616322_-_circRNA_FBgn0051145	13	low
dmc_5342	3R_29959030_29962030_-_circRNA_FBgn0004622	13	low
dmc_5410	3R_31160957_31163635_-_circRNA_FBgn0086704	13	low
dmc_5765	3R_7195615_7196393_+_circRNA_FBgn0086372	13	low
dmc_5956	4_1247101_1255998_+_circRNA_FBgn0053653	13	low
dmc_6260	X_11814696_11815539_-_circRNA_FBgn0030336	13	low
dmc_6335	X_12648536_12649182_+_circRNA_FBgn0030412	13	low
dmc_6346	X_12829709_12832340_-_circRNA_FBgn0259171	13	low
dmc_6354	X_13072227_13073088_+_circRNA_FBgn0265597	13	low
dmc_6377	X_13373862_13374385_+_circRNA_FBgn0030478	13	low
dmc_6730	X_18566695_18567636_+_circRNA_FBgn0265598	13	low
dmc_6780	X_19533990_19534356_-_circRNA_FBgn0052532	13	low
dmc_6928	X_2521533_2522421_-_circRNA_FBgn0261451	13	low
dmc_7156	X_6917359_6917934_+_circRNA_FBgn0029922	13	low
dmc_43	2L_1061233_1062213_-_circRNA_FBgn0003310	12	low
dmc_56	2L_10816023_10817144_-_circRNA_FBgn0011676	12	low
dmc_173	2L_13508620_13509792_-_circRNA_FBgn0023407	12	low
dmc_215	2L_14195732_14197867_-_circRNA_FBgn0016930	12	low
dmc_474	2L_19717209_19717297_+_ciRNA_FBgn0000464	12	low
dmc_491	2L_19925382_19926512_+_circRNA_FBgn0263873	12	low
dmc_510	2L_20336286_20339693_+_circRNA_FBgn0003475	12	low
dmc_512	2L_20339244_20339693_+_circRNA_FBgn0003475	12	low
dmc_601	2L_21688473_21701938_+_circRNA_FBgn0051619	12	low
dmc_649	2L_230537_231034_-_circRNA_FBgn0266557	12	low
dmc_774	2L_4299067_4303618_+_circRNA_FBgn0010473	12	low
dmc_783	2L_4312027_4314615_+_circRNA_FBgn0010473	12	low
dmc_877	2L_5640286_5641952_-_circRNA_FBgn0051646	12	low
dmc_909	2L_6206209_6206867_+_circRNA_FBgn0085409	12	low
dmc_1247	2R_10856123_10862955_-_circRNA_FBgn0050015	12	low
dmc_1323	2R_12784348_12784742_+_circRNA_FBgn0003326	12	low
dmc_1439	2R_14621959_14622294_+_circRNA_FBgn0083123	12	low
dmc_1812	2R_19025877_19027307_-_circRNA_FBgn0263116	12	low
dmc_2038	2R_22627805_22628557_+_circRNA_FBgn0053143	12	low
dmc_2215	2R_25002287_25006083_-_circRNA_FBgn0265434	12	low
dmc_2308	2R_5687675_5688038_-_circRNA_FBgn0033033	12	low
dmc_2341	2R_6151829_6152550_-_circRNA_FBgn0000546	12	low
dmc_2492	2R_7853405_7854720_-_circRNA_FBgn0085390	12	low
dmc_2544	2R_8674646_8674871_+_circRNA_FBgn0263120	12	low
dmc_2792	3L_12219977_12221282_-_circRNA_FBgn0260941	12	low
dmc_2901	3L_14664295_14667741_+_circRNA_FBgn0041604	12	low
dmc_3072	3L_1718705_1720169_-_circRNA_FBgn0027594	12	low
dmc_3073	3L_1723579_1724225_-_circRNA_FBgn0027594	12	low
dmc_3329	3L_22222487_22223847_+_circRNA_FBgn0037153	12	low
dmc_3564	3L_3767136_3769406_-_circRNA_FBgn0052264	12	low
dmc_3684	3L_5218949_5219285_-_circRNA_FBgn0052423	12	low
dmc_3739	3L_5763047_5763776_-_circRNA_FBgn0035630	12	low
dmc_4416	3R_16550206_16550740_+_circRNA_FBgn0259244	12	low
dmc_4612	3R_19760264_19761034_+_circRNA_FBgn0024963	12	low
dmc_4780	3R_22277636_22277972_+_circRNA_FBgn0051163	12	low
dmc_4783	3R_22278351_22278755_+_circRNA_FBgn0051163	12	low
dmc_4845	3R_22955751_22957409_+_circRNA_FBgn0017590	12	low
dmc_4967	3R_24451894_24452633_-_circRNA_FBgn0000036	12	low
dmc_5017	3R_24691459_24692316_+_circRNA_FBgn0003429	12	low
dmc_5380	3R_30571808_30573072_+_circRNA_FBgn0082582	12	low
dmc_5510	3R_3849498_3850235_+_circRNA_FBgn0039955	12	low
dmc_5513	3R_4093945_4094456_+_circRNA_FBgn0259821	12	low
dmc_5572	3R_4697190_4698255_+_circRNA_FBgn0263346	12	low
dmc_5606	3R_5177293_5177885_-_circRNA_FBgn0259212	12	low
dmc_5969	4_1261951_1262579_+_circRNA_FBgn0053653	12	low
dmc_6520	X_15819595_15820553_+_circRNA_FBgn0003345	12	low
dmc_7157	X_6976022_6977588_-_circRNA_FBgn0004646	12	low
dmc_7298	X_9836313_9836806_+_circRNA_FBgn0052698	12	low
dmc_150	2L_1288132_1289728_+_circRNA_FBgn0041097	11	low
dmc_205	2L_1395902_1397252_-_circRNA_FBgn0002543	11	low
dmc_235	2L_14932513_14939028_-_circRNA_FBgn0259213	11	low
dmc_338	2L_1741659_1743779_+_circRNA_FBgn0264494	11	low
dmc_561	2L_21124134_21125439_+_circRNA_FBgn0040297	11	low
dmc_616	2L_21719513_21725445_+_circRNA_FBgn0051619	11	low
dmc_887	2L_5947017_5947332_+_circRNA_FBgn0001128	11	low
dmc_891	2L_5979411_5979704_-_circRNA_FBgn0000308	11	low
dmc_950	2L_6578904_6587143_-_circRNA_FBgn0031835	11	low
dmc_1212	2R_10331673_10332367_-_circRNA_FBgn0261698	11	low
dmc_1449	2R_14793501_14793840_-_circRNA_FBgn0001319	11	low
dmc_1464	2R_14971729_14972756_+_circRNA_FBgn0033987	11	low
dmc_1576	2R_16038051_16040259_+_circRNA_FBgn0034070	11	low
dmc_2021	2R_22344713_22346709_-_circRNA_FBgn0034720	11	low
dmc_2092	2R_23642238_23647761_+_circRNA_FBgn0004795	11	low
dmc_2282	2R_5241895_5246137_-_circRNA_FBgn0053554	11	low
dmc_2324	2R_5846592_5847470_+_circRNA_FBgn0085414	11	low
dmc_2344	2R_6189084_6189421_-_circRNA_FBgn0262867	11	low
dmc_2514	2R_8075472_8076448_+_circRNA_FBgn0020279	11	low
dmc_3080	3L_17530808_17541403_+_circRNA_FBgn0259174	11	low
dmc_3085	3L_17539455_17539727_+_circRNA_FBgn0259174	11	low
dmc_3561	3L_3722859_3723105_-_circRNA_FBgn0052264	11	low
dmc_3666	3L_4912671_4913956_+_circRNA_FBgn0028699	11	low
dmc_3767	3L_6461557_6462050_+_circRNA_FBgn0261801	11	low
dmc_3842	3L_7616107_7617602_+_circRNA_FBgn0035802	11	low
dmc_3972	3L_8947827_8949759_-_circRNA_FBgn0264305	11	low
dmc_4284	3R_14204250_14204812_-_circRNA_FBgn0011582	11	low
dmc_4292	3R_14344224_14345184_-_circRNA_FBgn0024321	11	low
dmc_4430	3R_16569139_16569682_+_circRNA_FBgn0259244	11	low
dmc_4545	3R_18768659_18769116_-_circRNA_FBgn0038652	11	low
dmc_4674	3R_20791744_20792555_+_circRNA_FBgn0038826	11	low
dmc_4747	3R_21787785_21789760_-_circRNA_FBgn0013759	11	low
dmc_4764	3R_21995519_21996787_+_circRNA_FBgn0264490	11	low
dmc_5011	3R_24687186_24692316_+_circRNA_FBgn0003429	11	low
dmc_5378	3R_30483892_30484752_+_circRNA_FBgn0039776	11	low
dmc_5472	3R_31817818_31818118_+_circRNA_FBgn0039883	11	low
dmc_5517	3R_4182061_4182927_+_circRNA_FBgn0037213	11	low
dmc_5613	3R_5185368_5187660_-_circRNA_FBgn0259212	11	low
dmc_5691	3R_5884664_5885024_-_circRNA_FBgn0083949	11	low
dmc_5784	3R_7672951_7675462_+_circRNA_FBgn0051146	11	low
dmc_5829	3R_8657870_8658014_-_ciRNA_FBgn0263231	11	low
dmc_6059	4_710916_712673_+_circRNA_FBgn0005558	11	low
dmc_6135	4_992065_998693_+_circRNA_FBgn0019650	11	low
dmc_6265	X_11938920_11940042_-_circRNA_FBgn0263111	11	low
dmc_6817	X_20597075_20598760_-_circRNA_FBgn0083981	11	low
dmc_7107	X_6128392_6130656_-_circRNA_FBgn0264386	11	low
dmc_7277	X_9154267_9154379_-_ciRNA_FBgn0004828	11	low
dmc_18	2L_10127517_10127877_-_circRNA_FBgn0265002	10	low
dmc_125	2L_12298567_12299394_+_circRNA_FBgn0000114	10	low
dmc_169	2L_13353230_13353311_-_ciRNA_FBgn0032506	10	low
dmc_268	2L_16037140_16037526_+_circRNA_FBgn0028644	10	low
dmc_493	2L_19925382_19929354_+_circRNA_FBgn0263873	10	low
dmc_675	2L_2798485_2798836_-_circRNA_FBgn0004242	10	low
dmc_1147	2L_9722760_9727256_-_circRNA_FBgn0028704	10	low
dmc_1177	2R_10104255_10105067_+_circRNA_FBgn0004907	10	low
dmc_1178	2R_10104255_10105825_+_circRNA_FBgn0004907	10	low
dmc_1281	2R_11950044_11955742_+_circRNA_FBgn0033668	10	low
dmc_1341	2R_13184776_13187908_-_circRNA_FBgn0033802	10	low
dmc_1387	2R_13853924_13854101_-_ciRNA_FBgn0033879	10	low
dmc_1430	2R_14514152_14514456_+_circRNA_FBgn0050197	10	low
dmc_1592	2R_16398828_16399421_+_circRNA_FBgn0264273	10	low
dmc_1655	2R_17071726_17072912_-_circRNA_FBgn0050460	10	low
dmc_1837	2R_19211855_19212276_+_circRNA_FBgn0263395	10	low
dmc_1847	2R_19238151_19238434_+_circRNA_FBgn0010434	10	low
dmc_1924	2R_20613064_20613471_-_circRNA_FBgn0050147	10	low
dmc_1935	2R_20745904_20745974_+_ciRNA_FBgn0040726	10	low
dmc_1969	2R_21270760_21276606_+_circRNA_FBgn0085426	10	low
dmc_2191	2R_24817593_24820007_+_circRNA_FBgn0000157	10	low
dmc_2301	2R_5485870_5492113_-_circRNA_FBgn0050440	10	low
dmc_2460	2R_7638597_7640617_+_circRNA_FBgn0263077	10	low
dmc_2546	2R_8674646_8679134_+_circRNA_FBgn0263120	10	low
dmc_3011	3L_16512964_16514449_-_circRNA_FBgn0263131	10	low
dmc_3199	3L_19949261_19949605_+_circRNA_FBgn0004852	10	low
dmc_3242	3L_20510029_20510779_+_circRNA_FBgn0052425	10	low
dmc_3427	3L_24728296_24741000_+_circRNA_FBgn0028993	10	low
dmc_3518	3L_3036490_3036901_+_circRNA_FBgn0035388	10	low
dmc_3557	3L_3721536_3723105_-_circRNA_FBgn0052264	10	low
dmc_3627	3L_4524071_4524706_-_circRNA_FBgn0014073	10	low
dmc_3653	3L_4673172_4675947_-_circRNA_FBgn0262870	10	low
dmc_3676	3L_5162455_5167059_-_circRNA_FBgn0052423	10	low
dmc_3850	3L_7662470_7663324_-_circRNA_FBgn0261788	10	low
dmc_3856	3L_7818068_7820029_-_circRNA_FBgn0016694	10	low
dmc_3888	3L_8260321_8260790_+_circRNA_FBgn0263219	10	low
dmc_4162	3R_11539100_11540101_-_circRNA_FBgn0053512	10	low
dmc_4166	3R_11592366_11593766_-_circRNA_FBgn0051363	10	low
dmc_4303	3R_14529176_14530230_-_circRNA_FBgn0038237	10	low
dmc_4341	3R_15265690_15265897_+_ciRNA_FBgn0016691	10	low
dmc_4679	3R_20797143_20798409_+_circRNA_FBgn0038826	10	low
dmc_4751	3R_21789448_21792146_-_circRNA_FBgn0013759	10	low
dmc_4871	3R_23217878_23219249_-_circRNA_FBgn0262975	10	low
dmc_4908	3R_23792066_23792556_+_circRNA_FBgn0015513	10	low
dmc_4966	3R_24412507_24421904_-_circRNA_FBgn0000036	10	low
dmc_5782	3R_7666778_7667835_+_circRNA_FBgn0051146	10	low
dmc_6153	X_1013939_1014140_+_circRNA_FBgn0003638	10	low
dmc_6266	X_11939694_11949254_-_circRNA_FBgn0263111	10	low
dmc_6770	X_19464192_19466221_+_circRNA_FBgn0031016	10	low
dmc_6869	X_22457426_22458260_+_circRNA_FBgn0031187	10	low
dmc_7113	X_6320488_6321969_+_circRNA_FBgn0029864	10	low
dmc_7171	X_7232363_7233229_+_circRNA_FBgn0029939	10	low
dmc_7268	X_9096765_9098413_-_circRNA_FBgn0030087	10	low
dmc_7284	X_9293905_9295639_+_circRNA_FBgn0002576	10	low
dmc_84	2L_1116440_1117516_-_circRNA_FBgn0016926	9	low
dmc_181	2L_13609790_13610578_+_circRNA_FBgn0259984	9	low
dmc_191	2L_13689355_13690531_-_circRNA_FBgn0051814	9	low
dmc_265	2L_1600615_1604336_+_circRNA_FBgn0261509	9	low
dmc_269	2L_1604197_1604885_+_circRNA_FBgn0261509	9	low
dmc_294	2L_16527389_16528439_-_circRNA_FBgn0032587	9	low
dmc_316	2L_16820111_16820930_+_circRNA_FBgn0004797	9	low
dmc_944	2L_6574015_6587143_-_circRNA_FBgn0031835	9	low
dmc_1015	2L_7661697_7662874_-_circRNA_FBgn0264087	9	low
dmc_1025	2L_7711512_7711604_+_ciRNA_FBgn0012018	9	low
dmc_1101	2L_8654104_8656506_+_circRNA_FBgn0011259	9	low
dmc_1456	2R_14910223_14911372_-_circRNA_FBgn0027596	9	low
dmc_1616	2R_16580841_16583036_+_circRNA_FBgn0016131	9	low
dmc_1679	2R_17409764_17409995_-_circRNA_FBgn0050101	9	low
dmc_1747	2R_17978787_17979540_-_circRNA_FBgn0034286	9	low
dmc_1829	2R_19158733_19159352_+_circRNA_FBgn0000578	9	low
dmc_1836	2R_19176247_19176743_+_circRNA_FBgn0034420	9	low
dmc_1856	2R_19309735_19309815_-_ciRNA_FBgn0034433	9	low
dmc_1963	2R_21204612_21208671_+_circRNA_FBgn0265191	9	low
dmc_2192	2R_24882630_24883612_+_circRNA_FBgn0085442	9	low
dmc_2278	2R_5210501_5212467_-_circRNA_FBgn0053554	9	low
dmc_2295	2R_5439569_5441070_+_circRNA_FBgn0259247	9	low
dmc_2346	2R_6249411_6250852_+_circRNA_FBgn0033075	9	low
dmc_2361	2R_6733627_6734911_-_circRNA_FBgn0010482	9	low
dmc_2388	2R_6929822_6930370_-_circRNA_FBgn0053558	9	low
dmc_2502	2R_7982640_7985451_-_circRNA_FBgn0033246	9	low
dmc_2522	2R_8138937_8140149_-_circRNA_FBgn0263593	9	low
dmc_2682	2R_9934318_9940953_-_circRNA_FBgn0011656	9	low
dmc_2885	3L_14199944_14201666_+_circRNA_FBgn0013718	9	low
dmc_2970	3L_16063885_16066829_+_circRNA_FBgn0005536	9	low
dmc_3014	3L_16522798_16530656_-_circRNA_FBgn0263131	9	low
dmc_3078	3L_17530808_17539727_+_circRNA_FBgn0259174	9	low
dmc_3211	3L_20100602_20101665_-_circRNA_FBgn0036935	9	low
dmc_3219	3L_20255897_20256638_+_circRNA_FBgn0265959	9	low
dmc_3227	3L_20348941_20351730_+_circRNA_FBgn0036974	9	low
dmc_3410	3L_2434625_2435132_+_circRNA_FBgn0266696	9	low
dmc_3440	3L_2534710_2536218_-_circRNA_FBgn0010905	9	low
dmc_3525	3L_313023_314317_-_circRNA_FBgn0004373	9	low
dmc_3536	3L_3445364_3447724_-_circRNA_FBgn0026259	9	low
dmc_3554	3L_3718195_3718990_-_circRNA_FBgn0052264	9	low
dmc_3632	3L_4577916_4588124_+_circRNA_FBgn0260657	9	low
dmc_3699	3L_5667821_5669082_+_circRNA_FBgn0085447	9	low
dmc_3723	3L_5716096_5717738_+_circRNA_FBgn0085447	9	low
dmc_3808	3L_7111063_7111801_+_circRNA_FBgn0053556	9	low
dmc_3886	3L_8254864_8260790_+_circRNA_FBgn0263219	9	low
dmc_3887	3L_8254864_8263119_+_circRNA_FBgn0263219	9	low
dmc_3892	3L_8266346_8266706_+_circRNA_FBgn0263219	9	low
dmc_4149	3R_11222174_11222729_+_circRNA_FBgn0020910	9	low
dmc_4245	3R_13430922_13431353_-_circRNA_FBgn0004049	9	low
dmc_4260	3R_13756375_13757027_+_circRNA_FBgn0085412	9	low
dmc_4261	3R_13756375_13757783_+_circRNA_FBgn0085412	9	low
dmc_4384	3R_16072688_16077537_-_circRNA_FBgn0026059	9	low
dmc_4399	3R_16293986_16298550_+_circRNA_FBgn0250823	9	low
dmc_4419	3R_16550206_16552466_+_circRNA_FBgn0259244	9	low
dmc_4600	3R_19560147_19562826_+_circRNA_FBgn0260003	9	low
dmc_4616	3R_19763597_19764413_+_circRNA_FBgn0024963	9	low
dmc_4657	3R_20403012_20403394_-_circRNA_FBgn0262869	9	low
dmc_4693	3R_20850627_20850825_+_ciRNA_FBgn0038834	9	low
dmc_4750	3R_21789448_21790738_-_circRNA_FBgn0013759	9	low
dmc_4820	3R_22585025_22585370_+_circRNA_FBgn0038989	9	low
dmc_4863	3R_23191695_23192281_-_circRNA_FBgn0262975	9	low
dmc_4989	3R_24677243_24687905_+_circRNA_FBgn0003429	9	low
dmc_5035	3R_24694956_24703307_+_circRNA_FBgn0003429	9	low
dmc_5086	3R_25710024_25739622_-_circRNA_FBgn0051092	9	low
dmc_5107	3R_26045468_26045827_+_circRNA_FBgn0001139	9	low
dmc_5307	3R_29181158_29181872_-_circRNA_FBgn0039647	9	low
dmc_5319	3R_29424431_29427090_+_circRNA_FBgn0004369	9	low
dmc_5409	3R_31154026_31158395_+_circRNA_FBgn0013973	9	low
dmc_5592	3R_4796488_4797697_-_circRNA_FBgn0260794	9	low
dmc_5885	3R_9458202_9458533_-_circRNA_FBgn0037697	9	low
dmc_5910	4_1043467_1045248_-_circRNA_FBgn0264607	9	low
dmc_6001	4_382122_386984_-_circRNA_FBgn0262636	9	low
dmc_6037	4_611284_613795_+_circRNA_FBgn0025936	9	low
dmc_6133	4_992065_1004618_+_circRNA_FBgn0019650	9	low
dmc_6213	X_11340497_11340584_+_ciRNA_FBgn0085377	9	low
dmc_6390	X_13502458_13504144_+_circRNA_FBgn0265416	9	low
dmc_6391	X_13502458_13506230_+_circRNA_FBgn0265416	9	low
dmc_6401	X_13596375_13599457_-_circRNA_FBgn0004169	9	low
dmc_6423	X_13806531_13808494_+_circRNA_FBgn0261244	9	low
dmc_6851	X_21376119_21381063_+_circRNA_FBgn0003423	9	low
dmc_6905	X_23088714_23090413_-_circRNA_FBgn0039945	9	low
dmc_7072	X_5546724_5553505_-_circRNA_FBgn0263512	9	low
dmc_7278	X_9154268_9154379_-_ciRNA_FBgn0004828	9	low
dmc_166	2L_13275587_13276512_+_circRNA_FBgn0264894	8	low
dmc_182	2L_13630705_13631184_+_circRNA_FBgn0259984	8	low
dmc_326	2L_16984609_16986150_+_circRNA_FBgn0053179	8	low
dmc_364	2L_17708033_17709621_-_circRNA_FBgn0015609	8	low
dmc_430	2L_18776148_18776603_-_circRNA_FBgn0045852	8	low
dmc_501	2L_20069047_20069514_+_circRNA_FBgn0045064	8	low
dmc_574	2L_21275378_21275806_+_circRNA_FBgn0032938	8	low
dmc_607	2L_21710563_21713308_+_circRNA_FBgn0051619	8	low
dmc_745	2L_3683866_3684633_+_circRNA_FBgn0085369	8	low
dmc_1213	2R_10332055_10332367_-_circRNA_FBgn0261698	8	low
dmc_1245	2R_10848452_10849260_-_circRNA_FBgn0050015	8	low
dmc_1251	2R_11099531_11100114_-_circRNA_FBgn0040765	8	low
dmc_1516	2R_15456434_15459267_+_circRNA_FBgn0263980	8	low
dmc_1633	2R_16759251_16760714_-_circRNA_FBgn0267002	8	low
dmc_1641	2R_16941573_16941896_+_circRNA_FBgn0003091	8	low
dmc_1673	2R_17361112_17362097_+_circRNA_FBgn0265487	8	low
dmc_1719	2R_17706353_17708045_-_circRNA_FBgn0028494	8	low
dmc_1862	2R_19349252_19349911_-_circRNA_FBgn0264753	8	low
dmc_1934	2R_20745784_20747522_+_circRNA_FBgn0040726	8	low
dmc_1945	2R_21019158_21020241_+_circRNA_FBgn0050296	8	low
dmc_2036	2R_22601835_22601947_-_ciRNA_FBgn0034742	8	low
dmc_2109	2R_23744336_23744614_-_circRNA_FBgn0000562	8	low
dmc_2152	2R_24417121_24417859_-_circRNA_FBgn0259210	8	low
dmc_2373	2R_6773639_6797412_-_circRNA_FBgn0085421	8	low
dmc_2446	2R_7554842_7555265_+_circRNA_FBgn0033192	8	low
dmc_2718	3L_10573449_10576475_+_circRNA_FBgn0052062	8	low
dmc_2771	3L_11759625_11760110_-_circRNA_FBgn0036202	8	low
dmc_2889	3L_14230175_14231325_+_circRNA_FBgn0013718	8	low
dmc_2990	3L_16115830_16116009_+_ciRNA_FBgn0010280	8	low
dmc_3138	3L_18887060_18887746_-_circRNA_FBgn0036821	8	low
dmc_3231	3L_20380234_20380653_+_circRNA_FBgn0036980	8	low
dmc_3249	3L_20716798_20717310_-_circRNA_FBgn0037015	8	low
dmc_3276	3L_21012210_21012526_-_circRNA_FBgn0003415	8	low
dmc_3343	3L_22340461_22340641_-_circRNA_FBgn0004449	8	low
dmc_3359	3L_23002052_23002443_+_circRNA_FBgn0262509	8	low
dmc_3371	3L_23210851_23216107_+_circRNA_FBgn0266347	8	low
dmc_3710	3L_5703924_5716279_+_circRNA_FBgn0085447	8	low
dmc_3715	3L_5703924_5728642_+_circRNA_FBgn0085447	8	low
dmc_3854	3L_7803268_7804707_-_circRNA_FBgn0052369	8	low
dmc_3988	3L_915638_967537_+_circRNA_FBgn0264574	8	low
dmc_4036	3L_9662942_9664244_-_circRNA_FBgn0016081	8	low
dmc_4243	3R_13430754_13430922_-_ciRNA_FBgn0004049	8	low
dmc_4329	3R_15061458_15063342_-_circRNA_FBgn0038282	8	low
dmc_4408	3R_16298469_16301351_+_circRNA_FBgn0250823	8	low
dmc_4502	3R_18006934_18007324_+_circRNA_FBgn0263995	8	low
dmc_4562	3R_19087404_19088300_-_circRNA_FBgn0004876	8	low
dmc_4666	3R_20607994_20609400_+_circRNA_FBgn0023097	8	low
dmc_4868	3R_23209341_23209883_-_circRNA_FBgn0262975	8	low
dmc_4957	3R_24305200_24306883_+_circRNA_FBgn0259685	8	low
dmc_4976	3R_24590571_24591421_+_circRNA_FBgn0263490	8	low
dmc_4991	3R_24677243_24691933_+_circRNA_FBgn0003429	8	low
dmc_5070	3R_25396711_25397562_-_circRNA_FBgn0004509	8	low
dmc_5266	3R_28713942_28715219_+_circRNA_FBgn0027655	8	low
dmc_5323	3R_29500718_29501488_-_circRNA_FBgn0039668	8	low
dmc_5464	3R_31669680_31669794_+_ciRNA_FBgn0039863	8	low
dmc_5474	3R_31857878_31866436_-_circRNA_FBgn0011224	8	low
dmc_5498	3R_31959034_31969785_-_circRNA_FBgn0011224	8	low
dmc_5590	3R_4795736_4797067_-_circRNA_FBgn0260794	8	low
dmc_5718	3R_6436724_6439007_+_circRNA_FBgn0264495	8	low
dmc_5818	3R_8393330_8395058_-_circRNA_FBgn0266801	8	low
dmc_5891	3R_9546797_9547370_-_circRNA_FBgn0037705	8	low
dmc_5938	4_1181047_1181281_-_circRNA_FBgn0002521	8	low
dmc_6042	4_639014_640736_-_circRNA_FBgn0039916	8	low
dmc_6057	4_707491_711082_+_circRNA_FBgn0005558	8	low
dmc_6130	4_953512_955050_-_circRNA_FBgn0052016	8	low
dmc_6221	X_11381855_11387933_+_circRNA_FBgn0001624	8	low
dmc_6460	X_14924225_14926874_+_circRNA_FBgn0264078	8	low
dmc_6470	X_14990319_14992851_+_circRNA_FBgn0000535	8	low
dmc_6507	X_15449535_15449704_-_ciRNA_FBgn0040285	8	low
dmc_6714	X_18192330_18199822_+_circRNA_FBgn0083228	8	low
dmc_6821	X_20792354_20805983_-_circRNA_FBgn0085387	8	low
dmc_6848	X_21376119_21376666_+_circRNA_FBgn0003423	8	low
dmc_6895	X_22866050_22868001_+_circRNA_FBgn0259677	8	low
dmc_7018	X_4723177_4723567_+_circRNA_FBgn0029723	8	low
dmc_7044	X_5228326_5229404_+_circRNA_FBgn0266098	8	low
dmc_7118	X_6483793_6485527_-_circRNA_FBgn0259242	8	low
dmc_7241	X_8306644_8307300_-_circRNA_FBgn0015519	8	low
dmc_200	2L_1394191_1394758_-_circRNA_FBgn0002543	7	low
dmc_217	2L_14217026_14229536_-_circRNA_FBgn0016930	7	low
dmc_373	2L_17809237_17810938_-_circRNA_FBgn0262018	7	low
dmc_382	2L_18063804_18065730_+_circRNA_FBgn0243486	7	low
dmc_434	2L_18864094_18864523_-_circRNA_FBgn0003896	7	low
dmc_654	2L_2323382_2324256_+_circRNA_FBgn0031414	7	low
dmc_731	2L_3499833_3500000_-_ciRNA_FBgn0014396	7	low
dmc_832	2L_4987906_4991262_+_circRNA_FBgn0083962	7	low
dmc_899	2L_6062458_6062641_-_ciRNA_FBgn0031771	7	low
dmc_1011	2L_7648746_7651743_-_circRNA_FBgn0264087	7	low
dmc_1014	2L_7655544_7656463_-_circRNA_FBgn0264087	7	low
dmc_1024	2L_7711512_7711603_+_ciRNA_FBgn0012018	7	low
dmc_1031	2L_7711512_7711610_+_ciRNA_FBgn0012018	7	low
dmc_1296	2R_12485268_12486310_+_circRNA_FBgn0033744	7	low
dmc_1408	2R_14010162_14011181_+_circRNA_FBgn0002643	7	low
dmc_1521	2R_15475940_15476353_-_circRNA_FBgn0034021	7	low
dmc_1647	2R_17013284_17013996_-_circRNA_FBgn0034180	7	low
dmc_1704	2R_17611314_17615135_-_circRNA_FBgn0034253	7	low
dmc_1746	2R_17921141_17922023_+_circRNA_FBgn0011589	7	low
dmc_1827	2R_19142206_19159352_+_circRNA_FBgn0000578	7	low
dmc_1863	2R_19407840_19408593_-_circRNA_FBgn0263391	7	low
dmc_1882	2R_19477615_19477704_+_circRNA_FBgn0260934	7	low
dmc_2009	2R_22262764_22263443_+_circRNA_FBgn0020307	7	low
dmc_2010	2R_22280666_22281219_+_circRNA_FBgn0020307	7	low
dmc_2031	2R_22540436_22540977_-_circRNA_FBgn0003175	7	low
dmc_2054	2R_22823436_22824744_+_circRNA_FBgn0259179	7	low
dmc_2083	2R_23481431_23482191_+_circRNA_FBgn0264339	7	low
dmc_2161	2R_24483039_24484394_+_circRNA_FBgn0035010	7	low
dmc_2256	2R_4700388_4701261_-_circRNA_FBgn0026401	7	low
dmc_2387	2R_6929072_6930370_-_circRNA_FBgn0053558	7	low
dmc_2439	2R_7469359_7470882_-_circRNA_FBgn0010548	7	low
dmc_2634	2R_9527287_9529003_+_circRNA_FBgn0259246	7	low
dmc_2656	2R_9762276_9762704_+_ciRNA_FBgn0005614	7	low
dmc_2674	2R_9917937_9919062_-_circRNA_FBgn0011656	7	low
dmc_2691	2R_9999733_10024202_-_circRNA_FBgn0022382	7	low
dmc_2745	3L_11085428_11085708_-_circRNA_FBgn0020412	7	low
dmc_2802	3L_12517427_12518667_+_circRNA_FBgn0041775	7	low
dmc_2873	3L_13985120_13986168_-_circRNA_FBgn0036391	7	low
dmc_2934	3L_1526659_1528076_-_circRNA_FBgn0035227	7	low
dmc_2986	3L_16115668_16116241_+_circRNA_FBgn0010280	7	low
dmc_3025	3L_16627220_16627501_-_ciRNA_FBgn0000017	7	low
dmc_3063	3L_17067136_17068058_-_circRNA_FBgn0260943	7	low
dmc_3087	3L_17540687_17541403_+_circRNA_FBgn0259174	7	low
dmc_3158	3L_19371085_19372402_-_circRNA_FBgn0052206	7	low
dmc_3263	3L_20854604_20855291_-_circRNA_FBgn0052432	7	low
dmc_3271	3L_20935412_20936714_-_circRNA_FBgn0011591	7	low
dmc_3291	3L_21230879_21231310_+_circRNA_FBgn0004865	7	low
dmc_3589	3L_4097506_4100845_-_circRNA_FBgn0035497	7	low
dmc_3609	3L_4324861_4325410_-_circRNA_FBgn0035533	7	low
dmc_3834	3L_7513817_7514354_+_circRNA_FBgn0035793	7	low
dmc_3874	3L_8106015_8106949_+_circRNA_FBgn0262579	7	low
dmc_3933	3L_8469409_8470483_+_circRNA_FBgn0010825	7	low
dmc_4275	3R_14031124_14031240_+_ciRNA_FBgn0038194	7	low
dmc_4299	3R_14523153_14523722_-_circRNA_FBgn0038237	7	low
dmc_4311	3R_14623242_14623672_-_circRNA_FBgn0003169	7	low
dmc_4323	3R_14823862_14827656_-_circRNA_FBgn0266756	7	low
dmc_4501	3R_17966472_17967828_+_circRNA_FBgn0263995	7	low
dmc_4553	3R_18969418_18970848_+_circRNA_FBgn0261262	7	low
dmc_4597	3R_19554817_19562826_+_circRNA_FBgn0260003	7	low
dmc_4847	3R_22957287_22959723_+_circRNA_FBgn0017590	7	low
dmc_4933	3R_23978949_23979622_+_circRNA_FBgn0051140	7	low
dmc_5044	3R_24727705_24728326_+_circRNA_FBgn0004885	7	low
dmc_5402	3R_31150393_31151970_+_circRNA_FBgn0013973	7	low
dmc_5408	3R_31154026_31155067_+_circRNA_FBgn0013973	7	low
dmc_5672	3R_5673489_5676560_+_circRNA_FBgn0037363	7	low
dmc_5772	3R_7495932_7497365_-_circRNA_FBgn0015577	7	low
dmc_5881	3R_9441415_9441665_+_circRNA_FBgn0261552	7	low
dmc_6206	X_11232651_11236820_-_circRNA_FBgn0265595	7	low
dmc_6248	X_11687461_11689543_+_circRNA_FBgn0014133	7	low
dmc_6293	X_11976603_11976824_-_circRNA_FBgn0263111	7	low
dmc_6405	X_13649654_13650067_+_circRNA_FBgn0030505	7	low
dmc_6484	X_15097455_15101172_+_circRNA_FBgn0030613	7	low
dmc_6936	X_2641124_2642093_+_circRNA_FBgn0003371	7	low
dmc_6984	X_3707367_3708918_-_circRNA_FBgn0015286	7	low
dmc_6994	X_3820725_3821015_+_circRNA_FBgn0000542	7	low
dmc_7056	X_5383062_5388377_+_circRNA_FBgn0029761	7	low
dmc_7126	X_6585692_6585950_+_circRNA_FBgn0085446	7	low
dmc_7151	X_6805677_6806218_+_circRNA_FBgn0029903	7	low
dmc_7162	X_7084598_7085978_-_circRNA_FBgn0264270	7	low
dmc_4	2L_10080374_10081946_-_circRNA_FBgn0265002	6	low
dmc_42	2L_10496628_10498155_-_circRNA_FBgn0086347	6	low
dmc_53	2L_10812286_10813445_-_circRNA_FBgn0011676	6	low
dmc_71	2L_10923146_10923670_-_circRNA_FBgn0261871	6	low
dmc_74	2L_10968437_10968583_-_circRNA_FBgn0053129	6	low
dmc_213	2L_14188863_14189233_-_circRNA_FBgn0016930	6	low
dmc_227	2L_14911970_14914449_-_circRNA_FBgn0259213	6	low
dmc_234	2L_14932513_14935014_-_circRNA_FBgn0259213	6	low
dmc_340	2L_1743344_1743779_+_circRNA_FBgn0264494	6	low
dmc_399	2L_18215463_18215846_-_circRNA_FBgn0261804	6	low
dmc_414	2L_1853453_1855797_+_circRNA_FBgn0051665	6	low
dmc_419	2L_18539522_18543715_-_circRNA_FBgn0085370	6	low
dmc_435	2L_18919924_18920616_-_circRNA_FBgn0032723	6	low
dmc_535	2L_2065610_2067160_-_circRNA_FBgn0053516	6	low
dmc_586	2L_21615102_21615676_-_circRNA_FBgn0032955	6	low
dmc_663	2L_2710498_2712136_+_circRNA_FBgn0051690	6	low
dmc_762	2L_3929306_3946697_-_circRNA_FBgn0051774	6	low
dmc_789	2L_4457374_4458057_-_circRNA_FBgn0261606	6	low
dmc_878	2L_5640286_5645530_-_circRNA_FBgn0051646	6	low
dmc_985	2L_7107140_7118923_-_circRNA_FBgn0085407	6	low
dmc_994	2L_7236144_7237790_-_circRNA_FBgn0259111	6	low
dmc_998	2L_7381402_7381689_+_circRNA_FBgn0002938	6	low
dmc_1026	2L_7711512_7711605_+_ciRNA_FBgn0012018	6	low
dmc_1123	2L_9148754_9156594_+_circRNA_FBgn0052982	6	low
dmc_1192	2R_10149347_10151052_-_circRNA_FBgn0033494	6	low
dmc_1205	2R_10325189_10330074_-_circRNA_FBgn0261698	6	low
dmc_1320	2R_12738435_12747747_+_circRNA_FBgn0261545	6	low
dmc_1364	2R_13706434_13707198_+_circRNA_FBgn0000633	6	low
dmc_1460	2R_14943198_14944058_+_circRNA_FBgn0033985	6	low
dmc_1559	2R_15881366_15882935_-_circRNA_FBgn0264089	6	low
dmc_1666	2R_17275409_17362097_+_circRNA_FBgn0265487	6	low
dmc_1674	2R_17361112_17373161_+_circRNA_FBgn0265487	6	low
dmc_1763	2R_18432444_18432775_-_circRNA_FBgn0050118	6	low
dmc_1764	2R_18437574_18438275_-_circRNA_FBgn0050118	6	low
dmc_1939	2R_20880760_20881150_+_circRNA_FBgn0034558	6	low
dmc_2002	2R_22110545_22111509_-_circRNA_FBgn0243516	6	low
dmc_2015	2R_22338800_22342730_-_circRNA_FBgn0034720	6	low
dmc_2089	2R_23642238_23642634_+_circRNA_FBgn0004795	6	low
dmc_2208	2R_24961533_24961605_-_ciRNA_FBgn0035087	6	low
dmc_2241	2R_4336376_4379155_-_circRNA_FBgn0260798	6	low
dmc_2426	2R_7361717_7366104_-_circRNA_FBgn0033159	6	low
dmc_2441	2R_7470393_7470882_-_circRNA_FBgn0010548	6	low
dmc_2442	2R_7473287_7473843_-_circRNA_FBgn0010548	6	low
dmc_2467	2R_7684973_7685589_-_circRNA_FBgn0033212	6	low
dmc_2516	2R_8081030_8081503_-_circRNA_FBgn0025469	6	low
dmc_2576	2R_8928354_8928420_+_ciRNA_FBgn0033352	6	low
dmc_2587	2R_9096670_9096991_+_circRNA_FBgn0083124	6	low
dmc_2710	3L_10568128_10571246_+_circRNA_FBgn0052062	6	low
dmc_2732	3L_10646862_10659668_-_circRNA_FBgn0052066	6	low
dmc_2880	3L_14116265_14118697_-_circRNA_FBgn0042630	6	low
dmc_2991	3L_16116031_16116241_+_circRNA_FBgn0010280	6	low
dmc_3086	3L_17539455_17539736_+_circRNA_FBgn0259174	6	low
dmc_3101	3L_17711057_17721888_+_circRNA_FBgn0052183	6	low
dmc_3103	3L_17715966_17716185_+_circRNA_FBgn0052183	6	low
dmc_3230	3L_20380234_20380499_+_circRNA_FBgn0036980	6	low
dmc_3380	3L_23262707_23269523_+_circRNA_FBgn0266347	6	low
dmc_3475	3L_2607692_2608644_-_circRNA_FBgn0011828	6	low
dmc_3534	3L_3443457_3445560_-_circRNA_FBgn0026259	6	low
dmc_3648	3L_4664126_4664953_-_circRNA_FBgn0262870	6	low
dmc_3651	3L_4670117_4675947_-_circRNA_FBgn0262870	6	low
dmc_3726	3L_5720876_5722568_+_circRNA_FBgn0085447	6	low
dmc_3807	3L_7048841_7050695_+_circRNA_FBgn0260660	6	low
dmc_3815	3L_7179722_7182687_-_circRNA_FBgn0265296	6	low
dmc_3820	3L_7183377_7183955_-_circRNA_FBgn0265296	6	low
dmc_4042	3L_9688530_9689448_-_circRNA_FBgn0036030	6	low
dmc_4071	3L_980950_986044_+_circRNA_FBgn0264574	6	low
dmc_4079	3L_9944476_9946234_+_circRNA_FBgn0085385	6	low
dmc_4093	3R_10172449_10172581_-_ciRNA_FBgn0037796	6	low
dmc_4114	3R_10602791_10605368_-_circRNA_FBgn0001235	6	low
dmc_4128	3R_10992904_10993605_+_circRNA_FBgn0083950	6	low
dmc_4290	3R_14341221_14345184_-_circRNA_FBgn0024321	6	low
dmc_4355	3R_15385075_15385791_+_circRNA_FBgn0262483	6	low
dmc_4376	3R_15954582_15956307_+_circRNA_FBgn0013334	6	low
dmc_4382	3R_16001188_16002323_+_circRNA_FBgn0003507	6	low
dmc_4415	3R_16512963_16514176_+_circRNA_FBgn0259244	6	low
dmc_4450	3R_17110213_17110754_-_circRNA_FBgn0014141	6	low
dmc_4479	3R_17754061_17755284_-_circRNA_FBgn0038542	6	low
dmc_4486	3R_17813530_17836236_+_circRNA_FBgn0261649	6	low
dmc_4520	3R_18181768_18181851_-_ciRNA_FBgn0261532	6	low
dmc_4537	3R_18594904_18595201_-_ciRNA_FBgn0038629	6	low
dmc_4578	3R_19316005_19320129_-_circRNA_FBgn0000463	6	low
dmc_4744	3R_21625164_21626850_-_circRNA_FBgn0011766	6	low
dmc_4790	3R_22289479_22291354_+_circRNA_FBgn0051163	6	low
dmc_4819	3R_22574361_22574899_+_circRNA_FBgn0053110	6	low
dmc_4901	3R_23716362_23716623_-_circRNA_FBgn0002922	6	low
dmc_4963	3R_24404681_24405429_-_circRNA_FBgn0000036	6	low
dmc_5027	3R_24693771_24699426_+_circRNA_FBgn0003429	6	low
dmc_5079	3R_25706286_25709517_-_circRNA_FBgn0051092	6	low
dmc_5087	3R_25713841_25722556_-_circRNA_FBgn0051092	6	low
dmc_5102	3R_25941256_25941649_-_circRNA_FBgn0039396	6	low
dmc_5238	3R_28075676_28078632_+_circRNA_FBgn0085391	6	low
dmc_5288	3R_29028136_29028345_+_ciRNA_FBgn0039623	6	low
dmc_5431	3R_31238218_31238352_-_ciRNA_FBgn0051005	6	low
dmc_5531	3R_4295119_4295700_+_circRNA_FBgn0041605	6	low
dmc_5678	3R_5761529_5761645_-_ciRNA_FBgn0027608	6	low
dmc_5750	3R_7190123_7190796_+_circRNA_FBgn0086372	6	low
dmc_5983	4_234264_236475_+_circRNA_FBgn0039897	6	low
dmc_6019	4_480034_480691_-_circRNA_FBgn0039908	6	low
dmc_6025	4_524330_526520_+_circRNA_FBgn0004607	6	low
dmc_6068	4_72320_75165_+_circRNA_FBgn0085432	6	low
dmc_6080	4_735514_737909_+_circRNA_FBgn0005666	6	low
dmc_6134	4_992065_997883_+_circRNA_FBgn0019650	6	low
dmc_6156	X_10224918_10226655_+_circRNA_FBgn0085437	6	low
dmc_6230	X_11395239_11400832_+_circRNA_FBgn0001624	6	low
dmc_6237	X_11424103_11424209_+_ciRNA_FBgn0001145	6	low
dmc_6252	X_11696402_11701127_+_circRNA_FBgn0011754	6	low
dmc_6288	X_11970330_11973484_-_circRNA_FBgn0263111	6	low
dmc_6429	X_1390057_1390247_+_ciRNA_FBgn0052813	6	low
dmc_6487	X_15099812_15101172_+_circRNA_FBgn0030613	6	low
dmc_6690	X_17940719_17941157_-_circRNA_FBgn0003380	6	low
dmc_6755	X_1901294_1901436_-_ciRNA_FBgn0052803	6	low
dmc_6847	X_21370874_21370965_+_ciRNA_FBgn0024182	6	low
dmc_6974	X_3519824_3522312_-_circRNA_FBgn0052791	6	low
dmc_6975	X_3519824_3524031_-_circRNA_FBgn0052791	6	low
dmc_7042	X_5224686_5229404_+_circRNA_FBgn0266098	6	low
dmc_7069	X_5461695_5487435_+_circRNA_FBgn0029768	6	low
dmc_7128	X_6585695_6585950_+_circRNA_FBgn0085446	6	low
dmc_7189	X_7660405_7661138_+_circRNA_FBgn0004198	6	low
dmc_7202	X_8044332_8050556_-_circRNA_FBgn0004656	6	low
dmc_7214	X_8174649_8174822_-_ciRNA_FBgn0030018	6	low
dmc_7230	X_8235588_8237428_+_circRNA_FBgn0261873	6	low
dmc_7240	X_8301778_8307300_-_circRNA_FBgn0015519	6	low
dmc_7254	X_8787609_8788929_-_circRNA_FBgn0026411	6	low
dmc_2	2L_10036817_10037279_+_circRNA_FBgn0027600	5	low
dmc_22	2L_10203056_10203383_-_ciRNA_FBgn0085188	5	low
dmc_46	2L_10619879_10621452_+_circRNA_FBgn0051721	5	low
dmc_142	2L_12516483_12517185_-_circRNA_FBgn0259176	5	low
dmc_171	2L_13353243_13353311_-_ciRNA_FBgn0032506	5	low
dmc_202	2L_1394191_1397252_-_circRNA_FBgn0002543	5	low
dmc_243	2L_14983949_14984253_-_circRNA_FBgn0086711	5	low
dmc_288	2L_164158_175447_+_circRNA_FBgn0016977	5	low
dmc_322	2L_1690116_1690755_+_circRNA_FBgn0086758	5	low
dmc_374	2L_17809237_17815717_-_circRNA_FBgn0262018	5	low
dmc_461	2L_19510570_19514350_-_circRNA_FBgn0032797	5	low
dmc_553	2L_21059476_21059546_-_ciRNA_FBgn0032910	5	low
dmc_598	2L_21672289_21673272_-_circRNA_FBgn0032957	5	low
dmc_603	2L_21700671_21704603_+_circRNA_FBgn0051619	5	low
dmc_629	2L_22643128_22643882_-_circRNA_FBgn0058006	5	low
dmc_672	2L_2792194_2793908_-_circRNA_FBgn0004242	5	low
dmc_779	2L_4303335_4308859_+_circRNA_FBgn0010473	5	low
dmc_803	2L_4532102_4532386_-_circRNA_FBgn0053196	5	low
dmc_810	2L_4705477_4705823_+_circRNA_FBgn0085380	5	low
dmc_857	2L_5204450_5204903_+_circRNA_FBgn0261836	5	low
dmc_859	2L_5274018_5275780_-_circRNA_FBgn0000228	5	low
dmc_919	2L_6290543_6291378_+_circRNA_FBgn0053531	5	low
dmc_945	2L_6575848_6576366_-_circRNA_FBgn0031835	5	low
dmc_1020	2L_7711512_7711599_+_ciRNA_FBgn0012018	5	low
dmc_1033	2L_7711512_7711612_+_ciRNA_FBgn0012018	5	low
dmc_1105	2L_8662456_8663251_+_circRNA_FBgn0011259	5	low
dmc_1106	2L_8662864_8663251_+_circRNA_FBgn0011259	5	low
dmc_1115	2L_9055019_9055412_-_circRNA_FBgn0051708	5	low
dmc_1143	2L_9555283_9556398_-_circRNA_FBgn0032129	5	low
dmc_1172	2R_10038179_10038512_-_circRNA_FBgn0033476	5	low
dmc_1207	2R_10328782_10330074_-_circRNA_FBgn0261698	5	low
dmc_1239	2R_1076634_1105981_+_circRNA_FBgn0003256	5	low
dmc_1318	2R_12734920_12738504_+_circRNA_FBgn0261545	5	low
dmc_1355	2R_13444427_13445138_-_circRNA_FBgn0013765	5	low
dmc_1398	2R_13871293_13874459_-_circRNA_FBgn0013733	5	low
dmc_1477	2R_15267841_15268384_-_circRNA_FBgn0265194	5	low
dmc_1483	2R_15270297_15271539_-_circRNA_FBgn0265194	5	low
dmc_1491	2R_15277675_15278316_-_circRNA_FBgn0265194	5	low
dmc_1624	2R_16697985_16699574_-_circRNA_FBgn0050463	5	low
dmc_1662	2R_1726643_1727978_+_circRNA_FBgn0087011	5	low
dmc_1697	2R_17531046_17532182_-_circRNA_FBgn0263197	5	low
dmc_1766	2R_18438000_18438207_-_ciRNA_FBgn0050118	5	low
dmc_1807	2R_18993918_18995146_+_circRNA_FBgn0265356	5	low
dmc_1942	2R_20922458_20923921_+_circRNA_FBgn0020617	5	low
dmc_1962	2R_21204612_21205814_+_circRNA_FBgn0265191	5	low
dmc_1983	2R_21510105_21512177_+_circRNA_FBgn0043070	5	low
dmc_1984	2R_21510117_21512177_+_circRNA_FBgn0043070	5	low
dmc_1994	2R_21921516_21930350_+_circRNA_FBgn0085397	5	low
dmc_1998	2R_21994613_22000806_-_circRNA_FBgn0085399	5	low
dmc_2014	2R_22338800_22341595_-_circRNA_FBgn0034720	5	low
dmc_2020	2R_22344713_22345293_-_circRNA_FBgn0034720	5	low
dmc_2056	2R_22878155_22878612_+_circRNA_FBgn0034789	5	low
dmc_2230	2R_3078965_3122084_+_circRNA_FBgn0260995	5	low
dmc_2251	2R_4562844_4563081_+_circRNA_FBgn0046692	5	low
dmc_2252	2R_4599268_4607320_+_circRNA_FBgn0260799	5	low
dmc_2281	2R_5241895_5242582_-_circRNA_FBgn0053554	5	low
dmc_2331	2R_6009062_6009501_+_circRNA_FBgn0264959	5	low
dmc_2447	2R_7577977_7578350_+_circRNA_FBgn0033194	5	low
dmc_2490	2R_7848889_7851052_-_circRNA_FBgn0085390	5	low
dmc_2527	2R_8347500_8348294_+_circRNA_FBgn0261588	5	low
dmc_2529	2R_8395210_8395359_+_circRNA_FBgn0261588	5	low
dmc_2562	2R_8834951_8841511_+_circRNA_FBgn0024189	5	low
dmc_2565	2R_8843083_8846948_+_circRNA_FBgn0024189	5	low
dmc_2566	2R_8862842_8866059_+_circRNA_FBgn0011286	5	low
dmc_2574	2R_8913217_8913432_-_ciRNA_FBgn0003074	5	low
dmc_2590	2R_9124743_9126213_-_circRNA_FBgn0027561	5	low
dmc_2654	2R_9756037_9760014_+_circRNA_FBgn0005614	5	low
dmc_2696	3L_1003395_1009739_-_circRNA_FBgn0024277	5	low
dmc_2735	3L_10693883_10693996_-_ciRNA_FBgn0047038	5	low
dmc_2760	3L_1143349_1143929_-_circRNA_FBgn0025525	5	low
dmc_2761	3L_11494732_11494815_+_ciRNA_FBgn0036165	5	low
dmc_2864	3L_13889548_13892080_-_circRNA_FBgn0264006	5	low
dmc_2947	3L_1573545_1573764_+_circRNA_FBgn0035236	5	low
dmc_3024	3L_16627219_16627501_-_ciRNA_FBgn0000017	5	low
dmc_3082	3L_17538661_17539736_+_circRNA_FBgn0259174	5	low
dmc_3109	3L_17729583_17738926_+_circRNA_FBgn0052183	5	low
dmc_3131	3L_18661356_18664820_+_circRNA_FBgn0036801	5	low
dmc_3142	3L_18899139_18899284_+_ciRNA_FBgn0036825	5	low
dmc_3260	3L_20852578_20860426_-_circRNA_FBgn0052432	5	low
dmc_3265	3L_20859679_20860426_-_circRNA_FBgn0052432	5	low
dmc_3332	3L_22228996_22231359_+_circRNA_FBgn0037153	5	low
dmc_3383	3L_23263798_23269523_+_circRNA_FBgn0266347	5	low
dmc_3540	3L_3588041_3593546_+_circRNA_FBgn0005640	5	low
dmc_3556	3L_3721536_3722522_-_circRNA_FBgn0052264	5	low
dmc_3630	3L_4563796_4588124_+_circRNA_FBgn0260657	5	low
dmc_3639	3L_4645559_4647024_-_circRNA_FBgn0262870	5	low
dmc_3650	3L_4670117_4673392_-_circRNA_FBgn0262870	5	low
dmc_3652	3L_4671825_4675947_-_circRNA_FBgn0262870	5	low
dmc_3695	3L_5576965_5577150_-_ciRNA_FBgn0015766	5	low
dmc_3712	3L_5703924_5721104_+_circRNA_FBgn0085447	5	low
dmc_3720	3L_5704961_5706573_+_circRNA_FBgn0085447	5	low
dmc_3802	3L_7046333_7049576_+_circRNA_FBgn0260660	5	low
dmc_3805	3L_7046585_7048964_+_circRNA_FBgn0260660	5	low
dmc_3816	3L_7179722_7183955_-_circRNA_FBgn0265296	5	low
dmc_3902	3L_8273175_8274669_+_circRNA_FBgn0263219	5	low
dmc_4022	3L_9575650_9581713_+_circRNA_FBgn0261555	5	low
dmc_4024	3L_9588239_9592456_+_circRNA_FBgn0261555	5	low
dmc_4087	3R_10016289_10016826_-_circRNA_FBgn0053208	5	low
dmc_4101	3R_10293193_10294318_+_circRNA_FBgn0262617	5	low
dmc_4138	3R_11023467_11034925_+_circRNA_FBgn0083950	5	low
dmc_4177	3R_11801951_11802691_-_circRNA_FBgn0051116	5	low
dmc_4186	3R_12122170_12123039_-_circRNA_FBgn0037992	5	low
dmc_4228	3R_13232678_13238199_-_circRNA_FBgn0000024	5	low
dmc_4231	3R_13243218_13244399_-_circRNA_FBgn0000024	5	low
dmc_4289	3R_14341221_14341583_-_circRNA_FBgn0024321	5	low
dmc_4297	3R_14427036_14427761_-_circRNA_FBgn0086901	5	low
dmc_4330	3R_15062350_15063342_-_circRNA_FBgn0038282	5	low
dmc_4374	3R_15954157_15956307_+_circRNA_FBgn0013334	5	low
dmc_4436	3R_16632607_16632768_+_circRNA_FBgn0262742	5	low
dmc_4495	3R_17885603_17886541_-_circRNA_FBgn0053547	5	low
dmc_4554	3R_18969977_18970036_+_ciRNA_FBgn0261262	5	low
dmc_4567	3R_19218968_19219627_-_circRNA_FBgn0262468	5	low
dmc_4636	3R_20211080_20213914_+_circRNA_FBgn0083975	5	low
dmc_4749	3R_21789448_21789760_-_circRNA_FBgn0013759	5	low
dmc_4835	3R_22713448_22713584_-_ciRNA_FBgn0051151	5	low
dmc_4880	3R_23567514_23567952_+_circRNA_FBgn0039089	5	low
dmc_4945	3R_24180292_24180685_+_circRNA_FBgn0039161	5	low
dmc_4954	3R_24259279_24259395_-_ciRNA_FBgn0011225	5	low
dmc_4960	3R_24308195_24308849_+_circRNA_FBgn0259685	5	low
dmc_4997	3R_24679485_24687905_+_circRNA_FBgn0003429	5	low
dmc_5020	3R_24691459_24696126_+_circRNA_FBgn0003429	5	low
dmc_5028	3R_24693771_24706304_+_circRNA_FBgn0003429	5	low
dmc_5113	3R_26124434_26124657_+_circRNA_FBgn0051324	5	low
dmc_5221	3R_27667099_27668068_+_circRNA_FBgn0039536	5	low
dmc_5230	3R_27787330_27789112_-_circRNA_FBgn0085382	5	low
dmc_5234	3R_27968926_27969827_-_circRNA_FBgn0003890	5	low
dmc_5239	3R_28078160_28078632_+_circRNA_FBgn0085391	5	low
dmc_5245	3R_28442769_28464189_+_circRNA_FBgn0039584	5	low
dmc_5272	3R_28727524_28729049_+_circRNA_FBgn0027655	5	low
dmc_5327	3R_29640228_29642263_-_circRNA_FBgn0266137	5	low
dmc_5398	3R_31137401_31150712_+_circRNA_FBgn0013973	5	low
dmc_5439	3R_31340421_31355783_+_circRNA_FBgn0085376	5	low
dmc_5481	3R_31865131_31866436_-_circRNA_FBgn0011224	5	low
dmc_5593	3R_4799691_4800678_-_circRNA_FBgn0260794	5	low
dmc_5716	3R_6390201_6390306_-_circRNA_FBgn0037443	5	low
dmc_5725	3R_6532635_6545973_-_circRNA_FBgn0053202	5	low
dmc_5727	3R_6538306_6545973_-_circRNA_FBgn0053202	5	low
dmc_5868	3R_9213759_9214265_-_circRNA_FBgn0003165	5	low
dmc_5874	3R_9372755_9373875_-_circRNA_FBgn0000723	5	low
dmc_5940	4_1193559_1196477_-_circRNA_FBgn0039924	5	low
dmc_5967	4_1255841_1262579_+_circRNA_FBgn0053653	5	low
dmc_5979	4_210557_210680_+_circRNA_FBgn0024811	5	low
dmc_5990	4_281723_282738_-_circRNA_FBgn0039900	5	low
dmc_6043	4_639014_644155_-_circRNA_FBgn0039916	5	low
dmc_6056	4_680439_681135_+_circRNA_FBgn0039920	5	low
dmc_6060	4_710916_714512_+_circRNA_FBgn0005558	5	low
dmc_6125	4_94422_94615_+_circRNA_FBgn0085432	5	low
dmc_6143	4_997706_998705_+_circRNA_FBgn0019650	5	low
dmc_6171	X_10471617_10472143_-_circRNA_FBgn0261710	5	low
dmc_6175	X_10510335_10519777_-_circRNA_FBgn0085443	5	low
dmc_6204	X_11224988_11226078_-_circRNA_FBgn0265595	5	low
dmc_6351	X_13046903_13048027_+_circRNA_FBgn0265597	5	low
dmc_6417	X_13769810_13770142_+_circRNA_FBgn0003218	5	low
dmc_6584	X_16474446_16475750_-_circRNA_FBgn0264255	5	low
dmc_6597	X_16486717_16489853_-_circRNA_FBgn0264255	5	low
dmc_6601	X_16492446_16500569_-_circRNA_FBgn0264255	5	low
dmc_6727	X_18458797_18462536_-_circRNA_FBgn0052547	5	low
dmc_6873	X_22480511_22480898_-_circRNA_FBgn0031190	5	low
dmc_6896	X_22984595_22986568_-_circRNA_FBgn0016975	5	low
dmc_6938	X_2669912_2670257_+_circRNA_FBgn0003371	5	low
dmc_6972	X_3471873_3473371_-_circRNA_FBgn0029662	5	low
dmc_7008	X_4349003_4349712_+_circRNA_FBgn0262738	5	low
dmc_7036	X_5203310_5217557_+_circRNA_FBgn0266098	5	low
dmc_7051	X_5351828_5353004_+_circRNA_FBgn0029761	5	low
dmc_7132	X_6645042_6645338_+_circRNA_FBgn0029881	5	low
dmc_12	2L_10104791_10111072_+_circRNA_FBgn0083945	4	low
dmc_17	2L_10126000_10137559_-_circRNA_FBgn0265002	4	low
dmc_23	2L_10203057_10203383_-_ciRNA_FBgn0085188	4	low
dmc_57	2L_10816023_10818566_-_circRNA_FBgn0011676	4	low
dmc_85	2L_11165563_11166143_-_circRNA_FBgn0259822	4	low
dmc_103	2L_11817352_11818849_-_circRNA_FBgn0264815	4	low
dmc_121	2L_12271590_12272084_+_circRNA_FBgn0000114	4	low
dmc_130	2L_12358040_12362649_+_circRNA_FBgn0262475	4	low
dmc_197	2L_1390892_1397252_-_circRNA_FBgn0002543	4	low
dmc_256	2L_15578882_15580850_+_circRNA_FBgn0028370	4	low
dmc_264	2L_1600615_1602657_+_circRNA_FBgn0261509	4	low
dmc_266	2L_16032379_16034713_+_circRNA_FBgn0028644	4	low
dmc_296	2L_16557878_16559944_+_circRNA_FBgn0259735	4	low
dmc_320	2L_16827720_16827889_+_circRNA_FBgn0051739	4	low
dmc_345	2L_1744922_1745361_+_circRNA_FBgn0264494	4	low
dmc_359	2L_17664086_17665540_-_circRNA_FBgn0015609	4	low
dmc_552	2L_21059475_21059546_-_ciRNA_FBgn0032910	4	low
dmc_590	2L_21617279_21618110_-_circRNA_FBgn0032955	4	low
dmc_604	2L_21704458_21711410_+_circRNA_FBgn0051619	4	low
dmc_605	2L_21710563_21710693_+_circRNA_FBgn0051619	4	low
dmc_632	2L_22718367_22718975_-_circRNA_FBgn0058006	4	low
dmc_636	2L_22848969_22849632_+_circRNA_FBgn0041004	4	low
dmc_700	2L_3097921_3098065_-_circRNA_FBgn0015600	4	low
dmc_752	2L_3763648_3766043_+_circRNA_FBgn0263846	4	low
dmc_775	2L_4299067_4304841_+_circRNA_FBgn0010473	4	low
dmc_777	2L_4303335_4304841_+_circRNA_FBgn0010473	4	low
dmc_782	2L_4308775_4318708_+_circRNA_FBgn0010473	4	low
dmc_860	2L_5276511_5277180_-_circRNA_FBgn0000228	4	low
dmc_1013	2L_7655053_7656463_-_circRNA_FBgn0264087	4	low
dmc_1067	2L_8223824_8226606_-_circRNA_FBgn0032006	4	low
dmc_1140	2L_951586_953510_+_circRNA_FBgn0028481	4	low
dmc_1163	2L_9905874_9906443_-_circRNA_FBgn0032156	4	low
dmc_1167	2L_9967358_9967581_+_ciRNA_FBgn0011272	4	low
dmc_1170	2R_10031588_10032125_-_circRNA_FBgn0033474	4	low
dmc_1200	2R_10294611_10295323_+_circRNA_FBgn0033504	4	low
dmc_1227	2R_10532038_10533968_-_circRNA_FBgn0005630	4	low
dmc_1262	2R_11447363_11447461_+_ciRNA_FBgn0260499	4	low
dmc_1354	2R_13442933_13445138_-_circRNA_FBgn0013765	4	low
dmc_1359	2R_13527887_13528386_-_circRNA_FBgn0260964	4	low
dmc_1406	2R_13974926_13975203_-_circRNA_FBgn0033889	4	low
dmc_1467	2R_15138101_15140095_+_circRNA_FBgn0015371	4	low
dmc_1518	2R_15456434_15464686_+_circRNA_FBgn0263980	4	low
dmc_1519	2R_15465357_15466773_+_circRNA_FBgn0263980	4	low
dmc_1544	2R_15671991_15672285_-_circRNA_FBgn0023441	4	low
dmc_1590	2R_16254421_16255431_-_circRNA_FBgn0261612	4	low
dmc_1715	2R_17701368_17702369_+_circRNA_FBgn0045800	4	low
dmc_1734	2R_17898250_17903679_+_circRNA_FBgn0011589	4	low
dmc_1914	2R_20589616_20595814_+_circRNA_FBgn0267791	4	low
dmc_1922	2R_20598452_20598694_+_circRNA_FBgn0267791	4	low
dmc_1926	2R_20665093_20665363_-_ciRNA_FBgn0034542	4	low
dmc_1964	2R_21205541_21205652_+_ciRNA_FBgn0265191	4	low
dmc_1977	2R_21358816_21366965_-_circRNA_FBgn0000395	4	low
dmc_2003	2R_22111327_22112588_-_circRNA_FBgn0243516	4	low
dmc_2019	2R_22342520_22345293_-_circRNA_FBgn0034720	4	low
dmc_2061	2R_22904071_22904473_+_circRNA_FBgn0034797	4	low
dmc_2085	2R_23482047_23482483_+_circRNA_FBgn0264339	4	low
dmc_2150	2R_24416677_24418874_-_circRNA_FBgn0259210	4	low
dmc_2244	2R_4350807_4351117_-_ciRNA_FBgn0260798	4	low
dmc_2259	2R_4749221_4749513_+_circRNA_FBgn0039994	4	low
dmc_2279	2R_5212328_5217435_-_circRNA_FBgn0053554	4	low
dmc_2293	2R_5435651_5441070_+_circRNA_FBgn0259247	4	low
dmc_2307	2R_5684803_5688038_-_circRNA_FBgn0033033	4	low
dmc_2352	2R_6691697_6692236_+_circRNA_FBgn0033092	4	low
dmc_2369	2R_6767414_6773786_-_circRNA_FBgn0085421	4	low
dmc_2383	2R_6928508_6930370_-_circRNA_FBgn0053558	4	low
dmc_2451	2R_7602431_7603519_-_circRNA_FBgn0033196	4	low
dmc_2456	2R_7634215_7635200_+_circRNA_FBgn0263077	4	low
dmc_2466	2R_7681026_7681307_-_ciRNA_FBgn0033212	4	low
dmc_2556	2R_8823668_8824076_+_circRNA_FBgn0024189	4	low
dmc_2571	2R_8913209_8913432_-_ciRNA_FBgn0003074	4	low
dmc_2602	2R_9188287_9188653_-_ciRNA_FBgn0033391	4	low
dmc_2641	2R_9532345_9532984_+_circRNA_FBgn0259246	4	low
dmc_2670	2R_9888736_9889124_-_circRNA_FBgn0033463	4	low
dmc_2676	2R_9918468_9918848_-_circRNA_FBgn0011656	4	low
dmc_2708	3L_10506069_10506563_+_circRNA_FBgn0052062	4	low
dmc_2758	3L_11222614_11224224_+_circRNA_FBgn0261553	4	low
dmc_2770	3L_1172757_1174607_-_circRNA_FBgn0025525	4	low
dmc_2776	3L_1196655_1196918_+_ciRNA_FBgn0040281	4	low
dmc_2810	3L_12696499_12697003_+_circRNA_FBgn0014343	4	low
dmc_2848	3L_13541488_13584271_-_circRNA_FBgn0264001	4	low
dmc_2853	3L_13602341_13602476_-_circRNA_FBgn0264001	4	low
dmc_2907	3L_14756903_14757330_-_circRNA_FBgn0013263	4	low
dmc_2909	3L_14777338_14777766_-_circRNA_FBgn0036449	4	low
dmc_2960	3L_15908707_15911652_-_circRNA_FBgn0036544	4	low
dmc_2972	3L_16066022_16066829_+_circRNA_FBgn0005536	4	low
dmc_3039	3L_16799982_16800100_-_ciRNA_FBgn0036663	4	low
dmc_3049	3L_16902191_16902297_+_ciRNA_FBgn0261565	4	low
dmc_3066	3L_17077621_17078198_-_circRNA_FBgn0260943	4	low
dmc_3077	3L_17530808_17531035_+_circRNA_FBgn0259174	4	low
dmc_3099	3L_17643362_17643726_-_circRNA_FBgn0004401	4	low
dmc_3104	3L_17715966_17721888_+_circRNA_FBgn0052183	4	low
dmc_3146	3L_1896721_1897029_-_circRNA_FBgn0035290	4	low
dmc_3188	3L_19692982_19695042_-_circRNA_FBgn0261341	4	low
dmc_3195	3L_19879766_19879954_+_circRNA_FBgn0036913	4	low
dmc_3205	3L_19974267_19975102_+_circRNA_FBgn0004852	4	low
dmc_3229	3L_20379910_20380169_+_circRNA_FBgn0036980	4	low
dmc_3237	3L_20454151_20454457_+_circRNA_FBgn0083120	4	low
dmc_3269	3L_2091153_2091247_-_ciRNA_FBgn0086906	4	low
dmc_3278	3L_21068713_21071062_+_circRNA_FBgn0026179	4	low
dmc_3299	3L_2137326_2138470_-_circRNA_FBgn0052311	4	low
dmc_3398	3L_23873609_23874431_-_circRNA_FBgn0058470	4	low
dmc_3414	3L_24365758_24366062_+_circRNA_FBgn0259697	4	low
dmc_3429	3L_24734035_24748494_+_circRNA_FBgn0028993	4	low
dmc_3441	3L_2534710_2541403_-_circRNA_FBgn0010905	4	low
dmc_3442	3L_2540976_2541403_-_circRNA_FBgn0010905	4	low
dmc_3510	3L_281120_281734_+_circRNA_FBgn0264707	4	low
dmc_3586	3L_4082402_4084798_-_circRNA_FBgn0004516	4	low
dmc_3588	3L_4097506_4098199_-_circRNA_FBgn0035497	4	low
dmc_3634	3L_4578759_4588124_+_circRNA_FBgn0260657	4	low
dmc_3678	3L_5162753_5162966_-_ciRNA_FBgn0052423	4	low
dmc_3756	3L_6114293_6119148_+_circRNA_FBgn0005658	4	low
dmc_3804	3L_7046585_7046678_+_circRNA_FBgn0260660	4	low
dmc_3818	3L_7182307_7183955_-_circRNA_FBgn0265296	4	low
dmc_3858	3L_7901614_7907338_-_circRNA_FBgn0003041	4	low
dmc_3889	3L_8260321_8263119_+_circRNA_FBgn0263219	4	low
dmc_3890	3L_8265893_8267073_+_circRNA_FBgn0263219	4	low
dmc_3900	3L_827181_827469_-_circRNA_FBgn0266694	4	low
dmc_3907	3L_8277430_8277949_+_circRNA_FBgn0263219	4	low
dmc_3920	3L_830748_830907_-_ciRNA_FBgn0035162	4	low
dmc_3983	3L_9107955_9108191_-_circRNA_FBgn0011206	4	low
dmc_3995	3L_9258824_9269535_+_circRNA_FBgn0264000	4	low
dmc_4016	3L_9499021_9499214_-_circRNA_FBgn0036007	4	low
dmc_4020	3L_9552901_9553536_+_circRNA_FBgn0261555	4	low
dmc_4048	3L_9727569_9727771_+_ciRNA_FBgn0036039	4	low
dmc_4052	3L_9736927_9738278_-_circRNA_FBgn0259163	4	low
dmc_4110	3R_10521071_10562032_-_circRNA_FBgn0001235	4	low
dmc_4130	3R_11012013_11012525_+_circRNA_FBgn0083950	4	low
dmc_4136	3R_11023467_11027328_+_circRNA_FBgn0083950	4	low
dmc_4202	3R_12674998_12675443_+_circRNA_FBgn0038074	4	low
dmc_4278	3R_14079345_14080463_+_circRNA_FBgn0038197	4	low
dmc_4280	3R_14080692_14081187_+_circRNA_FBgn0038197	4	low
dmc_4294	3R_14416433_14417033_-_circRNA_FBgn0086901	4	low
dmc_4298	3R_14427036_14433205_-_circRNA_FBgn0086901	4	low
dmc_4300	3R_14523153_14525473_-_circRNA_FBgn0038237	4	low
dmc_4317	3R_14671371_14672523_-_circRNA_FBgn0265140	4	low
dmc_4474	3R_17660646_17664824_+_circRNA_FBgn0038532	4	low
dmc_4487	3R_17821893_17836236_+_circRNA_FBgn0261649	4	low
dmc_4493	3R_17881177_17886541_-_circRNA_FBgn0053547	4	low
dmc_4522	3R_18226566_18226683_+_ciRNA_FBgn0262559	4	low
dmc_4527	3R_18317517_18317614_-_ciRNA_FBgn0051235	4	low
dmc_4552	3R_18969418_18970288_+_circRNA_FBgn0261262	4	low
dmc_4561	3R_19015790_19018483_+_circRNA_FBgn0026239	4	low
dmc_4596	3R_19554817_19560271_+_circRNA_FBgn0260003	4	low
dmc_4599	3R_19558413_19562826_+_circRNA_FBgn0260003	4	low
dmc_4601	3R_19590123_19591316_+_circRNA_FBgn0260003	4	low
dmc_4604	3R_1961119_1961515_+_circRNA_FBgn0267431	4	low
dmc_4607	3R_19687129_19688365_+_circRNA_FBgn0051216	4	low
dmc_4671	3R_20700094_20700885_-_circRNA_FBgn0024944	4	low
dmc_4684	3R_20800016_20802551_+_circRNA_FBgn0038826	4	low
dmc_4699	3R_20966039_20966370_+_ciRNA_FBgn0002921	4	low
dmc_4704	3R_20973347_20973481_+_ciRNA_FBgn0002921	4	low
dmc_4713	3R_21087875_21088687_-_circRNA_FBgn0038853	4	low
dmc_4722	3R_21178277_21179390_+_circRNA_FBgn0264357	4	low
dmc_4748	3R_21788873_21789760_-_circRNA_FBgn0013759	4	low
dmc_4761	3R_21818871_21819766_-_circRNA_FBgn0013759	4	low
dmc_4810	3R_22480774_22481126_+_circRNA_FBgn0038975	4	low
dmc_4840	3R_22948676_22953468_+_circRNA_FBgn0017590	4	low
dmc_4857	3R_23081348_23082165_-_circRNA_FBgn0039054	4	low
dmc_4862	3R_23169895_23170480_+_circRNA_FBgn0265042	4	low
dmc_4891	3R_23614376_23615206_-_circRNA_FBgn0051145	4	low
dmc_4988	3R_24677243_24687297_+_circRNA_FBgn0003429	4	low
dmc_5001	3R_24682307_24687297_+_circRNA_FBgn0003429	4	low
dmc_5030	3R_24694956_24696126_+_circRNA_FBgn0003429	4	low
dmc_5067	3R_25352116_25354315_-_circRNA_FBgn0004509	4	low
dmc_5072	3R_25595073_25595602_+_circRNA_FBgn0011666	4	low
dmc_5137	3R_26578720_26579281_+_circRNA_FBgn0263289	4	low
dmc_5142	3R_26597646_26598712_+_circRNA_FBgn0263289	4	low
dmc_5147	3R_26662991_26663696_-_circRNA_FBgn0250908	4	low
dmc_5150	3R_26846941_26849549_-_circRNA_FBgn0051072	4	low
dmc_5177	3R_27187686_27188464_-_circRNA_FBgn0004197	4	low
dmc_5184	3R_27292018_27292125_-_ciRNA_FBgn0040609	4	low
dmc_5255	3R_28602771_28603318_+_circRNA_FBgn0001215	4	low
dmc_5281	3R_28886255_28887051_-_circRNA_FBgn0053203	4	low
dmc_5285	3R_28924552_28924667_+_ciRNA_FBgn0039616	4	low
dmc_5289	3R_29041095_29042240_+_circRNA_FBgn0003093	4	low
dmc_5295	3R_29131825_29132099_+_ciRNA_FBgn0028671	4	low
dmc_5298	3R_29133860_29134598_+_circRNA_FBgn0028671	4	low
dmc_5306	3R_29178666_29181872_-_circRNA_FBgn0039647	4	low
dmc_5386	3R_30816874_30817309_+_circRNA_FBgn0027598	4	low
dmc_5411	3R_31160957_31166459_-_circRNA_FBgn0086704	4	low
dmc_5414	3R_31166175_31166459_-_circRNA_FBgn0086704	4	low
dmc_5415	3R_31171008_31171632_+_circRNA_FBgn0013973	4	low
dmc_5430	3R_31238215_31238352_-_ciRNA_FBgn0051005	4	low
dmc_5448	3R_31354461_31355783_+_circRNA_FBgn0085376	4	low
dmc_5469	3R_31778171_31778758_+_circRNA_FBgn0005632	4	low
dmc_5477	3R_31864596_31866436_-_circRNA_FBgn0011224	4	low
dmc_5511	3R_3849502_3850235_+_circRNA_FBgn0039955	4	low
dmc_5546	3R_4414532_4415886_-_circRNA_FBgn0052944	4	low
dmc_5604	3R_5165337_5167265_+_circRNA_FBgn0037295	4	low
dmc_5614	3R_5201644_5203434_-_circRNA_FBgn0259212	4	low
dmc_5648	3R_5574252_5575925_+_circRNA_FBgn0023023	4	low
dmc_5651	3R_5580114_5580305_-_circRNA_FBgn0037344	4	low
dmc_5669	3R_5649237_5649337_+_ciRNA_FBgn0262125	4	low
dmc_5687	3R_5878165_5878699_-_ciRNA_FBgn0083949	4	low
dmc_5748	3R_7178703_7179641_+_circRNA_FBgn0002306	4	low
dmc_5764	3R_7195615_7195895_+_circRNA_FBgn0086372	4	low
dmc_5766	3R_7195693_7196393_+_circRNA_FBgn0086372	4	low
dmc_5776	3R_7542896_7543019_+_ciRNA_FBgn0015570	4	low
dmc_5791	3R_7864260_7865430_-_circRNA_FBgn0037525	4	low
dmc_5797	3R_7871785_7872118_-_circRNA_FBgn0037525	4	low
dmc_5821	3R_8397453_8402875_-_circRNA_FBgn0266801	4	low
dmc_5974	4_185826_186840_-_circRNA_FBgn0039890	4	low
dmc_6098	4_85711_87166_+_circRNA_FBgn0085432	4	low
dmc_6107	4_881842_883641_-_circRNA_FBgn0025726	4	low
dmc_6139	4_996511_998693_+_circRNA_FBgn0019650	4	low
dmc_6178	X_10519347_10523561_-_circRNA_FBgn0085443	4	low
dmc_6183	X_10610326_10610683_-_circRNA_FBgn0263072	4	low
dmc_6193	X_10880747_10880871_-_ciRNA_FBgn0017561	4	low
dmc_6197	X_10938452_10938761_+_circRNA_FBgn0263705	4	low
dmc_6218	X_11376841_11383112_+_circRNA_FBgn0001624	4	low
dmc_6233	X_11397824_11400832_+_circRNA_FBgn0001624	4	low
dmc_6251	X_11696402_11699406_+_circRNA_FBgn0011754	4	low
dmc_6281	X_11962229_11964259_-_circRNA_FBgn0263111	4	low
dmc_6290	X_11971458_11972243_-_circRNA_FBgn0263111	4	low
dmc_6305	X_12276511_12295684_+_circRNA_FBgn0267001	4	low
dmc_6328	X_12637050_12637324_+_circRNA_FBgn0030412	4	low
dmc_6330	X_12637782_12637982_+_ciRNA_FBgn0030412	4	low
dmc_6343	X_12794094_12794584_-_circRNA_FBgn0259171	4	low
dmc_6363	X_13172312_13173181_-_circRNA_FBgn0085440	4	low
dmc_6400	X_13596375_13597404_-_circRNA_FBgn0004169	4	low
dmc_6408	X_13701096_13707714_-_circRNA_FBgn0030512	4	low
dmc_6415	X_13767786_13770142_+_circRNA_FBgn0003218	4	low
dmc_6424	X_13827339_13827719_-_circRNA_FBgn0030530	4	low
dmc_6435	X_1413417_1414685_+_circRNA_FBgn0259108	4	low
dmc_6450	X_14793125_14796122_-_circRNA_FBgn0003301	4	low
dmc_6467	X_14971098_14971798_+_circRNA_FBgn0000535	4	low
dmc_6490	X_15109696_15110670_+_circRNA_FBgn0030613	4	low
dmc_6504	X_15392369_15400814_-_circRNA_FBgn0263257	4	low
dmc_6605	X_16503989_16506439_-_circRNA_FBgn0264255	4	low
dmc_6618	X_16686309_16694371_-_circRNA_FBgn0259923	4	low
dmc_6622	X_16710077_16710153_+_ciRNA_FBgn0030778	4	low
dmc_6661	X_17603835_17603918_+_ciRNA_FBgn0026313	4	low
dmc_6704	X_18113257_18114646_-_circRNA_FBgn0004028	4	low
dmc_6708	X_18161058_18167833_+_circRNA_FBgn0030897	4	low
dmc_6713	X_18192330_18199148_+_circRNA_FBgn0083228	4	low
dmc_6762	X_19331400_19331487_-_ciRNA_FBgn0086778	4	low
dmc_6798	X_20026704_20028938_-_circRNA_FBgn0053517	4	low
dmc_6807	X_20310277_20315949_-_circRNA_FBgn0031100	4	low
dmc_6897	X_22985116_22985304_-_ciRNA_FBgn0016975	4	low
dmc_6926	X_2498021_2498631_-_circRNA_FBgn0261451	4	low
dmc_6969	X_3334144_3334648_+_circRNA_FBgn0000479	4	low
dmc_6996	X_3896841_3897647_-_circRNA_FBgn0260658	4	low
dmc_7030	X_4947606_4948197_+_circRNA_FBgn0004368	4	low
dmc_7057	X_5383062_5394188_+_circRNA_FBgn0029761	4	low
dmc_7086	X_574002_574174_+_ciRNA_FBgn0000108	4	low
dmc_7161	X_7084598_7085954_-_circRNA_FBgn0264270	4	low
dmc_7232	X_8251417_8251596_-_ciRNA_FBgn0017566	4	low
dmc_34	2L_10315957_10316164_+_ciRNA_FBgn0032217	3	low
dmc_37	2L_10408621_10408719_+_ciRNA_FBgn0025366	3	low
dmc_49	2L_10621419_10625343_+_circRNA_FBgn0051721	3	low
dmc_90	2L_11366343_11372722_+_circRNA_FBgn0000287	3	low
dmc_92	2L_1154436_1154551_-_ciRNA_FBgn0261458	3	low
dmc_96	2L_11798664_11799405_-_circRNA_FBgn0020309	3	low
dmc_101	2L_11803719_11803784_-_ciRNA_FBgn0020309	3	low
dmc_104	2L_11832724_11835651_-_circRNA_FBgn0264815	3	low
dmc_170	2L_13353241_13353311_-_ciRNA_FBgn0032506	3	low
dmc_228	2L_14912872_14913333_-_circRNA_FBgn0259213	3	low
dmc_293	2L_16472127_16473072_-_circRNA_FBgn0005677	3	low
dmc_303	2L_16697500_16698348_+_circRNA_FBgn0261278	3	low
dmc_314	2L_16789921_16790218_-_ciRNA_FBgn0000406	3	low
dmc_353	2L_17500316_17500491_-_ciRNA_FBgn0032646	3	low
dmc_356	2L_17657062_17659614_-_circRNA_FBgn0015609	3	low
dmc_375	2L_17810822_17815717_-_circRNA_FBgn0262018	3	low
dmc_379	2L_18051460_18063932_+_circRNA_FBgn0243486	3	low
dmc_401	2L_18383401_18384893_+_circRNA_FBgn0000636	3	low
dmc_423	2L_1855363_1855797_+_circRNA_FBgn0051665	3	low
dmc_433	2L_18831386_18831689_+_ciRNA_FBgn0015808	3	low
dmc_436	2L_18962884_18963469_-_circRNA_FBgn0015772	3	low
dmc_462	2L_19514930_19516033_-_circRNA_FBgn0032797	3	low
dmc_473	2L_19717209_19717295_+_ciRNA_FBgn0000464	3	low
dmc_494	2L_19928622_19929354_+_circRNA_FBgn0263873	3	low
dmc_500	2L_20054076_20055109_+_circRNA_FBgn0032840	3	low
dmc_514	2L_20339244_20345259_+_circRNA_FBgn0003475	3	low
dmc_517	2L_20339693_20339940_+_ciRNA_FBgn0003475	3	low
dmc_533	2L_20648188_20648479_+_circRNA_FBgn0259936	3	low
dmc_534	2L_20654757_20655522_-_circRNA_FBgn0261787	3	low
dmc_545	2L_20876911_20877677_-_circRNA_FBgn0032901	3	low
dmc_564	2L_21127849_21129082_+_circRNA_FBgn0040297	3	low
dmc_597	2L_21670534_21673272_-_circRNA_FBgn0032957	3	low
dmc_610	2L_21712768_21717672_+_circRNA_FBgn0051619	3	low
dmc_640	2L_229172_231034_-_circRNA_FBgn0266557	3	low
dmc_661	2L_2583337_2583533_-_ciRNA_FBgn0026479	3	low
dmc_669	2L_2785538_2787162_-_circRNA_FBgn0004242	3	low
dmc_683	2L_2866331_2867230_+_circRNA_FBgn0031474	3	low
dmc_685	2L_2870688_2871688_-_circRNA_FBgn0051694	3	low
dmc_686	2L_2875264_2875364_+_ciRNA_FBgn0031478	3	low
dmc_693	2L_2995411_2997059_+_circRNA_FBgn0025681	3	low
dmc_710	2L_3189978_3190798_-_circRNA_FBgn0085422	3	low
dmc_753	2L_3779692_3780579_+_circRNA_FBgn0004893	3	low
dmc_756	2L_38534_39857_-_circRNA_FBgn0051973	3	low
dmc_768	2L_413395_413654_-_circRNA_FBgn0264855	3	low
dmc_828	2L_4974157_4974253_+_ciRNA_FBgn0031660	3	low
dmc_833	2L_4990307_4991262_+_circRNA_FBgn0083962	3	low
dmc_869	2L_5608790_5613586_-_circRNA_FBgn0031725	3	low
dmc_906	2L_6201261_6203618_+_circRNA_FBgn0085409	3	low
dmc_912	2L_6207675_6207835_+_ciRNA_FBgn0085409	3	low
dmc_925	2L_6303094_6303850_+_circRNA_FBgn0053531	3	low
dmc_929	2L_6342157_6343069_+_circRNA_FBgn0015623	3	low
dmc_983	2L_705870_707867_-_circRNA_FBgn0000497	3	low
dmc_993	2L_7234526_7237790_-_circRNA_FBgn0259111	3	low
dmc_996	2L_7369961_7370391_+_circRNA_FBgn0031903	3	low
dmc_1000	2L_7381755_7382175_+_circRNA_FBgn0002938	3	low
dmc_1005	2L_7480444_7480560_-_ciRNA_FBgn0260486	3	low
dmc_1035	2L_7711512_7711614_+_ciRNA_FBgn0012018	3	low
dmc_1052	2L_8032059_8036576_+_circRNA_FBgn0044323	3	low
dmc_1064	2L_8184850_8185033_+_ciRNA_FBgn0264953	3	low
dmc_1110	2L_8734466_8735200_-_circRNA_FBgn0003209	3	low
dmc_1116	2L_9059470_9060926_-_circRNA_FBgn0051708	3	low
dmc_1119	2L_9135117_9135384_+_circRNA_FBgn0052982	3	low
dmc_1127	2L_9191614_9191813_+_circRNA_FBgn0041092	3	low
dmc_1139	2L_950491_953510_+_circRNA_FBgn0028481	3	low
dmc_1148	2L_9722760_9733532_-_circRNA_FBgn0028704	3	low
dmc_1194	2R_10153807_10154259_-_circRNA_FBgn0033494	3	low
dmc_1196	2R_10287073_10293933_+_circRNA_FBgn0033504	3	low
dmc_1223	2R_10461095_10461225_+_circRNA_FBgn0001122	3	low
dmc_1225	2R_10471439_10472215_-_circRNA_FBgn0261862	3	low
dmc_1232	2R_10614126_10614525_+_ciRNA_FBgn0263102	3	low
dmc_1249	2R_10989627_10991124_-_circRNA_FBgn0040765	3	low
dmc_1254	2R_11228115_11228676_-_circRNA_FBgn0050021	3	low
dmc_1269	2R_11591684_11592175_-_circRNA_FBgn0033636	3	low
dmc_1276	2R_11770536_11793351_+_circRNA_FBgn0033652	3	low
dmc_1288	2R_12225703_12226344_-_circRNA_FBgn0033702	3	low
dmc_1330	2R_13000143_13000384_+_circRNA_FBgn0265623	3	low
dmc_1333	2R_13067353_13068236_-_circRNA_FBgn0033791	3	low
dmc_1356	2R_13444427_13445590_-_circRNA_FBgn0013765	3	low
dmc_1382	2R_13813799_13814786_+_circRNA_FBgn0261041	3	low
dmc_1394	2R_13869859_13871338_-_circRNA_FBgn0013733	3	low
dmc_1413	2R_14069592_14069714_-_ciRNA_FBgn0040752	3	low
dmc_1429	2R_14507349_14507525_+_ciRNA_FBgn0261823	3	low
dmc_1444	2R_14679942_14684607_-_circRNA_FBgn0020269	3	low
dmc_1484	2R_15270297_15272608_-_circRNA_FBgn0265194	3	low
dmc_1497	2R_15282405_15283013_-_circRNA_FBgn0265194	3	low
dmc_1498	2R_15282640_15283013_-_circRNA_FBgn0265194	3	low
dmc_1508	2R_15421526_15453008_+_circRNA_FBgn0263980	3	low
dmc_1551	2R_15777177_15778546_-_circRNA_FBgn0265991	3	low
dmc_1601	2R_16423013_16424651_+_circRNA_FBgn0264273	3	low
dmc_1606	2R_16428423_16428822_+_circRNA_FBgn0264273	3	low
dmc_1607	2R_16429462_16429540_+_ciRNA_FBgn0264273	3	low
dmc_1630	2R_16756471_16756555_-_ciRNA_FBgn0267002	3	low
dmc_1642	2R_16941573_16942411_+_circRNA_FBgn0003091	3	low
dmc_1650	2R_17035345_17036407_+_circRNA_FBgn0023172	3	low
dmc_1688	2R_17527213_17528105_-_circRNA_FBgn0263197	3	low
dmc_1694	2R_17528621_17528852_-_circRNA_FBgn0263197	3	low
dmc_1705	2R_17649063_17649824_-_circRNA_FBgn0050106	3	low
dmc_1754	2R_18289534_18289850_-_circRNA_FBgn0010575	3	low
dmc_1776	2R_18537069_18537199_+_ciRNA_FBgn0003067	3	low
dmc_1783	2R_18631663_18631749_-_ciRNA_FBgn0034368	3	low
dmc_1801	2R_18825496_18826218_-_circRNA_FBgn0034396	3	low
dmc_1805	2R_18989775_18994059_+_circRNA_FBgn0265356	3	low
dmc_1819	2R_19094173_19096356_+_ciRNA_FBgn0004168	3	low
dmc_1866	2R_19410589_19411073_-_circRNA_FBgn0263391	3	low
dmc_1869	2R_19459794_19460616_+_circRNA_FBgn0260934	3	low
dmc_1879	2R_19473439_19473967_+_circRNA_FBgn0260934	3	low
dmc_1884	2R_19477633_19478865_+_circRNA_FBgn0260934	3	low
dmc_1901	2R_20462003_20463973_+_circRNA_FBgn0086604	3	low
dmc_1941	2R_20886280_20886727_-_circRNA_FBgn0015524	3	low
dmc_1972	2R_21313979_21314394_+_ciRNA_FBgn0034618	3	low
dmc_1990	2R_21719761_21719854_-_ciRNA_FBgn0050404	3	low
dmc_2017	2R_22338800_22346709_-_circRNA_FBgn0034720	3	low
dmc_2024	2R_22407043_22407325_+_circRNA_FBgn0034725	3	low
dmc_2032	2R_22555217_22556794_-_circRNA_FBgn0003175	3	low
dmc_2037	2R_22627799_22628557_+_circRNA_FBgn0053143	3	low
dmc_2041	2R_22699114_22699195_-_ciRNA_FBgn0005631	3	low
dmc_2042	2R_22699115_22699195_-_ciRNA_FBgn0005631	3	low
dmc_2053	2R_22823019_22824744_+_circRNA_FBgn0259179	3	low
dmc_2062	2R_22914348_22914478_+_ciRNA_FBgn0034797	3	low
dmc_2063	2R_22927249_22927629_+_circRNA_FBgn0261564	3	low
dmc_2087	2R_23486574_23487247_+_circRNA_FBgn0264339	3	low
dmc_2106	2R_23722209_23729234_+_circRNA_FBgn0034897	3	low
dmc_2138	2R_24047925_24048450_-_circRNA_FBgn0028552	3	low
dmc_2147	2R_24400199_24401444_-_circRNA_FBgn0035001	3	low
dmc_2160	2R_24483039_24483450_+_circRNA_FBgn0035010	3	low
dmc_2181	2R_24714470_24715199_-_circRNA_FBgn0053988	3	low
dmc_2200	2R_24912826_24915462_+_circRNA_FBgn0085434	3	low
dmc_2219	2R_25077173_25078006_-_circRNA_FBgn0004919	3	low
dmc_2223	2R_2520578_2522730_-_circRNA_FBgn0058263	3	low
dmc_2226	2R_2522392_2522730_-_circRNA_FBgn0058263	3	low
dmc_2274	2R_5201445_5204278_-_circRNA_FBgn0053554	3	low
dmc_2311	2R_5716648_5717763_-_circRNA_FBgn0000099	3	low
dmc_2316	2R_5765487_5766796_+_circRNA_FBgn0266580	3	low
dmc_2333	2R_6010378_6010768_+_circRNA_FBgn0264959	3	low
dmc_2334	2R_6010768_6010907_+_ciRNA_FBgn0264959	3	low
dmc_2358	2R_6725254_6726388_-_circRNA_FBgn0010482	3	low
dmc_2372	2R_6773639_6792621_-_circRNA_FBgn0085421	3	low
dmc_2392	2R_6933123_6933441_-_circRNA_FBgn0053558	3	low
dmc_2393	2R_6933123_6934180_-_circRNA_FBgn0053558	3	low
dmc_2404	2R_7118416_7118975_+_circRNA_FBgn0263934	3	low
dmc_2405	2R_7118416_7120652_+_circRNA_FBgn0263934	3	low
dmc_2425	2R_7361717_7365179_-_circRNA_FBgn0033159	3	low
dmc_2493	2R_7854159_7854720_-_circRNA_FBgn0085390	3	low
dmc_2500	2R_7947604_7954311_-_circRNA_FBgn0033236	3	low
dmc_2503	2R_7984880_7985451_-_circRNA_FBgn0033246	3	low
dmc_2534	2R_8486157_8486988_-_circRNA_FBgn0050361	3	low
dmc_2535	2R_8486157_8489359_-_circRNA_FBgn0050361	3	low
dmc_2551	2R_8812758_8821932_+_circRNA_FBgn0024189	3	low
dmc_2604	2R_9229093_9232732_-_circRNA_FBgn0010114	3	low
dmc_2646	2R_9581265_9581417_+_circRNA_FBgn0033426	3	low
dmc_2649	2R_9643204_9643476_-_circRNA_FBgn0033438	3	low
dmc_2703	3L_10154761_10156564_-_circRNA_FBgn0052057	3	low
dmc_2726	3L_10580308_10588731_+_circRNA_FBgn0052062	3	low
dmc_2738	3L_10885809_10885901_-_ciRNA_FBgn0027615	3	low
dmc_2756	3L_11160932_11161458_+_ciRNA_FBgn0052082	3	low
dmc_2790	3L_12215617_12221282_-_circRNA_FBgn0260941	3	low
dmc_2798	3L_12412010_12414086_-_circRNA_FBgn0052103	3	low
dmc_2824	3L_13035031_13035219_+_circRNA_FBgn0083978	3	low
dmc_2833	3L_1314320_1314438_+_ciRNA_FBgn0035207	3	low
dmc_2840	3L_13419086_13420125_-_circRNA_FBgn0052121	3	low
dmc_2856	3L_13841389_13841530_-_circRNA_FBgn0036380	3	low
dmc_2857	3L_13873921_13883335_-_circRNA_FBgn0264006	3	low
dmc_2871	3L_13983103_13983823_-_circRNA_FBgn0036391	3	low
dmc_2872	3L_13983103_13986168_-_circRNA_FBgn0036391	3	low
dmc_2897	3L_14542354_14542939_-_circRNA_FBgn0036428	3	low
dmc_2919	3L_14880593_14880838_+_circRNA_FBgn0036454	3	low
dmc_2933	3L_1526333_1528076_-_circRNA_FBgn0035227	3	low
dmc_2954	3L_15858100_15863236_-_circRNA_FBgn0264908	3	low
dmc_2958	3L_15864601_15868647_-_circRNA_FBgn0264908	3	low
dmc_2959	3L_15867265_15870807_-_circRNA_FBgn0264908	3	low
dmc_2981	3L_16076981_16077809_+_circRNA_FBgn0005536	3	low
dmc_3005	3L_16505060_16506486_-_circRNA_FBgn0263131	3	low
dmc_3019	3L_1661108_1664021_-_circRNA_FBgn0035253	3	low
dmc_3026	3L_16651132_16651535_-_circRNA_FBgn0260960	3	low
dmc_3041	3L_16845567_16845889_+_circRNA_FBgn0036668	3	low
dmc_3046	3L_16902191_16902288_+_ciRNA_FBgn0261565	3	low
dmc_3069	3L_17164912_17179375_-_circRNA_FBgn0260943	3	low
dmc_3075	3L_17409224_17409872_-_circRNA_FBgn0027660	3	low
dmc_3076	3L_17436377_17436491_+_ciRNA_FBgn0052176	3	low
dmc_3089	3L_17540690_17541966_+_circRNA_FBgn0259174	3	low
dmc_3122	3L_1821213_1822098_+_circRNA_FBgn0027790	3	low
dmc_3132	3L_18662623_18663754_+_circRNA_FBgn0036801	3	low
dmc_3137	3L_18754313_18755873_-_circRNA_FBgn0001078	3	low
dmc_3203	3L_19970859_19972022_+_circRNA_FBgn0004852	3	low
dmc_3210	3L_20074106_20076131_-_circRNA_FBgn0036934	3	low
dmc_3216	3L_20236433_20237910_-_circRNA_FBgn0036958	3	low
dmc_3234	3L_20445947_20446922_+_circRNA_FBgn0036993	3	low
dmc_3259	3L_20852578_20856562_-_circRNA_FBgn0052432	3	low
dmc_3270	3L_20927708_20935515_-_circRNA_FBgn0011591	3	low
dmc_3286	3L_21188786_21189972_-_circRNA_FBgn0259239	3	low
dmc_3303	3L_21537138_21537217_+_ciRNA_FBgn0015283	3	low
dmc_3326	3L_22221699_22222673_+_circRNA_FBgn0037153	3	low
dmc_3350	3L_22732016_22732742_+_circRNA_FBgn0037185	3	low
dmc_3379	3L_23262707_23264364_+_circRNA_FBgn0266347	3	low
dmc_3392	3L_23618473_23634382_+_circRNA_FBgn0250816	3	low
dmc_3431	3L_2509363_2510557_-_circRNA_FBgn0010905	3	low
dmc_3437	3L_2524598_2525718_-_circRNA_FBgn0010905	3	low
dmc_3470	3L_25961359_25969627_-_circRNA_FBgn0058178	3	low
dmc_3487	3L_268562_268960_+_circRNA_FBgn0027111	3	low
dmc_3494	3L_2728419_2729469_-_circRNA_FBgn0052296	3	low
dmc_3527	3L_3221466_3221981_-_circRNA_FBgn0035422	3	low
dmc_3538	3L_3578288_3593546_+_circRNA_FBgn0005640	3	low
dmc_3574	3L_3904285_3904481_+_ciRNA_FBgn0035471	3	low
dmc_3595	3L_4131120_4133822_-_circRNA_FBgn0264693	3	low
dmc_3598	3L_4195387_4195514_+_ciRNA_FBgn0263110	3	low
dmc_3599	3L_4195715_4195819_+_ciRNA_FBgn0263110	3	low
dmc_3613	3L_4326983_4336319_-_circRNA_FBgn0035533	3	low
dmc_3615	3L_4336268_4338182_-_circRNA_FBgn0035533	3	low
dmc_3618	3L_443219_445911_-_circRNA_FBgn0001316	3	low
dmc_3633	3L_4578759_4580159_+_circRNA_FBgn0260657	3	low
dmc_3680	3L_5163344_5167059_-_circRNA_FBgn0052423	3	low
dmc_3683	3L_5166967_5170440_-_circRNA_FBgn0052423	3	low
dmc_3689	3L_5505531_5507549_-_circRNA_FBgn0085371	3	low
dmc_3693	3L_5562901_5563084_-_ciRNA_FBgn0029118	3	low
dmc_3734	3L_5737983_5740207_+_circRNA_FBgn0085447	3	low
dmc_3750	3L_5937398_5938006_-_circRNA_FBgn0053993	3	low
dmc_3769	3L_6523029_6524096_+_circRNA_FBgn0020251	3	low
dmc_3801	3L_7046333_7048964_+_circRNA_FBgn0260660	3	low
dmc_3810	3L_7163751_7168289_-_circRNA_FBgn0265296	3	low
dmc_3822	3L_7272513_7273608_-_circRNA_FBgn0035756	3	low
dmc_3826	3L_7284604_7285217_-_circRNA_FBgn0035756	3	low
dmc_3831	3L_7356066_7356459_-_circRNA_FBgn0035769	3	low
dmc_3833	3L_7445166_7445779_+_circRNA_FBgn0259935	3	low
dmc_3863	3L_7932037_7933234_-_circRNA_FBgn0024187	3	low
dmc_3868	3L_8070951_8072493_+_circRNA_FBgn0262579	3	low
dmc_3882	3L_8187478_8188580_+_circRNA_FBgn0035850	3	low
dmc_3899	3L_8270455_8271611_+_circRNA_FBgn0263219	3	low
dmc_3916	3L_8287608_8288220_-_circRNA_FBgn0027569	3	low
dmc_3918	3L_830376_830621_-_ciRNA_FBgn0035162	3	low
dmc_3922	3L_832041_832975_-_circRNA_FBgn0035162	3	low
dmc_3924	3L_8379144_8379985_+_circRNA_FBgn0001253	3	low
dmc_3938	3L_8523246_8523400_-_ciRNA_FBgn0035906	3	low
dmc_3950	3L_8585970_8588818_+_circRNA_FBgn0262508	3	low
dmc_3956	3L_8626960_8627730_+_circRNA_FBgn0035917	3	low
dmc_4003	3L_9368567_9369314_+_circRNA_FBgn0035981	3	low
dmc_4023	3L_9581390_9581713_+_circRNA_FBgn0261555	3	low
dmc_4033	3L_9653484_9653793_+_circRNA_FBgn0053696	3	low
dmc_4058	3L_9747134_9750299_-_circRNA_FBgn0259163	3	low
dmc_4082	3R_10003280_10003373_-_ciRNA_FBgn0053208	3	low
dmc_4095	3R_10193859_10196912_+_circRNA_FBgn0004575	3	low
dmc_4104	3R_10321464_10321582_-_circRNA_FBgn0266717	3	low
dmc_4147	3R_11221932_11222148_+_ciRNA_FBgn0020910	3	low
dmc_4174	3R_11798728_11802335_-_circRNA_FBgn0051116	3	low
dmc_4189	3R_12150372_12150947_-_circRNA_FBgn0037993	3	low
dmc_4216	3R_13019341_13025044_+_circRNA_FBgn0020496	3	low
dmc_4234	3R_13377532_13379110_-_circRNA_FBgn0038143	3	low
dmc_4247	3R_13431668_13433454_-_circRNA_FBgn0004049	3	low
dmc_4313	3R_14625815_14625998_+_ciRNA_FBgn0013981	3	low
dmc_4333	3R_15071451_15072259_-_circRNA_FBgn0038282	3	low
dmc_4368	3R_15856989_15857329_-_ciRNA_FBgn0038376	3	low
dmc_4372	3R_15951601_15955205_+_circRNA_FBgn0013334	3	low
dmc_4375	3R_15954582_15955205_+_circRNA_FBgn0013334	3	low
dmc_4388	3R_16090417_16091090_-_circRNA_FBgn0026059	3	low
dmc_4400	3R_16295668_16295820_+_circRNA_FBgn0250823	3	low
dmc_4410	3R_16347055_16347528_-_circRNA_FBgn0038419	3	low
dmc_4429	3R_16569034_16569682_+_circRNA_FBgn0259244	3	low
dmc_4544	3R_18768659_18769113_-_circRNA_FBgn0038652	3	low
dmc_4618	3R_19763597_19766647_+_circRNA_FBgn0024963	3	low
dmc_4619	3R_19764248_19766647_+_circRNA_FBgn0024963	3	low
dmc_4661	3R_20536567_20537193_-_ciRNA_FBgn0016917	3	low
dmc_4676	3R_20793715_20798409_+_circRNA_FBgn0038826	3	low
dmc_4709	3R_21064142_21064294_-_ciRNA_FBgn0025865	3	low
dmc_4718	3R_21111466_21111612_+_ciRNA_FBgn0015790	3	low
dmc_4730	3R_21297097_21297780_+_ciRNA_FBgn0001234	3	low
dmc_4758	3R_21817100_21819123_-_circRNA_FBgn0013759	3	low
dmc_4769	3R_22027824_22027999_+_ciRNA_FBgn0019957	3	low
dmc_4776	3R_22149366_22160093_+_circRNA_FBgn0051163	3	low
dmc_4778	3R_22173931_22174727_+_circRNA_FBgn0051163	3	low
dmc_4787	3R_22284877_22285701_+_circRNA_FBgn0051163	3	low
dmc_4789	3R_22289479_22290296_+_circRNA_FBgn0051163	3	low
dmc_4791	3R_22291161_22291354_+_circRNA_FBgn0051163	3	low
dmc_4825	3R_22602844_22605570_+_circRNA_FBgn0051158	3	low
dmc_4852	3R_23002841_23008321_-_circRNA_FBgn0085404	3	low
dmc_4875	3R_23268062_23268294_-_circRNA_FBgn0004882	3	low
dmc_4887	3R_23611892_23615206_-_circRNA_FBgn0051145	3	low
dmc_4899	3R_23622370_23635321_-_circRNA_FBgn0051145	3	low
dmc_4968	3R_24487130_24487603_+_circRNA_FBgn0000039	3	low
dmc_4980	3R_24649573_24649643_-_ciRNA_FBgn0039214	3	low
dmc_4990	3R_24677243_24689427_+_circRNA_FBgn0003429	3	low
dmc_4993	3R_24677243_24693884_+_circRNA_FBgn0003429	3	low
dmc_5033	3R_24694956_24700729_+_circRNA_FBgn0003429	3	low
dmc_5064	3R_25201559_25204842_-_circRNA_FBgn0022800	3	low
dmc_5094	3R_25749026_25752191_-_circRNA_FBgn0066101	3	low
dmc_5149	3R_26702473_26702872_-_circRNA_FBgn0023179	3	low
dmc_5169	3R_27067121_27067495_-_circRNA_FBgn0003495	3	low
dmc_5188	3R_27382307_27384469_-_circRNA_FBgn0016061	3	low
dmc_5202	3R_27397788_27399286_-_circRNA_FBgn0016061	3	low
dmc_5256	3R_28602771_28603698_+_circRNA_FBgn0001215	3	low
dmc_5303	3R_29176554_29178819_-_circRNA_FBgn0039647	3	low
dmc_5305	3R_29177599_29178819_-_circRNA_FBgn0039647	3	low
dmc_5333	3R_29809006_29809269_+_ciRNA_FBgn0000247	3	low
dmc_5369	3R_30387591_30387774_-_ciRNA_FBgn0015222	3	low
dmc_5423	3R_31217239_31217739_-_ciRNA_FBgn0039830	3	low
dmc_5453	3R_31390359_31390558_+_ciRNA_FBgn0039844	3	low
dmc_5455	3R_31433458_31433888_+_circRNA_FBgn0261988	3	low
dmc_5461	3R_31572278_31572446_+_ciRNA_FBgn0028968	3	low
dmc_5468	3R_31739864_31740283_+_ciRNA_FBgn0000557	3	low
dmc_5520	3R_4201842_4202797_+_circRNA_FBgn0037215	3	low
dmc_5526	3R_4282673_4295286_+_circRNA_FBgn0041605	3	low
dmc_5537	3R_4324587_4325489_+_circRNA_FBgn0037234	3	low
dmc_5539	3R_4337366_4337547_-_ciRNA_FBgn0037236	3	low
dmc_5551	3R_4446424_4447954_-_circRNA_FBgn0051522	3	low
dmc_5555	3R_4534148_4538689_-_circRNA_FBgn0085386	3	low
dmc_5559	3R_4626972_4627457_+_circRNA_FBgn0087012	3	low
dmc_5579	3R_4699716_4700327_+_circRNA_FBgn0263346	3	low
dmc_5652	3R_5591928_5592780_+_circRNA_FBgn0015324	3	low
dmc_5661	3R_5609631_5610623_-_circRNA_FBgn0017550	3	low
dmc_5699	3R_5903715_5939938_-_circRNA_FBgn0083949	3	low
dmc_5720	3R_6478762_6484773_+_circRNA_FBgn0037448	3	low
dmc_5724	3R_6532635_6542641_-_circRNA_FBgn0053202	3	low
dmc_5728	3R_6542570_6545973_-_circRNA_FBgn0053202	3	low
dmc_5730	3R_6545674_6545973_-_circRNA_FBgn0053202	3	low
dmc_5733	3R_6650498_6650720_+_circRNA_FBgn0010355	3	low
dmc_5747	3R_7174110_7175396_+_circRNA_FBgn0002306	3	low
dmc_5759	3R_7192491_7192970_+_circRNA_FBgn0086372	3	low
dmc_5760	3R_7192491_7193012_+_circRNA_FBgn0086372	3	low
dmc_5761	3R_7192539_7192970_+_circRNA_FBgn0086372	3	low
dmc_5768	3R_7291863_7294451_-_circRNA_FBgn0267337	3	low
dmc_5804	3R_8022526_8022617_-_ciRNA_FBgn0037541	3	low
dmc_5820	3R_8393330_8402875_-_circRNA_FBgn0266801	3	low
dmc_5828	3R_8619785_8622857_+_circRNA_FBgn0261929	3	low
dmc_5831	3R_8723950_8724109_+_ciRNA_FBgn0037617	3	low
dmc_5879	3R_9440680_9441665_+_circRNA_FBgn0261552	3	low
dmc_5930	4_1120658_1121622_-_circRNA_FBgn0039928	3	low
dmc_5958	4_1247101_1265409_+_circRNA_FBgn0053653	3	low
dmc_5999	4_371090_371357_+_circRNA_FBgn0039904	3	low
dmc_6012	4_473146_474768_-_circRNA_FBgn0039908	3	low
dmc_6014	4_474452_475104_-_circRNA_FBgn0039908	3	low
dmc_6031	4_560094_560820_+_circRNA_FBgn0022361	3	low
dmc_6048	4_652645_654048_-_circRNA_FBgn0051992	3	low
dmc_6063	4_713857_714512_+_circRNA_FBgn0005558	3	low
dmc_6072	4_72320_94615_+_circRNA_FBgn0085432	3	low
dmc_6082	4_735904_737909_+_circRNA_FBgn0005666	3	low
dmc_6099	4_865347_866294_-_circRNA_FBgn0039936	3	low
dmc_6112	4_898392_903471_-_circRNA_FBgn0025726	3	low
dmc_6119	4_925574_925686_-_circRNA_FBgn0023213	3	low
dmc_6132	4_97821_99475_+_circRNA_FBgn0085432	3	low
dmc_6145	X_10060447_10061348_-_circRNA_FBgn0030174	3	low
dmc_6181	X_10575389_10576156_-_circRNA_FBgn0085443	3	low
dmc_6182	X_10608402_10608566_-_circRNA_FBgn0263072	3	low
dmc_6188	X_1076323_1076432_-_ciRNA_FBgn0040397	3	low
dmc_6203	X_11144319_11144482_+_circRNA_FBgn0030272	3	low
dmc_6222	X_11382935_11387933_+_circRNA_FBgn0001624	3	low
dmc_6223	X_11387771_11396103_+_circRNA_FBgn0001624	3	low
dmc_6238	X_11435382_11436396_-_circRNA_FBgn0262740	3	low
dmc_6277	X_11962019_11962615_-_circRNA_FBgn0263111	3	low
dmc_6284	X_11964057_11964769_-_circRNA_FBgn0263111	3	low
dmc_6311	X_12295189_12295684_+_circRNA_FBgn0267001	3	low
dmc_6338	X_12766968_12767354_+_circRNA_FBgn0030421	3	low
dmc_6406	X_13654783_13656034_+_circRNA_FBgn0030505	3	low
dmc_6426	X_1385903_1386362_+_circRNA_FBgn0052813	3	low
dmc_6466	X_14955549_14955803_+_ciRNA_FBgn0000535	3	low
dmc_6468	X_14986272_14990432_+_circRNA_FBgn0000535	3	low
dmc_6478	X_14997933_15000828_+_circRNA_FBgn0000535	3	low
dmc_6516	X_15613217_15614906_-_circRNA_FBgn0003463	3	low
dmc_6545	X_15949519_15949819_-_circRNA_FBgn0259110	3	low
dmc_6546	X_15949519_15950385_-_circRNA_FBgn0259110	3	low
dmc_6549	X_15962472_15962535_-_ciRNA_FBgn0259110	3	low
dmc_6578	X_16466494_16474641_-_circRNA_FBgn0264255	3	low
dmc_6611	X_16513714_16522153_-_circRNA_FBgn0264255	3	low
dmc_6633	X_1683096_1684557_-_circRNA_FBgn0023531	3	low
dmc_6659	X_17532850_17534656_-_circRNA_FBgn0263706	3	low
dmc_6660	X_17574565_17574819_-_ciRNA_FBgn0028343	3	low
dmc_6682	X_17850102_17850212_-_ciRNA_FBgn0030873	3	low
dmc_6683	X_17868981_17870657_-_circRNA_FBgn0259168	3	low
dmc_6687	X_17930469_17930585_-_ciRNA_FBgn0003380	3	low
dmc_6692	X_17942781_17945348_-_circRNA_FBgn0003380	3	low
dmc_6695	X_17950610_17951610_-_circRNA_FBgn0003380	3	low
dmc_6710	X_18186249_18186343_+_ciRNA_FBgn0083228	3	low
dmc_6711	X_18186249_18186374_+_ciRNA_FBgn0083228	3	low
dmc_6735	X_18628473_18629251_-_circRNA_FBgn0030941	3	low
dmc_6752	X_18987175_19004642_+_circRNA_FBgn0264090	3	low
dmc_6781	X_19575357_19577594_-_circRNA_FBgn0031030	3	low
dmc_6828	X_21075364_21076182_+_circRNA_FBgn0031150	3	low
dmc_6846	X_21370874_21370963_+_ciRNA_FBgn0024182	3	low
dmc_6867	X_2231847_2231969_+_ciRNA_FBgn0003048	3	low
dmc_6889	X_22588464_22590882_-_circRNA_FBgn0052499	3	low
dmc_6891	X_22605245_22610929_-_circRNA_FBgn0052499	3	low
dmc_6939	X_2671120_2671822_+_circRNA_FBgn0003371	3	low
dmc_6945	X_273182_273392_-_circRNA_FBgn0005427	3	low
dmc_6966	X_3321040_3332546_+_circRNA_FBgn0000479	3	low
dmc_6986	X_3721375_3721647_+_circRNA_FBgn0086899	3	low
dmc_6988	X_3783676_3784441_+_circRNA_FBgn0086899	3	low
dmc_6997	X_3901107_3902052_-_circRNA_FBgn0260658	3	low
dmc_7024	X_4894617_4895838_+_circRNA_FBgn0260971	3	low
dmc_7049	X_5301320_5302271_+_circRNA_FBgn0261803	3	low
dmc_7062	X_5396183_5398762_+_circRNA_FBgn0029761	3	low
dmc_7075	X_5633105_5633465_-_circRNA_FBgn0259994	3	low
dmc_7080	X_5641892_5643449_-_circRNA_FBgn0259994	3	low
dmc_7081	X_5648245_5648419_-_ciRNA_FBgn0259994	3	low
dmc_7102	X_6118117_6126857_-_circRNA_FBgn0264386	3	low
dmc_7124	X_6576789_6585950_+_circRNA_FBgn0085446	3	low
dmc_7127	X_6585692_6587104_+_circRNA_FBgn0085446	3	low
dmc_7165	X_7090133_7090504_-_circRNA_FBgn0264270	3	low
dmc_7168	X_722258_731186_+_circRNA_FBgn0021764	3	low
dmc_7198	X_7939687_7941414_+_circRNA_FBgn0260970	3	low
dmc_7244	X_8561761_8561872_+_ciRNA_FBgn0030049	3	low
dmc_7251	X_8650239_8650374_-_ciRNA_FBgn0004102	3	low
dmc_7275	X_9154262_9154379_-_ciRNA_FBgn0004828	3	low
dmc_7280	X_9221209_9221509_-_circRNA_FBgn0086367	3	low
dmc_7283	X_9288331_9295639_+_circRNA_FBgn0002576	3	low
dmc_1	2L_10010557_10010695_+_ciRNA_FBgn0011584	2	low
dmc_20	2L_10136645_10137559_-_circRNA_FBgn0265002	2	low
dmc_62	2L_10822967_10823852_-_circRNA_FBgn0011676	2	low
dmc_65	2L_108587_110877_+_circRNA_FBgn0005278	2	low
dmc_83	2L_11162983_11163937_-_circRNA_FBgn0259822	2	low
dmc_93	2L_1154438_1154551_-_ciRNA_FBgn0261458	2	low
dmc_113	2L_12054302_12055359_-_circRNA_FBgn0028425	2	low
dmc_117	2L_12160689_12163610_+_circRNA_FBgn0051760	2	low
dmc_135	2L_12407184_12407734_-_circRNA_FBgn0043841	2	low
dmc_149	2L_1285303_1285637_+_circRNA_FBgn0041097	2	low
dmc_152	2L_12997461_12997923_-_circRNA_FBgn0032465	2	low
dmc_161	2L_13208109_13208777_+_circRNA_FBgn0032482	2	low
dmc_187	2L_13636213_13636334_+_ciRNA_FBgn0259984	2	low
dmc_190	2L_13687520_13690531_-_circRNA_FBgn0051814	2	low
dmc_194	2L_1387106_1387353_-_circRNA_FBgn0002543	2	low
dmc_203	2L_1394354_1394473_-_ciRNA_FBgn0002543	2	low
dmc_206	2L_13987820_13989854_-_circRNA_FBgn0003255	2	low
dmc_211	2L_14080539_14081746_+_circRNA_FBgn0028875	2	low
dmc_214	2L_14195732_14196247_-_circRNA_FBgn0016930	2	low
[truncated: 2,399 more rows]

## Sheet: 5) M_body
ID of reliable circular RNAs	Location, type and cognate gene of circular RNAs	fusion junction reads in R+	Group
dmc_6007	4_449923_450509_+_circRNA_FBgn0016126	871	high
dmc_3498	3L_27331993_27332346_+_circRNA_FBgn0024804	594	high
dmc_6538	X_15936798_15937031_-_circRNA_FBgn0045073	433	high
dmc_2291	2R_5423749_5424239_+_circRNA_FBgn0259247	372	high
dmc_3932	3L_8469409_8469691_+_circRNA_FBgn0010825	350	high
dmc_2238	2R_3938551_3938885_-_circRNA_FBgn0262124	311	high
dmc_3495	3L_27292881_27293271_+_circRNA_FBgn0024804	291	high
dmc_3931	3L_8469409_8469682_+_circRNA_FBgn0010825	279	high
dmc_1663	2R_17275409_17276063_+_circRNA_FBgn0265487	262	high
dmc_2821	3L_12851308_12852277_+_circRNA_FBgn0036318	258	high
dmc_284	2L_16322959_16323517_-_circRNA_FBgn0000250	245	high
dmc_986	2L_7209348_7209653_-_circRNA_FBgn0031897	198	high
dmc_4277	3R_14066540_14067152_+_circRNA_FBgn0038197	196	high
dmc_2185	2R_24771724_24772795_-_circRNA_FBgn0035060	171	high
dmc_5123	3R_26554356_26555651_+_circRNA_FBgn0263289	162	high
dmc_4342	3R_15284612_15285354_+_circRNA_FBgn0003721	159	high
dmc_336	2L_1741659_1742260_+_circRNA_FBgn0264494	150	high
dmc_549	2L_20881986_20882464_-_circRNA_FBgn0032901	148	high
dmc_6153	X_1013939_1014140_+_circRNA_FBgn0003638	148	high
dmc_5909	4_1022241_1023680_-_circRNA_FBgn0025741	137	high
dmc_4591	3R_19493964_19494318_+_circRNA_FBgn0260003	132	high
dmc_2610	2R_9265489_9267976_-_circRNA_FBgn0020621	127	high
dmc_3360	3L_23007327_23007707_+_circRNA_FBgn0262509	121	high
dmc_6227	X_11395239_11396103_+_circRNA_FBgn0001624	120	high
dmc_1961	2R_21204612_21205541_+_circRNA_FBgn0265191	119	high
dmc_3545	3L_3593328_3594742_+_circRNA_FBgn0005640	113	high
dmc_4345	3R_15295112_15295544_+_circRNA_FBgn0003721	112	high
dmc_6009	4_450241_450509_+_circRNA_FBgn0016126	112	high
dmc_6366	X_13219747_13220146_-_circRNA_FBgn0004456	111	high
dmc_6723	X_18372030_18373455_+_circRNA_FBgn0265784	105	high
dmc_2850	3L_135457_136335_+_circRNA_FBgn0020386	103	high
dmc_2650	2R_9667364_9667774_-_circRNA_FBgn0033438	101	high
dmc_7122	X_6576789_6577112_+_circRNA_FBgn0085446	91	high
dmc_1238	2R_1076634_1080441_+_circRNA_FBgn0003256	89	high
dmc_4720	3R_21154889_21155387_+_circRNA_FBgn0264357	89	high
dmc_3610	3L_4324921_4325410_-_circRNA_FBgn0035533	86	high
dmc_1602	2R_16424037_16424651_+_circRNA_FBgn0264273	81	high
dmc_2312	2R_5716648_5717766_-_circRNA_FBgn0000099	80	high
dmc_2547	2R_8678429_8679134_+_circRNA_FBgn0263120	79	medium
dmc_5486	3R_31873833_31881871_-_circRNA_FBgn0011224	78	medium
dmc_4391	3R_16166535_16167265_+_circRNA_FBgn0063649	76	medium
dmc_1891	2R_19546011_19564512_-_circRNA_FBgn0003435	74	medium
dmc_5905	3R_9943480_9943894_+_circRNA_FBgn0267336	74	medium
dmc_5158	3R_26924633_26925261_+_circRNA_FBgn0015541	69	medium
dmc_2105	2R_23722209_23722875_+_circRNA_FBgn0034897	68	medium
dmc_4245	3R_13430922_13431353_-_circRNA_FBgn0004049	68	medium
dmc_1184	2R_10128580_10129029_+_circRNA_FBgn0050011	66	medium
dmc_2236	2R_3933010_3933463_-_circRNA_FBgn0262124	65	medium
dmc_6320	X_12475639_12475997_+_circRNA_FBgn0259143	65	medium
dmc_3658	3L_4751963_4753381_+_circRNA_FBgn0035574	64	medium
dmc_1201	2R_10294611_10296047_+_circRNA_FBgn0033504	63	medium
dmc_5857	3R_8864785_8865299_-_circRNA_FBgn0262614	63	medium
dmc_2591	2R_9125550_9126066_-_circRNA_FBgn0027561	62	medium
dmc_5541	3R_4379449_4379824_+_circRNA_FBgn0037239	60	medium
dmc_4184	3R_12082574_12082881_-_circRNA_FBgn0037989	59	medium
dmc_6403	X_13649376_13650067_+_circRNA_FBgn0030505	59	medium
dmc_6706	X_18114443_18114646_-_circRNA_FBgn0004028	59	medium
dmc_1034	2L_7711512_7711613_+_ciRNA_FBgn0012018	58	medium
dmc_1043	2L_7711512_7711625_+_ciRNA_FBgn0012018	58	medium
dmc_1084	2L_8360946_8361198_-_circRNA_FBgn0032026	58	medium
dmc_1959	2R_21165558_21165874_-_circRNA_FBgn0034598	58	medium
dmc_2592	2R_9125550_9126213_-_circRNA_FBgn0027561	58	medium
dmc_3958	3L_8635680_8637598_+_circRNA_FBgn0035917	58	medium
dmc_2544	2R_8674646_8674871_+_circRNA_FBgn0263120	56	medium
dmc_3871	3L_8098345_8099536_+_circRNA_FBgn0262579	56	medium
dmc_5082	3R_25709290_25710147_-_circRNA_FBgn0051092	55	medium
dmc_3505	3L_27420678_27421014_+_circRNA_FBgn0024804	54	medium
dmc_1883	2R_19477615_19478865_+_circRNA_FBgn0260934	53	medium
dmc_4125	3R_10866528_10866976_-_circRNA_FBgn0267376	53	medium
dmc_1916	2R_20595556_20595814_+_circRNA_FBgn0267791	51	medium
dmc_1390	2R_13868155_13868349_-_circRNA_FBgn0013733	50	medium
dmc_7227	X_8223627_8224047_+_circRNA_FBgn0261873	50	medium
dmc_2695	3L_1003395_1003821_-_circRNA_FBgn0024277	49	medium
dmc_992	2L_7234526_7234997_-_circRNA_FBgn0259111	48	medium
dmc_5869	3R_9217986_9218763_-_circRNA_FBgn0003165	48	medium
dmc_2720	3L_10575318_10576475_+_circRNA_FBgn0052062	45	medium
dmc_5490	3R_31881747_31881871_-_circRNA_FBgn0011224	45	medium
dmc_2209	2R_24961534_24961605_-_ciRNA_FBgn0035087	44	medium
dmc_136	2L_12407184_12409623_-_circRNA_FBgn0043841	42	medium
dmc_984	2L_7107140_7107551_-_circRNA_FBgn0085407	42	medium
dmc_1056	2L_8105691_8107880_+_circRNA_FBgn0261822	42	medium
dmc_1113	2L_8928059_8928743_+_circRNA_FBgn0085427	41	medium
dmc_1918	2R_20595556_20598694_+_circRNA_FBgn0267791	41	medium
dmc_2545	2R_8674646_8676607_+_circRNA_FBgn0263120	41	medium
dmc_2228	2R_2954996_2963222_-_circRNA_FBgn0020908	39	medium
dmc_3051	3L_16959098_16959884_+_circRNA_FBgn0010352	39	medium
dmc_5244	3R_28333708_28334707_-_circRNA_FBgn0261618	39	medium
dmc_5782	3R_7666778_7667835_+_circRNA_FBgn0051146	39	medium
dmc_6497	X_15310377_15311216_+_circRNA_FBgn0261703	39	medium
dmc_2349	2R_642099_642363_+_circRNA_FBgn0267428	38	medium
dmc_3846	3L_7624597_7625996_+_circRNA_FBgn0035802	38	medium
dmc_5039	3R_24702087_24703307_+_circRNA_FBgn0003429	38	medium
dmc_5745	3R_7101136_7102097_-_circRNA_FBgn0261238	38	medium
dmc_68	2L_1087694_1088106_-_circRNA_FBgn0031299	37	medium
dmc_3430	3L_2484563_2485228_+_circRNA_FBgn0266696	37	medium
dmc_280	2L_16278862_16279169_-_circRNA_FBgn0001994	36	medium
dmc_643	2L_22927437_22927765_+_circRNA_FBgn0002566	36	medium
dmc_2749	3L_11150872_11151557_+_circRNA_FBgn0052082	36	medium
dmc_2091	2R_23642238_23643272_+_circRNA_FBgn0004795	35	medium
dmc_5086	3R_25710024_25739622_-_circRNA_FBgn0051092	35	medium
dmc_6928	X_2521533_2522421_-_circRNA_FBgn0261451	35	medium
dmc_1252	2R_1113197_1113725_+_circRNA_FBgn0003256	34	medium
dmc_2333	2R_6010378_6010768_+_circRNA_FBgn0264959	34	medium
dmc_2522	2R_8138937_8140149_-_circRNA_FBgn0263593	34	medium
dmc_338	2L_1741659_1743779_+_circRNA_FBgn0264494	33	medium
dmc_1351	2R_13277443_13278170_-_circRNA_FBgn0052843	33	medium
dmc_2239	2R_4029740_4030297_+_circRNA_FBgn0046706	33	medium
dmc_5873	3R_9354421_9355083_+_circRNA_FBgn0266410	33	medium
dmc_7061	X_5396183_5396600_+_circRNA_FBgn0029761	33	medium
dmc_125	2L_12298567_12299394_+_circRNA_FBgn0000114	32	medium
dmc_4226	3R_13232678_13233124_-_circRNA_FBgn0000024	32	medium
dmc_1130	2L_9233987_9235263_+_circRNA_FBgn0041092	31	medium
dmc_3088	3L_17540690_17541403_+_circRNA_FBgn0259174	31	medium
dmc_3636	3L_462180_462558_-_circRNA_FBgn0001316	31	medium
dmc_3981	3L_9107341_9108191_-_circRNA_FBgn0011206	31	medium
dmc_4912	3R_23806625_23808029_-_circRNA_FBgn0053111	31	medium
dmc_5855	3R_8842669_8865299_-_circRNA_FBgn0262614	31	medium
dmc_1888	2R_19537775_19538211_-_circRNA_FBgn0003435	30	medium
dmc_2499	2R_7947604_7948520_-_circRNA_FBgn0033236	30	medium
dmc_4085	3R_10014989_10015926_-_circRNA_FBgn0053208	30	medium
dmc_6954	X_2955947_2957257_-_circRNA_FBgn0003285	30	medium
dmc_1314	2R_12722304_12723006_+_circRNA_FBgn0261545	29	medium
dmc_2275	2R_5203751_5204278_-_circRNA_FBgn0053554	29	medium
dmc_4865	3R_23197286_23197976_-_circRNA_FBgn0262975	29	medium
dmc_6834	X_21211079_21211799_-_circRNA_FBgn0052521	29	medium
dmc_45	2L_10619879_10620635_+_circRNA_FBgn0051721	28	medium
dmc_2992	3L_16148407_16148958_-_circRNA_FBgn0036576	28	medium
dmc_3973	3L_8948882_8949759_-_circRNA_FBgn0264305	28	medium
dmc_5241	3R_28235074_28235453_+_circRNA_FBgn0085383	28	medium
dmc_5807	3R_8108231_8111301_+_circRNA_FBgn0243512	28	medium
dmc_1340	2R_13184776_13185175_-_circRNA_FBgn0033802	27	medium
dmc_3530	3L_3310519_3310896_+_circRNA_FBgn0035432	27	medium
dmc_3567	3L_3769077_3769406_-_circRNA_FBgn0052264	27	medium
dmc_7131	X_6644561_6645338_+_circRNA_FBgn0029881	27	medium
dmc_2606	2R_9231747_9232732_-_circRNA_FBgn0010114	26	medium
dmc_5107	3R_26045468_26045827_+_circRNA_FBgn0001139	26	medium
dmc_1894	2R_19574002_19574326_-_circRNA_FBgn0003435	25	medium
dmc_1978	2R_21363698_21366965_-_circRNA_FBgn0000395	25	medium
dmc_2909	3L_14777338_14777766_-_circRNA_FBgn0036449	25	medium
dmc_6358	X_13085595_13087140_-_circRNA_FBgn0010303	25	medium
dmc_7285	X_9332453_9333622_-_circRNA_FBgn0085478	25	medium
dmc_1957	2R_21138225_21139232_-_circRNA_FBgn0034590	24	medium
dmc_2245	2R_4378368_4379155_-_circRNA_FBgn0260798	24	medium
dmc_5436	3R_31340421_31340581_+_circRNA_FBgn0085376	24	medium
dmc_5784	3R_7672951_7675462_+_circRNA_FBgn0051146	24	medium
dmc_6393	X_13520517_13521183_+_circRNA_FBgn0265416	24	medium
dmc_7290	X_950363_950839_-_circRNA_FBgn0040350	24	medium
dmc_472	2L_19714888_19715953_+_circRNA_FBgn0000464	23	medium
dmc_1076	2L_8283408_8284220_-_circRNA_FBgn0003502	23	medium
dmc_1669	2R_17351093_17352305_+_circRNA_FBgn0265487	23	medium
dmc_2477	2R_7727941_7729708_-_circRNA_FBgn0042135	23	medium
dmc_2648	2R_9614826_9615503_-_circRNA_FBgn0033438	23	medium
dmc_2698	3L_1009321_1009739_-_circRNA_FBgn0024277	23	medium
dmc_2781	3L_12027021_12028878_-_circRNA_FBgn0041096	23	medium
dmc_3314	3L_21914775_21915655_+_circRNA_FBgn0262737	23	medium
dmc_4280	3R_14080692_14081187_+_circRNA_FBgn0038197	23	medium
dmc_4385	3R_16077113_16077537_-_circRNA_FBgn0026059	23	medium
dmc_6231	X_11397824_11398822_+_circRNA_FBgn0001624	23	medium
dmc_1996	2R_21994613_21995109_-_circRNA_FBgn0085399	22	medium
dmc_2168	2R_24588746_24589425_+_circRNA_FBgn0020521	22	medium
dmc_2285	2R_5316268_5320615_+_circRNA_FBgn0261403	22	medium
dmc_4853	3R_23006594_23008321_-_circRNA_FBgn0085404	22	medium
dmc_5035	3R_24694956_24703307_+_circRNA_FBgn0003429	22	medium
dmc_5184	3R_27292018_27292125_-_ciRNA_FBgn0040609	22	medium
dmc_5572	3R_4697190_4698255_+_circRNA_FBgn0263346	22	medium
dmc_7019	X_4723177_4725194_+_circRNA_FBgn0029723	22	medium
dmc_2406	2R_7119805_7120652_+_circRNA_FBgn0263934	21	medium
dmc_2935	3L_1527189_1528076_-_circRNA_FBgn0035227	21	medium
dmc_3320	3L_21976294_21977630_+_circRNA_FBgn0037146	21	medium
dmc_7268	X_9096765_9098413_-_circRNA_FBgn0030087	21	medium
dmc_2257	2R_4711813_4712775_-_circRNA_FBgn0026401	20	medium
dmc_3408	3L_24253792_24258636_+_circRNA_FBgn0011288	20	medium
dmc_3559	3L_3722155_3723105_-_circRNA_FBgn0052264	20	medium
dmc_4449	3R_17064715_17064961_+_circRNA_FBgn0020493	20	medium
dmc_5629	3R_5298201_5299573_-_circRNA_FBgn0013576	20	medium
dmc_6405	X_13649654_13650067_+_circRNA_FBgn0030505	20	medium
dmc_216	2L_14196926_14197867_-_circRNA_FBgn0016930	19	medium
dmc_526	2L_20431923_20432729_+_circRNA_FBgn0263355	19	medium
dmc_859	2L_5274018_5275780_-_circRNA_FBgn0000228	19	medium
dmc_1028	2L_7711512_7711607_+_ciRNA_FBgn0012018	19	medium
dmc_1402	2R_13916853_13917910_-_circRNA_FBgn0013733	19	medium
dmc_1408	2R_14010162_14011181_+_circRNA_FBgn0002643	19	medium
dmc_2171	2R_24591951_24592299_+_circRNA_FBgn0020521	19	medium
dmc_2253	2R_4606763_4607320_+_circRNA_FBgn0260799	19	medium
dmc_2265	2R_495143_495799_+_circRNA_FBgn0267428	19	medium
dmc_3043	3L_16896803_16897628_+_circRNA_FBgn0261565	19	medium
dmc_3050	3L_16912128_16913398_+_circRNA_FBgn0261565	19	medium
dmc_4263	3R_13757182_13757783_+_circRNA_FBgn0085412	19	medium
dmc_5176	3R_27182997_27183862_-_circRNA_FBgn0004197	19	medium
dmc_5401	3R_31150393_31150712_+_circRNA_FBgn0013973	19	medium
dmc_222	2L_14610683_14611916_-_circRNA_FBgn0003016	18	medium
dmc_244	2L_14983949_14992506_-_circRNA_FBgn0086711	18	medium
dmc_587	2L_21616181_21616573_-_circRNA_FBgn0032955	18	medium
dmc_1297	2R_12485667_12486038_+_circRNA_FBgn0033744	18	medium
dmc_2709	3L_10568128_10568605_+_circRNA_FBgn0052062	18	medium
dmc_3984	3L_9112633_9113487_-_circRNA_FBgn0011206	18	medium
dmc_4315	3R_14668865_14671803_-_circRNA_FBgn0265140	18	medium
dmc_5334	3R_29845598_29847071_+_circRNA_FBgn0039709	18	medium
dmc_5591	3R_4795736_4797697_-_circRNA_FBgn0260794	18	medium
dmc_5883	3R_9445043_9446497_+_circRNA_FBgn0261552	18	medium
dmc_6624	X_16744613_16745953_-_circRNA_FBgn0027528	18	medium
dmc_851	2L_5146992_5148882_+_circRNA_FBgn0261836	17	medium
dmc_961	2L_6699764_6701944_-_circRNA_FBgn0031850	17	medium
dmc_1138	2L_9503592_9504813_+_circRNA_FBgn0032120	17	medium
dmc_1835	2R_19176187_19176743_+_circRNA_FBgn0034420	17	medium
dmc_2803	3L_12540056_12541377_-_circRNA_FBgn0036302	17	medium
dmc_3739	3L_5763047_5763776_-_circRNA_FBgn0035630	17	medium
dmc_4842	3R_22953000_22953468_+_circRNA_FBgn0017590	17	medium
dmc_4982	3R_24658320_24658604_+_circRNA_FBgn0039215	17	medium
dmc_5509	3R_3584979_3585510_-_circRNA_FBgn0010247	17	medium
dmc_6411	X_13750315_13752027_-_circRNA_FBgn0030520	17	medium
dmc_275	2L_16174415_16175007_+_circRNA_FBgn0001991	16	medium
dmc_455	2L_19409403_19410643_-_circRNA_FBgn0041789	16	medium
dmc_765	2L_4079503_4080022_+_circRNA_FBgn0000547	16	medium
dmc_980	2L_7040472_7041159_+_circRNA_FBgn0262872	16	medium
dmc_1020	2L_7711512_7711599_+_ciRNA_FBgn0012018	16	medium
dmc_1456	2R_14910223_14911372_-_circRNA_FBgn0027596	16	medium
dmc_1500	2R_15292772_15293561_-_circRNA_FBgn0265194	16	medium
dmc_1921	2R_20597547_20598694_+_circRNA_FBgn0267791	16	medium
dmc_2346	2R_6249411_6250852_+_circRNA_FBgn0033075	16	medium
dmc_2439	2R_7469359_7470882_-_circRNA_FBgn0010548	16	medium
dmc_3226	3L_20348941_20349206_+_circRNA_FBgn0036974	16	medium
dmc_4900	3R_23626596_23627460_-_circRNA_FBgn0051145	16	medium
dmc_5387	3R_30816874_30818207_+_circRNA_FBgn0027598	16	medium
dmc_7063	X_5398064_5398762_+_circRNA_FBgn0029761	16	medium
dmc_16	2L_10126000_10127877_-_circRNA_FBgn0265002	15	medium
dmc_110	2L_1191402_1192625_+_circRNA_FBgn0031322	15	medium
dmc_532	2L_20648188_20648248_+_circRNA_FBgn0259936	15	medium
dmc_1038	2L_7711512_7711617_+_ciRNA_FBgn0012018	15	medium
dmc_2963	3L_15946907_15947579_-_circRNA_FBgn0000489	15	medium
dmc_3027	3L_16664740_16665301_-_circRNA_FBgn0010223	15	medium
dmc_3035	3L_167475_168850_+_circRNA_FBgn0035101	15	medium
dmc_3138	3L_18887060_18887746_-_circRNA_FBgn0036821	15	medium
dmc_3273	3L_20943563_20943968_-_circRNA_FBgn0011591	15	medium
dmc_3523	3L_310276_311285_-_circRNA_FBgn0004373	15	medium
dmc_4008	3L_9418343_9419271_-_circRNA_FBgn0035989	15	medium
dmc_5853	3R_8838391_8842839_-_circRNA_FBgn0262614	15	medium
dmc_6177	X_10519347_10519777_-_circRNA_FBgn0085443	15	medium
dmc_6463	X_14946270_14946481_-_circRNA_FBgn0027601	15	medium
dmc_6671	X_17684114_17684682_-_circRNA_FBgn0263258	15	medium
dmc_572	2L_21273323_21275806_+_circRNA_FBgn0032938	14	low
dmc_808	2L_4570478_4571085_-_circRNA_FBgn0053196	14	low
dmc_1882	2R_19477615_19477704_+_circRNA_FBgn0260934	14	low
dmc_1969	2R_21270760_21276606_+_circRNA_FBgn0085426	14	low
dmc_2234	2R_3918150_3919358_-_circRNA_FBgn0262124	14	low
dmc_3318	3L_21920902_21921327_+_circRNA_FBgn0262737	14	low
dmc_3351	3L_22777110_22778824_+_circRNA_FBgn0052451	14	low
dmc_4041	3L_9686364_9689448_-_circRNA_FBgn0036030	14	low
dmc_4106	3R_10372148_10373205_-_circRNA_FBgn0020379	14	low
dmc_4505	3R_18008864_18010574_+_circRNA_FBgn0263995	14	low
dmc_4630	3R_19937253_19938456_-_circRNA_FBgn0038755	14	low
dmc_4862	3R_23169895_23170480_+_circRNA_FBgn0265042	14	low
dmc_4935	3R_24012982_24013628_-_circRNA_FBgn0020647	14	low
dmc_5983	4_234264_236475_+_circRNA_FBgn0039897	14	low
dmc_7087	X_5761168_5762681_-_circRNA_FBgn0013987	14	low
dmc_631	2L_22688005_22688609_-_circRNA_FBgn0058006	13	low
dmc_887	2L_5947017_5947332_+_circRNA_FBgn0001128	13	low
dmc_1039	2L_7711512_7711618_+_ciRNA_FBgn0012018	13	low
dmc_1548	2R_15757697_15758634_+_circRNA_FBgn0050089	13	low
dmc_1691	2R_17528312_17529191_-_circRNA_FBgn0263197	13	low
dmc_1708	2R_17699857_17700185_+_circRNA_FBgn0045800	13	low
dmc_2009	2R_22262764_22263443_+_circRNA_FBgn0020307	13	low
dmc_2287	2R_5320007_5320615_+_circRNA_FBgn0261403	13	low
dmc_2900	3L_14664295_14665070_+_circRNA_FBgn0041604	13	low
dmc_3547	3L_3594650_3598621_+_circRNA_FBgn0005640	13	low
dmc_4666	3R_20607994_20609400_+_circRNA_FBgn0023097	13	low
dmc_5377	3R_30479118_30479780_+_circRNA_FBgn0039776	13	low
dmc_5506	3R_3468908_3469478_-_circRNA_FBgn0010247	13	low
dmc_5590	3R_4795736_4797067_-_circRNA_FBgn0260794	13	low
dmc_6300	X_1225433_1226282_-_circRNA_FBgn0261444	13	low
dmc_7253	X_8768055_8768942_-_circRNA_FBgn0026411	13	low
dmc_7289	X_9382609_9383365_-_circRNA_FBgn0261260	13	low
dmc_7292	X_9643656_9644367_-_circRNA_FBgn0028341	13	low
dmc_205	2L_1395902_1397252_-_circRNA_FBgn0002543	12	low
dmc_949	2L_6578904_6580510_-_circRNA_FBgn0031835	12	low
dmc_1220	2R_10448198_10448632_+_circRNA_FBgn0001122	12	low
dmc_1320	2R_12738435_12747747_+_circRNA_FBgn0261545	12	low
dmc_2116	2R_23785911_23786355_-_circRNA_FBgn0034903	12	low
dmc_2254	2R_4695118_4695610_-_circRNA_FBgn0026401	12	low
dmc_2282	2R_5241895_5246137_-_circRNA_FBgn0053554	12	low
dmc_2460	2R_7638597_7640617_+_circRNA_FBgn0263077	12	low
dmc_2970	3L_16063885_16066829_+_circRNA_FBgn0005536	12	low
dmc_3042	3L_16883918_16897628_+_circRNA_FBgn0261565	12	low
dmc_3199	3L_19949261_19949605_+_circRNA_FBgn0004852	12	low
dmc_4380	3R_15999325_16000059_+_circRNA_FBgn0003507	12	low
dmc_4589	3R_19488095_19488391_+_circRNA_FBgn0260003	12	low
dmc_4590	3R_19488095_19494318_+_circRNA_FBgn0260003	12	low
dmc_5234	3R_27968926_27969827_-_circRNA_FBgn0003890	12	low
dmc_5323	3R_29500718_29501488_-_circRNA_FBgn0039668	12	low
dmc_5325	3R_29597240_29597473_+_circRNA_FBgn0086361	12	low
dmc_5394	3R_30915939_30916721_+_circRNA_FBgn0020912	12	low
dmc_5792	3R_7864260_7865761_-_circRNA_FBgn0037525	12	low
dmc_6346	X_12829709_12832340_-_circRNA_FBgn0259171	12	low
dmc_6374	X_13276434_13282229_-_circRNA_FBgn0041210	12	low
dmc_7295	X_9811787_9812156_+_circRNA_FBgn0052698	12	low
dmc_294	2L_16527389_16528439_-_circRNA_FBgn0032587	11	low
dmc_442	2L_1909668_1910149_+_circRNA_FBgn0031374	11	low
dmc_699	2L_3094216_3098065_-_circRNA_FBgn0015600	11	low
dmc_1024	2L_7711512_7711603_+_ciRNA_FBgn0012018	11	low
dmc_1088	2L_8476251_8477023_+_circRNA_FBgn0262029	11	low
dmc_1296	2R_12485268_12486310_+_circRNA_FBgn0033744	11	low
dmc_1809	2R_19001091_19001789_+_circRNA_FBgn0265356	11	low
dmc_2361	2R_6733627_6734911_-_circRNA_FBgn0010482	11	low
dmc_2552	2R_8819580_8821932_+_circRNA_FBgn0024189	11	low
dmc_2682	2R_9934318_9940953_-_circRNA_FBgn0011656	11	low
dmc_3541	3L_3588041_3594742_+_circRNA_FBgn0005640	11	low
dmc_3616	3L_4390449_4391221_+_circRNA_FBgn0035539	11	low
dmc_3856	3L_7818068_7820029_-_circRNA_FBgn0016694	11	low
dmc_4135	3R_11023467_11023817_+_circRNA_FBgn0083950	11	low
dmc_5353	3R_30067074_30068420_+_circRNA_FBgn0266411	11	low
dmc_5560	3R_4626972_4628349_+_circRNA_FBgn0087012	11	low
dmc_6122	4_938331_939117_+_circRNA_FBgn0019985	11	low
dmc_6128	4_94422_99475_+_circRNA_FBgn0085432	11	low
dmc_119	2L_12240867_12241780_+_circRNA_FBgn0000114	10	low
dmc_550	2L_20903015_20903559_-_circRNA_FBgn0032901	10	low
dmc_704	2L_317742_318120_+_circRNA_FBgn0004611	10	low
dmc_960	2L_6699764_6700619_-_circRNA_FBgn0031850	10	low
dmc_1016	2L_7711512_7711590_+_ciRNA_FBgn0012018	10	low
dmc_1025	2L_7711512_7711604_+_ciRNA_FBgn0012018	10	low
dmc_1124	2L_9154658_9156594_+_circRNA_FBgn0052982	10	low
dmc_1245	2R_10848452_10849260_-_circRNA_FBgn0050015	10	low
dmc_1284	2R_12013758_12014124_-_circRNA_FBgn0004839	10	low
dmc_1924	2R_20613064_20613471_-_circRNA_FBgn0050147	10	low
dmc_2010	2R_22280666_22281219_+_circRNA_FBgn0020307	10	low
dmc_2311	2R_5716648_5717763_-_circRNA_FBgn0000099	10	low
dmc_2441	2R_7470393_7470882_-_circRNA_FBgn0010548	10	low
dmc_3384	3L_23325641_23326760_-_circRNA_FBgn0010215	10	low
dmc_3670	3L_505886_506356_-_circRNA_FBgn0001316	10	low
dmc_3762	3L_6233101_6233299_-_ciRNA_FBgn0047334	10	low
dmc_4878	3R_23337895_23340527_-_circRNA_FBgn0003118	10	low
dmc_5100	3R_25889654_25890278_+_circRNA_FBgn0028717	10	low
dmc_5481	3R_31865131_31866436_-_circRNA_FBgn0011224	10	low
dmc_6344	X_12806897_12807228_-_circRNA_FBgn0259171	10	low
dmc_7130	X_6630704_6631105_+_circRNA_FBgn0029881	10	low
dmc_7219	X_8191811_8192161_+_circRNA_FBgn0261873	10	low
dmc_579	2L_21311752_21312208_+_circRNA_FBgn0000370	9	low
dmc_581	2L_21384454_21385397_+_circRNA_FBgn0032946	9	low
dmc_696	2L_3080650_3081268_-_circRNA_FBgn0015600	9	low
dmc_1067	2L_8223824_8226606_-_circRNA_FBgn0032006	9	low
dmc_1302	2R_12579128_12580612_-_circRNA_FBgn0022764	9	low
dmc_1544	2R_15671991_15672285_-_circRNA_FBgn0023441	9	low
dmc_2215	2R_25002287_25006083_-_circRNA_FBgn0265434	9	low
dmc_2386	2R_6929072_6930098_-_circRNA_FBgn0053558	9	low
dmc_2770	3L_1172757_1174607_-_circRNA_FBgn0025525	9	low
dmc_2998	3L_16413868_16413978_+_circRNA_FBgn0028399	9	low
dmc_3115	3L_17959381_17959620_-_circRNA_FBgn0000568	9	low
dmc_3148	3L_19010594_19011058_-_circRNA_FBgn0002945	9	low
dmc_3512	3L_2888889_2889245_-_circRNA_FBgn0035379	9	low
dmc_3840	3L_7602787_7603962_+_circRNA_FBgn0035802	9	low
dmc_3923	3L_832714_832975_-_circRNA_FBgn0035162	9	low
dmc_4034	3L_9660641_9664244_-_circRNA_FBgn0016081	9	low
dmc_4303	3R_14529176_14530230_-_circRNA_FBgn0038237	9	low
dmc_4722	3R_21178277_21179390_+_circRNA_FBgn0264357	9	low
dmc_4892	3R_23614376_23616322_-_circRNA_FBgn0051145	9	low
dmc_5024	3R_24693771_24695417_+_circRNA_FBgn0003429	9	low
dmc_5109	3R_26045474_26045827_+_circRNA_FBgn0001139	9	low
dmc_5378	3R_30483892_30484752_+_circRNA_FBgn0039776	9	low
dmc_6482	X_15073936_15074374_-_circRNA_FBgn0030608	9	low
dmc_7178	X_737168_737665_+_circRNA_FBgn0021764	9	low
dmc_79	2L_11035515_11036269_-_circRNA_FBgn0032330	8	low
dmc_84	2L_1116440_1117516_-_circRNA_FBgn0016926	8	low
dmc_200	2L_1394191_1394758_-_circRNA_FBgn0002543	8	low
dmc_219	2L_14601686_14602000_-_circRNA_FBgn0003016	8	low
dmc_299	2L_16690901_16692124_+_circRNA_FBgn0261278	8	low
dmc_501	2L_20069047_20069514_+_circRNA_FBgn0045064	8	low
dmc_1168	2L_9986788_9987727_+_circRNA_FBgn0000180	8	low
dmc_1534	2R_15662923_15664434_-_circRNA_FBgn0023441	8	low
dmc_1895	2R_19628480_19629070_-_circRNA_FBgn0003435	8	low
dmc_2133	2R_24012267_24013038_-_circRNA_FBgn0053519	8	low
dmc_2170	2R_24588746_24592299_+_circRNA_FBgn0020521	8	low
dmc_2331	2R_6009062_6009501_+_circRNA_FBgn0264959	8	low
dmc_2456	2R_7634215_7635200_+_circRNA_FBgn0263077	8	low
dmc_2674	2R_9917937_9919062_-_circRNA_FBgn0011656	8	low
dmc_2887	3L_14212193_14213203_+_circRNA_FBgn0013718	8	low
dmc_2903	3L_14680198_14680787_+_circRNA_FBgn0259175	8	low
dmc_3308	3L_21760030_21761265_-_circRNA_FBgn0037130	8	low
dmc_3423	3L_24725823_24726292_+_circRNA_FBgn0028993	8	low
dmc_3861	3L_7931754_7933234_-_circRNA_FBgn0024187	8	low
dmc_3864	3L_7932300_7933234_-_circRNA_FBgn0024187	8	low
dmc_3933	3L_8469409_8470483_+_circRNA_FBgn0010825	8	low
dmc_4016	3L_9499021_9499214_-_circRNA_FBgn0036007	8	low
dmc_4178	3R_11810363_11811135_-_circRNA_FBgn0051116	8	low
dmc_4416	3R_16550206_16550740_+_circRNA_FBgn0259244	8	low
dmc_4863	3R_23191695_23192281_-_circRNA_FBgn0262975	8	low
dmc_4901	3R_23716362_23716623_-_circRNA_FBgn0002922	8	low
dmc_5029	3R_24694956_24695417_+_circRNA_FBgn0003429	8	low
dmc_5070	3R_25396711_25397562_-_circRNA_FBgn0004509	8	low
dmc_5498	3R_31959034_31969785_-_circRNA_FBgn0011224	8	low
dmc_5772	3R_7495932_7497365_-_circRNA_FBgn0015577	8	low
dmc_5922	4_1095575_1102099_+_circRNA_FBgn0005561	8	low
dmc_5932	4_1129434_1130586_+_circRNA_FBgn0039927	8	low
dmc_6252	X_11696402_11701127_+_circRNA_FBgn0011754	8	low
dmc_6628	X_16769852_16771695_-_circRNA_FBgn0001250	8	low
dmc_6874	X_22493480_22494275_+_circRNA_FBgn0027279	8	low
dmc_42	2L_10496628_10498155_-_circRNA_FBgn0086347	7	low
dmc_130	2L_12358040_12362649_+_circRNA_FBgn0262475	7	low
dmc_201	2L_1394191_1396005_-_circRNA_FBgn0002543	7	low
dmc_339	2L_1741659_1746029_+_circRNA_FBgn0264494	7	low
dmc_468	2L_19644267_19644635_+_circRNA_FBgn0000464	7	low
dmc_475	2L_19717209_19717298_+_ciRNA_FBgn0000464	7	low
dmc_520	2L_20360012_20360812_+_circRNA_FBgn0015803	7	low
dmc_571	2L_21273323_21274429_+_circRNA_FBgn0032938	7	low
dmc_951	2L_6580414_6587143_-_circRNA_FBgn0031835	7	low
dmc_967	2L_6796336_6796835_-_circRNA_FBgn0015777	7	low
dmc_1247	2R_10856123_10862955_-_circRNA_FBgn0050015	7	low
dmc_1445	2R_14683548_14684607_-_circRNA_FBgn0020269	7	low
dmc_1474	2R_15266691_15267462_-_circRNA_FBgn0265194	7	low
dmc_1498	2R_15282640_15283013_-_circRNA_FBgn0265194	7	low
dmc_1507	2R_15421526_15424405_+_circRNA_FBgn0263980	7	low
dmc_1511	2R_15452856_15456815_+_circRNA_FBgn0263980	7	low
dmc_1543	2R_15667610_15672285_-_circRNA_FBgn0023441	7	low
dmc_1757	2R_18424126_18425034_+_circRNA_FBgn0034345	7	low
dmc_1798	2R_18768274_18770564_+_circRNA_FBgn0034389	7	low
dmc_2111	2R_23757414_23758602_-_circRNA_FBgn0034903	7	low
dmc_2242	2R_4350548_4351218_-_circRNA_FBgn0260798	7	low
dmc_2383	2R_6928508_6930370_-_circRNA_FBgn0053558	7	low
dmc_2475	2R_7725688_7725995_-_circRNA_FBgn0042135	7	low
dmc_2901	3L_14664295_14667741_+_circRNA_FBgn0041604	7	low
dmc_3023	3L_16627218_16627501_-_ciRNA_FBgn0000017	7	low
dmc_3079	3L_17530808_17539736_+_circRNA_FBgn0259174	7	low
[truncated: 1,884 more rows]

## Sheet: 6) M_testis
ID of reliable circular RNAs	Location, type and cognate gene of circular RNAs	fusion junction reads in R+	Group
[truncated: 928 more rows]
