# Supplementary material for: Sex-lethal regulates back-splicing and generation of the sex-differentially expressed circular RNAs
Source: Nucleic Acids Res. 2023 Apr 18;51(10):5228–41. doi: 10.1093/nar/gkad280 (PMC10250224; doi:10.1093/nar/gkad280)
Supplement: gkad280_Supplemental_Files [file gkad280_supplemental_files.zip › Table S5.xlsx]

## Sheet: notes
		Table S5. List of identified alternative back-splicing events in Drosophila
			1) Gene with number of circRNAs
			2) F_head A5'BS
			3) M_head A5'BS
			4) F_body A5'BS
			5) M_body A5'BS
			6) F_ovary A5'BS
			7) M_testis A5'BS
			8) F_head A3'BS
			9) M_head A3'BS
			10) F_body A3'BS
			11) M_body A3'BS
			12) F_ovary A3'BS
			13) M_testis A3'BS

## Sheet: 1. gene with # of circRNAs
chr	start	end	strand	GeneID	gene_symbol	circRNA_num
3R	24662491	24711595	+	FBgn0003429	slo	61
3L	5657913	5749599	+	FBgn0085447	sif	37
X	16455027	16533096	-	FBgn0264255	para	35
3R	31846987	32015520	-	FBgn0011224	heph	30
X	11931280	11985087	-	FBgn0263111	cac	29
2R	15262808	15309368	-	FBgn0265194	Trpm	29
4	1230837	1271759	+	FBgn0053653	Caps	27
3L	10481412	10594012	+	FBgn0052062	A2bp1	24
3L	8238647	8282398	+	FBgn0263219	Dscam4	23
X	11369665	11409776	+	FBgn0001624	dlg1	22
3R	26536350	26604051	+	FBgn0263289	scrib	22
4	69326	114270	+	FBgn0085432	pan	21
3R	19461085	19597288	+	FBgn0260003	Dys	21
3R	23605751	23669659	-	FBgn0051145	CG31145	19
2L	21684106	21729051	+	FBgn0051619	CG31619	19
3R	10972381	11050175	+	FBgn0083950	CG34114	19
3L	6998843	7053499	+	FBgn0260660	Mp	19
3R	7186994	7200941	+	FBgn0086372	lap	18
3L	4629604	4687317	-	FBgn0262870	axo	18
X	12043698	12335214	+	FBgn0267001	Ten-a	18
2R	7317924	7381899	-	FBgn0033159	Dscam1	17
2R	6924687	6971637	-	FBgn0053558	mim	17
X	2470460	2545410	-	FBgn0261451	trol	17
3R	4659579	4712193	+	FBgn0263346	CG43427	17
3R	27375088	27437482	-	FBgn0016061	side	16
3R	25698727	25740465	-	FBgn0051092	LpR2	16
3L	25798441	26014112	-	FBgn0058178	CG40178	16
3R	31311157	31371748	+	FBgn0085376	CG34347	16
3R	16272452	16304768	+	FBgn0250823	gish	16
2L	14907489	14972300	-	FBgn0259213	CG42313	16
2R	17519024	17535866	-	FBgn0263197	Patronin	16
3L	2377655	2499226	+	FBgn0266696	CG45186	16
3R	8364328	8477617	-	FBgn0266801	CG45263	16
2L	8542147	8672041	+	FBgn0011259	Sema-1a	15
X	5340236	5405138	+	FBgn0029761	SK	15
3R	22133830	22296126	+	FBgn0051163	SKIP	15
3L	3714826	3806459	-	FBgn0052264	CG32264	15
2L	6253123	6323466	+	FBgn0053531	Ddr	15
3R	16502770	16571363	+	FBgn0259244	CG42342	15
2R	9503765	9541565	+	FBgn0259246	brp	15
2R	15401096	15471884	+	FBgn0263980	CG43729	15
2R	16386524	16431758	+	FBgn0264273	Sema-2b	15
3L	16051959	16082026	+	FBgn0005536	Mbs	14
2R	17873939	17926695	+	FBgn0011589	Elk	14
3R	21783400	21822674	-	FBgn0013759	CASK	14
3R	31134392	31178278	+	FBgn0013973	Gycbeta100B	14
2L	17647053	17778340	-	FBgn0015609	CadN	14
2R	8798489	8856091	+	FBgn0024189	sns	14
3R	19730715	19775231	+	FBgn0024963	GluClalpha	14
3R	28696242	28734689	+	FBgn0027655	htt	14
2R	19456170	19485686	+	FBgn0260934	par-1	14
2L	18159811	18275770	-	FBgn0261804	CG42750	14
2R	17216549	17379376	+	FBgn0265487	mbl	14
X	14955477	15009989	+	FBgn0000535	eag	13
3L	434083	540614	-	FBgn0001316	klar	13
2L	20311219	20348386	+	FBgn0003475	spir	13
2L	4283148	4323781	+	FBgn0010473	tutl	13
3R	5270116	5350443	-	FBgn0013576	mtd	13
2L	6568400	6601068	-	FBgn0031835	CG11319	13
3L	19340321	19412912	-	FBgn0052206	CG32206	13
2R	5177965	5251022	-	FBgn0053554	Nipped-A	13
3R	5862865	5959555	-	FBgn0083949	CG34113	13
2R	20424338	20478951	+	FBgn0086604	CG12484	13
3L	17530081	17546660	+	FBgn0259174	Nedd4	13
2R	10322195	10416996	-	FBgn0261698	CG42732	13
3R	8827068	8931896	-	FBgn0262614	pyd	13
2L	10064121	10180256	-	FBgn0265002	CG44153	13
X	13445903	13527282	+	FBgn0265416	Neto	13
X	5085759	5254864	+	FBgn0266098	rg	13
3L	23206669	23287448	+	FBgn0266347	nAChRalpha4	13
3L	3515751	3610521	+	FBgn0005640	Eip63E	12
4	724400	776474	+	FBgn0005666	bt	12
2R	13864237	13942110	-	FBgn0013733	shot	12
4	989725	1007922	+	FBgn0019650	toy	12
X	686834	749496	+	FBgn0021764	sdk	12
3R	7855582	7886733	-	FBgn0037525	CG17816	12
X	8178549	8240474	+	FBgn0261873	sdt	12
3R	20378458	20484588	-	FBgn0262869	Gfrl	12
2L	19796365	19958424	+	FBgn0263873	sick	12
3R	17919832	18018892	+	FBgn0263995	cpo	12
3L	914074	993788	+	FBgn0264574	Glut1	12
2L	1380086	1420453	-	FBgn0002543	lea	11
3L	2554847	2586540	-	FBgn0010909	msn	11
3L	27279316	27422159	+	FBgn0024804	Dbp80	11
2R	22333500	22373109	-	FBgn0034720	Liprin-gamma	11
3R	20756729	20810726	+	FBgn0038826	Syp	11
2R	17699097	17703344	+	FBgn0045800	Uhg1	11
2L	1836538	1858550	+	FBgn0051665	wry	11
2R	7834812	7885982	-	FBgn0085390	Dgk	11
X	6540771	6589173	+	FBgn0085446	CG34417	11
3L	16491838	16543370	-	FBgn0263131	CG43373	11
2L	1732524	1750612	+	FBgn0264494	CG17646	11
3L	7159199	7189931	-	FBgn0265296	Dscam2	11
2L	19586623	19732069	+	FBgn0000464	Lar	10
2R	13623044	13749367	+	FBgn0000633	fas	10
2R	19067155	19121958	+	FBgn0004168	5-HT1A	10
4	697689	721173	+	FBgn0005558	ey	10
3L	2505245	2554292	-	FBgn0010905	Spn	10
2R	9913496	9958858	-	FBgn0011656	Mef2	10
2R	15657318	15676669	-	FBgn0023441	fus	10
4	867824	912331	-	FBgn0025726	unc-13	10
X	22487180	22508129	+	FBgn0027279	l(1)G0196	10
4	469409	488994	-	FBgn0039908	Asator	10
3L	17690015	17748839	+	FBgn0052183	Ccn	10
3R	23185580	23226711	-	FBgn0262975	cnc	10
2R	432219	705848	+	FBgn0267428	CG45781	10
2R	20587551	20606854	+	FBgn0267791	bl	10
2R	19517864	19631508	-	FBgn0003435	sm	9
3R	15281371	15308779	+	FBgn0003721	Tm1	9
3R	29377646	29487131	+	FBgn0004369	Ptp99A	9
2L	305935	355566	+	FBgn0004611	Plc21C	9
X	8037808	8061436	-	FBgn0004656	fs(1)h	9
2R	19229063	19243751	+	FBgn0010434	cora	9
2R	7466879	7477162	-	FBgn0010548	Aldh-III	9
2L	10804274	10837511	-	FBgn0011676	Nos	9
3L	14805136	14882224	+	FBgn0036454	CG17839	9
3L	5155821	5277944	-	FBgn0052423	shep	9
3L	20844332	20885188	-	FBgn0052432	CG32432	9
2L	9125737	9163721	+	FBgn0052982	CG32982	9
2L	4477462	4614300	-	FBgn0053196	dp	9
3R	6529169	6593330	-	FBgn0053202	dpr11	9
3R	17872748	17916578	-	FBgn0053547	Rim	9
2L	6179133	6211114	+	FBgn0085409	CG34380	9
X	10490069	10585422	-	FBgn0085443	spri	9
3L	9734012	9760395	-	FBgn0259163	CG42268	9
2R	24415410	24428387	-	FBgn0259210	prom	9
2R	17801132	17842820	+	FBgn0259211	grh	9
2L	5100877	5207002	+	FBgn0261836	Msp300	9
3L	22998372	23040300	+	FBgn0262509	nrm	9
2R	7623242	7651787	+	FBgn0263077	CG43340	9
3L	13521907	13803400	-	FBgn0264001	bru-3	9
3L	13867414	13903236	-	FBgn0264006	dysc	9
X	6104085	6192483	-	FBgn0264386	Ca-alpha1T	9
2R	15762565	15817004	-	FBgn0265991	Zasp52	9
3R	13222951	13259517	-	FBgn0000024	Ace	8
2L	12175004	12313438	+	FBgn0000114	aret	8
3R	10507561	10639568	-	FBgn0001235	hth	8
X	2633952	2679553	+	FBgn0003371	sgg	8
X	17924307	18063247	-	FBgn0003380	Sh	8
2L	2772327	2799979	-	FBgn0004242	Syt1	8
3L	8449922	8472669	+	FBgn0010825	Gug	8
3R	15935100	15962124	+	FBgn0013334	Sap47	8
3R	22899284	22961731	+	FBgn0017590	klg	8
2R	9123304	9132030	-	FBgn0027561	CG18659	8
X	12631605	12653442	+	FBgn0030412	Tomosyn	8
X	15089682	15113744	+	FBgn0030613	Rab3-GEF	8
2L	20871335	20918931	-	FBgn0032901	sky	8
2R	10269016	10307024	+	FBgn0033504	CAP	8
3L	826720	833385	-	FBgn0035162	CG13900	8
3L	4692783	4796253	+	FBgn0035574	RhoGEF64C	8
3L	7593091	7639573	+	FBgn0035802	CG33275	8
3L	22136090	22247702	+	FBgn0037153	olf413	8
4	230730	245903	+	FBgn0039897	CG1674	8
3R	4280221	4304604	+	FBgn0041605	cpx	8
2R	21017784	21024918	+	FBgn0050296	RIC-3	8
2L	5626291	5658560	-	FBgn0051646	CG31646	8
3R	25741348	25763105	-	FBgn0066101	LpR1	8
3R	20204809	20245473	+	FBgn0083975	Nlg4	8
X	15946936	15973159	-	FBgn0259110	mmd	8
2L	7223328	7249343	-	FBgn0259111	Ndae1	8
3R	5172480	5217456	-	FBgn0259212	cno	8
2R	4322295	4471060	-	FBgn0260798	Gprk1	8
3R	17473935	17505667	-	FBgn0261046	Dscam3	8
2R	12705172	12751545	+	FBgn0261545	CG42663	8
X	8907068	9029476	+	FBgn0261549	rdgA	8
2L	17786971	17875247	-	FBgn0262018	CadN2	8
X	10233347	10263485	-	FBgn0263220	Hk	8
3L	15848578	15899029	-	FBgn0264908	pHCl	8
X	11219379	11302783	-	FBgn0265595	CG44422	8
2L	210735	250823	-	FBgn0266557	kis	8
3R	835381	2503907	+	FBgn0267431	CG45784	8
X	3176440	3343767	+	FBgn0000479	dnc	7
2L	14599196	14689340	-	FBgn0003016	osp	7
X	15892116	15906716	+	FBgn0003392	shi	7
3L	19939287	19977960	+	FBgn0004852	Ac76E	7
4	1088798	1113317	+	FBgn0005561	sv	7
3L	9097629	9134405	-	FBgn0011206	bol	7
2R	16500178	16533459	+	FBgn0011260	Sema-2a	7
X	11695137	11704394	+	FBgn0011754	PhKgamma	7
3L	14190870	14233250	+	FBgn0013718	nuf	7
2L	3068345	3144786	-	FBgn0015600	toc	7
3L	9631834	9679103	-	FBgn0016081	fry	7
2L	11794327	11809438	-	FBgn0020309	crol	7
4	915297	930715	-	FBgn0023213	eIF4G	7
2L	13500624	13549328	-	FBgn0023407	B4	7
X	1673110	1692768	-	FBgn0023531	CG32809	7
3L	7916650	7936120	-	FBgn0024187	syd	7
3R	16068523	16098761	-	FBgn0026059	Mhcl	7
2R	9766364	9806875	-	FBgn0027589	CG1688	7
2L	9711512	9746495	-	FBgn0028704	Nckx30C	7
3L	24724162	24758036	+	FBgn0028993	scro	7
2L	8220980	8239878	-	FBgn0032006	Pvr	7
2R	23753477	23798395	-	FBgn0034903	CG9850	7
2R	20698483	20750442	+	FBgn0040726	dpr	7
2R	7716807	7735622	-	FBgn0042135	CG18812	7
2R	16673235	16732916	-	FBgn0050463	CG30463	7
4	649041	663103	-	FBgn0051992	gw	7
2L	18532025	18590342	-	FBgn0085370	Pde11	7
2R	23163012	23203973	-	FBgn0085400	CG34371	7
X	3720007	3789770	+	FBgn0086899	tlk	7
3R	4612870	4633304	+	FBgn0087012	5-HT2A	7
2L	18012380	18070246	+	FBgn0243486	rdo	7
X	5625676	5648487	-	FBgn0259994	CG42492	7
3R	4786284	4812096	-	FBgn0260794	ctrip	7
3L	17058774	17238212	-	FBgn0260943	Rbp6	7
3R	18929196	18978088	+	FBgn0261262	CG42613	7
2L	16680054	16699926	+	FBgn0261278	grp	7
3R	9417940	9455500	+	FBgn0261552	ps	7
3L	9547220	9596713	+	FBgn0261555	CG42673	7
2L	12344219	12397528	+	FBgn0262475	bru-2	7
3R	15374702	15402543	+	FBgn0262483	Rbp	7
3L	21844788	21932702	+	FBgn0262737	mub	7
3R	16625238	16639771	+	FBgn0262742	Fas1	7
3R	22308663	22324094	-	FBgn0263117	CG34377	7
2R	23444137	23491997	+	FBgn0264339	CG43795	7
3L	4122907	4134550	-	FBgn0264693	ens	7
2R	18987344	19008944	+	FBgn0265356	tn	7
2R	14526267	14587917	+	FBgn0265974	ttv	7
2R	23657567	23680844	+	FBgn0266377	Pde8	7
2R	5706202	5727525	-	FBgn0000099	ap	6
3R	19302731	19326217	-	FBgn0000463	Dl	6
X	4132887	4206093	-	FBgn0000635	Fas2	6
X	13762752	13779488	+	FBgn0003218	rdgB	6
X	14787478	14826073	-	FBgn0003301	rut	6
X	21374002	21385159	+	FBgn0003423	slgA	6
X	7609148	7678859	+	FBgn0004198	ct	6
3L	22293044	22407863	-	FBgn0004449	Ten-m	6
4	501810	540874	+	FBgn0004607	zfh2	6
3L	23318646	23338100	-	FBgn0010215	alpha-Cat	6
3L	16954822	16968724	+	FBgn0010352	Nc73EF	6
2R	6721101	6740672	-	FBgn0010482	l(2)01289	6
X	8276200	8367169	-	FBgn0015519	nAChRalpha3	6
4	445504	453947	+	FBgn0016126	CaMKI	6
2L	14184478	14234126	-	FBgn0016930	Dyrk2	6
3R	5607275	5613112	-	FBgn0017550	Rga	6
X	17639147	17652562	-	FBgn0026375	RhoGAPp190	6
2L	5601723	5617946	-	FBgn0031725	CG14010	6
2R	7676540	7698902	-	FBgn0033212	CG1399	6
2R	13176094	13190086	-	FBgn0033802	CG17724	6
2R	19164143	19178223	+	FBgn0034420	CG10737	6
3L	4322491	4364102	-	FBgn0035533	Cip4	6
3L	18625959	18667177	+	FBgn0036801	MYPT-75D	6
3R	14056945	14087978	+	FBgn0038197	foxo	6
3R	14513901	14558304	-	FBgn0038237	Pde6	6
3R	27662439	27677099	+	FBgn0039536	unc80	6
3R	29171191	29194994	-	FBgn0039647	CG14509	6
2L	21104568	21134255	+	FBgn0040297	Nhe2	6
X	15934495	15940451	-	FBgn0045073	Stim	6
2R	10124293	10137472	+	FBgn0050011	gem	6
3R	23963180	23983232	+	FBgn0051140	CG31140	6
3R	7658247	7694874	+	FBgn0051146	Nlg1	6
3R	22587755	22608842	+	FBgn0051158	Efa6	6
2L	4852864	4876792	+	FBgn0051660	pog	6
2L	10544883	10628054	+	FBgn0051721	Trim9	6
3L	11136049	11163984	+	FBgn0052082	CG32082	6
3L	2117466	2151700	-	FBgn0052311	zormin	6
X	14322226	14462351	+	FBgn0052600	dpr8	6
3R	27767966	27905843	-	FBgn0085382	CG34353	6
3R	13715207	13764667	+	FBgn0085412	CG34383	6
2R	6759715	6798941	-	FBgn0085421	Epac	6
X	13563823	13593224	+	FBgn0086674	Tango13	6
3R	14391683	14481713	-	FBgn0086901	cv-c	6
2R	5413744	5456095	+	FBgn0259247	laccase2	6
2L	13550139	13639411	+	FBgn0259984	kuz	6
3L	8545001	8574409	+	FBgn0260442	rhea	6
3L	4556087	4592295	+	FBgn0260657	CG42540	6
3L	12206238	12266841	-	FBgn0260941	app	6
3R	7094596	7124185	-	FBgn0261238	Alh	6
2R	5307288	5329555	+	FBgn0261403	sxc	6
3L	8063874	8108897	+	FBgn0262579	Ect4	6
3L	9251978	9288522	+	FBgn0264000	GluRIB	6
2L	7642005	7675078	-	FBgn0264087	Slob	6
2R	15869495	15922118	-	FBgn0264089	sli	6
3R	21140739	21214269	+	FBgn0264357	SNF4Agamma	6
3L	2655415	2711690	-	FBgn0264606	Fife	6
4	1035288	1053703	-	FBgn0264607	CaMKII	6
2L	11814156	11928572	-	FBgn0264815	Pde1c	6
X	12988615	13079070	+	FBgn0265597	rad	6
2R	5760862	5774324	+	FBgn0266580	Gp210	6
3R	24393896	24457157	-	FBgn0000036	nAChRalpha1	5
2L	4031377	4115749	+	FBgn0000547	ed	5
3R	26041736	26049911	+	FBgn0001139	gro	5
2R	22494297	22562065	-	FBgn0003175	px	5
2R	1071462	1125927	+	FBgn0003256	rl	5
X	2950399	2973834	-	FBgn0003285	rst	5
2L	8258373	8301079	-	FBgn0003502	Btk29A	5
3R	27172090	27194267	-	FBgn0004197	Ser	5
2R	10099677	10109687	+	FBgn0004907	14-3-3zeta	5
3L	6713356	6719525	-	FBgn0005626	ple	5
2L	16466512	16485998	-	FBgn0005677	dac	5
2L	3493986	3508119	-	FBgn0014396	tim	5
2R	9993890	10026042	-	FBgn0022382	Pka-R2	5
3L	995982	1034875	-	FBgn0024277	trio	5
4	610684	622470	+	FBgn0025936	Eph	5
3R	18984025	19022436	+	FBgn0026239	gukh	5
2R	4691672	4729017	-	FBgn0026401	Nipped-B	5
2R	18456602	18498026	-	FBgn0028496	CG30116	5
3R	29131193	29137980	+	FBgn0028671	Vha100-1	5
2L	6686791	6709086	-	FBgn0031850	Tsp	5
2L	21262956	21282790	+	FBgn0032938	CG8671	5
2L	21614232	21624080	-	FBgn0032955	CG2201	5
2R	7595265	7620711	-	FBgn0033196	CG1358	5
3L	7266192	7312896	-	FBgn0035756	unc-13-4A	5
3L	13977905	13993400	-	FBgn0036391	CG17364	5
3R	13088651	13163876	+	FBgn0038118	timeout	5
3R	15054930	15077206	-	FBgn0038282	dpr9	5
3R	21318300	21349601	-	FBgn0038881	CG16791	5
X	13262687	13285632	-	FBgn0041210	HDAC4	5
3R	11797244	11813207	-	FBgn0051116	ClC-a	5
3R	11590386	11619906	-	FBgn0051363	Jupiter	5
3R	4441415	4462883	-	FBgn0051522	CG31522	5
3L	10147454	10186108	-	FBgn0052057	dpr10	5
X	9783223	9855449	+	FBgn0052698	CG32698	5
X	3507245	3571649	-	FBgn0052791	CG32791	5
3R	10001554	10042895	-	FBgn0053208	Mical	5
2R	14621601	14624498	+	FBgn0083123	Uhg5	5
2R	9095273	9097312	+	FBgn0083124	Uhg4	5
2L	10094088	10125736	+	FBgn0083945	CG34109	5
2L	3662745	3692114	+	FBgn0085369	CG34340	5
X	20761071	20927050	-	FBgn0085387	shakB	5
2R	21987068	22039559	-	FBgn0085399	CG34370	5
2R	5804712	5860831	+	FBgn0085414	dpr12	5
2L	3175112	3200496	-	FBgn0085422	CG34393	5
2R	21255165	21280995	+	FBgn0085426	Rgk3	5
2R	24891614	24921677	+	FBgn0085434	NaCP60E	5
3R	31158156	31169106	-	FBgn0086704	stops	5
2L	14975747	14997559	-	FBgn0086711	mol	5
X	19327075	19348447	-	FBgn0086778	nAChRalpha7	5
3L	23554593	23689640	+	FBgn0250816	AGO3	5
X	12785563	12897327	-	FBgn0259171	Pde9	5
2R	9446046	9480076	+	FBgn0259234	Camta	5
3R	24295078	24314541	+	FBgn0259685	crb	5
3R	17811541	17872507	+	FBgn0261649	tinc	5
3R	31405245	31457873	+	FBgn0261988	Gprk2	5
2R	3900285	3949425	-	FBgn0262124	uex	5
3R	17768272	17794490	-	FBgn0262562	CG43102	5
3L	2895017	2959579	+	FBgn0262593	Shab	5
2R	8665813	8683022	+	FBgn0263120	Acsl	5
2R	19397032	19424903	-	FBgn0263391	hts	5
2R	19178738	19227193	+	FBgn0263395	hppy	5
2R	7086316	7127868	+	FBgn0263934	esn	5
X	14839376	14933946	+	FBgn0264078	Flo2	5
X	7074550	7098056	-	FBgn0264270	Sxl	5
X	808217	927975	-	FBgn0264449	CG43867	5
2L	16766566	16788766	+	FBgn0264695	Mhc	5
2L	13261008	13284043	+	FBgn0264894	CG44085	5
3R	14664907	14697292	-	FBgn0265140	Meltrin	5
2R	12996501	13007911	+	FBgn0265623	Su(z)2	5
3R	22639808	22683827	+	FBgn0266418	wake	5
X	13846116	13990527	-	FBgn0267033	mamo	5
X	4412856	4485647	+	FBgn0000179	bi	4
3L	17950953	18064696	-	FBgn0000568	Eip75B	4
X	16752189	16783434	-	FBgn0001250	if	4
2L	16165831	16190540	+	FBgn0001991	Ca-alpha1D	4
2L	9839	21376	-	FBgn0002121	l(2)gl	4
3R	20948714	20976239	+	FBgn0002921	Atpalpha	4
2L	7377702	7384344	+	FBgn0002938	ninaC	4
2R	16924655	16945126	+	FBgn0003091	Pkc53E	4
3R	9066343	9237682	-	FBgn0003165	pum	4
3R	27064990	27070070	-	FBgn0003495	spz	4
X	18105568	18116922	-	FBgn0004028	wupA	4
3L	9145838	9182149	-	FBgn0004244	Rdl	4
3R	27547775	27559145	-	FBgn0004387	Klp98A	4
3R	25347431	25473058	-	FBgn0004509	Fur1	4
3L	4074077	4088744	-	FBgn0004516	Gad1	4
X	3134870	3172221	+	FBgn0004647	N	4
2R	23632610	23654820	+	FBgn0004795	retn	4
2L	106903	114432	+	FBgn0005278	Sam-S	4
2R	9227785	9247249	-	FBgn0010114	hig	4
3R	3461351	3587054	-	FBgn0010247	Parp	4
3L	24074180	24299205	+	FBgn0011288	Snap25	4
3L	20925891	20949512	-	FBgn0011591	fng	4
3R	26915761	26945309	+	FBgn0015541	sda	4
3R	23894174	23922973	-	FBgn0016754	sba	4
2R	8067977	8078815	+	FBgn0020279	lig	4
3R	13011649	13026275	+	FBgn0020496	CtBP	4
2L	17384700	17409698	+	FBgn0020503	CLIP-190	4
2R	24581245	24597862	+	FBgn0020521	pio	4
2R	9252310	9285097	-	FBgn0020621	Pkn	4
2R	12575240	12592917	-	FBgn0022764	Sin3A	4
3R	14329413	14372951	-	FBgn0024321	NK7.1	4
3R	20689018	20714577	-	FBgn0024944	Oamb	4
3L	3428658	3460977	-	FBgn0026259	eIF5B	4
3R	30022842	30035311	+	FBgn0026597	Axn	4
3R	30808617	30827005	+	FBgn0027598	cindr	4
X	14933670	14953532	-	FBgn0027601	pdgy	4
3R	5638655	5648738	-	FBgn0027951	MTA1-like	4
2L	922793	958098	+	FBgn0028481	CG4341	4
2L	14040170	14094401	+	FBgn0028875	nAChRalpha5	4
X	5446656	5494012	+	FBgn0029768	SPR	4
X	9093612	9103739	-	FBgn0030087	CG7766	4
2L	1884622	1944289	+	FBgn0031374	CG7337	4
2L	2311680	2358944	+	FBgn0031414	eys	4
2L	21057706	21071502	-	FBgn0032910	CG9265	4
2L	21380000	21393319	+	FBgn0032946	nrv3	4
2R	6242004	6255266	+	FBgn0033075	Pld	4
2R	9611139	9683858	-	FBgn0033438	Mmp2	4
2R	10145897	10192394	-	FBgn0033494	KCNQ	4
2R	12474424	12487986	+	FBgn0033744	Dh44-R2	4
2R	18421413	18426221	+	FBgn0034345	CG5174	4
2R	22874769	22881436	+	FBgn0034789	PIP5K59B	4
2R	23713900	23734846	+	FBgn0034897	Sesn	4
3L	4283851	4286865	+	FBgn0035526	CG1316	4
3L	9413596	9426758	-	FBgn0035989	CG3967	4
3R	6389162	6405895	-	FBgn0037443	Dmtn	4
3R	17232253	17265049	-	FBgn0038494	beat-IIb	4
3R	17320004	17366119	-	FBgn0038498	beat-IIa	4
3R	18759236	18795169	-	FBgn0038652	CG7720	4
3R	22468512	22486969	+	FBgn0038975	Nrx-1	4
4	278685	306481	-	FBgn0039900	Syt7	4
4	359938	375554	+	FBgn0039904	Hcf	4
2R	14060456	14140902	-	FBgn0040752	Prosap	4
3L	9974651	10139360	+	FBgn0040823	dpr6	4
2L	22844220	22854541	+	FBgn0041004	CG17715	4
2L	9166778	9250211	+	FBgn0041092	tai	4
2L	1256417	1296596	+	FBgn0041097	robo3	4
3L	14112405	14131324	-	FBgn0042630	Sox21b	4
3R	18167757	18180049	+	FBgn0042693	PP2A-B'	4
2L	12403270	12423439	-	FBgn0043841	vir-1	4
3R	24230562	24250248	+	FBgn0043884	mask	4
3R	8774286	8801176	-	FBgn0046874	Pif1B	4
2R	15727381	15762044	+	FBgn0050089	CG30089	4
2R	8473956	8532294	-	FBgn0050361	mtt	4
2R	5468319	5495861	-	FBgn0050440	CG30440	4
3R	31236035	31252608	-	FBgn0051005	qless	4
3L	11650517	11680344	-	FBgn0052085	CG32085	4
3L	1275956	1295699	+	FBgn0052333	CG32333	4
X	10410391	10454895	-	FBgn0052683	CG32683	4
3R	23801714	23819237	-	FBgn0053111	CG33111	4
2R	10740054	10798709	-	FBgn0053144	CG33144	4
2L	22622417	22756349	-	FBgn0058006	CG40006	4
2R	2494742	2565385	-	FBgn0058263	MFS17	4
3L	23839860	23986410	-	FBgn0058470	CG40470	4
X	18177612	18204407	+	FBgn0083228	Frq2	4
2L	4981614	4992702	+	FBgn0083962	CG34126	4
3R	28026615	28090740	+	FBgn0085391	CG34362	4
2L	5824004	5856767	+	FBgn0085410	TrissinR	4
2R	24881570	24888615	+	FBgn0085442	NKAIN	4
X	9324508	9356227	-	FBgn0085478	CG34449	4
3L	2039681	2115611	-	FBgn0086906	sls	4
3R	5595364	5601136	-	FBgn0250753	kra	4
3R	12511570	12548229	-	FBgn0250910	Octbeta3R	4
2L	6377771	6411326	-	FBgn0259714	CG42368	4
2L	11156118	11203544	-	FBgn0259822	Ca-beta	4
X	4840833	4906575	+	FBgn0260971	CG42594	4
2R	3066499	3191011	+	FBgn0260995	CG42596	4
2R	13805794	13819571	+	FBgn0261041	stj	4
3R	10827079	10849030	+	FBgn0261053	Cad86C	4
2L	1555129	1608404	+	FBgn0261509	haf	4
3L	20149614	20198317	-	FBgn0261556	CG42674	4
3L	16865295	16922487	+	FBgn0261565	Lmpt	4
X	19521929	19530896	+	FBgn0261573	CoRest	4
2L	10917015	10964153	-	FBgn0261871	dpr2	4
3L	366524	392633	-	FBgn0262139	trh	4
3L	8576808	8599617	+	FBgn0262508	CG43078	4
4	375640	395605	-	FBgn0262636	Lin29	4
X	4322626	4365408	+	FBgn0262738	norpA	4
3R	22981459	22998528	-	FBgn0263390	Nha2	4
2R	19311148	19356525	-	FBgn0264753	Rgk1	4
2R	5981844	6012795	+	FBgn0264959	Src42A	4
2R	24990570	25011965	-	FBgn0265434	zip	4
3R	30058311	30121798	+	FBgn0266411	sima	4
X	3574536	3666724	+	FBgn0266429	AstA-R1	4
3R	27639886	27656996	-	FBgn0266579	tau	4
3R	14804092	14875488	-	FBgn0266756	btsz	4
2R	16751503	16772671	-	FBgn0267002	unc-104	4
3R	6350896	6361614	+	FBgn0267698	Pak	4
2R	22136968	22172834	+	FBgn0000008	a	3
X	530501	579044	+	FBgn0000108	Appl	3
2L	16313036	16326207	-	FBgn0000250	cact	3
2L	3872646	3902860	-	FBgn0000256	capu	3
2L	11358873	11373636	+	FBgn0000287	salr	3
2R	14173693	14182838	+	FBgn0000289	cg	3
2L	5972115	5981018	-	FBgn0000308	chic	3
2R	21355015	21379464	-	FBgn0000395	cv-2	3
2L	640013	714983	-	FBgn0000497	ds	3
3R	7924323	7967408	-	FBgn0000504	dsx	3
X	16278328	16285618	+	FBgn0000536	eas	3
3L	17558672	17619325	-	FBgn0000567	Eip74EF	3
2R	19141632	19163705	+	FBgn0000578	ena	3
2L	18320102	18393441	+	FBgn0000636	Fas3	3
2L	3622074	3656953	-	FBgn0000721	for	3
3L	18750607	18801309	-	FBgn0001078	ftz-f1	3
2R	10437985	10465701	+	FBgn0001122	Galphao	3
2L	22924795	22943135	+	FBgn0002566	lt	3
X	9284649	9303636	+	FBgn0002576	lz	3
X	17143588	17148264	-	FBgn0002590	RpS5a	3
3R	23290231	23346167	-	FBgn0003118	pnt	3
X	15804370	15827682	+	FBgn0003345	sd	3
3L	20992814	21027434	-	FBgn0003415	skd	3
2R	7419350	7434872	+	FBgn0003460	so	3
3R	15986152	16004081	+	FBgn0003507	srp	3
3R	13428867	13434984	-	FBgn0004049	yrt	3
X	13593474	13602578	-	FBgn0004169	up	3
3L	305393	319884	-	FBgn0004373	fwd	3
3R	10190689	10222442	+	FBgn0004575	Syn	3
3L	6624032	6635059	+	FBgn0004619	GluRIA	3
3R	18414273	18545586	-	FBgn0004652	fru	3
2L	16816660	16826964	+	FBgn0004797	mdy	3
3L	3909973	3935617	-	FBgn0004910	Eip63F-1	3
3L	19566851	19584568	-	FBgn0005564	Shal	3
3L	6097617	6123913	+	FBgn0005658	Ets65A	3
3L	4936758	5079033	-	FBgn0005775	Con	3
3R	5517117	5539411	+	FBgn0010051	Itp-r83A	3
2L	2954762	2968434	+	FBgn0010263	Rbp9	3
X	13079205	13090434	-	FBgn0010303	hep	3
2L	15727581	15748150	-	FBgn0010382	CycE	3
2R	8860364	8888097	+	FBgn0011286	RyR	3
3L	2601455	2630064	-	FBgn0011828	Pxn	3
2R	13439314	13450475	-	FBgn0013765	cnn	3
3L	5797549	5810931	-	FBgn0015806	S6k	3
2R	9400531	9413463	-	FBgn0016078	wun	3
3L	7811458	7867369	-	FBgn0016694	Pdp1	3
3R	20535323	20552311	-	FBgn0016917	Stat92E	3
X	22980722	23004648	-	FBgn0016975	stnB	3
2R	15515778	15532259	-	FBgn0019968	Khc-73	3
3L	6495680	6550104	+	FBgn0020251	sfl	3
3R	14577217	14608079	+	FBgn0020299	stumps	3
3L	11078752	11093193	-	FBgn0020412	JIL-1	3
3R	11221894	11225173	+	FBgn0020910	RpL3	3
3R	25197571	25208283	-	FBgn0022800	Cad96Ca	3
3L	13228692	13279642	+	FBgn0023095	caps	3
2R	17027190	17044653	+	FBgn0023172	RhoGEF2	3
2L	21632587	21647964	+	FBgn0023416	Ac3	3
2R	16641243	16651125	+	FBgn0024232	gprs	3
4	210224	213165	+	FBgn0024811	Crk	3
X	1289713	1322362	-	FBgn0025641	DAAM	3
4	1009895	1027101	-	FBgn0025741	PlexA	3
X	1773725	1788065	+	FBgn0026086	Adar	3
3L	21034535	21075444	+	FBgn0026179	siz	3
X	16422831	16438454	+	FBgn0026575	hang	3
X	18635642	18647648	-	FBgn0027335	Rip11	3
2R	12593604	12612068	+	FBgn0027356	Amph	3
X	16913180	16938209	+	FBgn0027556	CG4928	3
2R	14901475	14928425	-	FBgn0027596	CG10249	3
3R	5758680	5781076	-	FBgn0027608	CG2082	3
2L	15228728	15247714	-	FBgn0028516	ZnT35C	3
2L	16000291	16041703	+	FBgn0028644	beat-Ic	3
X	4707916	4729487	+	FBgn0029723	Proc-R	3
X	6309212	6329828	+	FBgn0029864	CG15894	3
X	6600062	6653015	+	FBgn0029881	pigs	3
X	8574306	8588528	+	FBgn0030052	CG12065	3
X	9108691	9117744	+	FBgn0030089	AP-1gamma	3
X	13624745	13664568	+	FBgn0030505	NFAT	3
X	15139937	15163225	-	FBgn0030617	CG9095	3
X	18155369	18174744	+	FBgn0030897	Frq1	3
2L	2308761	2357356	-	FBgn0031413	CG9967	3
2L	2725674	2739830	+	FBgn0031449	CG31689	3
2L	8244160	8257502	-	FBgn0032010	CG8086	3
2L	11013206	11066998	-	FBgn0032330	Samuel	3
2L	21286078	21310050	-	FBgn0032940	Mio	3
2L	21663806	21677530	-	FBgn0032957	CG2225	3
2R	5676750	5691723	-	FBgn0033033	scaf	3
2R	6026273	6036388	-	FBgn0033052	SCAP	3
2R	7974115	7991862	-	FBgn0033246	ACC	3
2R	9044850	9060608	-	FBgn0033368	CG13743	3
2R	9882572	9891689	-	FBgn0033463	CG1513	3
2R	11577485	11616045	-	FBgn0033636	tou	3
2R	13055246	13079539	-	FBgn0033791	Drl-2	3
2R	15340472	15368300	+	FBgn0034013	unc-5	3
2R	16031930	16047243	+	FBgn0034070	SP2353	3
2R	18761758	18774824	+	FBgn0034389	Mctp	3
2R	22454741	22472995	+	FBgn0034731	CG10384	3
2R	24392129	24402680	-	FBgn0035001	slik	3
2R	24455292	24490656	+	FBgn0035010	CG13579	3
3L	1523414	1534034	-	FBgn0035227	CG12090	3
3L	1893408	1910197	-	FBgn0035290	dsb	3
3L	4094343	4103256	-	FBgn0035497	CG14995	3
3L	5512421	5529341	-	FBgn0035610	Lkr	3
3L	8624371	8638813	+	FBgn0035917	Zasp66	3
3L	9338810	9348336	+	FBgn0035976	PGRP-LC	3
3L	15900156	15924861	-	FBgn0036544	sff	3
3L	19624406	19635783	-	FBgn0036896	wnd	3
3L	20233173	20241903	-	FBgn0036958	CG17233	3
3L	20348355	20353873	+	FBgn0036974	eRF1	3
3L	20376242	20382398	+	FBgn0036980	RhoBTB	3
3L	21972002	21984606	+	FBgn0037146	CG7470	3
3R	4319683	4326379	+	FBgn0037234	CG9795	3
3R	6478311	6495025	+	FBgn0037448	CG15186	3
3R	12121583	12128201	-	FBgn0037992	CG4702	3
3R	15170625	15181510	-	FBgn0038294	Mf	3
3R	22497215	22520078	+	FBgn0038980	Octbeta1R	3
3R	23070516	23112730	-	FBgn0039054	CG13830	3
3R	28418208	28474814	+	FBgn0039584	beat-VI	3
3R	30466050	30485799	+	FBgn0039776	PH4alphaEFB	3
4	184076	193829	-	FBgn0039890	CG2316	3
4	636131	646556	-	FBgn0039916	CG9935	3
4	1126602	1137919	+	FBgn0039927	CG11155	3
4	1112874	1123357	-	FBgn0039928	Cals	3
4	853716	867025	-	FBgn0039936	CG11148	3
X	23068301	23081144	+	FBgn0039941	CG17167	3
3R	3846729	3868401	+	FBgn0039955	CG41099	3
2R	4744348	4758048	+	FBgn0039994	conu	3
X	2782906	2790567	-	FBgn0040384	CG32795	3
3L	14632601	14671609	+	FBgn0041604	dlp	3
2L	19400753	19426596	-	FBgn0041789	Pax	3
2R	21502097	21517241	+	FBgn0043070	MESK2	3
2L	6723903	6732766	+	FBgn0046704	Liprin-alpha	3
2R	10839102	10874771	-	FBgn0050015	CG30015	3
2R	11665768	11674782	+	FBgn0050035	Tret1-1	3
2R	18430315	18440475	-	FBgn0050118	CG30118	3
2R	18632328	18639270	-	FBgn0050122	CG30122	3
2R	6891760	6922613	+	FBgn0050158	CG30158	3
2R	7890025	7915032	+	FBgn0050377	CG30377	3
3R	31178389	31195762	-	FBgn0051004	mesh	3
3R	29877059	29903231	+	FBgn0051038	CG31038	3
3R	26842462	26863130	-	FBgn0051072	Lerp	3
2L	9051631	9071164	-	FBgn0051708	CG31708	3
2L	12142780	12170508	+	FBgn0051760	CG31760	3
2L	3902928	3991713	-	FBgn0051774	fred	3
2L	13676860	13717320	-	FBgn0051814	CG31814	3
2L	25402	65404	-	FBgn0051973	Cda5	3
4	951542	958392	-	FBgn0052016	4E-T	3
4	1137830	1162158	-	FBgn0052017	CG32017	3
3L	20268859	20295133	-	FBgn0052227	gogo	3
X	22583634	22632710	-	FBgn0052499	Cda4	3
X	11493135	11555045	+	FBgn0052666	Drak	3
2R	13267798	13295927	-	FBgn0052843	Dh31-R	3
3R	22570188	22580392	+	FBgn0053110	CG33110	3
2R	18718114	18754675	+	FBgn0053147	Hs3st-A	3
2L	16973091	16993984	+	FBgn0053179	beat-IIIb	3
3R	11533483	11542949	-	FBgn0053512	dpr4	3
2L	1997102	2006313	-	FBgn0053543	CG33543	3
X	18210812	18226076	-	FBgn0053639	CG33639	3
3R	26318355	26362588	+	FBgn0053970	CG33970	3
X	6661647	6668258	+	FBgn0062413	Ctr1A	3
3L	20453293	20454731	+	FBgn0083120	Uhg8	3
3R	23803859	23860013	+	FBgn0085384	CG34355	3
3R	4491943	4558067	-	FBgn0085386	CG34357	3
3L	5424109	5442399	+	FBgn0085420	CG34391	3
3R	29591831	29617157	+	FBgn0086361	alph	3
2R	16124981	16138238	+	FBgn0086676	spin	3
3L	15066081	15094724	-	FBgn0086690	cp309	3
2L	1651258	1704682	+	FBgn0086758	chinmo	3
3L	15554113	15561042	+	FBgn0087035	AGO2	3
2R	22106107	22122562	-	FBgn0243516	Vrp1	3
2R	22740999	22798289	-	FBgn0259145	CG42260	3
2R	22821430	22828903	+	FBgn0259179	CG42284	3
X	21422115	21457738	-	FBgn0259245	CG42343	3
3R	4077939	4104326	+	FBgn0259821	CG42402	3
2R	15223560	15241589	-	FBgn0259878	Fs	3
X	13783714	13811493	+	FBgn0261244	inaE	3
3R	5685855	5712837	+	FBgn0261261	plx	3
3L	16970013	16994388	+	FBgn0261547	Exn	3
2R	8327490	8396280	+	FBgn0261588	pdm3	3
3R	28318162	28336440	-	FBgn0261618	larp	3
X	15297766	15319074	+	FBgn0261703	gce	3
3L	7655389	7718395	-	FBgn0261788	Ank2	3
2L	22131221	22166221	+	FBgn0261802	CG42748	3
2L	8083420	8116531	+	FBgn0261822	Bsg	3
3R	19215434	19226651	-	FBgn0262468	vib	3
3R	20252770	20303942	+	FBgn0262582	cic	3
X	11430523	11454386	-	FBgn0262740	Evi5	3
2R	6181748	6196320	-	FBgn0262867	Ptr	3
X	17672458	17698730	-	FBgn0263258	chas	3
2L	20426199	20447905	+	FBgn0263355	CG31688	3
2R	14276130	14300095	+	FBgn0263397	Ih	3
2R	8136986	8156654	-	FBgn0263593	Lpin	3
2R	1866080	2262115	-	FBgn0263780	CG17684	3
2L	3757256	3769525	+	FBgn0263846	CG43707	3
X	18930335	19028629	+	FBgn0264090	CG43759	3
3L	9813847	9834345	+	FBgn0264489	CG43897	3
3R	22042191	22079321	+	FBgn0264491	how	3
X	1941940	2007956	+	FBgn0264562	Hr4	3
X	2367121	2387664	-	FBgn0264598	PsGEF	3
2R	21200483	21210821	+	FBgn0265191	Glycogenin	3
X	18366357	18377864	+	FBgn0265784	CrebB	3
3L	20248080	20265554	+	FBgn0265959	rdgC	3
3R	7272617	7309629	-	FBgn0267337	rn	3
3L	25236940	25670980	-	FBgn0267429	CG45782	3
3R	2554124	3263573	-	FBgn0267430	CG45783	3
Y	336381	563165	+	FBgn0267432	kl-3	3
3L	4429349	4435993	+	FBgn0000038	nAChRbeta1	2
3R	24485428	24491147	+	FBgn0000039	nAChRalpha2	2
2R	24814822	24835667	+	FBgn0000157	Dll	2
2L	5271728	5278548	-	FBgn0000228	Bsg25D	2
2R	12259398	12278809	+	FBgn0000253	Cam	2
X	11792533	11801587	+	FBgn0000259	CkIIbeta	2
2L	22981816	22992951	+	FBgn0000384	cta	2
3L	11826719	11833578	-	FBgn0000404	CycA	2
3L	10190276	10201837	-	FBgn0000451	ect	2
3R	9367603	9394546	-	FBgn0000723	FER	2
3L	14274343	14368639	+	FBgn0001085	fz	2
2L	5943643	5948968	+	FBgn0001128	Gpdh	2
3R	28599834	28605777	+	FBgn0001215	Hrb98DE	2
2L	15756002	15762758	-	FBgn0001987	Gli	2
3R	7162808	7183702	+	FBgn0002306	sas	2
4	1172469	1181628	-	FBgn0002521	pho	2
2R	13991203	14060356	+	FBgn0002643	mam	2
X	14247732	14258595	+	FBgn0002873	mud	2
3R	29039156	29049148	+	FBgn0003093	Pkc98E	2
3L	8732858	8745310	-	FBgn0003149	Prm	2
3R	6000426	6008579	-	FBgn0003261	Rm62	2
3R	29914521	29920289	-	FBgn0003861	trp	2
3R	31713867	31735392	+	FBgn0003870	ttk	2
3R	27967008	27988384	-	FBgn0003890	betaTub97EF	2
2R	12884632	12899385	+	FBgn0003975	vg	2
3L	5813338	5845664	-	FBgn0003984	vn	2
3L	3336860	3368133	+	FBgn0004167	kst	2
3L	22267382	22273745	+	FBgn0004179	Csp	2
X	4939128	4955916	+	FBgn0004368	Ptp4E	2
3L	17638103	17645036	-	FBgn0004401	Pep	2
2R	12612740	12623197	+	FBgn0004435	Galphaq	2
X	13214409	13258490	-	FBgn0004456	mew	2
3L	22035003	22065279	+	FBgn0004514	Oct-TyrR	2
3R	11328480	11407627	+	FBgn0004595	pros	2
X	2149936	2158983	-	FBgn0004655	wapl	2
3R	13057755	13078124	+	FBgn0004666	sim	2
2R	12001473	12019846	-	FBgn0004839	otk	2
3R	26996980	27057935	+	FBgn0004842	RYa-R	2
4	47710	57041	-	FBgn0004859	ci	2
3L	21226609	21266503	+	FBgn0004865	Eip78C	2
3R	23260610	23280856	-	FBgn0004882	orb	2
3R	24719697	24749125	+	FBgn0004885	tok	2
X	268509	279718	-	FBgn0005427	ewg	2
2R	10481894	10543291	-	FBgn0005630	lola	2
3R	24043056	24048265	-	FBgn0005649	Rox8	2
3R	30277932	30372382	+	FBgn0010113	hdc	2
3R	4235217	4241057	+	FBgn0010225	Gel	2
2R	17093246	17099501	-	FBgn0010226	GstS1	2
3L	16113212	16121651	+	FBgn0010280	Taf4	2
X	18688538	18693042	-	FBgn0010383	Cyp18a1	2
2R	21392402	21481176	-	FBgn0010415	Sdc	2
2L	825969	833241	+	FBgn0010583	dock	2
3R	24252826	24271233	-	FBgn0011225	jar	2
3R	14165379	14214810	-	FBgn0011582	Dop1R1	2
2L	4468000	4477022	-	FBgn0011603	ine	2
3R	25516118	25608423	+	FBgn0011666	msi	2
4	115074	129849	-	FBgn0011747	Ank	2
3R	24319000	24328619	+	FBgn0011785	BRWD3	2
3L	14747929	14761049	-	FBgn0013263	Trl	2
2L	16049965	16081684	+	FBgn0013433	beat-Ia	2
3R	20978183	21015613	+	FBgn0013995	Calx	2
X	11678970	11694740	+	FBgn0014133	bif	2
3R	17091533	17125389	-	FBgn0014141	cher	2
3R	25983013	25995737	+	FBgn0015269	Nf1	2
X	3704610	3719635	-	FBgn0015286	Rala	2
2R	15115236	15144783	+	FBgn0015371	chn	2
2R	20883625	20903414	-	FBgn0015524	otp	2
3R	7493921	7505098	-	FBgn0015577	alpha-Est9	2
2L	18957732	18968744	-	FBgn0015772	Nak	2
2L	20350434	20365254	+	FBgn0015803	RtGEF	2
3L	12580672	12596018	+	FBgn0015904	ara	2
2L	5012144	5028191	-	FBgn0016075	vkg	2
2R	16579470	16585448	+	FBgn0016131	Cdk4	2
4	936819	949441	+	FBgn0019985	mGluR	2
2R	15993531	16001290	-	FBgn0020236	ATPCL	2
2R	14671396	14713622	-	FBgn0020269	mspo	2
3L	21075581	21131159	-	FBgn0020294	ko	2
2R	21323430	21341847	+	FBgn0020306	dom	2
2R	22243963	22286469	+	FBgn0020307	dve	2
3R	17054007	17070408	+	FBgn0020493	Dad	2
2R	14759646	14769423	-	FBgn0020767	Spred	2
2R	2932595	2968052	-	FBgn0020908	Scp1	2
3R	30912754	30930682	+	FBgn0020912	Ptx1	2
4	558016	567257	+	FBgn0022361	Pur-alpha	2
3R	5571108	5579189	+	FBgn0023023	CRMP	2
X	3671801	3701672	+	FBgn0023215	Mnt	2
X	2264657	2270761	-	FBgn0023528	CG2924	2
3L	21136447	21171930	-	FBgn0024150	Ac78C	2
3R	13683921	13693905	+	FBgn0024555	flfl	2
3L	23093190	23095471	-	FBgn0024733	RpL10	2
X	1735945	1754065	-	FBgn0025391	Scgdelta	2
3L	1140429	1177276	-	FBgn0025525	bab2	2
X	127449	140340	+	FBgn0025836	RhoGAP1A	2
3R	6088799	6100887	-	FBgn0026077	Gasp	2
2L	10256319	10261049	-	FBgn0026379	Pten	2
X	8756539	8805804	-	FBgn0026411	Lim1	2
3R	4733654	4749056	-	FBgn0026620	tacc	2
4	538332	557854	-	FBgn0026869	Thd1	2
3L	267299	270336	+	FBgn0027111	miple	2
X	15486922	15511223	+	FBgn0027287	Gmap	2
3R	24805445	24814012	-	FBgn0027539	CG5807	2
3L	8282528	8289870	-	FBgn0027569	cert	2
2R	13580313	13593339	-	FBgn0027581	CG6191	2
2R	8735810	8759590	+	FBgn0027585	CG8740	2
3L	1715595	1731107	-	FBgn0027594	drpr	2
3L	17396031	17421514	-	FBgn0027660	blot	2
2L	8415690	8431297	+	FBgn0027932	Akap200	2
2R	22717321	22740459	-	FBgn0028371	jbug	2
3L	16412722	16415386	+	FBgn0028399	TMS1	2
2L	12051755	12056042	-	FBgn0028425	JhI-21	2
3L	7528780	7540012	+	FBgn0028582	lqf	2
3R	30445635	30455867	-	FBgn0028646	aralar1	2
3L	27267255	27268445	+	FBgn0028697	RpL15	2
2L	15074776	15096915	+	FBgn0028879	CG15270	2
2R	17592791	17604461	+	FBgn0029006	Smurf	2
X	142208	200663	+	FBgn0029128	tyn	2
2L	9888005	9890119	+	FBgn0029174	FKBP59	2
X	3948975	3955442	+	FBgn0029687	Vap-33A	2
X	5966279	5986699	+	FBgn0029830	Grip	2
X	6699508	6719389	+	FBgn0029895	CG14441	2
X	6803684	6813830	+	FBgn0029903	pod1	2
X	7021608	7066052	-	FBgn0029930	CG12541	2
X	7314622	7323770	-	FBgn0029943	Atg5	2
X	7826197	7842679	+	FBgn0029962	CG1402	2
X	7912089	7918444	+	FBgn0029976	snz	2
X	8252670	8272462	+	FBgn0030027	CG1632	2
X	10055629	10070868	-	FBgn0030174	CG15312	2
X	10749077	10757666	-	FBgn0030230	Rph	2
X	11129362	11137118	-	FBgn0030268	Klp10A	2
X	13684380	13718285	-	FBgn0030512	CG9940	2
X	13745577	13755406	-	FBgn0030520	Pdcd4	2
X	15069127	15076220	-	FBgn0030608	Lsd-2	2
X	15987008	15991974	-	FBgn0030719	eIF5	2
X	16063738	16070304	+	FBgn0030723	dpr18	2
X	16437421	16441296	-	FBgn0030752	CG9947	2
X	16696131	16711145	+	FBgn0030778	CG4678	2
X	18322958	18356191	-	FBgn0030913	CG6123	2
X	18624042	18634908	-	FBgn0030941	wgn	2
X	18832682	18842901	+	FBgn0030964	Pvf1	2
X	19353181	19471914	+	FBgn0031016	kek5	2
X	20302015	20330372	-	FBgn0031100	CG1504	2
X	21292308	21306665	-	FBgn0031170	CG1718	2
X	22455803	22470146	+	FBgn0031187	CG14619	2
X	22474851	22482357	-	FBgn0031190	CG12576	2
X	22515197	22542024	+	FBgn0031195	CG17600	2
2L	283385	291795	-	FBgn0031245	CG3625	2
2L	749945	762399	+	FBgn0031275	GABA-B-R3	2
2L	2857164	2868548	+	FBgn0031474	CG2991	2
2L	5040648	5044712	-	FBgn0031673	CG31650	2
2L	9495474	9520696	+	FBgn0032120	CG33298	2
2L	9547720	9566750	-	FBgn0032129	jp	2
2L	10442534	10450080	+	FBgn0032252	loh	2
2L	19435850	19442727	-	FBgn0032783	CG10237	2
2L	19508953	19517204	-	FBgn0032797	CG10186	2
2R	5656406	5663222	-	FBgn0033029	Not3	2
2R	7942043	7955882	-	FBgn0033236	CG14764	2
2R	8052080	8065554	-	FBgn0033252	CG12769	2
2R	10028443	10032893	-	FBgn0033474	CG1407	2
2R	10034595	10048619	-	FBgn0033476	oys	2
2R	10449350	10458892	-	FBgn0033524	Cyp49a1	2
2R	11756817	11814424	+	FBgn0033652	ths	2
2R	11939557	11967435	+	FBgn0033668	CG13188	2
2R	16047648	16060835	+	FBgn0034071	CG8405	2
2R	16081176	16098564	-	FBgn0034072	Dg	2
2R	17007674	17015894	-	FBgn0034180	Ehbp1	2
2R	17048875	17053855	+	FBgn0034184	CG9646	2
2R	18640862	18658222	-	FBgn0034371	SP2637	2
2R	18878391	18959500	+	FBgn0034408	sano	2
2R	19307447	19310665	-	FBgn0034433	EndoB	2
2R	21560246	21576035	-	FBgn0034636	CG10440	2
2R	23412320	23419684	-	FBgn0034860	CG9812	2
2R	23820354	23839864	+	FBgn0034911	CG5549	2
2R	24671294	24688184	-	FBgn0035049	Mmp1	2
2R	24768314	24775265	-	FBgn0035060	Eps-15	2
3L	543060	581099	+	FBgn0035142	hipk	2
3L	1256449	1274498	+	FBgn0035199	CG9134	2
3L	1569181	1576330	+	FBgn0035236	CG12004	2
3L	2883641	2892166	-	FBgn0035379	spz5	2
3L	4240173	4242603	+	FBgn0035515	CG14997	2
3L	4861269	4895749	+	FBgn0035581	CG17150	2
3L	5761963	5765702	-	FBgn0035630	CG10576	2
3L	6082883	6092188	+	FBgn0035677	CG13293	2
3L	6329324	6352390	-	FBgn0035699	CG13300	2
3L	8186857	8191118	+	FBgn0035850	Atg18a	2
3L	8604657	8617074	+	FBgn0035914	CG6282	2
3L	8912499	8932065	+	FBgn0035936	Tsp66E	2
3L	9628676	9631795	+	FBgn0036020	CG8336	2
3L	9683579	9696700	-	FBgn0036030	CG6767	2
3L	9763544	9786466	+	FBgn0036043	CG8177	2
3L	12339116	12351544	-	FBgn0036278	CrzR	2
3L	12368646	12391444	-	FBgn0036279	Ncc69	2
3L	12850165	12853169	+	FBgn0036318	Wbp2	2
3L	13450770	13465539	+	FBgn0036368	CG10738	2
3L	14540937	14550975	-	FBgn0036428	Gbs-70E	2
3L	15588860	15609125	+	FBgn0036518	RhoGAP71E	2
3L	19066155	19086426	-	FBgn0036844	Mkp3	2
3L	19492053	19497723	-	FBgn0036875	CG9449	2
3L	19871139	19881783	+	FBgn0036913	CG8334	2
3L	19928743	19932930	+	FBgn0036921	RhoGDI	2
3L	20514598	20519393	-	FBgn0037007	CG5059	2
3L	20712838	20719200	-	FBgn0037015	cmpy	2
3L	21210215	21216051	+	FBgn0037060	CG10508	2
3R	4197206	4204572	+	FBgn0037215	CG12582	2
3R	4378600	4381210	+	FBgn0037239	CG11739	2
3R	5150908	5170121	+	FBgn0037295	dpr16	2
3R	9535625	9551806	-	FBgn0037705	mura	2
3R	10889768	10893531	-	FBgn0037855	CG6621	2
3R	12746036	12783192	-	FBgn0038084	beat-Vc	2
3R	12916056	12934813	+	FBgn0038092	beat-Vb	2
3R	12998089	13008404	+	FBgn0038108	CG7518	2
3R	13373104	13379775	-	FBgn0038143	CG9813	2
3R	13389059	13395197	-	FBgn0038147	CCHa2	2
3R	13771495	13779317	+	FBgn0038181	CG9297	2
3R	14289071	14302276	+	FBgn0038220	CG12207	2
3R	17750129	17763188	-	FBgn0038542	TyrR	2
3R	18303279	18314407	-	FBgn0038603	PKD	2
3R	19230764	19246130	-	FBgn0038693	unc79	2
3R	19929277	20008512	-	FBgn0038755	Hs6st	2
3R	21083043	21097827	-	FBgn0038853	RhoGAP93B	2
3R	22364573	22365983	-	FBgn0038950	CG5382	2
3R	23557412	23580077	+	FBgn0039089	beat-IV	2
3R	25923499	25956270	-	FBgn0039396	CCAP-R	2
3R	26076592	26098711	-	FBgn0039411	dys	2
3R	27607879	27634932	+	FBgn0039530	Tusp	2
3R	28812102	28817354	+	FBgn0039600	CG1646	2
3R	29795697	29799354	-	FBgn0039696	CG7837	2
3R	29841657	29854699	+	FBgn0039709	Cad99C	2
3R	31216145	31219630	-	FBgn0039830	CG1746	2
4	583108	589348	+	FBgn0039911	CG1909	2
4	1192419	1196848	-	FBgn0039924	PIP4K	2
3L	25752859	25762779	-	FBgn0040001	CG17374	2
3L	23737960	23749058	+	FBgn0040056	CG17698	2
X	2444167	2470043	-	FBgn0040388	boi	2
3R	24897685	24906004	-	FBgn0040601	CG13643	2
2R	10977956	11116378	-	FBgn0040765	luna	2
3L	6550738	6593940	+	FBgn0042185	CG18769	2
2R	24928747	24937477	-	FBgn0043792	CG30427	2
2L	8030721	8040826	+	FBgn0044323	Cka	2
2L	20066391	20073719	+	FBgn0045064	bwa	2
2L	18762874	18792906	-	FBgn0045852	ham	2
2R	4546691	4565281	+	FBgn0046692	Stlk	2
2R	11226458	11232516	-	FBgn0050021	metro	2
2R	17646848	17665068	-	FBgn0050106	CCHa1-R	2
2R	20606881	20618217	-	FBgn0050147	Hil	2
2R	20870791	20879145	+	FBgn0050295	Ipk1	2
2R	5496674	5549543	+	FBgn0050438	CG30438	2
2R	17065971	17087633	-	FBgn0050460	CG30460	2
3R	22710883	22721150	-	FBgn0051151	wge	2
3R	15857871	15875939	-	FBgn0051183	CG31183	2
3R	6707800	6742063	-	FBgn0051481	pb	2
2L	1858609	1881480	-	FBgn0051663	CG31663	2
2L	16827078	16832093	+	FBgn0051739	CG31739	2
2L	10772038	10801109	-	FBgn0051869	CG31869	2
3L	12402295	12414842	-	FBgn0052103	CG32103	2
3L	15837773	15844062	-	FBgn0052150	CG32150	2
3L	20497323	20514107	+	FBgn0052425	CG32425	2
X	21205310	21281171	-	FBgn0052521	CG32521	2
X	19531851	19547482	-	FBgn0052532	CG32532	2
X	18443027	18479487	-	FBgn0052547	CG32547	2
X	12771844	12784958	-	FBgn0052647	CG32647	2
X	12596047	12609910	+	FBgn0052654	Sec16	2
3R	4407227	4419578	-	FBgn0052944	CG32944	2
2R	8174165	8226438	+	FBgn0053087	LRP1	2
3R	20832799	20840118	+	FBgn0053094	Synd	2
2R	22614328	22634084	+	FBgn0053143	CG33143	2
3R	28870606	28887709	-	FBgn0053203	CG33203	2
3R	15666183	15690513	+	FBgn0053207	pxb	2
2L	2058790	2109878	-	FBgn0053516	dpr3	2
X	20004680	20062706	-	FBgn0053517	Dop2R	2
2R	23995543	24014254	-	FBgn0053519	Unc-89	2
3L	7094818	7123297	+	FBgn0053556	form3	2
3L	9644109	9659433	+	FBgn0053696	CNMaR	2
3L	16676406	16711677	-	FBgn0063485	Lasp	2
3R	16154982	16171766	+	FBgn0063649	CG6006	2
2R	924636	951252	-	FBgn0069969	CG40498	2
3R	30532607	30578905	+	FBgn0082582	tmod	2
X	21123634	21140951	+	FBgn0083956	CG34120	2
3L	13028962	13036504	+	FBgn0083978	CG17672	2
2L	4694721	4722465	+	FBgn0085380	CG34351	2
3L	9908120	9967298	+	FBgn0085385	CG34356	2
2L	9370309	9415156	-	FBgn0085395	Shawl	2
2R	21872030	21946259	+	FBgn0085397	Fili	2
3R	23000139	23010562	-	FBgn0085404	CG34375	2
2L	7098188	7157695	-	FBgn0085407	Pvf3	2
2L	3358640	3373372	-	FBgn0085423	CG34394	2
2L	8898786	8933594	+	FBgn0085427	CG34398	2
X	10220110	10230088	+	FBgn0085437	CG34408	2
3R	10144668	10159134	+	FBgn0086359	Invadolysin	2
3R	19368995	19403153	-	FBgn0086613	Ino80	2
3R	12439600	12447616	+	FBgn0086687	Desat1	2
3L	14412828	14536276	-	FBgn0087007	bbg	2
2L	20788662	20797042	-	FBgn0250785	vari	2
3L	1778485	1795328	-	FBgn0250789	alpha-Spec	2
2L	22999574	23025915	-	FBgn0250907	Cht3	2
3R	26645282	26681966	-	FBgn0250908	beat-VII	2
X	17862697	17887222	-	FBgn0259168	mnb	2
2L	12455540	12546611	-	FBgn0259176	bun	2
4	328193	358917	-	FBgn0259214	PMCA	2
X	6780790	6803593	-	FBgn0259228	C3G	2
2R	9716348	9748121	-	FBgn0259678	sqa	2
2L	16545016	16663218	+	FBgn0259735	CG42389	2
2L	20647533	20648848	+	FBgn0259936	Uhg3	2
2R	15613854	15657214	+	FBgn0260429	CG42524	2
2L	17436830	17450364	-	FBgn0260632	dl	2
X	3891497	3930578	-	FBgn0260658	CG42541	2
2R	4595288	4609492	+	FBgn0260799	p120ctn	2
2R	11895997	11903918	-	FBgn0260959	MCPH1	2
2R	13513132	13534251	-	FBgn0260964	Vmat	2
3L	27136525	27157999	+	FBgn0260987	vtd	2
3L	19690033	19695260	-	FBgn0261341	verm	2
X	1215289	1236684	-	FBgn0261444	CG3638	2
3R	20309344	20324196	+	FBgn0261550	CG42668	2
3L	11214505	11230745	+	FBgn0261553	CG42671	2
3L	1803107	1806920	+	FBgn0261562	CG42676	2
2R	22925107	22932044	+	FBgn0261564	CG42678	2
2R	14435899	14465881	+	FBgn0261613	Oaz	2
X	9665442	9687066	-	FBgn0261617	nej	2
2R	23907654	23925066	+	FBgn0261794	kcc	2
3L	6400590	6485964	+	FBgn0261801	CG42747	2
3R	17687818	17718350	-	FBgn0261885	osa	2
3R	8578205	8629996	+	FBgn0261929	5-HT2B	2
2L	8466817	8488671	+	FBgn0262029	d	2
X	17232942	17280964	+	FBgn0262111	f	2
2R	10429708	10436581	+	FBgn0262114	RanBPM	2
2L	13021868	13060140	-	FBgn0262160	CG9932	2
3R	10264306	10308467	+	FBgn0262617	CG43143	2
3L	1885657	1891462	+	FBgn0262624	Tmhs	2
X	10602641	10620190	-	FBgn0263072	CG43347	2
4	1198852	1224467	+	FBgn0263112	Mitf	2
2R	19022325	19032642	-	FBgn0263116	5-HT1B	2
X	15386038	15441252	-	FBgn0263257	Cngl	2
3R	11569250	11575937	+	FBgn0263316	Mrp4	2
3L	2786207	2879158	-	FBgn0263392	Tet	2
3R	24585653	24623899	+	FBgn0263490	mld	2
X	17456169	17561180	-	FBgn0263706	CG43658	2
3L	8827505	8891192	+	FBgn0263930	dally	2
3L	8932235	8954272	-	FBgn0264305	CG43783	2
3R	28845270	28870439	+	FBgn0264324	spg	2
3R	13967061	14032057	-	FBgn0264493	rdx	2
X	12516634	12568452	-	FBgn0264542	CG43921	2
3R	16831116	16923231	-	FBgn0264857	iab-8	2
2R	15946933	15989498	-	FBgn0265045	Strn-Mlck	2
3R	4910552	4945576	+	FBgn0265082	Cdep	2
X	13692292	13717835	+	FBgn0265726	NnaD	2
3R	28888073	28922772	+	FBgn0265998	Doa	2
X	11816898	11837460	+	FBgn0266019	rudhira	2
3L	8753619	8798719	+	FBgn0266084	Fhos	2
2R	25085780	25139627	-	FBgn0266129	lov	2
3R	9340216	9362994	+	FBgn0266410	CG45050	2
3R	10312039	10331353	-	FBgn0266717	Bruce	2
3R	9874681	9995364	+	FBgn0267336	Glut4EF	2
3R	16927210	16972236	-	FBgn0000015	Abd-B	1
X	15350239	15379064	-	FBgn0000028	acj6	1
2R	24378630	24390294	-	FBgn0000037	mAChR-A	1
3R	26254069	26261591	-	FBgn0000064	Ald	1
3R	21065241	21070917	+	FBgn0000083	AnxB9	1
X	1891401	1900646	-	FBgn0000117	arm	1
X	17160006	17200705	+	FBgn0000163	baz	1
2L	9984645	9995538	+	FBgn0000180	bib	1
X	1575132	1664869	+	FBgn0000210	br	1
2L	9682315	9699297	-	FBgn0000273	Pka-C1	1
2L	4876891	4883107	-	FBgn0000286	Cf2	1
2L	5029609	5037279	+	FBgn0000299	Cg25C	1
3R	18705501	18732344	+	FBgn0000303	Cha	1
2L	16342430	16352628	-	FBgn0000307	chif	1
X	15827986	15835490	-	FBgn0000319	Chc	1
2L	21310866	21319527	+	FBgn0000370	crc	1
2L	6663664	6674780	+	FBgn0000392	cup	1
3L	16712126	16724575	+	FBgn0000414	Dab	1
3L	15925805	15954797	-	FBgn0000489	Pka-C3	1
2L	2428372	2459823	+	FBgn0000490	dpp	1
X	3811698	3857621	+	FBgn0000542	ec	1
2R	6087873	6169087	-	FBgn0000546	EcR	1
2L	21677913	21682164	-	FBgn0000559	EF2	1
2R	23734904	23746829	-	FBgn0000562	egl	1
3L	12462537	12468021	-	FBgn0000625	eyg	1
2R	13819624	13824553	-	FBgn0000662	fl(2)d	1
X	2023822	2042311	-	FBgn0000667	Actn	1
X	10385960	10409817	+	FBgn0000711	flw	1
2L	4198404	4221796	-	FBgn0001075	ft	1
3L	6972750	6980044	-	FBgn0001104	Galphai	1
3R	7252063	7265703	-	FBgn0001112	Gld	1
2R	23942538	23946936	+	FBgn0001123	Galphas	1
2L	1984512	1987758	-	FBgn0001125	Got2	1
3R	8147368	8181444	-	FBgn0001138	grn	1
3L	8372405	8391171	+	FBgn0001253	ImpE1	1
2R	22855688	22858794	-	FBgn0001263	inaD	1
3R	12682186	12689367	-	FBgn0001296	kar	1
Y	573088	664173	+	FBgn0001313	kl-2	1
2R	14772650	14807061	-	FBgn0001319	kn	1
2L	5981764	5985909	+	FBgn0001942	eIF-4a	1
2L	16263556	16287730	-	FBgn0001994	crp	1
3L	14985100	14991667	+	FBgn0002778	mnd	1
3R	21350846	21377401	-	FBgn0002781	mod(mdg4)	1
3R	15968134	15972913	-	FBgn0002783	mor	1
2R	23972431	23975408	+	FBgn0002791	mr	1
3R	23712814	23718357	-	FBgn0002922	nau	1
3L	19003741	19045449	-	FBgn0002945	nkd	1
3L	7896109	7911954	-	FBgn0003041	pbl	1
2R	10109740	10117457	+	FBgn0003071	Pfk	1
2R	7150703	7223378	+	FBgn0003090	pk	1
3R	24518270	24522331	+	FBgn0003134	Pp1alpha-96A	1
3R	28520665	28540324	-	FBgn0003137	Ppn	1
X	6371065	6372915	-	FBgn0003139	PpV	1
2R	21175315	21182608	+	FBgn0003162	Pu	1
3R	14619030	14625703	-	FBgn0003169	put	1
2R	7282572	7300806	+	FBgn0003174	pwn	1
3R	9510561	9513067	-	FBgn0003205	Ras85D	1
2L	8709880	8740660	-	FBgn0003209	raw	1
2L	13982743	14001248	-	FBgn0003255	rk	1
2L	1049674	1077815	-	FBgn0003310	S	1
3R	16116161	16145284	+	FBgn0003319	Sb	1
2R	12780541	12802010	+	FBgn0003326	sca	1
3R	6823120	6849981	-	FBgn0003339	Scr	1
X	11071441	11086299	-	FBgn0003366	sev	1
3L	14614458	14622205	+	FBgn0003388	shd	1
X	6771463	6779659	-	FBgn0003390	shf	1
X	15603283	15633434	-	FBgn0003463	sog	1
X	21350280	21357912	+	FBgn0003464	sol	1
3R	18090803	18135583	+	FBgn0003499	sr	1
3L	16497651	16500460	+	FBgn0003515	st	1
2L	2037714	2044372	+	FBgn0003557	Su(dx)	1
X	635890	643760	+	FBgn0003575	su(s)	1
X	1012779	1046040	+	FBgn0003638	su(w[a])	1
X	20227961	20236382	-	FBgn0003654	sw	1
3R	14263358	14286903	-	FBgn0003862	trx	1
2R	8649649	8665223	+	FBgn0003892	ptc	1
2L	18859507	18881261	-	FBgn0003896	tup	1
X	15999951	16005812	-	FBgn0003969	vap	1
3L	18167745	18185641	-	FBgn0003997	hid	1
X	13759546	13761547	+	FBgn0004047	Yp3	1
X	8630159	8650681	-	FBgn0004102	oc	1
3R	15310193	15315197	+	FBgn0004117	Tm2	1
2L	7827650	7833576	+	FBgn0004177	mts	1
X	16361569	16371547	+	FBgn0004227	nonA	1
3R	13656846	13660531	-	FBgn0004237	Hrb87F	1
3R	26881734	26910997	+	FBgn0004359	T48	1
3L	9839093	9855285	-	FBgn0004390	RasGAP1	1
3R	23149653	23157862	-	FBgn0004395	unk	1
X	2214347	2222567	-	FBgn0004397	Vinc	1
2L	10239341	10242172	+	FBgn0004419	me31B	1
2L	431227	448701	+	FBgn0004583	ex	1
3R	13661311	13666891	+	FBgn0004587	B52	1
X	16373086	16381782	+	FBgn0004598	Fur2	1
3R	30765926	30789202	+	FBgn0004606	zfh1	1
3R	29950796	29969447	-	FBgn0004622	TkR99D	1
3L	19687637	19689992	+	FBgn0004623	Gbeta76C	1
2R	13495222	13502841	-	FBgn0004638	drk	1
X	6973620	6991318	-	FBgn0004646	ogre	1
X	8061645	8070237	+	FBgn0004657	mys	1
3R	10737592	10751228	-	FBgn0004841	TkR86C	1
3R	19044882	19094270	-	FBgn0004876	cdi	1
2L	3771700	3784121	+	FBgn0004893	bowl	1
3R	26872129	26875742	-	FBgn0004903	Rb97D	1
2L	8687226	8709611	-	FBgn0004914	Hnf4	1
2R	25072627	25084347	-	FBgn0004919	gol	1
X	15319479	15328029	+	FBgn0004924	Top1	1
2R	9753697	9765518	+	FBgn0005614	trpl	1
3R	31777020	31790681	+	FBgn0005632	faf	1
2R	8131431	8134374	+	FBgn0005648	Pabp2	1
3R	27736538	27748366	+	FBgn0005659	Ets98B	1
3R	12623762	12627829	-	FBgn0005671	Vha55	1
2R	20954668	20960909	-	FBgn0008636	hbn	1
3R	31039374	31046821	+	FBgn0010015	CanA1	1
3L	16662557	16667934	-	FBgn0010223	Galphaf	1
3L	12746616	12750056	-	FBgn0010235	Klc	1
X	15925105	15928529	+	FBgn0010240	Lcch3	1
2L	19133816	19179758	+	FBgn0010300	brat	1
3R	27256595	27264055	-	FBgn0010328	woc	1
X	7995697	8027394	+	FBgn0010329	Tbh	1
3L	22868380	22872231	-	FBgn0010348	Arf79F	1
3R	6646889	6656048	+	FBgn0010355	Taf1	1
X	19731004	19734581	+	FBgn0010380	AP-1-2beta	1
3L	9509793	9511531	-	FBgn0010408	RpS9	1
2R	24404595	24411074	-	FBgn0010414	SerT	1
2R	11273845	11275286	-	FBgn0010423	TpnC47D	1
2L	7255419	7277171	-	FBgn0010453	Wnt4	1
2R	18278198	18357296	-	FBgn0010575	sbb	1
3L	10664739	10690734	+	FBgn0010762	simj	1
2L	20758144	20768053	+	FBgn0011202	dia	1
2L	8054322	8071624	-	FBgn0011230	poe	1
3L	13041756	13044234	+	FBgn0011284	RpS4	1
2R	8952339	8962796	+	FBgn0011300	babo	1
3L	1329949	1331631	+	FBgn0011361	mtacp1	1
2R	12529053	12564184	+	FBgn0011592	fra	1
3R	31611046	31615375	+	FBgn0011655	Med	1
X	8873012	8898332	-	FBgn0011661	Moe	1
3R	24196893	24221965	-	FBgn0011725	twin	1
2R	24044453	24046805	-	FBgn0011726	tsr	1
3R	30789625	30806619	-	FBgn0011739	wts	1
3R	12691743	12694232	+	FBgn0011745	Arp1	1
3R	21620304	21660871	-	FBgn0011766	E2f1	1
3L	7979046	8054147	+	FBgn0011817	nmo	1
2L	2492955	2498846	+	FBgn0011818	oaf	1
2L	21182446	21198762	-	FBgn0011829	Ret	1
3L	21270722	21280243	-	FBgn0012034	AcCoAS	1
3R	9638182	9650706	+	FBgn0012344	Dh44	1
2R	19442342	19443825	+	FBgn0013325	RpL11	1
3L	1630348	1637752	-	FBgn0013342	nSyb	1
2R	13960675	13967981	+	FBgn0013770	Cp1	1
2L	17501401	17525515	+	FBgn0013810	Dhc36C	1
3L	1759172	1771758	-	FBgn0013811	Dhc62B	1
3R	28486953	28519398	+	FBgn0013813	Dhc98D	1
3R	21570248	21619321	-	FBgn0013984	InR	1
X	5759908	5764203	-	FBgn0013987	MAPk-Ak2	1
3R	19879719	19886030	+	FBgn0014006	Pk92B	1
3L	4510698	4532145	-	FBgn0014073	Tie	1
3R	19794073	19836817	-	FBgn0014135	bnl	1
3L	16402796	16411828	-	FBgn0014163	fax	1
3L	12693639	12710249	+	FBgn0014343	mirr	1
2R	13554077	13555606	+	FBgn0014877	Roe1	1
3R	16978439	16982158	-	FBgn0015011	Ahcy89E	1
3R	30894038	30900688	+	FBgn0015032	Cyp4c3	1
2L	9747839	9750071	-	FBgn0015035	Cyp4e3	1
3L	9399618	9402460	-	FBgn0015218	eIF-4E	1
2L	10765010	10768006	-	FBgn0015320	Ubc2	1
3R	5591763	5595356	+	FBgn0015324	Vha26	1
3R	23781765	23801634	+	FBgn0015513	mbc	1
X	21328613	21339676	-	FBgn0015558	tty	1
3R	29315254	29319644	-	FBgn0015622	Cnx99A	1
2L	6338836	6346280	+	FBgn0015623	Cpr	1
X	14686038	14749376	-	FBgn0015774	NetB	1
2L	6789770	6798862	-	FBgn0015777	nrv2	1
3L	12609631	12621798	+	FBgn0015919	caup	1
3L	22721203	22726234	+	FBgn0016034	mael	1
2R	11310335	11318676	-	FBgn0016047	nompA	1
3R	17725777	17733207	+	FBgn0016650	Lgr1	1
2R	24558967	24561087	-	FBgn0016687	Nurf-38	1
3R	12697322	12704875	+	FBgn0016693	Past1	1
3R	21266029	21269060	-	FBgn0016700	Rab1	1
3L	19140975	19235373	-	FBgn0016797	fz2	1
2L	21578292	21589423	-	FBgn0016919	nompB	1
2L	1114654	1128953	-	FBgn0016926	Pino	1
2L	159032	203397	+	FBgn0016977	spen	1
X	10878054	10891250	-	FBgn0017561	Ork1	1
3R	20822181	20823356	+	FBgn0019936	RpS20	1
3R	22019505	22023335	-	FBgn0019960	CG6455	1
3R	22619968	22639387	-	FBgn0020278	loco	1
2L	833584	851071	-	FBgn0020304	drongo	1
3R	10361760	10378068	-	FBgn0020379	Rfx	1
3L	129450	145895	+	FBgn0020386	Pdk1	1
2L	3334875	3354829	-	FBgn0020445	E23	1
X	12757036	12760617	-	FBgn0020513	ade5	1
2R	20916753	20937030	+	FBgn0020617	Rx	1
2L	7825347	7827315	-	FBgn0020618	Rack1	1
2R	13984815	13990707	-	FBgn0020620	RN-tre	1
2L	297880	305233	+	FBgn0020622	Pi3K21B	1
3R	23997538	24031827	-	FBgn0020647	KrT95D	1
2L	4333913	4345776	+	FBgn0020762	Atet	1
3R	16574543	16583663	-	FBgn0020907	Scp2	1
3L	16804994	16819532	+	FBgn0021768	nudC	1
2L	3803545	3810671	+	FBgn0021800	Reph	1
2L	1612429	1614160	-	FBgn0021906	RFeSP	1
X	18387084	18390344	+	FBgn0022355	Tsf1	1
X	15510877	15554278	-	FBgn0022710	Ac13E	1
X	20244647	20248203	+	FBgn0022770	Peritrophin-A	1
3L	12121274	12125150	-	FBgn0022959	yps	1
3L	19813770	19815938	-	FBgn0023094	cyc	1
3R	20593139	20612540	+	FBgn0023097	bon	1
2R	9688289	9693328	-	FBgn0023143	Uba1	1
3R	26697697	26714159	-	FBgn0023179	amon	1
2L	21134439	21142347	-	FBgn0023388	Dap160	1
3R	21119252	21127485	-	FBgn0023423	slmb	1
X	2254403	2259863	-	FBgn0023524	CG3078	1
X	2162196	2172281	+	FBgn0023540	CG3630	1
X	2007911	2009364	-	FBgn0023545	CG4406	1
X	2189188	2205373	+	FBgn0023549	Mct1	1
X	2201820	2203866	-	FBgn0023550	CG18031	1
2L	15062931	15070316	-	FBgn0024183	vig	1
X	17768569	17778708	+	FBgn0024184	unc-4	1
X	17285704	17301929	-	FBgn0024238	Fim	1
4	663621	669884	+	FBgn0024728	Slip1	1
2R	15566271	15569404	-	FBgn0024754	Flo1	1
X	2739089	2744076	-	FBgn0024980	Syx4	1
X	1393054	1397337	+	FBgn0024985	CG11448	1
X	279703	350504	+	FBgn0024989	CG3777	1
2R	8031283	8042529	+	FBgn0025360	Optix	1
3L	17551004	17557788	-	FBgn0025455	CycT	1
2R	8080559	8083357	-	FBgn0025469	slv	1
3R	17540421	17545148	+	FBgn0025571	SF1	1
3R	23860162	23890052	-	FBgn0025574	Pli	1
3R	19212154	19215442	+	FBgn0025680	cry	1
2L	2992870	2998726	+	FBgn0025681	CG3558	1
2L	122624	130791	-	FBgn0025683	CG3164	1
3L	22273985	22284335	+	FBgn0025702	srpk79D	1
3R	21061680	21064471	-	FBgn0025865	Cortactin	1
2R	7454922	7458874	-	FBgn0025885	Inos	1
X	4117020	4130016	+	FBgn0026083	tyf	1
2L	10989401	10997897	+	FBgn0026147	CG16833	1
3L	10857889	10876496	+	FBgn0026160	tna	1
3L	3114450	3127724	-	FBgn0026189	prominin-like	1
2R	5116990	5128321	-	FBgn0026238	gus	1
X	20515908	20524928	-	FBgn0026323	Tak1	1
X	15788897	15793632	+	FBgn0026374	Rhp	1
3L	13906897	13925335	-	FBgn0026376	Rgl	1
3L	14537651	14540441	+	FBgn0026409	Mpcp	1
3L	14037019	14043686	+	FBgn0026418	Hsc70Cb	1
X	15333310	15340360	+	FBgn0026428	HDAC6	1
2L	9333567	9341925	+	FBgn0026439	Eaat1	1
2R	7243024	7245776	-	FBgn0026602	Ady43A	1
2R	6749227	6756300	+	FBgn0027066	Eb1	1
X	19518428	19521810	-	FBgn0027291	l(1)G0156	1
3R	4126442	4137882	+	FBgn0027341	Gfat1	1
2L	14013004	14019328	+	FBgn0027348	bgm	1
2L	10858536	10862006	+	FBgn0027363	Stam	1
3L	20788886	20792777	-	FBgn0027364	Six4	1
3R	27561675	27582241	-	FBgn0027492	wdb	1
2R	17432173	17444938	-	FBgn0027506	EDTP	1
X	16727304	16751910	-	FBgn0027528	CG9634	1
2R	20319180	20325973	+	FBgn0027529	CG8920	1
3L	207184	211457	-	FBgn0027587	CG7028	1
2L	10032690	10038954	+	FBgn0027600	obst-B	1
2R	8944298	8947344	-	FBgn0027607	CG8230	1
2L	10457658	10462472	+	FBgn0027611	LM408	1
3R	30517059	30527037	-	FBgn0027654	jdp	1
3L	1810588	1822903	+	FBgn0027790	GV1	1
X	10348680	10366273	-	FBgn0028331	l(1)G0289	1
X	9626294	9659145	-	FBgn0028341	l(1)G0232	1
X	2740384	3134532	+	FBgn0028369	kirre	1
2L	15552723	15583978	+	FBgn0028370	kek3	1
2R	12055089	12062866	+	FBgn0028407	Drep-3	1
X	11334187	11340084	-	FBgn0028421	Kap3	1
2R	9396265	9398734	-	FBgn0028473	Non1	1
2L	4324554	4331830	+	FBgn0028482	CG16857	1
2R	17703335	17719346	-	FBgn0028494	CG6424	1
2L	13835564	13898712	+	FBgn0028509	CenG1A	1
X	1242740	1275284	-	FBgn0028550	Atf3	1
2R	24047145	24048903	-	FBgn0028552	gammaSnap1	1
2R	8087396	8089297	+	FBgn0028562	sut2	1
2L	5060815	5070750	+	FBgn0028572	qtc	1
2L	15905134	15962435	-	FBgn0028645	beat-Ib	1
3R	18390323	18399169	-	FBgn0028670	Vha100-2	1
3L	4910368	4920198	+	FBgn0028699	Rh50	1
2L	6677835	6684364	-	FBgn0028703	Nhe3	1
3R	25888542	25893270	+	FBgn0028717	Lnk	1
3R	10101420	10110121	-	FBgn0028734	Fmr1	1
2R	17792870	17800677	+	FBgn0028743	Dhit	1
2R	8421033	8428577	+	FBgn0028836	CSN7	1
2L	15161882	15200459	-	FBgn0028888	CG4168	1
X	6267797	6274984	+	FBgn0028982	Spt6	1
2R	13176553	13190086	-	FBgn0028991	seq	1
3R	5849697	5856311	-	FBgn0029088	disp	1
3L	8125327	8127818	-	FBgn0029113	Uba2	1
X	13212325	13214408	+	FBgn0029133	REG	1
3R	24938710	24944956	-	FBgn0029157	ssh	1
X	3465737	3474524	-	FBgn0029662	CG12206	1
X	5698557	5708633	+	FBgn0029791	CG4096	1
X	5818559	5840823	+	FBgn0029814	CG15765	1
X	6069131	6074857	-	FBgn0029837	Tsp5D	1
X	6082634	6090201	-	FBgn0029840	raptor	1
X	6720004	6739986	-	FBgn0029896	CG3168	1
X	6838174	6843921	-	FBgn0029911	CG14435	1
X	6908277	6968829	+	FBgn0029922	CG14431	1
X	7137723	7241932	+	FBgn0029939	CG9650	1
X	7281089	7405797	-	FBgn0029941	CG1677	1
X	8035741	8037517	-	FBgn0029990	CG2233	1
X	8170229	8177185	-	FBgn0030018	slpr	1
X	8681252	8688760	+	FBgn0030056	CG11284	1
X	8838323	8872774	+	FBgn0030065	CG12075	1
X	9054698	9067983	-	FBgn0030077	CG15365	1
X	10478838	10481943	+	FBgn0030208	PPP4R2r	1
X	11144120	11144809	+	FBgn0030272	CG15201	1
X	11454786	11459227	+	FBgn0030301	HP5	1
X	11555050	11558654	-	FBgn0030309	CG1572	1
X	11808506	11816551	-	FBgn0030336	CG1578	1
X	11877737	11887162	-	FBgn0030349	CG10353	1
X	12007176	12009904	+	FBgn0030360	CG1806	1
X	12765266	12772851	+	FBgn0030421	CG3812	1
X	13297082	13299910	+	FBgn0030468	CG1622	1
X	13370606	13380160	+	FBgn0030478	CG1640	1
X	13396899	13401224	+	FBgn0030482	CG1673	1
X	13826041	13830317	-	FBgn0030530	jub	1
X	14584733	14602580	-	FBgn0030574	CG9413	1
X	15010137	15063429	-	FBgn0030600	hiw	1
X	15113302	15116542	-	FBgn0030615	Cyp4s3	1
X	15345169	15350021	+	FBgn0030631	CG6227	1
X	15472804	15475400	-	FBgn0030646	CG9203	1
X	15585289	15593534	-	FBgn0030662	CG9220	1
X	15705806	15710539	-	FBgn0030672	CG9281	1
X	15751674	15760733	-	FBgn0030685	Graf	1
X	15910870	15921013	+	FBgn0030706	CG8909	1
X	16070365	16073568	-	FBgn0030724	Nipsnap	1
X	16811699	16826494	+	FBgn0030796	CG4829	1
X	16882509	16884365	-	FBgn0030800	CG9104	1
X	16885546	16886560	-	FBgn0030802	CG9099	1
X	16956232	16968679	-	FBgn0030809	CG9086	1
X	17848110	17850342	-	FBgn0030873	CG15814	1
X	17911462	17924163	+	FBgn0030884	CG6847	1
X	18078491	18088532	-	FBgn0030890	CG7536	1
X	18479983	18483772	-	FBgn0030925	Hayan	1
X	18900410	18911843	+	FBgn0030976	CG7378	1
X	19495505	19518402	+	FBgn0031023	CG14200	1
X	19569721	19579800	-	FBgn0031030	Tao	1
X	19611526	19615617	+	FBgn0031038	Tyler	1
X	19621451	19623074	-	FBgn0031043	NAA20	1
X	20148124	20155514	+	FBgn0031089	CG9572	1
X	20155766	20159872	-	FBgn0031090	Rab35	1
X	20469955	20510694	-	FBgn0031118	RhoGAP19D	1
X	20657122	20661425	+	FBgn0031126	Cyp6v1	1
X	21049885	21053937	-	FBgn0031149	CG1518	1
X	21053963	21082391	+	FBgn0031150	bves	1
2L	455531	458745	+	FBgn0031257	CG4133	1
2L	545129	547096	+	FBgn0031261	nAChRbeta3	1
2L	1083091	1102504	-	FBgn0031299	CG4629	1
2L	1185757	1196807	+	FBgn0031322	CG5001	1
2L	1716244	1724388	-	FBgn0031359	Rim2	1
2L	1975463	1980755	-	FBgn0031377	CG15356	1
2L	3291245	3294706	-	FBgn0031515	CG9664	1
2L	3304100	3317418	+	FBgn0031518	CG3277	1
2L	3730466	3754617	+	FBgn0031568	CG10019	1
2L	4189340	4198071	-	FBgn0031589	CG3714	1
2L	4734592	4794044	-	FBgn0031627	CG15630	1
2L	4841482	4847295	-	FBgn0031637	mxt	1
2L	5047818	5051062	-	FBgn0031675	CG9121	1
2L	5072170	5093592	-	FBgn0031681	pgant5	1
2L	5207267	5209345	+	FBgn0031688	Cyp28d2	1
2L	6025870	6034423	-	FBgn0031765	CG9109	1
2L	6448464	6455929	-	FBgn0031814	retm	1
2L	6459015	6465669	-	FBgn0031816	CG16947	1
2L	6611011	6617117	+	FBgn0031836	CG11050	1
2L	6732866	6736149	+	FBgn0031853	TTLL3B	1
2L	7032721	7037878	+	FBgn0031883	Caper	1
2L	7204538	7220033	-	FBgn0031897	CG13784	1
2L	7363379	7377528	+	FBgn0031903	Wnt10	1
2L	7405227	7408600	+	FBgn0031908	CG5177	1
2L	7786160	7790557	-	FBgn0031948	CG7149	1
2L	7844905	7855475	-	FBgn0031955	CG14535	1
2L	7873495	7879552	-	FBgn0031959	spz3	1
2L	8116965	8124010	-	FBgn0031985	mon2	1
2L	8127001	8133989	+	FBgn0031988	CG8668	1
2L	8355678	8362469	-	FBgn0032026	CG7627	1
2L	8519690	8521809	+	FBgn0032055	CG13091	1
2L	9793317	9886250	-	FBgn0032151	nAChRalpha6	1
2L	9903279	9908633	-	FBgn0032156	CG13124	1
2L	9959248	9963949	-	FBgn0032172	CG5850	1
2L	10281943	10292365	-	FBgn0032208	CG5604	1
2L	10317497	10323102	-	FBgn0032218	CG5381	1
2L	11100963	11106645	-	FBgn0032341	Reps	1
2L	11508399	11517081	-	FBgn0032363	CG6509	1
2L	11849958	11852881	+	FBgn0032382	Mal-B2	1
2L	12091822	12095250	+	FBgn0032407	Pex19	1
2L	12719045	12744807	+	FBgn0032456	MRP	1
2L	12993757	13000635	-	FBgn0032465	CG12404	1
2L	13013276	13019434	-	FBgn0032467	CG9934	1
2L	13169649	13176785	-	FBgn0032475	Sfmbt	1
2L	13203762	13210828	+	FBgn0032482	Pect	1
2L	13349823	13355073	-	FBgn0032506	CG9395	1
2L	16508078	16532877	-	FBgn0032587	CG5953	1
2L	17187637	17260734	-	FBgn0032629	beat-IIIc	1
2L	17367511	17384115	-	FBgn0032633	Lrch	1
2L	18517487	18531967	+	FBgn0032685	CG10211	1
2L	18695664	18698571	+	FBgn0032700	CG10338	1
2L	18916347	18943960	-	FBgn0032723	ssp3	1
2L	19387050	19390075	-	FBgn0032774	CG17549	1
2L	19732080	19735980	-	FBgn0032815	CG10462	1
2L	20027915	20056373	+	FBgn0032840	sNPF	1
2L	20417057	20423027	+	FBgn0032859	Arpc2	1
2L	22165720	22169143	-	FBgn0032979	Clamp	1
2L	22249876	22258260	+	FBgn0032988	Tif-IA	1
2R	5259004	5295965	+	FBgn0033015	d4	1
2R	6675822	6693162	+	FBgn0033092	CG9422	1
2R	6986043	6988922	+	FBgn0033122	CG17002	1
2R	7045769	7048538	+	FBgn0033134	Tsp42El	1
2R	7540111	7564435	+	FBgn0033192	Corin	1
2R	7566809	7580675	+	FBgn0033194	Vps13	1
2R	7587773	7590109	-	FBgn0033195	CG1360	1
2R	7966029	7968024	-	FBgn0033243	CG14763	1
2R	8928169	8933103	+	FBgn0033352	PAN2	1
2R	9157907	9161436	-	FBgn0033387	CG8008	1
2R	9186670	9192096	-	FBgn0033391	CG8026	1
2R	9309296	9389467	-	FBgn0033405	CG13954	1
2R	9577427	9581847	+	FBgn0033426	CG1814	1
2R	9899018	9903287	-	FBgn0033464	CG1441	1
2R	9959549	9963853	+	FBgn0033466	Pal1	1
2R	10142338	10146206	+	FBgn0033491	CG18011	1
2R	10729578	10731528	-	FBgn0033543	CG12338	1
2R	10827430	10835709	-	FBgn0033558	CG12344	1
2R	10897144	10897885	-	FBgn0033570	CG7712	1
2R	11301916	11305607	+	FBgn0033615	CG7741	1
2R	11436243	11442216	+	FBgn0033635	CG7777	1
2R	11641477	11651616	-	FBgn0033639	CG9003	1
2R	11712263	11726345	+	FBgn0033649	pyr	1
2R	12224461	12229310	-	FBgn0033702	CG8854	1
2R	12437345	12452916	+	FBgn0033739	Dyb	1
2R	13110769	13126014	+	FBgn0033792	CG13325	1
2R	13972984	13980165	-	FBgn0033889	CG6701	1
2R	14929703	14934861	-	FBgn0033983	CG10253	1
2R	14935660	14940722	+	FBgn0033984	Lap1	1
2R	14942398	14944469	+	FBgn0033985	CG10257	1
2R	14963292	14980795	+	FBgn0033987	ckn	1
2R	15218379	15224795	+	FBgn0034002	CG8079	1
2R	15331325	15339384	+	FBgn0034012	Hr51	1
2R	15472175	15482834	-	FBgn0034021	CG8180	1
2R	15511710	15515597	+	FBgn0034025	GalNAc-T1	1
2R	15842760	15847362	-	FBgn0034045	CG8249	1
2R	16017737	16024627	+	FBgn0034067	CG8399	1
2R	16110331	16116996	+	FBgn0034075	Asph	1
2R	16186584	16194277	+	FBgn0034087	clu	1
2R	16203329	16221793	-	FBgn0034091	mrj	1
2R	16607654	16624894	+	FBgn0034145	CG5065	1
2R	16880713	16884695	+	FBgn0034166	CG6472	1
2R	17108844	17114360	+	FBgn0034194	CG15611	1
2R	17574979	17581525	-	FBgn0034246	Dcr-2	1
2R	17604951	17639138	-	FBgn0034253	CG10936	1
2R	17975122	18007902	-	FBgn0034286	dpr13	1
2R	18615060	18615999	+	FBgn0034362	CG5323	1
2R	18620466	18625044	-	FBgn0034366	Atg7	1
2R	18629594	18632045	-	FBgn0034368	CG5482	1
2R	18705977	18708226	+	FBgn0034379	CG15073	1
2R	18822188	18829699	-	FBgn0034396	CG15097	1
2R	19133727	19137169	-	FBgn0034418	CG15118	1
2R	19137372	19141034	+	FBgn0034419	CG15111	1
2R	20327270	20330721	+	FBgn0034504	CG8929	1
2R	20879930	20882663	+	FBgn0034558	Cib2	1
2R	21129463	21142261	-	FBgn0034590	Magi	1
2R	21161713	21168659	-	FBgn0034598	CG4266	1
2R	21217856	21251150	-	FBgn0034606	ASPP	1
2R	21646177	21657935	+	FBgn0034644	CG10082	1
2R	22383134	22394015	+	FBgn0034723	CG13506	1
2R	22404177	22408540	+	FBgn0034725	CG6044	1
2R	22594677	22596348	+	FBgn0034739	CG3927	1
2R	22882747	22886247	-	FBgn0034792	CG3499	1
2R	22896174	22916719	+	FBgn0034797	nahoda	1
2R	22938987	22941169	-	FBgn0034804	CG3831	1
2R	22993669	22998884	-	FBgn0034808	CG9896	1
2R	23386521	23389052	+	FBgn0034858	eIF2B-delta	1
2R	23845001	23847024	+	FBgn0034914	CG5554	1
2R	24019898	24022298	-	FBgn0034958	CG3907	1
2R	24531594	24533391	+	FBgn0035020	CG13585	1
2R	24567987	24571821	-	FBgn0035026	Fcp1	1
2R	24615423	24638588	-	FBgn0035041	CG13594	1
2R	24664398	24665439	+	FBgn0035046	NDUFA8	1
2R	24781726	24783500	-	FBgn0035064	Aats-tyr-m	1
3L	152884	174517	+	FBgn0035101	p130CAS	1
3L	837861	839931	+	FBgn0035165	CG13887	1
3L	1307224	1311805	+	FBgn0035205	CG2469	1
3L	1652750	1654238	+	FBgn0035252	CG7970	1
3L	1654247	1665064	-	FBgn0035253	CG7971	1
3L	1832636	1835164	-	FBgn0035280	Cpr62Bb	1
3L	2372844	2373704	-	FBgn0035335	mRpL23	1
3L	2631715	2641984	+	FBgn0035357	MEP-1	1
3L	3035196	3040469	+	FBgn0035388	CG2162	1
3L	3071133	3090406	+	FBgn0035397	CG11486	1
3L	3220911	3222960	-	FBgn0035422	RpL28	1
3L	3303708	3314009	+	FBgn0035432	ZnT63C	1
3L	3954251	3964771	-	FBgn0035481	CG12605	1
3L	4384442	4403181	+	FBgn0035539	slow	1
3L	5630983	5652094	+	FBgn0035625	Blimp-1	1
3L	6164916	6173880	-	FBgn0035688	CG10289	1
3L	6245933	6256665	-	FBgn0035696	Best2	1
3L	6744426	6752752	-	FBgn0035713	velo	1
3L	6942856	6949313	+	FBgn0035719	tow	1
3L	7353578	7356713	-	FBgn0035769	CTCF	1
3L	7510986	7517316	+	FBgn0035793	CG7546	1
3L	7555780	7560037	-	FBgn0035797	CG14837	1
3L	8141868	8151813	-	FBgn0035844	CG13676	1
3L	8644916	8646822	-	FBgn0035921	CG13305	1
3L	8975046	8977401	+	FBgn0035947	Srp68	1
3L	8986710	8989135	+	FBgn0035951	CG5068	1
3L	9012686	9019246	-	FBgn0035956	Doc2	1
3L	9334332	9338336	+	FBgn0035975	PGRP-LA	1
3L	9367377	9370300	+	FBgn0035981	CG4452	1
3L	9494555	9505328	-	FBgn0036007	path	1
3L	9898703	9903031	+	FBgn0036059	nudE	1
3L	11114169	11120783	-	FBgn0036134	fd68A	1
3L	11176954	11197536	-	FBgn0036144	GlcAT-P	1
3L	11605436	11609465	-	FBgn0036180	CG6091	1
3L	11733589	11766182	-	FBgn0036202	CG6024	1
3L	11816695	11822275	-	FBgn0036211	CG5946	1
3L	11998398	12002915	-	FBgn0036239	Pop2	1
3L	12003155	12008051	+	FBgn0036240	CG6928	1
3L	12271656	12277251	-	FBgn0036272	CG4300	1
3L	12537513	12572542	-	FBgn0036302	sowah	1
3L	13442594	13449245	+	FBgn0036365	CG10732	1
3L	13840197	13842240	-	FBgn0036380	CG8757	1
3L	14002127	14020148	+	FBgn0036398	upSET	1
3L	14762028	14767703	+	FBgn0036446	CG9384	1
3L	14776496	14786412	-	FBgn0036449	bmm	1
3L	14789935	14801089	+	FBgn0036451	CG9425	1
3L	15119878	15125321	-	FBgn0036481	CG16959	1
3L	15304255	15311195	+	FBgn0036493	CG7255	1
3L	16090454	16096151	+	FBgn0036566	ClC-c	1
3L	16137802	16164701	-	FBgn0036576	CG5151	1
3L	16733546	16739364	+	FBgn0036659	CG9701	1
3L	16787573	16807731	-	FBgn0036663	CG9674	1
3L	16845386	16852350	+	FBgn0036668	CG9715	1
3L	18485137	18502557	-	FBgn0036789	AstC-R2	1
3L	18560258	18576326	+	FBgn0036790	AstC-R1	1
3L	18878250	18890483	-	FBgn0036821	CG3961	1
3L	19105381	19138975	-	FBgn0036851	CG14082	1
3L	19650506	19664104	-	FBgn0036899	tey	1
3L	19991887	19996269	+	FBgn0036926	CG7646	1
3L	20058511	20089007	-	FBgn0036934	sNPF-R	1
3L	20098084	20103827	-	FBgn0036935	CG14186	1
3L	20442419	20450580	+	FBgn0036993	CG5910	1
3L	20492082	20497084	+	FBgn0037001	CG6020	1
3L	20527972	20540417	-	FBgn0037012	Rcd2	1
3L	21420388	21433134	-	FBgn0037081	barc	1
3L	21543850	21554928	-	FBgn0037098	Wnk	1
3L	21558974	21562181	-	FBgn0037100	CapaR	1
3L	21745359	21770534	-	FBgn0037130	Syn1	1
3L	21942221	21949866	+	FBgn0037142	CG14562	1
3L	22573114	22637916	-	FBgn0037171	CG14459	1
3L	22728111	22733446	+	FBgn0037185	CG11367	1
3L	22945657	22952248	+	FBgn0037207	Mes2	1
3R	4174632	4186751	+	FBgn0037213	CG12581	1
3R	4309647	4310947	-	FBgn0037231	Vps24	1
3R	4381306	4387018	+	FBgn0037240	Cont	1
3R	5407183	5412406	-	FBgn0037324	Orco	1
3R	5474899	5485393	+	FBgn0037332	Hcs	1
3R	5539510	5547775	-	FBgn0037336	CG2519	1
3R	5564865	5567435	+	FBgn0037341	CG12746	1
3R	5579301	5588380	-	FBgn0037344	CG2926	1
3R	5669713	5679930	+	FBgn0037363	Atg17	1
3R	5818794	5821440	-	FBgn0037382	Hpr1	1
3R	5831639	5838782	+	FBgn0037386	CG1208	1
3R	6187315	6195403	+	FBgn0037408	NPFR	1
3R	6311772	6327308	+	FBgn0037427	Osi17	1
3R	6382914	6388304	+	FBgn0037442	godzilla	1
3R	7064186	7067136	-	FBgn0037465	CG1105	1
3R	7903030	7907363	-	FBgn0037530	CG2943	1
3R	7981817	7995852	-	FBgn0037534	CG2781	1
3R	8016210	8030790	-	FBgn0037541	CG2747	1
3R	8824411	8827279	+	FBgn0037638	CG8379	1
3R	8938683	8943027	+	FBgn0037643	skap	1
3R	9456815	9460652	-	FBgn0037697	GstZ2	1
3R	9461084	9493677	-	FBgn0037698	CG16779	1
3R	9516007	9527237	+	FBgn0037702	CG8176	1
3R	9571911	9574211	-	FBgn0037715	CG9399	1
3R	9591309	9625073	+	FBgn0037720	CG8312	1
3R	9734012	9739979	-	FBgn0037736	CG12950	1
3R	10171156	10189603	-	FBgn0037796	CG12814	1
3R	10251518	10255268	+	FBgn0037801	CG3999	1
3R	10677737	10680925	-	FBgn0037819	CG14688	1
3R	10761310	10766756	+	FBgn0037831	Cap-H2	1
3R	10786481	10788226	-	FBgn0037834	Art1	1
3R	12068375	12090612	-	FBgn0037989	ATP8B	1
3R	12138833	12158595	-	FBgn0037993	dpr15	1
3R	12662831	12673959	+	FBgn0038073	CG14395	1
3R	12674608	12676084	+	FBgn0038074	Gnmt	1
3R	13450590	13464184	+	FBgn0038156	CG14372	1
3R	13667046	13674542	-	FBgn0038165	Task6	1
3R	13703084	13705402	-	FBgn0038172	Adgf-D	1
3R	13767549	13770732	+	FBgn0038180	Cht5	1
3R	14609642	14618987	+	FBgn0038246	CG14853	1
3R	14745901	14751246	-	FBgn0038257	smp-30	1
3R	15442246	15476193	-	FBgn0038341	AdamTS-A	1
3R	16345825	16349226	-	FBgn0038419	CG14879	1
3R	16456052	16458233	+	FBgn0038432	CG14883	1
3R	16484566	16495422	-	FBgn0038439	Cad89D	1
3R	16643605	16645171	+	FBgn0038453	CG10326	1
3R	17425768	17446499	+	FBgn0038511	CG5873	1
3R	17647679	17669985	+	FBgn0038532	CG14322	1
3R	17673732	17682515	-	FBgn0038535	alt	1
3R	18165442	18167273	-	FBgn0038570	Prx5	1
3R	18592801	18621327	-	FBgn0038629	CG14304	1
3R	19178085	19180538	-	FBgn0038686	CG5555	1
3R	19847311	19854403	+	FBgn0038735	CG4662	1
3R	19865417	19875678	-	FBgn0038740	CG4562	1
3R	19905164	19914272	+	FBgn0038747	RhoGAP92B	1
3R	20026487	20028040	-	FBgn0038765	CG4424	1
3R	20031823	20034330	+	FBgn0038768	CG4936	1
3R	20617883	20621269	+	FBgn0038815	CG5466	1
3R	20652567	20659904	-	FBgn0038818	Nep4	1
3R	20901956	20908263	+	FBgn0038840	CG5621	1
3R	20914296	20929213	+	FBgn0038842	hdly	1
3R	21247011	21265134	+	FBgn0038874	ETHR	1
3R	22080382	22083473	+	FBgn0038929	CG13408	1
3R	22211824	22217415	+	FBgn0038934	Gld2	1
3R	22298805	22304420	+	FBgn0038938	CG7084	1
3R	22351696	22356264	+	FBgn0038946	rdhB	1
3R	22356685	22360711	+	FBgn0038947	Sar1	1
3R	22584773	22586209	+	FBgn0038989	CG6937	1
3R	22750901	22776374	+	FBgn0039025	Usp12-46	1
3R	23062713	23067259	-	FBgn0039048	CG17111	1
3R	23118400	23124217	+	FBgn0039056	CenB1A	1
3R	23227727	23248903	-	FBgn0039064	CG4467	1
3R	23763857	23766662	+	FBgn0039114	Lsd-1	1
3R	23774225	23781621	-	FBgn0039120	Nup98-96	1
3R	24109367	24110010	+	FBgn0039149	CG18428	1
3R	24141395	24147490	+	FBgn0039155	Kal1	1
3R	24172628	24184144	+	FBgn0039161	CG13606	1
3R	24635270	24650043	-	FBgn0039214	puf	1
3R	24655160	24659379	+	FBgn0039215	CG6695	1
3R	24788054	24797955	+	FBgn0039225	Ets96B	1
3R	24918106	24922385	+	FBgn0039249	CG11168	1
3R	25047706	25049455	+	FBgn0039265	CG11790	1
3R	25131306	25136709	+	FBgn0039282	Bili	1
3R	25624805	25626924	-	FBgn0039349	Ssadh	1
3R	25856154	25872670	+	FBgn0039380	CG5890	1
3R	25881984	25888230	+	FBgn0039381	SppL	1
3R	26262662	26277050	+	FBgn0039420	CG6154	1
3R	26470078	26535217	-	FBgn0039431	plum	1
3R	27075870	27082818	+	FBgn0039479	CG14257	1
3R	27094533	27095856	+	FBgn0039483	CG14259	1
3R	27108467	27112270	-	FBgn0039487	gb	1
3R	28737109	28744782	-	FBgn0039595	AstA-R2	1
3R	28925004	28970372	-	FBgn0039617	CG14521	1
3R	29027236	29030938	+	FBgn0039623	CG1951	1
3R	29113071	29116197	+	FBgn0039635	CG11876	1
3R	29499025	29503797	-	FBgn0039668	Trc8	1
3R	29983426	29990785	+	FBgn0039728	CG7896	1
3R	30134856	30149606	-	FBgn0039747	AdoR	1
3R	30206447	30209020	-	FBgn0039757	RpS7	1
3R	30584020	30587302	-	FBgn0039789	CG9717	1
3R	30592971	30601489	-	FBgn0039790	CG2246	1
3R	30827819	30842034	+	FBgn0039804	CG15544	1
3R	31196916	31203722	+	FBgn0039827	CG1544	1
3R	31220702	31231259	+	FBgn0039831	CG12054	1
3R	31382109	31391893	+	FBgn0039844	CG1607	1
3R	31499235	31506992	+	FBgn0039851	mey	1
3R	31596642	31612664	-	FBgn0039858	CycG	1
3R	31812609	31846570	+	FBgn0039883	RhoGAP100F	1
4	671142	690650	+	FBgn0039920	CG11360	1
4	778516	788978	-	FBgn0039923	MED26	1
4	800436	834393	-	FBgn0039938	Sox102F	1
X	23084960	23092631	-	FBgn0039945	CG17159	1
3L	27967244	28012599	-	FBgn0039959	CG17514	1
Unmapped_Scaffold_8	53442	85529	+	FBgn0040038	klhl10	1
X	19261820	19273280	+	FBgn0040068	Vav	1
3R	5227289	5232209	-	FBgn0040208	Kat60	1
3R	16338943	16341988	-	FBgn0040284	SF2	1
3L	9430312	9439490	+	FBgn0040305	MTF-1	1
X	948585	951900	-	FBgn0040350	CG3690	1
X	283186	294962	-	FBgn0040370	CG13375	1
X	2080610	2093948	+	FBgn0040395	Unc-76	1
X	1073041	1134896	-	FBgn0040397	CG3655	1
3R	12950042	12967712	-	FBgn0040493	grsm	1
2R	19500295	19501418	-	FBgn0040732	CG16926	1
3L	12008225	12064859	-	FBgn0041096	rols	1
2L	2885929	2954406	+	FBgn0041111	lilli	1
3L	3461317	3466303	+	FBgn0041164	armi	1
2L	18138675	18152417	-	FBgn0041184	Socs36E	1
2R	17843442	17860582	+	FBgn0041585	olf186-F	1
3R	13409543	13415286	-	FBgn0041711	yellow-e	1
3L	12515059	12520954	+	FBgn0041775	tral	1
2L	3043947	3056143	+	FBgn0042627	v(2)k05816	1
3R	21269209	21270075	-	FBgn0043012	AP-2sigma	1
2L	5907169	5922776	+	FBgn0043362	bchs	1
3L	9799062	9808713	+	FBgn0044328	CG32052	1
3R	25039374	25040443	+	FBgn0045866	bai	1
3R	5660635	5665169	+	FBgn0046222	CG1109	1
3R	27685962	27692790	+	FBgn0046258	CG12880	1
Y	1636574	1884846	+	FBgn0046697	Ppr-Y	1
2R	4014111	4049342	+	FBgn0046706	Haspin	1
2R	17408258	17410204	-	FBgn0050101	CG30101	1
2R	18554119	18611777	-	FBgn0050115	GEFmeso	1
2R	23690247	23697824	-	FBgn0050183	CG30183	1
2R	14514030	14514992	+	FBgn0050197	CG30197	1
2R	22816474	22822111	+	FBgn0050271	CG30271	1
2R	9145260	9148512	+	FBgn0050344	CG30344	1
2R	21765489	21770196	+	FBgn0050395	CG30395	1
2R	24243255	24255094	+	FBgn0050418	nord	1
2R	25251927	25254535	+	FBgn0050428	CG30428	1
2R	17100241	17107542	+	FBgn0050456	CG30456	1
2R	7737019	7782637	-	FBgn0050497	CG30497	1
3R	28519548	28520515	-	FBgn0051051	CG31051	1
3R	27229505	27239085	-	FBgn0051064	CG31064	1
3R	24854496	24856243	-	FBgn0051119	HdacX	1
3R	21672303	21719660	-	FBgn0051176	CG31176	1
3R	11949680	11954038	+	FBgn0051211	CG31211	1
3R	19671450	19698742	+	FBgn0051216	Naam	1
3R	19412689	19460311	+	FBgn0051221	CG31221	1
3R	14310362	14314412	+	FBgn0051321	CG31321	1
3R	26170847	26187307	+	FBgn0051323	CG31323	1
3R	26106868	26130674	+	FBgn0051324	CG31324	1
3R	12094876	12111420	+	FBgn0051361	dpr17	1
3R	11437547	11451791	-	FBgn0051374	sals	1
3R	4465421	4479207	-	FBgn0051523	CG31523	1
3R	5485543	5489489	+	FBgn0051550	CG31550	1
2L	6821934	6838995	+	FBgn0051632	sens-2	1
2L	6632798	6649114	-	FBgn0051635	CG31635	1
2L	6491061	6496988	+	FBgn0051638	CG31638	1
2L	20659132	20675941	-	FBgn0051678	CG31678	1
2L	2677734	2719431	+	FBgn0051690	CG31690	1
2L	2868627	2874489	-	FBgn0051694	CG31694	1
2L	10463340	10474349	-	FBgn0051719	RluA-1	1
2L	5525905	5535958	+	FBgn0051989	Cap-D3	1
4	196675	205945	-	FBgn0051998	CG31998	1
3L	10640286	10661013	-	FBgn0052066	CG32066	1
3L	11631392	11642902	+	FBgn0052091	CG32091	1
3L	12627934	12648280	+	FBgn0052111	CR32111	1
3L	13416576	13422336	-	FBgn0052121	CG32121	1
3L	14020315	14029121	-	FBgn0052133	ptip	1
3L	13939250	13962647	+	FBgn0052137	CG32137	1
3L	18922419	18946038	-	FBgn0052204	CG32204	1
3L	20304310	20306283	-	FBgn0052225	CG32225	1
3L	2717615	2766536	-	FBgn0052296	Mrtf	1
3L	7777105	7809825	-	FBgn0052369	CG32369	1
3L	5997208	6026317	+	FBgn0052406	PVRAP	1
3L	21827774	21828480	-	FBgn0052448	CG32448	1
3L	22749444	22787631	+	FBgn0052451	SPoCk	1
X	18390498	18410144	-	FBgn0052549	CG32549	1
X	16721183	16726948	+	FBgn0052572	CG32572	1
X	16323286	16325768	+	FBgn0052579	CG32579	1
X	13830741	13845866	-	FBgn0052626	AMPdeam	1
X	13139199	13153462	+	FBgn0052645	CG32645	1
X	12411018	12412181	-	FBgn0052652	CR32652	1
X	10627737	10710947	+	FBgn0052677	X11Lbeta	1
X	10071858	10082492	-	FBgn0052685	ZAP3	1
X	1380914	1392843	+	FBgn0052813	CG32813	1
X	5708559	5717778	-	FBgn0053080	CG33080	1
3R	24063077	24108960	-	FBgn0053100	4EHP	1
2L	10964905	10970275	-	FBgn0053129	CG33129	1
3L	16419597	16496560	+	FBgn0053158	CG33158	1
2L	3327903	3329792	+	FBgn0053282	CG33282	1
2L	7713998	7716645	-	FBgn0053296	CG33296	1
3L	5923862	5930120	+	FBgn0053523	Vap-33B	1
2L	870465	877038	+	FBgn0053526	PNUTS	1
X	18277233	18284596	+	FBgn0053542	upd3	1
4	157575	175639	-	FBgn0053978	CG33978	1
2R	24695378	24736657	-	FBgn0053988	Mid1	1
3L	5933036	5950658	-	FBgn0053993	CG33993	1
2R	17700976	17701062	+	FBgn0063382	snoRNA:U29:54Ed	1
2L	22532279	22536884	-	FBgn0064225	RpL5	1
3R	23730048	23730429	-	FBgn0065098	RNaseMRP:RNA	1
2R	11384743	11397432	-	FBgn0082585	sprt	1
3L	7369843	7373711	+	FBgn0082598	akirin	1
3R	12413828	12421251	+	FBgn0082831	pps	1
X	10086527	10148876	+	FBgn0083940	RhoU	1
3R	7570281	7639434	-	FBgn0083963	CG34127	1
X	20590252	20623773	-	FBgn0083981	RunxA	1
3L	5503528	5510860	-	FBgn0085371	CG34342	1
3R	28146880	28240526	+	FBgn0085383	CG34354	1
2L	10347851	10353905	-	FBgn0085396	CG34367	1
3R	22448099	22460749	+	FBgn0085405	CG34376	1
2R	14308142	14351802	+	FBgn0085408	Shroom	1
2L	12587625	12628135	+	FBgn0085424	nub	1
X	13161714	13189164	-	FBgn0085440	CG34411	1
2R	16948296	16955266	-	FBgn0085444	mute	1
X	18843663	18855858	+	FBgn0085451	CG34422	1
2L	10491814	10506779	-	FBgn0086347	Myo31DF	1
2R	19292529	19304508	+	FBgn0086358	Tab2	1
X	9217655	9223257	-	FBgn0086367	t	1
X	19689697	19693500	-	FBgn0086384	Mer	1
2L	19034444	19041541	+	FBgn0086442	mib2	1
2L	18675183	18676998	-	FBgn0086681	Mst36Fa	1
3R	5552823	5554316	-	FBgn0086768	Pcmt	1
2L	21740041	21757466	-	FBgn0086779	step	1
2L	274740	278234	-	FBgn0086855	CG17078	1
2L	18677221	18683715	+	FBgn0086909	CG31751	1
X	19626548	19638369	-	FBgn0087008	e(y)3	1
2R	1649061	1778937	+	FBgn0087011	CG41520	1
3R	8105332	8122294	+	FBgn0243512	puc	1
3R	16458280	16469663	-	FBgn0250754	CG42232	1
2L	2979562	2987723	-	FBgn0250786	Chd1	1
X	17657372	17669371	+	FBgn0250788	beta-Spec	1
2R	4785855	4788965	-	FBgn0250830	CG12547	1
3R	4956999	4961351	-	FBgn0250839	CG2016	1
X	13115131	13123066	+	FBgn0250862	CG42237	1
3L	12067511	12081830	-	FBgn0250876	Sema-5c	1
X	11096273	11108148	+	FBgn0259101	CG42249	1
X	1409069	1453686	+	FBgn0259108	futsch	1
X	12463528	12478431	+	FBgn0259143	CG42258	1
3R	25970080	25982736	+	FBgn0259146	CG42261	1
X	20538497	20567097	+	FBgn0259162	RunxB	1
3L	14672839	14747868	+	FBgn0259175	ome	1
3L	2652088	2655455	+	FBgn0259199	Snup	1
2R	13260101	13266336	+	FBgn0259219	CG42319	1
2R	13414978	13439051	-	FBgn0259221	CG42321	1
3R	20740108	20756639	+	FBgn0259222	CG42322	1
X	18707494	18726572	-	FBgn0259231	CCKLR-17D1	1
3L	21183313	21193363	-	FBgn0259239	CG42337	1
X	10967722	11039901	-	FBgn0259241	CG42339	1
X	6423123	6524323	-	FBgn0259242	CG42340	1
3L	20816118	20836048	+	FBgn0259243	Pka-R1	1
X	22832399	22885541	+	FBgn0259677	CG42346	1
2R	18757074	18761082	-	FBgn0259682	Jabba	1
3L	24324866	24401655	+	FBgn0259697	nvd	1
2R	24607267	24610847	+	FBgn0259742	CG42360	1
X	16684216	16695173	-	FBgn0259923	2022-09-04	1
3L	7423827	7454717	+	FBgn0259935	CG42458	1
2R	24174877	24186343	+	FBgn0259937	Nop60B	1
3L	16491838	16496236	-	FBgn0260388	CG42514	1
3R	18746370	18750360	+	FBgn0260399	gwl	1
2L	15016331	15034704	+	FBgn0260446	GABA-B-R1	1
3R	5237651	5251745	-	FBgn0260462	CG12163	1
2L	7472513	7496307	-	FBgn0260486	Ziz	1
3R	23808285	23819237	-	FBgn0260634	eIF4G2	1
3R	6896253	6999228	-	FBgn0260642	Antp	1
3L	19700977	19708015	-	FBgn0260653	serp	1
3R	15196598	15203074	+	FBgn0260659	CG42542	1
3R	11964674	11967691	-	FBgn0260742	CG12213	1
3R	11967708	11971686	+	FBgn0260743	GC1	1
X	17107582	17135988	+	FBgn0260748	CG5004	1
3L	15717819	15720073	+	FBgn0260776	CG42570	1
3L	5769002	5776271	+	FBgn0260936	scny	1
3R	22550680	22556494	+	FBgn0260942	bond	1
3L	12784429	12805116	-	FBgn0260945	Atg1	1
3L	16648442	16661615	-	FBgn0260960	Baldspot	1
3L	12814254	12824650	+	FBgn0260965	CG42588	1
X	7935896	7953883	+	FBgn0260970	CG42593	1
3R	29749219	29754528	+	FBgn0260990	yata	1
2R	7278467	7281795	+	FBgn0260991	Incenp	1
2L	8301345	8302985	-	FBgn0261020	wol	1
3L	7238542	7240245	+	FBgn0261111	BHD	1
3R	18914968	18926989	+	FBgn0261113	Xrp1	1
2L	21237250	21259675	+	FBgn0261239	Hr39	1
3L	21382501	21424416	+	FBgn0261258	rgn	1
X	9358496	9500129	-	FBgn0261260	mgl	1
3R	22411301	22419051	+	FBgn0261279	lqfR	1
3L	19719527	19793569	-	FBgn0261360	CG42637	1
2R	7590119	7595242	+	FBgn0261385	scra	1
2R	4815426	4824319	-	FBgn0261387	CG17528	1
3R	24237166	24237284	+	FBgn0261452	scaRNA:MeU2-G25	1
X	17710144	17752007	+	FBgn0261570	CG42684	1
3L	20005301	20024607	+	FBgn0261574	kug	1
2L	4457186	4458364	-	FBgn0261606	RpL27A	1
X	5764553	5789576	+	FBgn0261610	CG42699	1
2R	16243145	16259805	-	FBgn0261612	CngA	1
2L	16888490	16917052	+	FBgn0261671	tweek	1
2R	12659497	12670219	-	FBgn0261673	nemy	1
X	10461865	10474675	-	FBgn0261710	nocte	1
3L	15810081	15816410	-	FBgn0261722	fwe	1
3L	1921307	1933602	+	FBgn0261723	Dbx	1
2L	20650755	20656178	-	FBgn0261787	bru	1
3L	16422795	16451958	-	FBgn0261799	dsx-c73A	1
X	5296066	5306288	+	FBgn0261803	CG42749	1
3R	21365609	21367978	+	FBgn0261839	pre-mod(mdg4)-Y	1
2R	14944458	14962969	-	FBgn0261854	aPKC	1
2R	10469473	10478567	-	FBgn0261862	whd	1
3L	6728800	6743164	-	FBgn0261934	dikar	1
X	2010860	2024647	+	FBgn0261954	east	1
2L	5461639	5467610	+	FBgn0261963	mid	1
2R	18688132	18705805	+	FBgn0262103	Sik3	1
3L	224106	230964	+	FBgn0262109	CR42862	1
2R	1349392	1443935	+	FBgn0262123	l(2)41Ab	1
3R	14697689	14724261	-	FBgn0262127	kibra	1
3R	9726020	9730679	-	FBgn0262477	FoxP	1
2R	16324813	16336637	-	FBgn0262511	Vha44	1
3L	19544345	19552290	-	FBgn0262517	l(3)76BDr	1
X	3373159	3391697	+	FBgn0262656	dm	1
X	4667290	4679537	-	FBgn0262699	rap	1
3R	10686943	10696270	+	FBgn0262717	Skeletor	1
3L	8472807	8507146	-	FBgn0262719	CG43163	1
X	16448665	16454972	+	FBgn0262734	Rbp2	1
X	10787869	10824277	-	FBgn0262735	Imp	1
2R	13943387	13958089	-	FBgn0262739	AGO1	1
3R	17379944	17390265	+	FBgn0262871	lute	1
2L	7037823	7056010	+	FBgn0262872	milt	1
2R	23925077	23935884	-	FBgn0263006	Ca-P60A	1
2R	10557888	10617280	+	FBgn0263102	psq	1
3L	3148646	3158408	+	FBgn0263108	BtbVII	1
3L	4193993	4224003	+	FBgn0263110	CG43367	1
2L	19045355	19048817	+	FBgn0263198	Acn	1
2L	8145758	8158786	+	FBgn0263256	CG43394	1
3R	13634862	13646304	-	FBgn0263396	sqd	1
3L	1498872	1498996	-	FBgn0263471	scaRNA:MeU2-48	1
2R	14602986	14603124	-	FBgn0263487	scaRNA:PsiU5-44	1
X	5594255	5612865	+	FBgn0263511	Vsx1	1
X	5528927	5560183	-	FBgn0263512	Vsx2	1
2L	12974322	12978607	+	FBgn0263598	Vha68-2	1
3L	16106594	16112626	-	FBgn0263603	Zn72D	1
X	10930840	10964046	+	FBgn0263705	Myo10A	1
X	4075978	4092237	+	FBgn0263772	CG43689	1
3L	11036358	11051371	-	FBgn0263776	CG43693	1
3R	14741582	14795868	+	FBgn0263929	jvl	1
3L	6563197	6589479	-	FBgn0263973	jv	1
X	6863888	6881580	+	FBgn0263993	CG43736	1
3L	1200786	1232700	+	FBgn0264272	mwh	1
3L	7333544	7335226	-	FBgn0264302	CG43780	1
3R	21949114	22014539	+	FBgn0264490	Eip93F	1
3R	6406855	6449274	+	FBgn0264495	gpp	1
X	10158434	10195337	+	FBgn0264503	CG43902	1
3L	277437	305292	+	FBgn0264707	RhoGEF3	1
3L	18068728	18070150	-	FBgn0264748	CG44006	1
3R	5257037	5269507	+	FBgn0264785	Hph	1
2L	408030	414777	-	FBgn0264855	AP-2alpha	1
2R	4895730	4907685	-	FBgn0264911	CG44102	1
2L	8163073	8190137	+	FBgn0264953	Piezo	1
2R	14860936	14871071	-	FBgn0264962	Inr-a	1
X	8517373	8555170	+	FBgn0264975	Nrg	1
2L	2242378	2245274	+	FBgn0264979	CG4267	1
3R	23168317	23185642	+	FBgn0265042	Irk1	1
2R	13329352	13344808	-	FBgn0265104	CR44206	1
3R	24913216	24917864	-	FBgn0265190	PIG-S	1
3R	28853606	28859497	-	FBgn0265274	Inx3	1
3R	11765038	11779128	-	FBgn0265276	l(3)neo38	1
X	12684203	12742618	-	FBgn0265523	Smr	1
X	3862966	3871939	-	FBgn0265575	yin	1
X	18515428	18572809	+	FBgn0265598	Bx	1
2L	17131024	17173118	+	FBgn0265607	beat-IIIa	1
X	13195499	13211674	-	FBgn0265630	sno	1
X	23023317	23035550	+	FBgn0265767	zyd	1
2L	6323767	6332789	+	FBgn0265778	PDZ-GEF	1
2R	6862001	6872718	-	FBgn0265935	coro	1
3R	15141843	15147531	-	FBgn0266064	GlyS	1
3L	9461050	9475475	+	FBgn0266101	CG44838	1
3R	29630304	29659984	-	FBgn0266137	Dop1R2	1
2R	9841080	9842502	-	FBgn0266186	Vamp7	1
X	22657324	22797682	+	FBgn0266348	CR44997	1
X	13303633	13329303	+	FBgn0266375	IP3K2	1
3L	15105882	15110730	+	FBgn0266441	CG45071	1
3L	15097914	15113003	+	FBgn0266452	CTPsyn	1
2L	6100377	6124653	+	FBgn0266521	stai	1
3L	826720	830190	-	FBgn0266694	CR45184	1
3R	24544719	24556549	+	FBgn0266758	Esyt2	1
3R	16999384	17002355	-	FBgn0266917	CG16941	1
X	5882480	5899989	-	FBgn0267228	CR45668	1
2L	9256563	9302494	+	FBgn0267252	Ggamma30A	1
X	2624804	2633672	+	FBgn0267350	PI4KIIIalpha	1
3R	10863355	10868642	-	FBgn0267376	SelR	1
3L	15566013	15576313	+	FBgn0267390	dop	1
Y	22250	137486	-	FBgn0267433	kl-5	1
3R	31204180	31210730	-	FBgn0267435	chp	1
Y	2273422	2487777	+	FBgn0267449	WDY	1
3L	1342493	1475257	-	FBgn0267487	Ptp61F	1
3L	14053215	14071583	+	FBgn0267795	CG32138	1

## Sheet: 2. F-head A5'BS
location, cognate gene of circRNAs	circRNAs ID	common SS	Supporting BSJ reads
2L_10080374_10081946_-_circRNA_FBgn0265002	dmc_4	10081946	5
2L_10081247_10081946_-_circRNA_FBgn0265002	dmc_6	10081946	3
2L_10096913_10137559_-_circRNA_FBgn0265002	dmc_8	10137559	4
2L_10126000_10127877_-_circRNA_FBgn0265002	dmc_16	10127877	171
2L_10126000_10137559_-_circRNA_FBgn0265002	dmc_17	10137559	15
2L_10127517_10127877_-_circRNA_FBgn0265002	dmc_18	10127877	12
2L_10127769_10137559_-_circRNA_FBgn0265002	dmc_19	10137559	1
2L_10136645_10137559_-_circRNA_FBgn0265002	dmc_20	10137559	1
2L_10619879_10620175_+_circRNA_FBgn0051721	dmc_44	10619879	6
2L_10619879_10620635_+_circRNA_FBgn0051721	dmc_45	10619879	124
2L_10619879_10621452_+_circRNA_FBgn0051721	dmc_46	10619879	3
2L_10619879_10623266_+_circRNA_FBgn0051721	dmc_47	10619879	1
2L_10619879_10625343_+_circRNA_FBgn0051721	dmc_48	10619879	7
2L_10812286_10813445_-_circRNA_FBgn0011676	dmc_53	10813445	7
2L_10813300_10813445_-_circRNA_FBgn0011676	dmc_54	10813445	1
2L_10918744_10925510_-_circRNA_FBgn0261871	dmc_70	10925510	2
2L_10923146_10925510_-_circRNA_FBgn0261871	dmc_72	10925510	11
2L_11165563_11166143_-_circRNA_FBgn0259822	dmc_85	11166143	6
2L_11165584_11166143_-_circRNA_FBgn0259822	dmc_86	11166143	6
2L_11366343_11369008_+_circRNA_FBgn0000287	dmc_88	11366343	4
2L_11366343_11369886_+_circRNA_FBgn0000287	dmc_89	11366343	16
2L_11366343_11372722_+_circRNA_FBgn0000287	dmc_90	11366343	29
2L_11798664_11800322_-_circRNA_FBgn0020309	dmc_97	11800322	3
2L_11800154_11800322_-_circRNA_FBgn0020309	dmc_98	11800322	2
2L_11802286_11803898_-_circRNA_FBgn0020309	dmc_99	11803898	8
2L_11802370_11803898_-_circRNA_FBgn0020309	dmc_100	11803898	4
2L_11833259_11835651_-_circRNA_FBgn0264815	dmc_105	11835651	70
2L_11833259_11838773_-_circRNA_FBgn0264815	dmc_106	11838773	84
2L_11835089_11835651_-_circRNA_FBgn0264815	dmc_107	11835651	85
2L_11835089_11838773_-_circRNA_FBgn0264815	dmc_108	11838773	3
2L_12271590_12272084_+_circRNA_FBgn0000114	dmc_121	12271590	9
2L_12271590_12304595_+_circRNA_FBgn0000114	dmc_124	12271590	1
2L_13508620_13535026_-_circRNA_FBgn0023407	dmc_175	13535026	3
2L_13508620_13547161_-_circRNA_FBgn0023407	dmc_176	13547161	2
2L_13512959_13535026_-_circRNA_FBgn0023407	dmc_178	13535026	3
2L_13534906_13547161_-_circRNA_FBgn0023407	dmc_180	13547161	3
2L_13633393_13636001_+_circRNA_FBgn0259984	dmc_184	13633393	3
2L_13633393_13636213_+_circRNA_FBgn0259984	dmc_185	13633393	2
2L_13687520_13690531_-_circRNA_FBgn0051814	dmc_190	13690531	3
2L_13689355_13690531_-_circRNA_FBgn0051814	dmc_191	13690531	5
2L_13689844_13690531_-_circRNA_FBgn0051814	dmc_192	13690531	3
2L_1394191_1397252_-_circRNA_FBgn0002543	dmc_202	1397252	28
2L_1394473_1397252_-_circRNA_FBgn0002543	dmc_204	1397252	5
2L_1395902_1397252_-_circRNA_FBgn0002543	dmc_205	1397252	37
2L_14076579_14077198_+_circRNA_FBgn0028875	dmc_209	14076579	2
2L_14076579_14080734_+_circRNA_FBgn0028875	dmc_210	14076579	1
2L_14195732_14197867_-_circRNA_FBgn0016930	dmc_215	14197867	87
2L_14196926_14197867_-_circRNA_FBgn0016930	dmc_216	14197867	80
2L_14610683_14639769_-_circRNA_FBgn0003016	dmc_224	14639769	4
2L_14636078_14639769_-_circRNA_FBgn0003016	dmc_225	14639769	8
2L_14911970_14914449_-_circRNA_FBgn0259213	dmc_227	14914449	6
2L_14912872_14914449_-_circRNA_FBgn0259213	dmc_229	14914449	2
2L_14932513_14941644_-_circRNA_FBgn0259213	dmc_236	14941644	1
2L_14934868_14941644_-_circRNA_FBgn0259213	dmc_238	14941644	3
2L_14938910_14941644_-_circRNA_FBgn0259213	dmc_239	14941644	33
2L_1600615_1601912_+_circRNA_FBgn0261509	dmc_263	1600615	1
2L_1600615_1602657_+_circRNA_FBgn0261509	dmc_264	1600615	3
2L_1600615_1604336_+_circRNA_FBgn0261509	dmc_265	1600615	8
2L_16690901_16691192_+_circRNA_FBgn0261278	dmc_298	16690901	12
2L_16690901_16692124_+_circRNA_FBgn0261278	dmc_299	16690901	142
2L_16690901_16696762_+_circRNA_FBgn0261278	dmc_300	16690901	6
2L_16690901_16697643_+_circRNA_FBgn0261278	dmc_301	16690901	1
2L_16690901_16698348_+_circRNA_FBgn0261278	dmc_302	16690901	2
2L_16773276_16774857_+_circRNA_FBgn0264695	dmc_307	16773276	8
2L_16976489_16986150_+_circRNA_FBgn0053179	dmc_324	16976489	3
2L_16976489_16990503_+_circRNA_FBgn0053179	dmc_325	16976489	4
2L_1741659_1742260_+_circRNA_FBgn0264494	dmc_336	1741659	62
2L_1741659_1743779_+_circRNA_FBgn0264494	dmc_338	1741659	21
2L_1741659_1746029_+_circRNA_FBgn0264494	dmc_339	1741659	19
2L_1743344_1743779_+_circRNA_FBgn0264494	dmc_340	1743344	6
2L_1743344_1746029_+_circRNA_FBgn0264494	dmc_341	1743344	1
2L_1743344_1747860_+_circRNA_FBgn0264494	dmc_342	1743344	1
2L_17664086_17668110_-_circRNA_FBgn0015609	dmc_361	17668110	2
2L_17667701_17668110_-_circRNA_FBgn0015609	dmc_363	17668110	6
2L_17801696_17810938_-_circRNA_FBgn0262018	dmc_371	17810938	3
2L_17801696_17815717_-_circRNA_FBgn0262018	dmc_372	17815717	1
2L_17809237_17810938_-_circRNA_FBgn0262018	dmc_373	17810938	12
2L_17809237_17815717_-_circRNA_FBgn0262018	dmc_374	17815717	12
2L_18051460_18062562_+_circRNA_FBgn0243486	dmc_378	18051460	2
2L_18051460_18063932_+_circRNA_FBgn0243486	dmc_379	18051460	25
2L_18062361_18063932_+_circRNA_FBgn0243486	dmc_380	18062361	208
2L_18062361_18067772_+_circRNA_FBgn0243486	dmc_381	18062361	1
2L_18187211_18201386_-_circRNA_FBgn0261804	dmc_389	18201386	8
2L_18187211_18215846_-_circRNA_FBgn0261804	dmc_390	18215846	1
2L_18192931_18215846_-_circRNA_FBgn0261804	dmc_391	18215846	1
2L_18200622_18201386_-_circRNA_FBgn0261804	dmc_393	18201386	1
2L_18200622_18211298_-_circRNA_FBgn0261804	dmc_394	18211298	2
2L_18203665_18211298_-_circRNA_FBgn0261804	dmc_395	18211298	1
2L_18203665_18215846_-_circRNA_FBgn0261804	dmc_396	18215846	1
2L_18209768_18211298_-_circRNA_FBgn0261804	dmc_397	18211298	79
2L_18215463_18215846_-_circRNA_FBgn0261804	dmc_399	18215846	13
2L_1851691_1852150_+_circRNA_FBgn0051665	dmc_410	1851691	22
2L_1851691_1854308_+_circRNA_FBgn0051665	dmc_411	1851691	15
2L_1851691_1855475_+_circRNA_FBgn0051665	dmc_412	1851691	1
2L_18539522_18543715_-_circRNA_FBgn0085370	dmc_419	18543715	12
2L_18540628_18543715_-_circRNA_FBgn0085370	dmc_420	18543715	20
2L_18543261_18543715_-_circRNA_FBgn0085370	dmc_422	18543715	12
2L_19644267_19644635_+_circRNA_FBgn0000464	dmc_468	19644267	25
2L_19644267_19717454_+_circRNA_FBgn0000464	dmc_469	19644267	5
2L_19807344_19807585_+_circRNA_FBgn0263873	dmc_481	19807344	1
2L_19807344_19857840_+_circRNA_FBgn0263873	dmc_482	19807344	1
2L_19807344_19887320_+_circRNA_FBgn0263873	dmc_483	19807344	1
2L_19925382_19926512_+_circRNA_FBgn0263873	dmc_491	19925382	23
2L_19925382_19926647_+_circRNA_FBgn0263873	dmc_492	19925382	2
2L_19925382_19929354_+_circRNA_FBgn0263873	dmc_493	19925382	44
2L_1998231_2002920_-_circRNA_FBgn0053543	dmc_498	2002920	3
2L_2000933_2002920_-_circRNA_FBgn0053543	dmc_499	2002920	20
2L_20334080_20334730_+_circRNA_FBgn0003475	dmc_504	20334080	11
2L_20334080_20336549_+_circRNA_FBgn0003475	dmc_505	20334080	32
2L_20339244_20339693_+_circRNA_FBgn0003475	dmc_512	20339244	7
2L_20339244_20340112_+_circRNA_FBgn0003475	dmc_513	20339244	26
2L_20339244_20345259_+_circRNA_FBgn0003475	dmc_514	20339244	14
2L_20431923_20432729_+_circRNA_FBgn0263355	dmc_526	20431923	209
2L_20431923_20441246_+_circRNA_FBgn0263355	dmc_527	20431923	1
2L_20789585_20790720_-_circRNA_FBgn0250785	dmc_540	20790720	3
2L_20789720_20790720_-_circRNA_FBgn0250785	dmc_541	20790720	2
2L_20876911_20882464_-_circRNA_FBgn0032901	dmc_546	20882464	3
2L_20881986_20882464_-_circRNA_FBgn0032901	dmc_549	20882464	331
2L_21273323_21274429_+_circRNA_FBgn0032938	dmc_571	21273323	131
2L_21273323_21275806_+_circRNA_FBgn0032938	dmc_572	21273323	43
2L_21273323_21281337_+_circRNA_FBgn0032938	dmc_573	21273323	7
2L_21275378_21275806_+_circRNA_FBgn0032938	dmc_574	21275378	13
2L_21275378_21278429_+_circRNA_FBgn0032938	dmc_575	21275378	4
2L_21616181_21618110_-_circRNA_FBgn0032955	dmc_589	21618110	8
2L_21617279_21618110_-_circRNA_FBgn0032955	dmc_590	21618110	8
2L_21688473_21701180_+_circRNA_FBgn0051619	dmc_600	21688473	11
2L_21688473_21701938_+_circRNA_FBgn0051619	dmc_601	21688473	22
2L_21688473_21704603_+_circRNA_FBgn0051619	dmc_602	21688473	1
2L_21710563_21710693_+_circRNA_FBgn0051619	dmc_605	21710563	2
2L_21710563_21711410_+_circRNA_FBgn0051619	dmc_606	21710563	65
2L_21710563_21713308_+_circRNA_FBgn0051619	dmc_607	21710563	20
2L_21710563_21717672_+_circRNA_FBgn0051619	dmc_608	21710563	9
2L_21712768_21717672_+_circRNA_FBgn0051619	dmc_610	21712768	8
2L_21712768_21725445_+_circRNA_FBgn0051619	dmc_611	21712768	2
2L_21716324_21717672_+_circRNA_FBgn0051619	dmc_612	21716324	118
2L_21716324_21719643_+_circRNA_FBgn0051619	dmc_613	21716324	4
2L_21716324_21725445_+_circRNA_FBgn0051619	dmc_614	21716324	4
2L_21719513_21720481_+_circRNA_FBgn0051619	dmc_615	21719513	51
2L_21719513_21725445_+_circRNA_FBgn0051619	dmc_616	21719513	15
2L_21719513_21727573_+_circRNA_FBgn0051619	dmc_617	21719513	10
2L_22154797_22156815_+_circRNA_FBgn0261802	dmc_620	22154797	7
2L_22154797_22160339_+_circRNA_FBgn0261802	dmc_622	22154797	3
2L_226115_231034_-_circRNA_FBgn0266557	dmc_627	231034	1
2L_22675923_22688609_-_circRNA_FBgn0058006	dmc_630	22688609	6
2L_22688005_22688609_-_circRNA_FBgn0058006	dmc_631	22688609	59
2L_227371_231034_-_circRNA_FBgn0266557	dmc_634	231034	179
2L_22849213_22849632_+_circRNA_FBgn0041004	dmc_638	22849213	3
2L_22849213_22849770_+_circRNA_FBgn0041004	dmc_639	22849213	7
2L_22927437_22927765_+_circRNA_FBgn0002566	dmc_643	22927437	89
2L_230537_231034_-_circRNA_FBgn0266557	dmc_649	231034	27
2L_2323382_2324256_+_circRNA_FBgn0031414	dmc_654	2323382	18
2L_2323382_2327552_+_circRNA_FBgn0031414	dmc_655	2323382	257
2L_2785538_2798836_-_circRNA_FBgn0004242	dmc_671	2798836	6
2L_2792194_2793908_-_circRNA_FBgn0004242	dmc_672	2793908	21
2L_2793174_2793908_-_circRNA_FBgn0004242	dmc_673	2793908	3
2L_2793174_2798836_-_circRNA_FBgn0004242	dmc_674	2798836	10
2L_2798485_2798836_-_circRNA_FBgn0004242	dmc_675	2798836	3
2L_3080650_3098065_-_circRNA_FBgn0015600	dmc_698	3098065	7
2L_3094216_3098065_-_circRNA_FBgn0015600	dmc_699	3098065	151
2L_3097921_3098065_-_circRNA_FBgn0015600	dmc_700	3098065	8
2L_317742_318120_+_circRNA_FBgn0004611	dmc_704	317742	19
2L_317742_325824_+_circRNA_FBgn0004611	dmc_705	317742	3
2L_3188581_3190798_-_circRNA_FBgn0085422	dmc_708	3190798	4
2L_3189363_3190798_-_circRNA_FBgn0085422	dmc_709	3190798	3
2L_337937_339441_+_circRNA_FBgn0004611	dmc_724	337937	4
2L_337937_340855_+_circRNA_FBgn0004611	dmc_725	337937	5
2L_3673177_3678464_+_circRNA_FBgn0085369	dmc_741	3673177	1
2L_3673177_3684633_+_circRNA_FBgn0085369	dmc_742	3673177	1
2L_3678210_3678464_+_circRNA_FBgn0085369	dmc_743	3678210	13
2L_3678210_3684633_+_circRNA_FBgn0085369	dmc_744	3678210	2
2L_3763648_3765359_+_circRNA_FBgn0263846	dmc_751	3763648	2
2L_3763648_3766043_+_circRNA_FBgn0263846	dmc_752	3763648	10
2L_4299067_4303618_+_circRNA_FBgn0010473	dmc_774	4299067	4
2L_4299067_4304841_+_circRNA_FBgn0010473	dmc_775	4299067	3
2L_4299067_4308859_+_circRNA_FBgn0010473	dmc_776	4299067	4
2L_4303335_4305423_+_circRNA_FBgn0010473	dmc_778	4303335	3
2L_4303335_4308859_+_circRNA_FBgn0010473	dmc_779	4303335	18
2L_4303335_4314615_+_circRNA_FBgn0010473	dmc_780	4303335	2
2L_4303335_4318708_+_circRNA_FBgn0010473	dmc_781	4303335	2
2L_4526223_4532386_-_circRNA_FBgn0053196	dmc_801	4532386	2
2L_4532102_4532386_-_circRNA_FBgn0053196	dmc_803	4532386	1
2L_4870477_4872693_+_circRNA_FBgn0051660	dmc_824	4870477	5
2L_4870477_4874169_+_circRNA_FBgn0051660	dmc_825	4870477	1
2L_4987906_4989410_+_circRNA_FBgn0083962	dmc_831	4987906	9
2L_4987906_4991262_+_circRNA_FBgn0083962	dmc_832	4987906	65
2L_5632036_5645530_-_circRNA_FBgn0051646	dmc_872	5645530	3
2L_5634653_5645530_-_circRNA_FBgn0051646	dmc_874	5645530	3
2L_5640286_5645530_-_circRNA_FBgn0051646	dmc_878	5645530	4
2L_5850830_5851826_+_circRNA_FBgn0085410	dmc_882	5850830	2
2L_5850830_5853258_+_circRNA_FBgn0085410	dmc_883	5850830	190
2L_5976610_5979704_-_circRNA_FBgn0000308	dmc_890	5979704	1
2L_5979411_5979704_-_circRNA_FBgn0000308	dmc_891	5979704	12
2L_6190438_6192859_+_circRNA_FBgn0085409	dmc_902	6190438	5
2L_6190438_6201441_+_circRNA_FBgn0085409	dmc_903	6190438	2
2L_6201261_6203618_+_circRNA_FBgn0085409	dmc_906	6201261	11
2L_6201261_6206425_+_circRNA_FBgn0085409	dmc_907	6201261	4
2L_6289764_6290691_+_circRNA_FBgn0053531	dmc_915	6289764	5
2L_6289764_6291378_+_circRNA_FBgn0053531	dmc_916	6289764	1
2L_6289764_6293692_+_circRNA_FBgn0053531	dmc_917	6289764	3
2L_6289764_6297736_+_circRNA_FBgn0053531	dmc_918	6289764	13
2L_6303094_6303850_+_circRNA_FBgn0053531	dmc_925	6303094	7
2L_6303094_6320390_+_circRNA_FBgn0053531	dmc_926	6303094	4
2L_6394836_6408560_-_circRNA_FBgn0259714	dmc_932	6408560	4
2L_6408244_6408560_-_circRNA_FBgn0259714	dmc_933	6408560	2
2L_6572195_6580510_-_circRNA_FBgn0031835	dmc_941	6580510	2
2L_6574015_6580510_-_circRNA_FBgn0031835	dmc_943	6580510	11
2L_6574015_6587143_-_circRNA_FBgn0031835	dmc_944	6587143	77
2L_6576040_6579381_-_circRNA_FBgn0031835	dmc_946	6579381	7
2L_6576846_6579381_-_circRNA_FBgn0031835	dmc_947	6579381	4
2L_6578904_6580510_-_circRNA_FBgn0031835	dmc_949	6580510	84
2L_6578904_6587143_-_circRNA_FBgn0031835	dmc_950	6587143	29
2L_6580414_6587143_-_circRNA_FBgn0031835	dmc_951	6587143	525
2L_6586500_6587143_-_circRNA_FBgn0031835	dmc_952	6587143	4
2L_6697009_6700619_-_circRNA_FBgn0031850	dmc_958	6700619	6
2L_6697009_6701944_-_circRNA_FBgn0031850	dmc_959	6701944	31
2L_6699764_6700619_-_circRNA_FBgn0031850	dmc_960	6700619	73
2L_6699764_6701944_-_circRNA_FBgn0031850	dmc_961	6701944	176
2L_7227103_7234997_-_circRNA_FBgn0259111	dmc_987	7234997	3
2L_7228699_7231126_-_circRNA_FBgn0259111	dmc_988	7231126	2
2L_7234203_7234997_-_circRNA_FBgn0259111	dmc_991	7234997	2
2L_7234526_7234997_-_circRNA_FBgn0259111	dmc_992	7234997	63
2L_7381755_7381905_+_circRNA_FBgn0002938	dmc_999	7381755	22
2L_7381755_7382175_+_circRNA_FBgn0002938	dmc_1000	7381755	2
2L_7646942_7651743_-_circRNA_FBgn0264087	dmc_1010	7651743	1
2L_7648746_7651743_-_circRNA_FBgn0264087	dmc_1011	7651743	14
2L_7650970_7656463_-_circRNA_FBgn0264087	dmc_1012	7656463	3
2L_7655053_7656463_-_circRNA_FBgn0264087	dmc_1013	7656463	34
2L_8105691_8107173_+_circRNA_FBgn0261822	dmc_1055	8105691	3
2L_8105691_8107880_+_circRNA_FBgn0261822	dmc_1056	8105691	182
2L_8283408_8284220_-_circRNA_FBgn0003502	dmc_1076	8284220	127
2L_8283868_8284220_-_circRNA_FBgn0003502	dmc_1079	8284220	6
2L_8631026_8640695_+_circRNA_FBgn0011259	dmc_1094	8631026	2
2L_8631026_8645222_+_circRNA_FBgn0011259	dmc_1095	8631026	2
2L_8640586_8645222_+_circRNA_FBgn0011259	dmc_1096	8640586	4
2L_8640586_8654995_+_circRNA_FBgn0011259	dmc_1097	8640586	2
2L_8654104_8655372_+_circRNA_FBgn0011259	dmc_1100	8654104	5
2L_8654104_8656506_+_circRNA_FBgn0011259	dmc_1101	8654104	22
2L_8662438_8663251_+_circRNA_FBgn0011259	dmc_1103	8662438	28
2L_8662438_8664220_+_circRNA_FBgn0011259	dmc_1104	8662438	1
2L_9135117_9148799_+_circRNA_FBgn0052982	dmc_1120	9135117	9
2L_9135117_9156594_+_circRNA_FBgn0052982	dmc_1122	9135117	10
2L_930064_930423_+_circRNA_FBgn0028481	dmc_1133	930064	54
2L_930064_953510_+_circRNA_FBgn0028481	dmc_1134	930064	3
2L_9722760_9733532_-_circRNA_FBgn0028704	dmc_1148	9733532	10
2L_9727027_9733532_-_circRNA_FBgn0028704	dmc_1149	9733532	2
2L_9732915_9733532_-_circRNA_FBgn0028704	dmc_1150	9733532	103
2R_10104255_10105067_+_circRNA_FBgn0004907	dmc_1177	10104255	15
2R_10104255_10105825_+_circRNA_FBgn0004907	dmc_1178	10104255	19
2R_10293621_10294182_+_circRNA_FBgn0033504	dmc_1197	10293621	15
2R_10293621_10295323_+_circRNA_FBgn0033504	dmc_1198	10293621	5
2R_10294611_10295323_+_circRNA_FBgn0033504	dmc_1200	10294611	6
2R_10294611_10296047_+_circRNA_FBgn0033504	dmc_1201	10294611	84
2R_10325189_10330074_-_circRNA_FBgn0261698	dmc_1205	10330074	3
2R_10325189_10332367_-_circRNA_FBgn0261698	dmc_1206	10332367	7
2R_10328782_10330074_-_circRNA_FBgn0261698	dmc_1207	10330074	3
2R_10328782_10332367_-_circRNA_FBgn0261698	dmc_1208	10332367	2
2R_10328857_10330074_-_circRNA_FBgn0261698	dmc_1210	10330074	26
2R_10328857_10332367_-_circRNA_FBgn0261698	dmc_1211	10332367	2
2R_10331673_10332367_-_circRNA_FBgn0261698	dmc_1212	10332367	44
2R_10332055_10332367_-_circRNA_FBgn0261698	dmc_1213	10332367	11
2R_10754908_10794484_-_circRNA_FBgn0053144	dmc_1237	10794484	6
2R_1076634_1080441_+_circRNA_FBgn0003256	dmc_1238	1076634	162
2R_1076634_1105981_+_circRNA_FBgn0003256	dmc_1239	1076634	10
2R_10794124_10794484_-_circRNA_FBgn0053144	dmc_1240	10794484	1436
2R_10848452_10862955_-_circRNA_FBgn0050015	dmc_1246	10862955	1
2R_10856123_10862955_-_circRNA_FBgn0050015	dmc_1247	10862955	37
2R_12005188_12014124_-_circRNA_FBgn0004839	dmc_1283	12014124	8
2R_12013758_12014124_-_circRNA_FBgn0004839	dmc_1284	12014124	34
2R_12485268_12486038_+_circRNA_FBgn0033744	dmc_1295	12485268	1
2R_12485268_12486310_+_circRNA_FBgn0033744	dmc_1296	12485268	26
2R_12722304_12723006_+_circRNA_FBgn0261545	dmc_1314	12722304	348
2R_12722304_12738504_+_circRNA_FBgn0261545	dmc_1316	12722304	2
2R_12734920_12738504_+_circRNA_FBgn0261545	dmc_1318	12734920	2
2R_12734920_12747747_+_circRNA_FBgn0261545	dmc_1319	12734920	2
2R_13067131_13068236_-_circRNA_FBgn0033791	dmc_1332	13068236	58
2R_13067353_13068236_-_circRNA_FBgn0033791	dmc_1333	13068236	7
2R_13184776_13187908_-_circRNA_FBgn0033802	dmc_1341	13187908	36
2R_13185783_13187908_-_circRNA_FBgn0033802	dmc_1342	13187908	169
2R_13186272_13187908_-_circRNA_FBgn0033802	dmc_1344	13187908	6
2R_13442933_13445138_-_circRNA_FBgn0013765	dmc_1354	13445138	21
2R_13444427_13445138_-_circRNA_FBgn0013765	dmc_1355	13445138	29
2R_13706434_13707198_+_circRNA_FBgn0000633	dmc_1364	13706434	21
2R_13706434_13713306_+_circRNA_FBgn0000633	dmc_1365	13706434	3
2R_13706434_13719215_+_circRNA_FBgn0000633	dmc_1367	13706434	7
2R_13713128_13713989_+_circRNA_FBgn0000633	dmc_1368	13713128	3
2R_13713128_13719215_+_circRNA_FBgn0000633	dmc_1370	13713128	9
2R_13868155_13871338_-_circRNA_FBgn0013733	dmc_1392	13871338	4
2R_13869859_13871338_-_circRNA_FBgn0013733	dmc_1394	13871338	8
2R_13869859_13874459_-_circRNA_FBgn0013733	dmc_1395	13874459	2
2R_13870839_13874459_-_circRNA_FBgn0013733	dmc_1397	13874459	1
2R_13871293_13874459_-_circRNA_FBgn0013733	dmc_1398	13874459	52
2R_14067246_14070477_-_circRNA_FBgn0040752	dmc_1411	14070477	2
2R_14069714_14070477_-_circRNA_FBgn0040752	dmc_1414	14070477	2
2R_14442257_14442593_+_circRNA_FBgn0261613	dmc_1427	14442257	4
2R_14442257_14449531_+_circRNA_FBgn0261613	dmc_1428	14442257	2
2R_14563010_14563385_+_circRNA_FBgn0265974	dmc_1433	14563010	40
2R_14563010_14565073_+_circRNA_FBgn0265974	dmc_1434	14563010	117
2R_14621959_14622294_+_circRNA_FBgn0083123	dmc_1439	14621959	9
2R_14621959_14622766_+_circRNA_FBgn0083123	dmc_1440	14621959	11
2R_15138101_15138981_+_circRNA_FBgn0015371	dmc_1466	15138101	1
2R_15138101_15140095_+_circRNA_FBgn0015371	dmc_1467	15138101	17
2R_15232310_15236505_-_circRNA_FBgn0259878	dmc_1469	15236505	4
2R_15235860_15236505_-_circRNA_FBgn0259878	dmc_1471	15236505	2
2R_15267229_15268384_-_circRNA_FBgn0265194	dmc_1476	15268384	5
2R_15267841_15268384_-_circRNA_FBgn0265194	dmc_1477	15268384	2
2R_15269532_15271539_-_circRNA_FBgn0265194	dmc_1481	15271539	3
2R_15270297_15271539_-_circRNA_FBgn0265194	dmc_1483	15271539	1
2R_15270630_15271539_-_circRNA_FBgn0265194	dmc_1486	15271539	1
2R_15277675_15284966_-_circRNA_FBgn0265194	dmc_1492	15284966	3
2R_15280906_15284966_-_circRNA_FBgn0265194	dmc_1496	15284966	10
2R_15282405_15283013_-_circRNA_FBgn0265194	dmc_1497	15283013	3
2R_15282640_15283013_-_circRNA_FBgn0265194	dmc_1498	15283013	4
2R_15421526_15423095_+_circRNA_FBgn0263980	dmc_1506	15421526	2
2R_15421526_15424405_+_circRNA_FBgn0263980	dmc_1507	15421526	12
2R_15421526_15453008_+_circRNA_FBgn0263980	dmc_1508	15421526	18
2R_15452856_15456815_+_circRNA_FBgn0263980	dmc_1511	15452856	190
2R_15452856_15464686_+_circRNA_FBgn0263980	dmc_1513	15452856	20
2R_15456434_15456815_+_circRNA_FBgn0263980	dmc_1514	15456434	4
2R_15456434_15457924_+_circRNA_FBgn0263980	dmc_1515	15456434	23
2R_15456434_15459267_+_circRNA_FBgn0263980	dmc_1516	15456434	24
2R_15456434_15461226_+_circRNA_FBgn0263980	dmc_1517	15456434	7
2R_15456434_15464686_+_circRNA_FBgn0263980	dmc_1518	15456434	5
2R_15667610_15672285_-_circRNA_FBgn0023441	dmc_1543	15672285	5
2R_15671991_15672285_-_circRNA_FBgn0023441	dmc_1544	15672285	10
2R_15773815_15778546_-_circRNA_FBgn0265991	dmc_1550	15778546	4
2R_15777177_15778546_-_circRNA_FBgn0265991	dmc_1551	15778546	19
2R_15777177_15783466_-_circRNA_FBgn0265991	dmc_1552	15783466	1
2R_15780984_15783466_-_circRNA_FBgn0265991	dmc_1556	15783466	2
2R_15881366_15886315_-_circRNA_FBgn0264089	dmc_1560	15886315	8
2R_15884334_15886315_-_circRNA_FBgn0264089	dmc_1561	15886315	13
2R_16038051_16038457_+_circRNA_FBgn0034070	dmc_1575	16038051	61
2R_16038051_16040259_+_circRNA_FBgn0034070	dmc_1576	16038051	23
2R_16038051_16041711_+_circRNA_FBgn0034070	dmc_1577	16038051	3
2R_16131541_16132635_+_circRNA_FBgn0086676	dmc_1583	16131541	2
2R_16131541_16133683_+_circRNA_FBgn0086676	dmc_1584	16131541	2
2R_16420280_16421732_+_circRNA_FBgn0264273	dmc_1593	16420280	3
2R_16420280_16422748_+_circRNA_FBgn0264273	dmc_1594	16420280	3
2R_16420280_16423588_+_circRNA_FBgn0264273	dmc_1595	16420280	1
2R_16420280_16424651_+_circRNA_FBgn0264273	dmc_1596	16420280	6
2R_17275409_17276063_+_circRNA_FBgn0265487	dmc_1663	17275409	1169
2R_17275409_17352305_+_circRNA_FBgn0265487	dmc_1664	17275409	6
2R_17275409_17359557_+_circRNA_FBgn0265487	dmc_1665	17275409	6
2R_17275409_17362097_+_circRNA_FBgn0265487	dmc_1666	17275409	12
2R_17275409_17373161_+_circRNA_FBgn0265487	dmc_1667	17275409	5
2R_17351093_17351264_+_circRNA_FBgn0265487	dmc_1668	17351093	7
2R_17351093_17352305_+_circRNA_FBgn0265487	dmc_1669	17351093	58
2R_17351093_17362097_+_circRNA_FBgn0265487	dmc_1670	17351093	107
2R_17523823_17532182_-_circRNA_FBgn0263197	dmc_1684	17532182	2
2R_17526833_17528105_-_circRNA_FBgn0263197	dmc_1686	17528105	2
2R_17526833_17535061_-_circRNA_FBgn0263197	dmc_1687	17535061	5
2R_17527213_17528105_-_circRNA_FBgn0263197	dmc_1688	17528105	3
2R_17527213_17529191_-_circRNA_FBgn0263197	dmc_1690	17529191	3
2R_17528312_17529191_-_circRNA_FBgn0263197	dmc_1691	17529191	2
2R_17529086_17535061_-_circRNA_FBgn0263197	dmc_1695	17535061	3
2R_17529981_17532182_-_circRNA_FBgn0263197	dmc_1696	17532182	7
2R_17531046_17532182_-_circRNA_FBgn0263197	dmc_1697	17532182	24
2R_17827133_17828009_+_circRNA_FBgn0259211	dmc_1724	17827133	6
2R_17827133_17831765_+_circRNA_FBgn0259211	dmc_1725	17827133	8
2R_17898250_17902079_+_circRNA_FBgn0011589	dmc_1733	17898250	3
2R_17898250_17903679_+_circRNA_FBgn0011589	dmc_1734	17898250	4
2R_17898250_17909243_+_circRNA_FBgn0011589	dmc_1735	17898250	5
2R_17901707_17902079_+_circRNA_FBgn0011589	dmc_1736	17901707	1
2R_17901707_17903679_+_circRNA_FBgn0011589	dmc_1737	17901707	523
2R_17901707_17908594_+_circRNA_FBgn0011589	dmc_1738	17901707	4
2R_17901707_17909243_+_circRNA_FBgn0011589	dmc_1739	17901707	8
2R_17907661_17909243_+_circRNA_FBgn0011589	dmc_1741	17907661	1
2R_17907661_17912879_+_circRNA_FBgn0011589	dmc_1742	17907661	1
2R_18431172_18432775_-_circRNA_FBgn0050118	dmc_1762	18432775	2
2R_18432444_18432775_-_circRNA_FBgn0050118	dmc_1763	18432775	9
2R_18745265_18748462_+_circRNA_FBgn0053147	dmc_1793	18745265	2
2R_18745265_18748941_+_circRNA_FBgn0053147	dmc_1794	18745265	25
2R_18768274_18769580_+_circRNA_FBgn0034389	dmc_1797	18768274	2
2R_18768274_18770564_+_circRNA_FBgn0034389	dmc_1798	18768274	7
2R_19089853_19091458_+_circRNA_FBgn0004168	dmc_1814	19089853	6
2R_19089853_19096509_+_circRNA_FBgn0004168	dmc_1816	19089853	3
2R_19094039_19096509_+_circRNA_FBgn0004168	dmc_1817	19094039	69
2R_19094039_19109148_+_circRNA_FBgn0004168	dmc_1818	19094039	3
2R_19108751_19109148_+_circRNA_FBgn0004168	dmc_1821	19108751	31
2R_19108751_19114150_+_circRNA_FBgn0004168	dmc_1822	19108751	12
2R_19211855_19212276_+_circRNA_FBgn0263395	dmc_1837	19211855	10
2R_19211855_19218194_+_circRNA_FBgn0263395	dmc_1838	19211855	2
2R_19238151_19238434_+_circRNA_FBgn0010434	dmc_1847	19238151	6
2R_19238151_19241785_+_circRNA_FBgn0010434	dmc_1848	19238151	2
2R_19346052_19349911_-_circRNA_FBgn0264753	dmc_1861	19349911	1
2R_19349252_19349911_-_circRNA_FBgn0264753	dmc_1862	19349911	21
2R_19459794_19460616_+_circRNA_FBgn0260934	dmc_1869	19459794	8
2R_19459794_19471745_+_circRNA_FBgn0260934	dmc_1870	19459794	2
2R_19477615_19477704_+_circRNA_FBgn0260934	dmc_1882	19477615	10
2R_19477615_19478865_+_circRNA_FBgn0260934	dmc_1883	19477615	59
2R_19537775_19538211_-_circRNA_FBgn0003435	dmc_1888	19538211	70
2R_19537775_19564512_-_circRNA_FBgn0003435	dmc_1890	19564512	16
2R_19546011_19564512_-_circRNA_FBgn0003435	dmc_1891	19564512	78
2R_19573987_19574326_-_circRNA_FBgn0003435	dmc_1893	19574326	19
2R_19574002_19574326_-_circRNA_FBgn0003435	dmc_1894	19574326	60
2R_20429403_20462209_+_circRNA_FBgn0086604	dmc_1899	20429403	1
2R_20429403_20463973_+_circRNA_FBgn0086604	dmc_1900	20429403	1
2R_20465646_20468422_+_circRNA_FBgn0086604	dmc_1904	20465646	3
2R_20465646_20470120_+_circRNA_FBgn0086604	dmc_1905	20465646	2
2R_20469465_20470120_+_circRNA_FBgn0086604	dmc_1910	20469465	141
2R_20469465_20470578_+_circRNA_FBgn0086604	dmc_1911	20469465	1
2R_20595556_20595814_+_circRNA_FBgn0267791	dmc_1916	20595556	151
2R_20595556_20597591_+_circRNA_FBgn0267791	dmc_1917	20595556	6
2R_20595556_20598694_+_circRNA_FBgn0267791	dmc_1918	20595556	583
2R_20726044_20734450_+_circRNA_FBgn0040726	dmc_1928	20726044	32
2R_20726044_20747522_+_circRNA_FBgn0040726	dmc_1929	20726044	7
2R_20734169_20734450_+_circRNA_FBgn0040726	dmc_1930	20734169	30
2R_20734169_20746102_+_circRNA_FBgn0040726	dmc_1931	20734169	7
2R_20734169_20747522_+_circRNA_FBgn0040726	dmc_1932	20734169	8
2R_20745784_20746102_+_circRNA_FBgn0040726	dmc_1933	20745784	2
2R_20745784_20747522_+_circRNA_FBgn0040726	dmc_1934	20745784	24
2R_21019158_21020241_+_circRNA_FBgn0050296	dmc_1945	21019158	13
2R_21019158_21021317_+_circRNA_FBgn0050296	dmc_1946	21019158	23
2R_21204612_21205541_+_circRNA_FBgn0265191	dmc_1961	21204612	253
2R_21204612_21205814_+_circRNA_FBgn0265191	dmc_1962	21204612	5
2R_21204612_21208671_+_circRNA_FBgn0265191	dmc_1963	21204612	3
2R_21270760_21272286_+_circRNA_FBgn0085426	dmc_1968	21270760	29
2R_21270760_21276606_+_circRNA_FBgn0085426	dmc_1969	21270760	20
2R_21270760_21278825_+_circRNA_FBgn0085426	dmc_1970	21270760	8
2R_21358816_21366965_-_circRNA_FBgn0000395	dmc_1977	21366965	16
2R_21363698_21366965_-_circRNA_FBgn0000395	dmc_1978	21366965	116
2R_21994613_22000806_-_circRNA_FBgn0085399	dmc_1998	22000806	13
2R_21998800_22000806_-_circRNA_FBgn0085399	dmc_1999	22000806	37
2R_22162904_22163694_+_circRNA_FBgn0000008	dmc_2007	22162904	5
2R_22162904_22164989_+_circRNA_FBgn0000008	dmc_2008	22162904	108
2R_22338800_22345293_-_circRNA_FBgn0034720	dmc_2016	22345293	10
2R_22338800_22346709_-_circRNA_FBgn0034720	dmc_2017	22346709	16
2R_22340576_22345293_-_circRNA_FBgn0034720	dmc_2018	22345293	3
2R_22342520_22345293_-_circRNA_FBgn0034720	dmc_2019	22345293	20
2R_22344713_22345293_-_circRNA_FBgn0034720	dmc_2020	22345293	11
2R_22344713_22346709_-_circRNA_FBgn0034720	dmc_2021	22346709	49
2R_22466477_22466947_+_circRNA_FBgn0034731	dmc_2026	22466477	26
2R_22466477_22470876_+_circRNA_FBgn0034731	dmc_2027	22466477	6
2R_22534844_22540977_-_circRNA_FBgn0003175	dmc_2029	22540977	4
2R_22540436_22540977_-_circRNA_FBgn0003175	dmc_2031	22540977	6
2R_22757864_22777314_-_circRNA_FBgn0259145	dmc_2049	22777314	3
2R_22777022_22777314_-_circRNA_FBgn0259145	dmc_2050	22777314	23
2R_22823019_22824030_+_circRNA_FBgn0259179	dmc_2052	22823019	1
2R_22823019_22824744_+_circRNA_FBgn0259179	dmc_2053	22823019	17
2R_22878155_22878612_+_circRNA_FBgn0034789	dmc_2056	22878155	2
2R_22878155_22880042_+_circRNA_FBgn0034789	dmc_2057	22878155	6
2R_22878155_22880218_+_circRNA_FBgn0034789	dmc_2058	22878155	9
2R_23168049_23173005_-_circRNA_FBgn0085400	dmc_2069	23173005	3
2R_23172486_23173005_-_circRNA_FBgn0085400	dmc_2073	23173005	19
2R_23176150_23191604_-_circRNA_FBgn0085400	dmc_2075	23191604	2
2R_23191124_23191604_-_circRNA_FBgn0085400	dmc_2076	23191604	5
2R_23642238_23643272_+_circRNA_FBgn0004795	dmc_2091	23642238	219
2R_23642238_23647761_+_circRNA_FBgn0004795	dmc_2092	23642238	15
2R_23665293_23666035_+_circRNA_FBgn0266377	dmc_2095	23665293	6
2R_23665293_23672088_+_circRNA_FBgn0266377	dmc_2096	23665293	15
2R_23665293_23674619_+_circRNA_FBgn0266377	dmc_2097	23665293	4
2R_23767334_23786355_-_circRNA_FBgn0034903	dmc_2113	23786355	8
2R_23785911_23786355_-_circRNA_FBgn0034903	dmc_2116	23786355	18
2R_24421340_24426001_-_circRNA_FBgn0259210	dmc_2155	24426001	7
2R_24422908_24426001_-_circRNA_FBgn0259210	dmc_2158	24426001	31
2R_24423183_24426001_-_circRNA_FBgn0259210	dmc_2159	24426001	3
2R_24483039_24483450_+_circRNA_FBgn0035010	dmc_2160	24483039	4
2R_24483039_24484394_+_circRNA_FBgn0035010	dmc_2161	24483039	1
2R_24588746_24589425_+_circRNA_FBgn0020521	dmc_2168	24588746	111
2R_24588746_24592299_+_circRNA_FBgn0020521	dmc_2170	24588746	82
2R_24771724_24772795_-_circRNA_FBgn0035060	dmc_2185	24772795	336
2R_24771848_24772795_-_circRNA_FBgn0035060	dmc_2186	24772795	7
2R_24817593_24817769_+_circRNA_FBgn0000157	dmc_2190	24817593	4
2R_24817593_24820007_+_circRNA_FBgn0000157	dmc_2191	24817593	3
2R_24894083_24894606_+_circRNA_FBgn0085434	dmc_2197	24894083	3
2R_24894083_24901055_+_circRNA_FBgn0085434	dmc_2198	24894083	17
2R_2520578_2522730_-_circRNA_FBgn0058263	dmc_2223	2522730	1
2R_2521440_2522730_-_circRNA_FBgn0058263	dmc_2224	2522730	127
2R_3918150_3933463_-_circRNA_FBgn0262124	dmc_2235	3933463	8
2R_3933010_3933463_-_circRNA_FBgn0262124	dmc_2236	3933463	159
2R_4336376_4379155_-_circRNA_FBgn0260798	dmc_2241	4379155	10
2R_4350548_4379155_-_circRNA_FBgn0260798	dmc_2243	4379155	2
2R_4378368_4379155_-_circRNA_FBgn0260798	dmc_2245	4379155	568
2R_4698502_4701261_-_circRNA_FBgn0026401	dmc_2255	4701261	2
2R_4700388_4701261_-_circRNA_FBgn0026401	dmc_2256	4701261	13
2R_4749221_4749513_+_circRNA_FBgn0039994	dmc_2259	4749221	8
2R_4749221_4754670_+_circRNA_FBgn0039994	dmc_2260	4749221	15
2R_5183506_5188356_-_circRNA_FBgn0053554	dmc_2272	5188356	3
2R_5185574_5188356_-_circRNA_FBgn0053554	dmc_2273	5188356	2
2R_5201445_5204278_-_circRNA_FBgn0053554	dmc_2274	5204278	6
2R_5203751_5204278_-_circRNA_FBgn0053554	dmc_2275	5204278	374
2R_5204004_5204278_-_circRNA_FBgn0053554	dmc_2277	5204278	1
2R_5316268_5320615_+_circRNA_FBgn0261403	dmc_2285	5316268	406
2R_5316268_5328028_+_circRNA_FBgn0261403	dmc_2286	5316268	1
2R_5435651_5436412_+_circRNA_FBgn0259247	dmc_2292	5435651	4
2R_5435651_5441070_+_circRNA_FBgn0259247	dmc_2293	5435651	3
2R_5439569_5439754_+_circRNA_FBgn0259247	dmc_2294	5439569	1
2R_5439569_5441070_+_circRNA_FBgn0259247	dmc_2295	5439569	9
2R_5483842_5492113_-_circRNA_FBgn0050440	dmc_2300	5492113	11
2R_5485870_5492113_-_circRNA_FBgn0050440	dmc_2301	5492113	1
2R_5684803_5688038_-_circRNA_FBgn0033033	dmc_2307	5688038	13
2R_5687675_5688038_-_circRNA_FBgn0033033	dmc_2308	5688038	19
2R_5716648_5717766_-_circRNA_FBgn0000099	dmc_2312	5717766	119
2R_5717281_5717766_-_circRNA_FBgn0000099	dmc_2314	5717766	2
2R_5717554_5717766_-_circRNA_FBgn0000099	dmc_2315	5717766	3
2R_5767284_5768060_+_circRNA_FBgn0266580	dmc_2318	5767284	1
2R_5767284_5770605_+_circRNA_FBgn0266580	dmc_2319	5767284	6
2R_6009062_6009501_+_circRNA_FBgn0264959	dmc_2331	6009062	14
2R_6009062_6010768_+_circRNA_FBgn0264959	dmc_2332	6009062	5
2R_6026914_6032721_-_circRNA_FBgn0033052	dmc_2336	6032721	2
2R_6032097_6032721_-_circRNA_FBgn0033052	dmc_2338	6032721	23
2R_6249411_6250018_+_circRNA_FBgn0033075	dmc_2345	6249411	4
2R_6249411_6250852_+_circRNA_FBgn0033075	dmc_2346	6249411	19
2R_642099_642363_+_circRNA_FBgn0267428	dmc_2349	642099	304
2R_642099_673836_+_circRNA_FBgn0267428	dmc_2350	642099	2
2R_6773639_6797412_-_circRNA_FBgn0085421	dmc_2373	6797412	18
2R_6792315_6797412_-_circRNA_FBgn0085421	dmc_2375	6797412	133
2R_6928508_6930370_-_circRNA_FBgn0053558	dmc_2383	6930370	30
2R_6928508_6933441_-_circRNA_FBgn0053558	dmc_2384	6933441	1
2R_6929072_6930370_-_circRNA_FBgn0053558	dmc_2387	6930370	11
2R_6929822_6930370_-_circRNA_FBgn0053558	dmc_2388	6930370	16
2R_6933123_6933441_-_circRNA_FBgn0053558	dmc_2392	6933441	1
2R_7342582_7361867_-_circRNA_FBgn0033159	dmc_2416	7361867	5
2R_7345484_7361867_-_circRNA_FBgn0033159	dmc_2417	7361867	1
2R_7347848_7368732_-_circRNA_FBgn0033159	dmc_2421	7368732	3
2R_7361717_7368732_-_circRNA_FBgn0033159	dmc_2427	7368732	2
2R_7425152_7425980_+_circRNA_FBgn0003460	dmc_2430	7425152	3
2R_7425152_7426239_+_circRNA_FBgn0003460	dmc_2431	7425152	7
2R_7469359_7470882_-_circRNA_FBgn0010548	dmc_2439	7470882	52
2R_7470393_7470882_-_circRNA_FBgn0010548	dmc_2441	7470882	1
2R_7602431_7606244_-_circRNA_FBgn0033196	dmc_2452	7606244	39
2R_7603121_7606244_-_circRNA_FBgn0033196	dmc_2453	7606244	1
2R_7605943_7606244_-_circRNA_FBgn0033196	dmc_2454	7606244	7
2R_7634215_7635200_+_circRNA_FBgn0263077	dmc_2456	7634215	19
2R_7634215_7638905_+_circRNA_FBgn0263077	dmc_2457	7634215	6
2R_7634215_7648697_+_circRNA_FBgn0263077	dmc_2458	7634215	4
2R_7638597_7640617_+_circRNA_FBgn0263077	dmc_2460	7638597	27
2R_7638597_7648697_+_circRNA_FBgn0263077	dmc_2462	7638597	3
2R_7684973_7688293_-_circRNA_FBgn0033212	dmc_2468	7688293	6
2R_7686543_7688293_-_circRNA_FBgn0033212	dmc_2470	7688293	7
2R_7725688_7729708_-_circRNA_FBgn0042135	dmc_2476	7729708	112
2R_7727941_7729708_-_circRNA_FBgn0042135	dmc_2477	7729708	98
2R_7853405_7854720_-_circRNA_FBgn0085390	dmc_2492	7854720	7
2R_7854159_7854720_-_circRNA_FBgn0085390	dmc_2493	7854720	1
2R_7982640_7985451_-_circRNA_FBgn0033246	dmc_2502	7985451	1
2R_7984880_7985451_-_circRNA_FBgn0033246	dmc_2503	7985451	3
2R_8055731_8057331_-_circRNA_FBgn0033252	dmc_2508	8057331	1
2R_8056161_8057331_-_circRNA_FBgn0033252	dmc_2510	8057331	3
2R_8138937_8140149_-_circRNA_FBgn0263593	dmc_2522	8140149	59
2R_8139121_8140149_-_circRNA_FBgn0263593	dmc_2523	8140149	5
2R_8674646_8674871_+_circRNA_FBgn0263120	dmc_2544	8674646	10
2R_8674646_8676607_+_circRNA_FBgn0263120	dmc_2545	8674646	90
2R_8674646_8679134_+_circRNA_FBgn0263120	dmc_2546	8674646	8
2R_8812758_8819733_+_circRNA_FBgn0024189	dmc_2550	8812758	3
2R_8812758_8821932_+_circRNA_FBgn0024189	dmc_2551	8812758	1
2R_8834951_8841511_+_circRNA_FBgn0024189	dmc_2562	8834951	5
2R_8834951_8846948_+_circRNA_FBgn0024189	dmc_2564	8834951	2
2R_9124743_9126213_-_circRNA_FBgn0027561	dmc_2590	9126213	49
2R_9125550_9126213_-_circRNA_FBgn0027561	dmc_2592	9126213	28
2R_9229093_9232732_-_circRNA_FBgn0010114	dmc_2604	9232732	3
2R_9231747_9232732_-_circRNA_FBgn0010114	dmc_2606	9232732	398
2R_9258839_9267976_-_circRNA_FBgn0020621	dmc_2608	9267976	13
2R_9265489_9267976_-_circRNA_FBgn0020621	dmc_2610	9267976	1820
2R_9507862_9509170_+_circRNA_FBgn0259246	dmc_2627	9507862	2
2R_9509887_9511199_+_circRNA_FBgn0259246	dmc_2629	9509887	110
2R_9509887_9530206_+_circRNA_FBgn0259246	dmc_2630	9509887	1
2R_9527287_9528627_+_circRNA_FBgn0259246	dmc_2633	9527287	8
2R_9527287_9529003_+_circRNA_FBgn0259246	dmc_2634	9527287	1
2R_9527287_9530206_+_circRNA_FBgn0259246	dmc_2635	9527287	142
2R_9527287_9532984_+_circRNA_FBgn0259246	dmc_2636	9527287	11
2R_9530089_9532984_+_circRNA_FBgn0259246	dmc_2639	9530089	4
2R_9530089_9533534_+_circRNA_FBgn0259246	dmc_2640	9530089	1
2R_9769008_9772649_-_circRNA_FBgn0027589	dmc_2657	9772649	7
2R_9769008_9780256_-_circRNA_FBgn0027589	dmc_2658	9780256	11
2R_9771819_9772649_-_circRNA_FBgn0027589	dmc_2659	9772649	4
2R_9771819_9780256_-_circRNA_FBgn0027589	dmc_2660	9780256	1
2R_9775738_9780256_-_circRNA_FBgn0027589	dmc_2662	9780256	20
2R_9776957_9780256_-_circRNA_FBgn0027589	dmc_2663	9780256	1
2R_9917937_9919062_-_circRNA_FBgn0011656	dmc_2674	9919062	18
2R_9918468_9919062_-_circRNA_FBgn0011656	dmc_2677	9919062	2
2R_9919446_9922003_-_circRNA_FBgn0011656	dmc_2680	9922003	1
2R_9920518_9922003_-_circRNA_FBgn0011656	dmc_2681	9922003	2
3L_1003395_1009739_-_circRNA_FBgn0024277	dmc_2696	1009739	1
3L_1009321_1009739_-_circRNA_FBgn0024277	dmc_2698	1009739	132
3L_10153612_10156564_-_circRNA_FBgn0052057	dmc_2702	10156564	4
3L_10154761_10156564_-_circRNA_FBgn0052057	dmc_2703	10156564	3
3L_10568128_10568605_+_circRNA_FBgn0052062	dmc_2709	10568128	87
3L_10568128_10571246_+_circRNA_FBgn0052062	dmc_2710	10568128	12
3L_10568128_10574488_+_circRNA_FBgn0052062	dmc_2711	10568128	1
3L_10568128_10577324_+_circRNA_FBgn0052062	dmc_2713	10568128	2
3L_10573449_10575411_+_circRNA_FBgn0052062	dmc_2717	10573449	2
3L_10573449_10576475_+_circRNA_FBgn0052062	dmc_2718	10573449	30
3L_10575318_10576475_+_circRNA_FBgn0052062	dmc_2720	10575318	177
3L_10575318_10577324_+_circRNA_FBgn0052062	dmc_2721	10575318	87
3L_10575318_10587687_+_circRNA_FBgn0052062	dmc_2722	10575318	3
3L_10580308_10585539_+_circRNA_FBgn0052062	dmc_2723	10580308	8
3L_10580308_10587896_+_circRNA_FBgn0052062	dmc_2725	10580308	1
3L_10584815_10585539_+_circRNA_FBgn0052062	dmc_2729	10584815	48
3L_10584815_10587687_+_circRNA_FBgn0052062	dmc_2730	10584815	4
3L_11085428_11091772_-_circRNA_FBgn0020412	dmc_2746	11091772	3
3L_11090897_11091772_-_circRNA_FBgn0020412	dmc_2747	11091772	3
3L_11150872_11151557_+_circRNA_FBgn0052082	dmc_2749	11150872	373
3L_11150872_11160932_+_circRNA_FBgn0052082	dmc_2750	11150872	7
3L_11653917_11675665_-_circRNA_FBgn0052085	dmc_2765	11675665	1
3L_11668194_11675665_-_circRNA_FBgn0052085	dmc_2767	11675665	150
3L_11674267_11675665_-_circRNA_FBgn0052085	dmc_2768	11675665	122
3L_12215617_12221282_-_circRNA_FBgn0260941	dmc_2790	12221282	1
3L_12216418_12221282_-_circRNA_FBgn0260941	dmc_2791	12221282	2
3L_12219977_12221282_-_circRNA_FBgn0260941	dmc_2792	12221282	47
3L_12412010_12414086_-_circRNA_FBgn0052103	dmc_2798	12414086	15
3L_12413447_12414086_-_circRNA_FBgn0052103	dmc_2799	12414086	2
3L_1283649_1285110_+_circRNA_FBgn0052333	dmc_2816	1283649	23
3L_1283649_1288238_+_circRNA_FBgn0052333	dmc_2817	1283649	140
3L_13540563_13602476_-_circRNA_FBgn0264001	dmc_2846	13602476	8
3L_13584191_13602476_-_circRNA_FBgn0264001	dmc_2851	13602476	14
3L_13883263_13889679_-_circRNA_FBgn0264006	dmc_2860	13889679	7
3L_13886079_13889679_-_circRNA_FBgn0264006	dmc_2862	13889679	2
3L_13889548_13892080_-_circRNA_FBgn0264006	dmc_2864	13892080	14
3L_13890814_13892080_-_circRNA_FBgn0264006	dmc_2865	13892080	8
3L_13979347_13986168_-_circRNA_FBgn0036391	dmc_2869	13986168	2
3L_13985120_13986168_-_circRNA_FBgn0036391	dmc_2873	13986168	18
3L_14116265_14118697_-_circRNA_FBgn0042630	dmc_2880	14118697	13
3L_14118444_14118697_-_circRNA_FBgn0042630	dmc_2881	14118697	44
3L_14118444_14126198_-_circRNA_FBgn0042630	dmc_2882	14126198	6
3L_14125085_14126198_-_circRNA_FBgn0042630	dmc_2883	14126198	2
3L_14199944_14200807_+_circRNA_FBgn0013718	dmc_2884	14199944	26
3L_14199944_14201666_+_circRNA_FBgn0013718	dmc_2885	14199944	23
3L_14664295_14665070_+_circRNA_FBgn0041604	dmc_2900	14664295	69
3L_14664295_14667741_+_circRNA_FBgn0041604	dmc_2901	14664295	35
3L_14867393_14868194_+_circRNA_FBgn0036454	dmc_2913	14867393	3
3L_14867393_14870860_+_circRNA_FBgn0036454	dmc_2915	14867393	3
3L_1526333_1528076_-_circRNA_FBgn0035227	dmc_2933	1528076	11
3L_1526659_1528076_-_circRNA_FBgn0035227	dmc_2934	1528076	7
3L_1527189_1528076_-_circRNA_FBgn0035227	dmc_2935	1528076	6
3L_15855756_15860026_-_circRNA_FBgn0264908	dmc_2952	15860026	2
3L_15858100_15860026_-_circRNA_FBgn0264908	dmc_2953	15860026	62
3L_15858100_15863236_-_circRNA_FBgn0264908	dmc_2954	15863236	3
3L_15859811_15863236_-_circRNA_FBgn0264908	dmc_2955	15863236	1
3L_15908707_15911652_-_circRNA_FBgn0036544	dmc_2960	15911652	12
3L_15910500_15911652_-_circRNA_FBgn0036544	dmc_2961	15911652	41
3L_16063885_16064317_+_circRNA_FBgn0005536	dmc_2968	16063885	2
3L_16063885_16065434_+_circRNA_FBgn0005536	dmc_2969	16063885	1
3L_16063885_16066829_+_circRNA_FBgn0005536	dmc_2970	16063885	13
3L_16066612_16068943_+_circRNA_FBgn0005536	dmc_2973	16066612	6
3L_16066612_16070570_+_circRNA_FBgn0005536	dmc_2974	16066612	4
3L_16076229_16077282_+_circRNA_FBgn0005536	dmc_2979	16076229	8
3L_16076229_16077809_+_circRNA_FBgn0005536	dmc_2980	16076229	5
3L_16962334_16964978_+_circRNA_FBgn0010352	dmc_3055	16962334	20
3L_16962334_16966358_+_circRNA_FBgn0010352	dmc_3056	16962334	4
3L_17530808_17539727_+_circRNA_FBgn0259174	dmc_3078	17530808	16
3L_17530808_17539736_+_circRNA_FBgn0259174	dmc_3079	17530808	60
3L_17530808_17541403_+_circRNA_FBgn0259174	dmc_3080	17530808	20
3L_17538661_17539736_+_circRNA_FBgn0259174	dmc_3082	17538661	3
3L_17538661_17541403_+_circRNA_FBgn0259174	dmc_3083	17538661	1
3L_17539455_17539727_+_circRNA_FBgn0259174	dmc_3085	17539455	4
3L_17539455_17539736_+_circRNA_FBgn0259174	dmc_3086	17539455	2
3L_17540690_17541403_+_circRNA_FBgn0259174	dmc_3088	17540690	28
3L_17540690_17541966_+_circRNA_FBgn0259174	dmc_3089	17540690	1
3L_17564605_17565725_-_circRNA_FBgn0000567	dmc_3094	17565725	27
3L_17565356_17565725_-_circRNA_FBgn0000567	dmc_3095	17565725	2
3L_17711057_17716185_+_circRNA_FBgn0052183	dmc_3100	17711057	10
3L_17711057_17721888_+_circRNA_FBgn0052183	dmc_3101	17711057	11
3L_17711057_17738926_+_circRNA_FBgn0052183	dmc_3102	17711057	2
3L_17715966_17716185_+_circRNA_FBgn0052183	dmc_3103	17715966	25
3L_17715966_17721888_+_circRNA_FBgn0052183	dmc_3104	17715966	4
3L_17715966_17738926_+_circRNA_FBgn0052183	dmc_3105	17715966	6
3L_17721808_17723285_+_circRNA_FBgn0052183	dmc_3106	17721808	61
3L_17721808_17738926_+_circRNA_FBgn0052183	dmc_3107	17721808	3
3L_17729583_17730341_+_circRNA_FBgn0052183	dmc_3108	17729583	13
3L_17729583_17738926_+_circRNA_FBgn0052183	dmc_3109	17729583	15
3L_1781094_1789101_-_circRNA_FBgn0250789	dmc_3110	1789101	5
3L_1784906_1789101_-_circRNA_FBgn0250789	dmc_3113	1789101	49
3L_17955214_17969507_-_circRNA_FBgn0000568	dmc_3114	17969507	3
3L_17959381_17969507_-_circRNA_FBgn0000568	dmc_3116	17969507	5
3L_18661356_18662043_+_circRNA_FBgn0036801	dmc_3130	18661356	3
3L_18661356_18664820_+_circRNA_FBgn0036801	dmc_3131	18661356	12
3L_18662623_18663754_+_circRNA_FBgn0036801	dmc_3132	18662623	8
3L_18662623_18664820_+_circRNA_FBgn0036801	dmc_3133	18662623	7
3L_19364619_19373583_-_circRNA_FBgn0052206	dmc_3156	19373583	6
3L_19364619_19374840_-_circRNA_FBgn0052206	dmc_3157	19374840	1
3L_19371085_19373583_-_circRNA_FBgn0052206	dmc_3159	19373583	110
3L_19371085_19374840_-_circRNA_FBgn0052206	dmc_3160	19374840	21
3L_19372165_19373583_-_circRNA_FBgn0052206	dmc_3163	19373583	23
3L_19373491_19386125_-_circRNA_FBgn0052206	dmc_3165	19386125	4
3L_19381371_19386125_-_circRNA_FBgn0052206	dmc_3166	19386125	9
3L_19385397_19386125_-_circRNA_FBgn0052206	dmc_3167	19386125	8
3L_19572290_19575059_-_circRNA_FBgn0005564	dmc_3176	19575059	10
3L_19572998_19575059_-_circRNA_FBgn0005564	dmc_3177	19575059	1
3L_20260861_20261294_+_circRNA_FBgn0265959	dmc_3220	20260861	2
3L_20260861_20262841_+_circRNA_FBgn0265959	dmc_3221	20260861	22
3L_20272986_20278870_-_circRNA_FBgn0052227	dmc_3222	20278870	7
3L_20277183_20278870_-_circRNA_FBgn0052227	dmc_3223	20278870	4
3L_20348941_20349206_+_circRNA_FBgn0036974	dmc_3226	20348941	31
3L_20348941_20351730_+_circRNA_FBgn0036974	dmc_3227	20348941	62
3L_20510029_20510779_+_circRNA_FBgn0052425	dmc_3242	20510029	36
3L_20510029_20512385_+_circRNA_FBgn0052425	dmc_3243	20510029	3
3L_20852578_20856562_-_circRNA_FBgn0052432	dmc_3259	20856562	51
3L_20852578_20860426_-_circRNA_FBgn0052432	dmc_3260	20860426	5
3L_20854056_20856562_-_circRNA_FBgn0052432	dmc_3261	20856562	259
3L_20854056_20860426_-_circRNA_FBgn0052432	dmc_3262	20860426	1
3L_20854604_20856562_-_circRNA_FBgn0052432	dmc_3264	20856562	2
3L_20859679_20860426_-_circRNA_FBgn0052432	dmc_3265	20860426	17
3L_20935412_20943968_-_circRNA_FBgn0011591	dmc_3272	20943968	9
3L_20943563_20943968_-_circRNA_FBgn0011591	dmc_3273	20943968	37
3L_21914775_21915195_+_circRNA_FBgn0262737	dmc_3312	21914775	9
3L_21914775_21915655_+_circRNA_FBgn0262737	dmc_3314	21914775	50
3L_21914775_21921327_+_circRNA_FBgn0262737	dmc_3315	21914775	8
3L_21976294_21977630_+_circRNA_FBgn0037146	dmc_3320	21976294	2
3L_21976294_21978374_+_circRNA_FBgn0037146	dmc_3321	21976294	3
3L_22221699_22222673_+_circRNA_FBgn0037153	dmc_3326	22221699	2
3L_22221699_22223847_+_circRNA_FBgn0037153	dmc_3327	22221699	21
3L_22221699_22231359_+_circRNA_FBgn0037153	dmc_3328	22221699	4
3L_22222487_22223847_+_circRNA_FBgn0037153	dmc_3329	22222487	9
3L_22222487_22231359_+_circRNA_FBgn0037153	dmc_3330	22222487	8
3L_22228996_22229422_+_circRNA_FBgn0037153	dmc_3331	22228996	24
3L_22228996_22231359_+_circRNA_FBgn0037153	dmc_3332	22228996	13
3L_22302794_22308191_-_circRNA_FBgn0004449	dmc_3339	22308191	2
3L_22307546_22308191_-_circRNA_FBgn0004449	dmc_3341	22308191	2
3L_23210851_23216107_+_circRNA_FBgn0266347	dmc_3371	23210851	3
3L_23210851_23227547_+_circRNA_FBgn0266347	dmc_3372	23210851	3
3L_23251452_23264364_+_circRNA_FBgn0266347	dmc_3377	23251452	1
3L_23251452_23269523_+_circRNA_FBgn0266347	dmc_3378	23251452	1
3L_23262707_23264364_+_circRNA_FBgn0266347	dmc_3379	23262707	5
3L_23262707_23269523_+_circRNA_FBgn0266347	dmc_3380	23262707	25
3L_23325641_23331015_-_circRNA_FBgn0010215	dmc_3386	23331015	1
3L_23327493_23330089_-_circRNA_FBgn0010215	dmc_3387	23330089	5
3L_23329885_23330089_-_circRNA_FBgn0010215	dmc_3388	23330089	2
3L_23329885_23331015_-_circRNA_FBgn0010215	dmc_3389	23331015	3
3L_2415390_2435132_+_circRNA_FBgn0266696	dmc_3403	2415390	52
3L_2415390_2439830_+_circRNA_FBgn0266696	dmc_3405	2415390	3
3L_2434625_2435132_+_circRNA_FBgn0266696	dmc_3410	2434625	44
3L_2434625_2436228_+_circRNA_FBgn0266696	dmc_3411	2434625	10
3L_2434625_2439830_+_circRNA_FBgn0266696	dmc_3412	2434625	5
3L_2434625_2446101_+_circRNA_FBgn0266696	dmc_3413	2434625	1
3L_2443389_2444087_+_circRNA_FBgn0266696	dmc_3417	2443389	4
3L_2443389_2461268_+_circRNA_FBgn0266696	dmc_3418	2443389	8
3L_24725823_24726292_+_circRNA_FBgn0028993	dmc_3423	24725823	327
3L_24725823_24728508_+_circRNA_FBgn0028993	dmc_3424	24725823	2
3L_24728296_24734187_+_circRNA_FBgn0028993	dmc_3426	24728296	161
3L_24728296_24741000_+_circRNA_FBgn0028993	dmc_3427	24728296	10
3L_2509363_2511763_-_circRNA_FBgn0010905	dmc_3433	2511763	1
3L_2511162_2511763_-_circRNA_FBgn0010905	dmc_3434	2511763	1
3L_2524598_2541403_-_circRNA_FBgn0010905	dmc_3438	2541403	2
3L_2534710_2541403_-_circRNA_FBgn0010905	dmc_3441	2541403	18
3L_2540976_2541403_-_circRNA_FBgn0010905	dmc_3442	2541403	16
3L_25924295_25961540_-_circRNA_FBgn0058178	dmc_3466	25961540	35
3L_25924295_25978150_-_circRNA_FBgn0058178	dmc_3467	25978150	4
3L_25933195_25961540_-_circRNA_FBgn0058178	dmc_3468	25961540	50
3L_25933195_25978150_-_circRNA_FBgn0058178	dmc_3469	25978150	21
3L_25961359_25969627_-_circRNA_FBgn0058178	dmc_3470	25969627	17
3L_25961359_25978150_-_circRNA_FBgn0058178	dmc_3471	25978150	75
3L_25969033_25969627_-_circRNA_FBgn0058178	dmc_3472	25969627	93
3L_25969033_25978150_-_circRNA_FBgn0058178	dmc_3473	25978150	20
3L_2607692_2612003_-_circRNA_FBgn0011828	dmc_3476	2612003	2
3L_2610493_2612003_-_circRNA_FBgn0011828	dmc_3477	2612003	4
3L_2673064_2684688_-_circRNA_FBgn0264606	dmc_3481	2684688	3
3L_2678537_2684688_-_circRNA_FBgn0264606	dmc_3484	2684688	75
3L_2682220_2684688_-_circRNA_FBgn0264606	dmc_3486	2684688	70
3L_27292881_27293271_+_circRNA_FBgn0024804	dmc_3495	27292881	975
3L_27292881_27381088_+_circRNA_FBgn0024804	dmc_3496	27292881	1
3L_27331993_27332346_+_circRNA_FBgn0024804	dmc_3498	27331993	2406
3L_27331993_27381088_+_circRNA_FBgn0024804	dmc_3500	27331993	4
3L_307318_311285_-_circRNA_FBgn0004373	dmc_3521	311285	1
3L_310276_311285_-_circRNA_FBgn0004373	dmc_3523	311285	96
3L_313023_314317_-_circRNA_FBgn0004373	dmc_3525	314317	157
3L_3443457_3447724_-_circRNA_FBgn0026259	dmc_3535	3447724	5
3L_3445364_3447724_-_circRNA_FBgn0026259	dmc_3536	3447724	9
3L_3588041_3593546_+_circRNA_FBgn0005640	dmc_3540	3588041	3
3L_3588041_3594742_+_circRNA_FBgn0005640	dmc_3541	3588041	23
3L_3588041_3600491_+_circRNA_FBgn0005640	dmc_3543	3588041	1
3L_3593328_3594742_+_circRNA_FBgn0005640	dmc_3545	3593328	399
3L_3593328_3600491_+_circRNA_FBgn0005640	dmc_3546	3593328	1
3L_3594650_3598621_+_circRNA_FBgn0005640	dmc_3547	3594650	52
3L_3594650_3600491_+_circRNA_FBgn0005640	dmc_3548	3594650	3
3L_3718195_3723872_-_circRNA_FBgn0052264	dmc_3555	3723872	3
3L_3721536_3722522_-_circRNA_FBgn0052264	dmc_3556	3722522	13
3L_3721536_3723105_-_circRNA_FBgn0052264	dmc_3557	3723105	31
3L_3722155_3722522_-_circRNA_FBgn0052264	dmc_3558	3722522	2
3L_3722155_3723105_-_circRNA_FBgn0052264	dmc_3559	3723105	126
3L_3722155_3723872_-_circRNA_FBgn0052264	dmc_3560	3723872	11
3L_3722859_3723105_-_circRNA_FBgn0052264	dmc_3561	3723105	3
3L_3767136_3769406_-_circRNA_FBgn0052264	dmc_3564	3769406	38
3L_3767136_3781412_-_circRNA_FBgn0052264	dmc_3565	3781412	2
3L_3769077_3769406_-_circRNA_FBgn0052264	dmc_3567	3769406	102
3L_3780422_3781412_-_circRNA_FBgn0052264	dmc_3569	3781412	6
3L_4076798_4084798_-_circRNA_FBgn0004516	dmc_3583	4084798	3
3L_4078749_4084798_-_circRNA_FBgn0004516	dmc_3585	4084798	2
3L_4082402_4084798_-_circRNA_FBgn0004516	dmc_3586	4084798	9
3L_4096903_4100845_-_circRNA_FBgn0035497	dmc_3587	4100845	1
3L_4097506_4100845_-_circRNA_FBgn0035497	dmc_3589	4100845	9
3L_4324861_4325410_-_circRNA_FBgn0035533	dmc_3609	4325410	8
3L_4324921_4325410_-_circRNA_FBgn0035533	dmc_3610	4325410	62
3L_449996_454405_-_circRNA_FBgn0001316	dmc_3623	454405	1
3L_451126_454405_-_circRNA_FBgn0001316	dmc_3625	454405	5
3L_452837_454405_-_circRNA_FBgn0001316	dmc_3628	454405	1
3L_452837_462558_-_circRNA_FBgn0001316	dmc_3629	462558	1
3L_4577916_4580159_+_circRNA_FBgn0260657	dmc_3631	4577916	122
3L_4577916_4588124_+_circRNA_FBgn0260657	dmc_3632	4577916	11
3L_462180_462558_-_circRNA_FBgn0001316	dmc_3636	462558	256
3L_4642676_4647024_-_circRNA_FBgn0262870	dmc_3638	4647024	7
3L_4645559_4647024_-_circRNA_FBgn0262870	dmc_3639	4647024	4
3L_4655972_4660409_-_circRNA_FBgn0262870	dmc_3644	4660409	1
3L_4655972_4675947_-_circRNA_FBgn0262870	dmc_3645	4675947	3
3L_4659479_4660409_-_circRNA_FBgn0262870	dmc_3646	4660409	6
3L_4659479_4675947_-_circRNA_FBgn0262870	dmc_3647	4675947	5
3L_4664126_4675947_-_circRNA_FBgn0262870	dmc_3649	4675947	15
3L_4670117_4675947_-_circRNA_FBgn0262870	dmc_3651	4675947	27
3L_4671825_4675947_-_circRNA_FBgn0262870	dmc_3652	4675947	2
3L_4673172_4675947_-_circRNA_FBgn0262870	dmc_3653	4675947	7
3L_4674955_4675947_-_circRNA_FBgn0262870	dmc_3654	4675947	29
3L_4751963_4753381_+_circRNA_FBgn0035574	dmc_3658	4751963	684
3L_4751963_4767056_+_circRNA_FBgn0035574	dmc_3659	4751963	8
3L_4789121_4792153_+_circRNA_FBgn0035574	dmc_3662	4789121	1
3L_4789121_4792612_+_circRNA_FBgn0035574	dmc_3663	4789121	5
3L_505886_508799_-_circRNA_FBgn0001316	dmc_3671	508799	1
3L_507974_508799_-_circRNA_FBgn0001316	dmc_3673	508799	2
3L_5162455_5167059_-_circRNA_FBgn0052423	dmc_3676	5167059	55
3L_5162966_5167059_-_circRNA_FBgn0052423	dmc_3679	5167059	59
3L_5703924_5705241_+_circRNA_FBgn0085447	dmc_3708	5703924	94
3L_5703924_5706573_+_circRNA_FBgn0085447	dmc_3709	5703924	334
3L_5703924_5716279_+_circRNA_FBgn0085447	dmc_3710	5703924	2
3L_5703924_5717738_+_circRNA_FBgn0085447	dmc_3711	5703924	88
3L_5703924_5721104_+_circRNA_FBgn0085447	dmc_3712	5703924	5
3L_5703924_5722568_+_circRNA_FBgn0085447	dmc_3713	5703924	7
3L_5703924_5726594_+_circRNA_FBgn0085447	dmc_3714	5703924	9
3L_5703924_5728642_+_circRNA_FBgn0085447	dmc_3715	5703924	3
3L_5703924_5731636_+_circRNA_FBgn0085447	dmc_3716	5703924	7
3L_5703924_5736094_+_circRNA_FBgn0085447	dmc_3718	5703924	2
3L_5703924_5740207_+_circRNA_FBgn0085447	dmc_3719	5703924	1
3L_5704961_5706573_+_circRNA_FBgn0085447	dmc_3720	5704961	9
3L_5704961_5716279_+_circRNA_FBgn0085447	dmc_3721	5704961	1
3L_5716096_5731636_+_circRNA_FBgn0085447	dmc_3724	5716096	6
3L_5716096_5739726_+_circRNA_FBgn0085447	dmc_3725	5716096	3
3L_5817534_5818286_-_circRNA_FBgn0003984	dmc_3747	5818286	63
3L_5817897_5818286_-_circRNA_FBgn0003984	dmc_3748	5818286	4
3L_6114293_6116002_+_circRNA_FBgn0005658	dmc_3755	6114293	3
3L_6114293_6119148_+_circRNA_FBgn0005658	dmc_3756	6114293	11
3L_7034971_7035881_+_circRNA_FBgn0260660	dmc_3791	7034971	4
3L_7034971_7038151_+_circRNA_FBgn0260660	dmc_3792	7034971	1
3L_7038004_7045355_+_circRNA_FBgn0260660	dmc_3794	7038004	69
3L_7038004_7046678_+_circRNA_FBgn0260660	dmc_3795	7038004	4
3L_7046333_7048964_+_circRNA_FBgn0260660	dmc_3801	7046333	2
3L_7046333_7049576_+_circRNA_FBgn0260660	dmc_3802	7046333	4
3L_7163751_7168289_-_circRNA_FBgn0265296	dmc_3810	7168289	43
3L_7164349_7168289_-_circRNA_FBgn0265296	dmc_3811	7168289	5
3L_7179722_7182687_-_circRNA_FBgn0265296	dmc_3815	7182687	8
3L_7179722_7183955_-_circRNA_FBgn0265296	dmc_3816	7183955	2
3L_7180137_7182687_-_circRNA_FBgn0265296	dmc_3817	7182687	3
3L_7182307_7183955_-_circRNA_FBgn0265296	dmc_3818	7183955	4
3L_7602787_7603489_+_circRNA_FBgn0035802	dmc_3839	7602787	6
3L_7602787_7603962_+_circRNA_FBgn0035802	dmc_3840	7602787	119
3L_7602787_7617602_+_circRNA_FBgn0035802	dmc_3841	7602787	2
3L_7616107_7617602_+_circRNA_FBgn0035802	dmc_3842	7616107	12
3L_7616107_7625996_+_circRNA_FBgn0035802	dmc_3844	7616107	1
3L_7661980_7662890_-_circRNA_FBgn0261788	dmc_3848	7662890	37
3L_7662470_7662890_-_circRNA_FBgn0261788	dmc_3849	7662890	263
3L_7818068_7820029_-_circRNA_FBgn0016694	dmc_3856	7820029	19
3L_7818077_7820029_-_circRNA_FBgn0016694	dmc_3857	7820029	1
3L_7931754_7933234_-_circRNA_FBgn0024187	dmc_3861	7933234	5
3L_7932037_7933234_-_circRNA_FBgn0024187	dmc_3863	7933234	2
3L_7932300_7933234_-_circRNA_FBgn0024187	dmc_3864	7933234	27
3L_7932776_7933234_-_circRNA_FBgn0024187	dmc_3866	7933234	6
3L_8254864_8255618_+_circRNA_FBgn0263219	dmc_3885	8254864	100
3L_8254864_8260790_+_circRNA_FBgn0263219	dmc_3886	8254864	21
3L_8254864_8263119_+_circRNA_FBgn0263219	dmc_3887	8254864	23
3L_8260321_8260790_+_circRNA_FBgn0263219	dmc_3888	8260321	12
3L_8260321_8263119_+_circRNA_FBgn0263219	dmc_3889	8260321	13
3L_8266346_8266706_+_circRNA_FBgn0263219	dmc_3892	8266346	4
3L_8266346_8267073_+_circRNA_FBgn0263219	dmc_3893	8266346	5
3L_8266346_8269123_+_circRNA_FBgn0263219	dmc_3894	8266346	3
3L_8273175_8275667_+_circRNA_FBgn0263219	dmc_3903	8273175	57
3L_8273175_8276502_+_circRNA_FBgn0263219	dmc_3904	8273175	1
3L_8469409_8469682_+_circRNA_FBgn0010825	dmc_3931	8469409	328
3L_8469409_8469691_+_circRNA_FBgn0010825	dmc_3932	8469409	314
3L_8469409_8470483_+_circRNA_FBgn0010825	dmc_3933	8469409	5
3L_8609733_8610356_+_circRNA_FBgn0035914	dmc_3954	8609733	5
3L_8609733_8613819_+_circRNA_FBgn0035914	dmc_3955	8609733	3
3L_8926073_8926794_+_circRNA_FBgn0035936	dmc_3969	8926073	8
3L_8926073_8928144_+_circRNA_FBgn0035936	dmc_3970	8926073	89
3L_8947827_8949759_-_circRNA_FBgn0264305	dmc_3972	8949759	42
3L_8948882_8949759_-_circRNA_FBgn0264305	dmc_3973	8949759	98
3L_9107341_9113487_-_circRNA_FBgn0011206	dmc_3982	9113487	6
3L_9112633_9113487_-_circRNA_FBgn0011206	dmc_3984	9113487	34
3L_9155025_9162974_-_circRNA_FBgn0004244	dmc_3987	9162974	2
3L_9157940_9162974_-_circRNA_FBgn0004244	dmc_3989	9162974	37
3L_9159609_9162974_-_circRNA_FBgn0004244	dmc_3990	9162974	15
3L_9257403_9258954_+_circRNA_FBgn0264000	dmc_3992	9257403	2
3L_9257403_9267167_+_circRNA_FBgn0264000	dmc_3993	9257403	1
3L_9415407_9419271_-_circRNA_FBgn0035989	dmc_4006	9419271	2
3L_9417651_9419271_-_circRNA_FBgn0035989	dmc_4007	9419271	5
3L_9418343_9419271_-_circRNA_FBgn0035989	dmc_4008	9419271	50
3L_9552901_9553536_+_circRNA_FBgn0261555	dmc_4020	9552901	21
3L_9552901_9581713_+_circRNA_FBgn0261555	dmc_4021	9552901	4
3L_9660641_9664244_-_circRNA_FBgn0016081	dmc_4034	9664244	114
3L_9662942_9664244_-_circRNA_FBgn0016081	dmc_4036	9664244	3
3L_9736927_9738278_-_circRNA_FBgn0259163	dmc_4052	9738278	2
3L_9737128_9738278_-_circRNA_FBgn0259163	dmc_4053	9738278	10
3L_9738892_9750299_-_circRNA_FBgn0259163	dmc_4056	9750299	1
3L_9747134_9750299_-_circRNA_FBgn0259163	dmc_4058	9750299	3
3L_9750052_9750299_-_circRNA_FBgn0259163	dmc_4061	9750299	6
3L_9750052_9753433_-_circRNA_FBgn0259163	dmc_4062	9753433	2
3L_9752875_9753433_-_circRNA_FBgn0259163	dmc_4063	9753433	7
3L_979771_982297_+_circRNA_FBgn0264574	dmc_4067	979771	26
3L_979771_986044_+_circRNA_FBgn0264574	dmc_4068	979771	2
3L_980950_982297_+_circRNA_FBgn0264574	dmc_4070	980950	22
3L_980950_986044_+_circRNA_FBgn0264574	dmc_4071	980950	6
3L_9820073_9820559_+_circRNA_FBgn0264489	dmc_4072	9820073	1
3L_9820073_9824640_+_circRNA_FBgn0264489	dmc_4073	9820073	2
3R_10193859_10196912_+_circRNA_FBgn0004575	dmc_4095	10193859	11
3R_10193859_10204316_+_circRNA_FBgn0004575	dmc_4096	10193859	39
3R_10514267_10562032_-_circRNA_FBgn0001235	dmc_4109	10562032	2
3R_10521071_10562032_-_circRNA_FBgn0001235	dmc_4110	10562032	1
3R_10529438_10562032_-_circRNA_FBgn0001235	dmc_4111	10562032	8
3R_10593550_10605368_-_circRNA_FBgn0001235	dmc_4113	10605368	2
3R_10602791_10605368_-_circRNA_FBgn0001235	dmc_4114	10605368	3
3R_10605087_10605368_-_circRNA_FBgn0001235	dmc_4115	10605368	7
3R_10837856_10838650_+_circRNA_FBgn0261053	dmc_4121	10837856	1
3R_10837856_10839942_+_circRNA_FBgn0261053	dmc_4122	10837856	2
3R_10837856_10841984_+_circRNA_FBgn0261053	dmc_4123	10837856	6
3R_11012013_11013428_+_circRNA_FBgn0083950	dmc_4131	11012013	88
3R_11012013_11019868_+_circRNA_FBgn0083950	dmc_4132	11012013	4
3R_11012013_11023817_+_circRNA_FBgn0083950	dmc_4133	11012013	7
3R_11012013_11034925_+_circRNA_FBgn0083950	dmc_4134	11012013	3
3R_11023467_11023817_+_circRNA_FBgn0083950	dmc_4135	11023467	165
3R_11023467_11027328_+_circRNA_FBgn0083950	dmc_4136	11023467	2
3R_11023467_11032671_+_circRNA_FBgn0083950	dmc_4137	11023467	6
3R_11023467_11034925_+_circRNA_FBgn0083950	dmc_4138	11023467	5
3R_11023467_11040073_+_circRNA_FBgn0083950	dmc_4139	11023467	3
3R_11044002_11045544_+_circRNA_FBgn0083950	dmc_4144	11044002	33
3R_11044002_11046535_+_circRNA_FBgn0083950	dmc_4145	11044002	5
3R_11535968_11540101_-_circRNA_FBgn0053512	dmc_4161	11540101	13
3R_11539100_11540101_-_circRNA_FBgn0053512	dmc_4162	11540101	28
3R_12515143_12518319_-_circRNA_FBgn0250910	dmc_4195	12518319	30
3R_12516449_12518319_-_circRNA_FBgn0250910	dmc_4196	12518319	13
3R_13019341_13021642_+_circRNA_FBgn0020496	dmc_4214	13019341	5
3R_13019341_13025029_+_circRNA_FBgn0020496	dmc_4215	13019341	5
3R_13019341_13025044_+_circRNA_FBgn0020496	dmc_4216	13019341	9
3R_13237128_13244399_-_circRNA_FBgn0000024	dmc_4229	13244399	2
3R_13243218_13244399_-_circRNA_FBgn0000024	dmc_4231	13244399	9
3R_13243218_13246654_-_circRNA_FBgn0000024	dmc_4232	13246654	14
3R_13245809_13246654_-_circRNA_FBgn0000024	dmc_4233	13246654	2
3R_13756375_13757027_+_circRNA_FBgn0085412	dmc_4260	13756375	1
3R_13756375_13757783_+_circRNA_FBgn0085412	dmc_4261	13756375	20
3R_13756375_13760362_+_circRNA_FBgn0085412	dmc_4262	13756375	6
3R_14191738_14204812_-_circRNA_FBgn0011582	dmc_4283	14204812	1
3R_14204250_14204812_-_circRNA_FBgn0011582	dmc_4284	14204812	39
3R_14298789_14298987_+_circRNA_FBgn0038220	dmc_4286	14298789	2
3R_14298789_14301018_+_circRNA_FBgn0038220	dmc_4287	14298789	4
3R_14341221_14345184_-_circRNA_FBgn0024321	dmc_4290	14345184	44
3R_14344224_14345184_-_circRNA_FBgn0024321	dmc_4292	14345184	118
3R_14523153_14530230_-_circRNA_FBgn0038237	dmc_4301	14530230	4
3R_14525208_14530230_-_circRNA_FBgn0038237	dmc_4302	14530230	6
3R_14529176_14530230_-_circRNA_FBgn0038237	dmc_4303	14530230	69
3R_15061458_15063342_-_circRNA_FBgn0038282	dmc_4329	15063342	2
3R_15062350_15063342_-_circRNA_FBgn0038282	dmc_4330	15063342	8
3R_15066595_15072259_-_circRNA_FBgn0038282	dmc_4332	15072259	1
3R_15071451_15072259_-_circRNA_FBgn0038282	dmc_4333	15072259	32
3R_15284612_15285354_+_circRNA_FBgn0003721	dmc_4342	15284612	210
3R_15284612_15299347_+_circRNA_FBgn0003721	dmc_4343	15284612	6
3R_15381162_15381881_+_circRNA_FBgn0262483	dmc_4354	15381162	31
3R_15385075_15385791_+_circRNA_FBgn0262483	dmc_4355	15385075	3
3R_15385075_15388910_+_circRNA_FBgn0262483	dmc_4356	15385075	2
3R_15386475_15386917_+_circRNA_FBgn0262483	dmc_4358	15386475	2
3R_15386475_15388910_+_circRNA_FBgn0262483	dmc_4359	15386475	2
3R_15954157_15955205_+_circRNA_FBgn0013334	dmc_4373	15954157	198
3R_15954157_15956307_+_circRNA_FBgn0013334	dmc_4374	15954157	32
3R_15954582_15955205_+_circRNA_FBgn0013334	dmc_4375	15954582	5
3R_15954582_15956307_+_circRNA_FBgn0013334	dmc_4376	15954582	8
3R_15954582_15957919_+_circRNA_FBgn0013334	dmc_4377	15954582	2
3R_16072688_16077537_-_circRNA_FBgn0026059	dmc_4384	16077537	14
3R_16077113_16077537_-_circRNA_FBgn0026059	dmc_4385	16077537	147
3R_16292723_16295820_+_circRNA_FBgn0250823	dmc_4396	16292723	7
3R_16292723_16297345_+_circRNA_FBgn0250823	dmc_4397	16292723	5
3R_16293986_16297345_+_circRNA_FBgn0250823	dmc_4398	16293986	3
3R_16293986_16298550_+_circRNA_FBgn0250823	dmc_4399	16293986	19
3R_16550206_16550740_+_circRNA_FBgn0259244	dmc_4416	16550206	10
3R_16550206_16551965_+_circRNA_FBgn0259244	dmc_4418	16550206	10
3R_16550206_16552466_+_circRNA_FBgn0259244	dmc_4419	16550206	38
3R_16550206_16556324_+_circRNA_FBgn0259244	dmc_4420	16550206	127
3R_16551794_16556324_+_circRNA_FBgn0259244	dmc_4425	16551794	4
3R_16551794_16566001_+_circRNA_FBgn0259244	dmc_4426	16551794	5
3R_16635545_16636576_+_circRNA_FBgn0262742	dmc_4438	16635545	8
3R_16635545_16637111_+_circRNA_FBgn0262742	dmc_4439	16635545	22
3R_17238912_17239907_-_circRNA_FBgn0038494	dmc_4452	17239907	32
3R_17239477_17239907_-_circRNA_FBgn0038494	dmc_4454	17239907	43
3R_17327232_17332709_-_circRNA_FBgn0038498	dmc_4456	17332709	68
3R_17327232_17346134_-_circRNA_FBgn0038498	dmc_4457	17346134	1
3R_17331017_17332709_-_circRNA_FBgn0038498	dmc_4458	17332709	137
3R_17345398_17346134_-_circRNA_FBgn0038498	dmc_4459	17346134	8
3R_17489703_17494229_-_circRNA_FBgn0261046	dmc_4468	17494229	20
3R_17492435_17494229_-_circRNA_FBgn0261046	dmc_4469	17494229	4
3R_17694135_17696586_-_circRNA_FBgn0261885	dmc_4476	17696586	1
3R_17695922_17696586_-_circRNA_FBgn0261885	dmc_4477	17696586	30
3R_17777947_17784095_-_circRNA_FBgn0262562	dmc_4483	17784095	7
3R_17782213_17784095_-_circRNA_FBgn0262562	dmc_4485	17784095	3
3R_17813530_17836236_+_circRNA_FBgn0261649	dmc_4486	17813530	19
3R_17877066_17887543_-_circRNA_FBgn0053547	dmc_4491	17887543	4
3R_17878777_17887543_-_circRNA_FBgn0053547	dmc_4492	17887543	4
3R_17881177_17886541_-_circRNA_FBgn0053547	dmc_4493	17886541	6
3R_17885603_17886541_-_circRNA_FBgn0053547	dmc_4495	17886541	13
3R_18008864_18010574_+_circRNA_FBgn0263995	dmc_4505	18008864	312
3R_18008864_18011713_+_circRNA_FBgn0263995	dmc_4506	18008864	8
3R_18008864_18012150_+_circRNA_FBgn0263995	dmc_4507	18008864	1
3R_18009947_18010574_+_circRNA_FBgn0263995	dmc_4509	18009947	134
3R_18009947_18011255_+_circRNA_FBgn0263995	dmc_4510	18009947	11
3R_18434234_18435790_-_circRNA_FBgn0004652	dmc_4533	18435790	5
3R_18435369_18435790_-_circRNA_FBgn0004652	dmc_4535	18435790	2
3R_18937522_18943115_+_circRNA_FBgn0261262	dmc_4549	18937522	6
3R_18937522_18948007_+_circRNA_FBgn0261262	dmc_4550	18937522	5
3R_18969418_18970288_+_circRNA_FBgn0261262	dmc_4552	18969418	10
3R_18969418_18970848_+_circRNA_FBgn0261262	dmc_4553	18969418	16
3R_19236829_19238996_-_circRNA_FBgn0038693	dmc_4571	19238996	11
3R_19237507_19238996_-_circRNA_FBgn0038693	dmc_4572	19238996	12
3R_19311815_19320129_-_circRNA_FBgn0000463	dmc_4577	19320129	4
3R_19316005_19320129_-_circRNA_FBgn0000463	dmc_4578	19320129	15
3R_19381539_19385067_-_circRNA_FBgn0086613	dmc_4579	19385067	6
3R_19384125_19385067_-_circRNA_FBgn0086613	dmc_4580	19385067	4
3R_19488095_19488391_+_circRNA_FBgn0260003	dmc_4589	19488095	8
3R_19488095_19494318_+_circRNA_FBgn0260003	dmc_4590	19488095	3
3R_19493964_19494318_+_circRNA_FBgn0260003	dmc_4591	19493964	151
3R_19493964_19562826_+_circRNA_FBgn0260003	dmc_4593	19493964	2
3R_19554817_19558564_+_circRNA_FBgn0260003	dmc_4595	19554817	2
3R_19554817_19560271_+_circRNA_FBgn0260003	dmc_4596	19554817	4
3R_19554817_19562826_+_circRNA_FBgn0260003	dmc_4597	19554817	5
3R_19752528_19752679_+_circRNA_FBgn0024963	dmc_4608	19752528	1
3R_19752528_19756121_+_circRNA_FBgn0024963	dmc_4609	19752528	7
3R_19760264_19761034_+_circRNA_FBgn0024963	dmc_4612	19760264	1
3R_19760264_19764413_+_circRNA_FBgn0024963	dmc_4613	19760264	1
3R_19760264_19764428_+_circRNA_FBgn0024963	dmc_4614	19760264	2
3R_19760264_19766647_+_circRNA_FBgn0024963	dmc_4615	19760264	9
3R_19763597_19764413_+_circRNA_FBgn0024963	dmc_4616	19763597	21
3R_19763597_19764428_+_circRNA_FBgn0024963	dmc_4617	19763597	2
3R_19763597_19766647_+_circRNA_FBgn0024963	dmc_4618	19763597	9
3R_19765632_19766647_+_circRNA_FBgn0024963	dmc_4620	19765632	8
3R_20211080_20213167_+_circRNA_FBgn0083975	dmc_4635	20211080	2
3R_20211080_20213914_+_circRNA_FBgn0083975	dmc_4636	20211080	18
3R_20211080_20220163_+_circRNA_FBgn0083975	dmc_4637	20211080	8
3R_20389961_20403394_-_circRNA_FBgn0262869	dmc_4652	20403394	1
3R_20393666_20403394_-_circRNA_FBgn0262869	dmc_4655	20403394	5
3R_20403012_20403394_-_circRNA_FBgn0262869	dmc_4657	20403394	16
3R_20698334_20700885_-_circRNA_FBgn0024944	dmc_4669	20700885	28
3R_20698334_20706386_-_circRNA_FBgn0024944	dmc_4670	20706386	2
3R_20700094_20700885_-_circRNA_FBgn0024944	dmc_4671	20700885	3
3R_20705960_20706386_-_circRNA_FBgn0024944	dmc_4672	20706386	68
3R_20963724_20964193_+_circRNA_FBgn0002921	dmc_4696	20963724	164
3R_20963724_20966613_+_circRNA_FBgn0002921	dmc_4697	20963724	3
3R_21178277_21179390_+_circRNA_FBgn0264357	dmc_4722	21178277	16
3R_21178277_21207667_+_circRNA_FBgn0264357	dmc_4723	21178277	1
3R_21323438_21324217_-_circRNA_FBgn0038881	dmc_4732	21324217	32
3R_21323880_21324217_-_circRNA_FBgn0038881	dmc_4734	21324217	3
3R_21789448_21792146_-_circRNA_FBgn0013759	dmc_4751	21792146	1
3R_21790708_21792146_-_circRNA_FBgn0013759	dmc_4752	21792146	1
3R_21791530_21792146_-_circRNA_FBgn0013759	dmc_4753	21792146	6
3R_22277636_22277972_+_circRNA_FBgn0051163	dmc_4780	22277636	23
3R_22277636_22279335_+_circRNA_FBgn0051163	dmc_4781	22277636	8
3R_22278351_22278755_+_circRNA_FBgn0051163	dmc_4783	22278351	47
3R_22278351_22279335_+_circRNA_FBgn0051163	dmc_4784	22278351	17
3R_22278351_22280885_+_circRNA_FBgn0051163	dmc_4785	22278351	4
3R_22289479_22290296_+_circRNA_FBgn0051163	dmc_4789	22289479	3
3R_22289479_22291354_+_circRNA_FBgn0051163	dmc_4790	22289479	8
3R_22314659_22318989_-_circRNA_FBgn0263117	dmc_4796	22318989	36
3R_22314994_22318989_-_circRNA_FBgn0263117	dmc_4797	22318989	1
3R_22318345_22318989_-_circRNA_FBgn0263117	dmc_4800	22318989	4
3R_22478079_22479765_+_circRNA_FBgn0038975	dmc_4808	22478079	8
3R_22478079_22481126_+_circRNA_FBgn0038975	dmc_4809	22478079	12
3R_22656873_22659049_+_circRNA_FBgn0266418	dmc_4831	22656873	37
3R_22656873_22665271_+_circRNA_FBgn0266418	dmc_4832	22656873	5
3R_22953000_22953468_+_circRNA_FBgn0017590	dmc_4842	22953000	392
3R_22953000_22957409_+_circRNA_FBgn0017590	dmc_4843	22953000	1
3R_22955751_22957409_+_circRNA_FBgn0017590	dmc_4845	22955751	21
3R_22955751_22958495_+_circRNA_FBgn0017590	dmc_4846	22955751	1
3R_23002841_23008321_-_circRNA_FBgn0085404	dmc_4852	23008321	8
3R_23006594_23008321_-_circRNA_FBgn0085404	dmc_4853	23008321	102
3R_23611892_23615206_-_circRNA_FBgn0051145	dmc_4887	23615206	1
3R_23611892_23616322_-_circRNA_FBgn0051145	dmc_4888	23616322	4
3R_23611892_23627460_-_circRNA_FBgn0051145	dmc_4890	23627460	2
3R_23614376_23615206_-_circRNA_FBgn0051145	dmc_4891	23615206	15
3R_23614376_23616322_-_circRNA_FBgn0051145	dmc_4892	23616322	62
3R_23614376_23627460_-_circRNA_FBgn0051145	dmc_4893	23627460	1
3R_23615127_23627460_-_circRNA_FBgn0051145	dmc_4895	23627460	2
3R_23622370_23627460_-_circRNA_FBgn0051145	dmc_4897	23627460	40
3R_23626596_23627460_-_circRNA_FBgn0051145	dmc_4900	23627460	215
3R_23805759_23808029_-_circRNA_FBgn0053111	dmc_4909	23808029	5
3R_23806625_23808029_-_circRNA_FBgn0053111	dmc_4912	23808029	188
3R_23829956_23830329_+_circRNA_FBgn0085384	dmc_4915	23829956	25
3R_23829956_23845462_+_circRNA_FBgn0085384	dmc_4916	23829956	18
3R_24305200_24306883_+_circRNA_FBgn0259685	dmc_4957	24305200	15
3R_24305200_24308728_+_circRNA_FBgn0259685	dmc_4958	24305200	4
3R_24308195_24308728_+_circRNA_FBgn0259685	dmc_4959	24308195	1
3R_24308195_24308849_+_circRNA_FBgn0259685	dmc_4960	24308195	6
3R_24677243_24687297_+_circRNA_FBgn0003429	dmc_4988	24677243	5
3R_24677243_24687905_+_circRNA_FBgn0003429	dmc_4989	24677243	13
3R_24677243_24689427_+_circRNA_FBgn0003429	dmc_4990	24677243	11
3R_24677243_24691933_+_circRNA_FBgn0003429	dmc_4991	24677243	62
3R_24677243_24692316_+_circRNA_FBgn0003429	dmc_4992	24677243	3
3R_24677243_24693884_+_circRNA_FBgn0003429	dmc_4993	24677243	2
3R_24677243_24699426_+_circRNA_FBgn0003429	dmc_4995	24677243	5
3R_24677243_24703307_+_circRNA_FBgn0003429	dmc_4996	24677243	9
3R_24679485_24687905_+_circRNA_FBgn0003429	dmc_4997	24679485	15
3R_24679485_24691933_+_circRNA_FBgn0003429	dmc_4998	24679485	6
3R_24679485_24695417_+_circRNA_FBgn0003429	dmc_4999	24679485	4
3R_24679485_24703307_+_circRNA_FBgn0003429	dmc_5000	24679485	2
3R_24682307_24687297_+_circRNA_FBgn0003429	dmc_5001	24682307	8
3R_24682307_24691933_+_circRNA_FBgn0003429	dmc_5004	24682307	3
3R_24682307_24693884_+_circRNA_FBgn0003429	dmc_5006	24682307	2
3R_24687186_24687905_+_circRNA_FBgn0003429	dmc_5008	24687186	75
3R_24687186_24689427_+_circRNA_FBgn0003429	dmc_5009	24687186	2
3R_24687186_24691933_+_circRNA_FBgn0003429	dmc_5010	24687186	22
3R_24687186_24692316_+_circRNA_FBgn0003429	dmc_5011	24687186	29
3R_24687186_24696126_+_circRNA_FBgn0003429	dmc_5012	24687186	1
3R_24687186_24699426_+_circRNA_FBgn0003429	dmc_5013	24687186	10
3R_24691459_24691933_+_circRNA_FBgn0003429	dmc_5016	24691459	14
3R_24691459_24692316_+_circRNA_FBgn0003429	dmc_5017	24691459	19
3R_24691459_24693884_+_circRNA_FBgn0003429	dmc_5018	24691459	2
3R_24691459_24695417_+_circRNA_FBgn0003429	dmc_5019	24691459	4
3R_24691459_24696126_+_circRNA_FBgn0003429	dmc_5020	24691459	9
3R_24691459_24699426_+_circRNA_FBgn0003429	dmc_5021	24691459	34
3R_24691459_24702162_+_circRNA_FBgn0003429	dmc_5022	24691459	3
3R_24691459_24703307_+_circRNA_FBgn0003429	dmc_5023	24691459	5
3R_24693771_24696126_+_circRNA_FBgn0003429	dmc_5025	24693771	11
3R_24693771_24698269_+_circRNA_FBgn0003429	dmc_5026	24693771	6
3R_24693771_24699426_+_circRNA_FBgn0003429	dmc_5027	24693771	1
3R_24693771_24706304_+_circRNA_FBgn0003429	dmc_5028	24693771	6
3R_24694956_24695417_+_circRNA_FBgn0003429	dmc_5029	24694956	6
3R_24694956_24696126_+_circRNA_FBgn0003429	dmc_5030	24694956	14
3R_24694956_24698269_+_circRNA_FBgn0003429	dmc_5031	24694956	7
3R_24694956_24699426_+_circRNA_FBgn0003429	dmc_5032	24694956	14
3R_24694956_24700729_+_circRNA_FBgn0003429	dmc_5033	24694956	7
3R_24694956_24702162_+_circRNA_FBgn0003429	dmc_5034	24694956	5
3R_24694956_24703307_+_circRNA_FBgn0003429	dmc_5035	24694956	33
3R_25705930_25709517_-_circRNA_FBgn0051092	dmc_5077	25709517	5
3R_25706286_25709517_-_circRNA_FBgn0051092	dmc_5079	25709517	5
3R_25706286_25710147_-_circRNA_FBgn0051092	dmc_5080	25710147	5
3R_25709290_25710147_-_circRNA_FBgn0051092	dmc_5082	25710147	447
3R_25710024_25739622_-_circRNA_FBgn0051092	dmc_5086	25739622	33
3R_25722415_25739622_-_circRNA_FBgn0051092	dmc_5088	25739622	5
3R_25739054_25739622_-_circRNA_FBgn0051092	dmc_5089	25739622	8
3R_25749026_25749389_-_circRNA_FBgn0066101	dmc_5093	25749389	1
3R_25749269_25749389_-_circRNA_FBgn0066101	dmc_5096	25749389	1
3R_26554356_26555651_+_circRNA_FBgn0263289	dmc_5123	26554356	1010
3R_26554356_26566575_+_circRNA_FBgn0263289	dmc_5125	26554356	3
3R_26554356_26567745_+_circRNA_FBgn0263289	dmc_5126	26554356	8
3R_26566360_26567745_+_circRNA_FBgn0263289	dmc_5130	26566360	1
3R_26566360_26581022_+_circRNA_FBgn0263289	dmc_5131	26566360	8
3R_26576356_26579281_+_circRNA_FBgn0263289	dmc_5133	26576356	13
3R_26576356_26581022_+_circRNA_FBgn0263289	dmc_5134	26576356	6
3R_26576356_26590058_+_circRNA_FBgn0263289	dmc_5135	26576356	3
3R_26576356_26590717_+_circRNA_FBgn0263289	dmc_5136	26576356	5
3R_26578720_26579281_+_circRNA_FBgn0263289	dmc_5137	26578720	1
3R_26578720_26581022_+_circRNA_FBgn0263289	dmc_5138	26578720	7
3R_26661534_26663696_-_circRNA_FBgn0250908	dmc_5145	26663696	42
3R_26662991_26663696_-_circRNA_FBgn0250908	dmc_5147	26663696	6
3R_26924633_26925261_+_circRNA_FBgn0015541	dmc_5158	26924633	189
3R_26924633_26926431_+_circRNA_FBgn0015541	dmc_5159	26924633	7
3R_27382307_27391038_-_circRNA_FBgn0016061	dmc_5189	27391038	2
3R_27387059_27391038_-_circRNA_FBgn0016061	dmc_5193	27391038	1
3R_27388454_27391038_-_circRNA_FBgn0016061	dmc_5195	27391038	1
3R_28078160_28078632_+_circRNA_FBgn0085391	dmc_5239	28078160	4
3R_28078160_28083622_+_circRNA_FBgn0085391	dmc_5240	28078160	4
3R_28708479_28709250_+_circRNA_FBgn0027655	dmc_5262	28708479	12
3R_28708479_28711121_+_circRNA_FBgn0027655	dmc_5263	28708479	1
3R_28719709_28721997_+_circRNA_FBgn0027655	dmc_5268	28719709	2
3R_28719709_28724069_+_circRNA_FBgn0027655	dmc_5269	28719709	3
3R_28727524_28729049_+_circRNA_FBgn0027655	dmc_5272	28727524	4
3R_28727524_28732482_+_circRNA_FBgn0027655	dmc_5273	28727524	8
3R_29178666_29181872_-_circRNA_FBgn0039647	dmc_5306	29181872	7
3R_29181158_29181872_-_circRNA_FBgn0039647	dmc_5307	29181872	55
3R_29419307_29419978_+_circRNA_FBgn0004369	dmc_5316	29419307	14
3R_29419307_29427090_+_circRNA_FBgn0004369	dmc_5317	29419307	5
3R_29424431_29427090_+_circRNA_FBgn0004369	dmc_5319	29424431	7
3R_29424431_29431240_+_circRNA_FBgn0004369	dmc_5320	29424431	11
3R_29471650_29473440_+_circRNA_FBgn0004369	dmc_5321	29471650	89
3R_29471650_29474848_+_circRNA_FBgn0004369	dmc_5322	29471650	3
3R_29597240_29597473_+_circRNA_FBgn0086361	dmc_5325	29597240	226
3R_29597240_29597908_+_circRNA_FBgn0086361	dmc_5326	29597240	39
3R_30030763_30031344_+_circRNA_FBgn0026597	dmc_5351	30030763	2
3R_30030763_30032112_+_circRNA_FBgn0026597	dmc_5352	30030763	8
3R_30816874_30817309_+_circRNA_FBgn0027598	dmc_5386	30816874	7
3R_30816874_30818207_+_circRNA_FBgn0027598	dmc_5387	30816874	77
3R_31137401_31138445_+_circRNA_FBgn0013973	dmc_5397	31137401	1
3R_31137401_31150712_+_circRNA_FBgn0013973	dmc_5398	31137401	4
3R_31137401_31158395_+_circRNA_FBgn0013973	dmc_5399	31137401	1
3R_31150393_31150712_+_circRNA_FBgn0013973	dmc_5401	31150393	261
3R_31150393_31151970_+_circRNA_FBgn0013973	dmc_5402	31150393	15
3R_31150393_31158395_+_circRNA_FBgn0013973	dmc_5403	31150393	6
3R_31150393_31171632_+_circRNA_FBgn0013973	dmc_5404	31150393	4
3R_31154026_31155067_+_circRNA_FBgn0013973	dmc_5408	31154026	5
3R_31154026_31158395_+_circRNA_FBgn0013973	dmc_5409	31154026	7
3R_31160957_31166459_-_circRNA_FBgn0086704	dmc_5411	31166459	44
3R_31163539_31166459_-_circRNA_FBgn0086704	dmc_5412	31166459	9
3R_31166175_31166459_-_circRNA_FBgn0086704	dmc_5414	31166459	21
3R_31240991_31242774_-_circRNA_FBgn0051005	dmc_5433	31242774	6
3R_31241634_31242774_-_circRNA_FBgn0051005	dmc_5435	31242774	1
3R_31340421_31340581_+_circRNA_FBgn0085376	dmc_5436	31340421	88
3R_31340421_31353618_+_circRNA_FBgn0085376	dmc_5438	31340421	1
3R_31351267_31351821_+_circRNA_FBgn0085376	dmc_5440	31351267	48
3R_31351267_31353618_+_circRNA_FBgn0085376	dmc_5441	31351267	7
3R_31351267_31355783_+_circRNA_FBgn0085376	dmc_5442	31351267	3
3R_31351267_31357533_+_circRNA_FBgn0085376	dmc_5443	31351267	3
3R_31353084_31353618_+_circRNA_FBgn0085376	dmc_5445	31353084	2
3R_31353084_31354614_+_circRNA_FBgn0085376	dmc_5446	31353084	1
3R_31864596_31866436_-_circRNA_FBgn0011224	dmc_5477	31866436	18
3R_31865131_31866436_-_circRNA_FBgn0011224	dmc_5481	31866436	8
3R_31865131_31881871_-_circRNA_FBgn0011224	dmc_5483	31881871	3
3R_31873833_31881871_-_circRNA_FBgn0011224	dmc_5486	31881871	60
3R_31873833_31921674_-_circRNA_FBgn0011224	dmc_5487	31921674	5
3R_31881747_31881871_-_circRNA_FBgn0011224	dmc_5490	31881871	80
3R_31881747_31921674_-_circRNA_FBgn0011224	dmc_5491	31921674	1
3R_4093945_4094456_+_circRNA_FBgn0259821	dmc_5513	4093945	2
3R_4093945_4095991_+_circRNA_FBgn0259821	dmc_5514	4093945	330
3R_4093945_4100015_+_circRNA_FBgn0259821	dmc_5515	4093945	56
3R_4236552_4237817_+_circRNA_FBgn0010225	dmc_5521	4236552	12
3R_4236552_4238377_+_circRNA_FBgn0010225	dmc_5522	4236552	3
3R_4282673_4284406_+_circRNA_FBgn0041605	dmc_5525	4282673	71
3R_4282673_4295700_+_circRNA_FBgn0041605	dmc_5527	4282673	47
3R_4534148_4538689_-_circRNA_FBgn0085386	dmc_5555	4538689	27
3R_4537804_4538689_-_circRNA_FBgn0085386	dmc_5556	4538689	1
3R_4622508_4623624_+_circRNA_FBgn0087012	dmc_5557	4622508	247
3R_4622508_4628349_+_circRNA_FBgn0087012	dmc_5558	4622508	8
3R_4626972_4627457_+_circRNA_FBgn0087012	dmc_5559	4626972	8
3R_4626972_4628349_+_circRNA_FBgn0087012	dmc_5560	4626972	675
3R_4626972_4630521_+_circRNA_FBgn0087012	dmc_5561	4626972	17
3R_4680778_4698255_+_circRNA_FBgn0263346	dmc_5570	4680778	1
3R_4680778_4702411_+_circRNA_FBgn0263346	dmc_5571	4680778	1
3R_4697190_4698255_+_circRNA_FBgn0263346	dmc_5572	4697190	32
3R_4697190_4702411_+_circRNA_FBgn0263346	dmc_5574	4697190	13
3R_4698048_4700327_+_circRNA_FBgn0263346	dmc_5577	4698048	2
3R_4698048_4702411_+_circRNA_FBgn0263346	dmc_5578	4698048	13
3R_4707025_4708106_+_circRNA_FBgn0263346	dmc_5582	4707025	7
3R_4707025_4710352_+_circRNA_FBgn0263346	dmc_5584	4707025	2
3R_4795736_4797697_-_circRNA_FBgn0260794	dmc_5591	4797697	253
3R_4796488_4797697_-_circRNA_FBgn0260794	dmc_5592	4797697	42
3R_4799691_4801991_-_circRNA_FBgn0260794	dmc_5594	4801991	15
3R_4801212_4801991_-_circRNA_FBgn0260794	dmc_5595	4801991	1
3R_5177293_5183983_-_circRNA_FBgn0259212	dmc_5607	5183983	2
3R_5181056_5183983_-_circRNA_FBgn0259212	dmc_5609	5183983	3
3R_5183776_5187660_-_circRNA_FBgn0259212	dmc_5610	5187660	1
3R_5185368_5187660_-_circRNA_FBgn0259212	dmc_5613	5187660	15
3R_5292639_5296635_-_circRNA_FBgn0013576	dmc_5622	5296635	3
3R_5292639_5314305_-_circRNA_FBgn0013576	dmc_5624	5314305	2
3R_5293629_5299573_-_circRNA_FBgn0013576	dmc_5625	5299573	9
3R_5295640_5296635_-_circRNA_FBgn0013576	dmc_5627	5296635	11
3R_5295640_5299573_-_circRNA_FBgn0013576	dmc_5628	5299573	7
3R_5298201_5299573_-_circRNA_FBgn0013576	dmc_5629	5299573	96
3R_5299469_5314305_-_circRNA_FBgn0013576	dmc_5631	5314305	7
3R_5312988_5314305_-_circRNA_FBgn0013576	dmc_5633	5314305	107
3R_5531659_5532306_+_circRNA_FBgn0010051	dmc_5640	5531659	3
3R_5531659_5533348_+_circRNA_FBgn0010051	dmc_5641	5531659	6
3R_5609631_5610623_-_circRNA_FBgn0017550	dmc_5661	5610623	3
3R_5609649_5610623_-_circRNA_FBgn0017550	dmc_5662	5610623	2
3R_5610214_5610623_-_circRNA_FBgn0017550	dmc_5663	5610623	3
3R_5879573_5887285_-_circRNA_FBgn0083949	dmc_5688	5887285	7
3R_5879573_5892989_-_circRNA_FBgn0083949	dmc_5690	5892989	2
3R_5884664_5887285_-_circRNA_FBgn0083949	dmc_5692	5887285	4
3R_5892220_5892989_-_circRNA_FBgn0083949	dmc_5696	5892989	91
3R_5892220_5939938_-_circRNA_FBgn0083949	dmc_5698	5939938	2
3R_5939363_5939938_-_circRNA_FBgn0083949	dmc_5700	5939938	203
3R_6354913_6356598_+_circRNA_FBgn0267698	dmc_5710	6354913	1
3R_6354913_6357340_+_circRNA_FBgn0267698	dmc_5711	6354913	7
3R_6390010_6390306_-_circRNA_FBgn0037443	dmc_5715	6390306	1
3R_6390201_6390306_-_circRNA_FBgn0037443	dmc_5716	6390306	2
3R_6532635_6545973_-_circRNA_FBgn0053202	dmc_5725	6545973	10
3R_6538306_6545973_-_circRNA_FBgn0053202	dmc_5727	6545973	11
3R_6542570_6545973_-_circRNA_FBgn0053202	dmc_5728	6545973	2
3R_6545674_6545973_-_circRNA_FBgn0053202	dmc_5730	6545973	8
3R_6545674_6566877_-_circRNA_FBgn0053202	dmc_5731	6566877	1
3R_6566134_6566877_-_circRNA_FBgn0053202	dmc_5732	6566877	212
3R_7098318_7102097_-_circRNA_FBgn0261238	dmc_5744	7102097	2
3R_7101136_7102097_-_circRNA_FBgn0261238	dmc_5745	7102097	164
3R_7190123_7190796_+_circRNA_FBgn0086372	dmc_5750	7190123	9
3R_7190123_7191164_+_circRNA_FBgn0086372	dmc_5751	7190123	5
3R_7190123_7193012_+_circRNA_FBgn0086372	dmc_5754	7190123	1
3R_7193592_7194458_+_circRNA_FBgn0086372	dmc_5762	7193592	1
3R_7193592_7197659_+_circRNA_FBgn0086372	dmc_5763	7193592	2
3R_7858937_7865761_-_circRNA_FBgn0037525	dmc_5786	7865761	313
3R_7858937_7868372_-_circRNA_FBgn0037525	dmc_5787	7868372	1
3R_7861138_7865430_-_circRNA_FBgn0037525	dmc_5788	7865430	2
3R_7862918_7865430_-_circRNA_FBgn0037525	dmc_5789	7865430	2
3R_7862918_7865761_-_circRNA_FBgn0037525	dmc_5790	7865761	106
3R_7864260_7865430_-_circRNA_FBgn0037525	dmc_5791	7865430	16
3R_7864260_7865761_-_circRNA_FBgn0037525	dmc_5792	7865761	680
3R_7864260_7868372_-_circRNA_FBgn0037525	dmc_5793	7868372	122
3R_7865150_7865761_-_circRNA_FBgn0037525	dmc_5795	7865761	11
3R_8388583_8393489_-_circRNA_FBgn0266801	dmc_5811	8393489	5
3R_8388583_8402875_-_circRNA_FBgn0266801	dmc_5812	8402875	6
3R_8389976_8402875_-_circRNA_FBgn0266801	dmc_5815	8402875	8
3R_8391286_8402875_-_circRNA_FBgn0266801	dmc_5816	8402875	3
3R_8392001_8393489_-_circRNA_FBgn0266801	dmc_5817	8393489	1
3R_8393330_8402875_-_circRNA_FBgn0266801	dmc_5820	8402875	20
3R_8397453_8402875_-_circRNA_FBgn0266801	dmc_5821	8402875	40
3R_8397965_8402875_-_circRNA_FBgn0266801	dmc_5822	8402875	2
3R_8793103_8798046_-_circRNA_FBgn0046874	dmc_5836	8798046	2
3R_8796704_8798046_-_circRNA_FBgn0046874	dmc_5837	8798046	7
3R_8832141_8834949_-_circRNA_FBgn0262614	dmc_5844	8834949	5
3R_8832141_8835510_-_circRNA_FBgn0262614	dmc_5845	8835510	7
3R_8832141_8842839_-_circRNA_FBgn0262614	dmc_5846	8842839	4
3R_8833974_8834949_-_circRNA_FBgn0262614	dmc_5847	8834949	9
3R_8833974_8835510_-_circRNA_FBgn0262614	dmc_5848	8835510	102
3R_8833974_8842839_-_circRNA_FBgn0262614	dmc_5849	8842839	11
3R_8833974_8865299_-_circRNA_FBgn0262614	dmc_5850	8865299	15
3R_8838391_8842839_-_circRNA_FBgn0262614	dmc_5853	8842839	127
3R_8838391_8865299_-_circRNA_FBgn0262614	dmc_5854	8865299	143
3R_8842669_8865299_-_circRNA_FBgn0262614	dmc_5855	8865299	300
3R_8864785_8865299_-_circRNA_FBgn0262614	dmc_5857	8865299	276
3R_9354421_9354854_+_circRNA_FBgn0266410	dmc_5872	9354421	1
3R_9354421_9355083_+_circRNA_FBgn0266410	dmc_5873	9354421	197
3R_9440680_9441665_+_circRNA_FBgn0261552	dmc_5879	9440680	2
3R_9440680_9446497_+_circRNA_FBgn0261552	dmc_5880	9440680	1
4_1045155_1049246_-_circRNA_FBgn0264607	dmc_5914	1049246	1
4_1047263_1049246_-_circRNA_FBgn0264607	dmc_5915	1049246	4
4_1095575_1095832_+_circRNA_FBgn0005561	dmc_5921	1095575	13
4_1095575_1102099_+_circRNA_FBgn0005561	dmc_5922	1095575	158
4_1095575_1109600_+_circRNA_FBgn0005561	dmc_5923	1095575	3
4_1101933_1106597_+_circRNA_FBgn0005561	dmc_5924	1101933	4
4_1101933_1109600_+_circRNA_FBgn0005561	dmc_5925	1101933	3
4_1173805_1181281_-_circRNA_FBgn0002521	dmc_5937	1181281	7
4_1181047_1181281_-_circRNA_FBgn0002521	dmc_5938	1181281	8
4_1233128_1233510_+_circRNA_FBgn0053653	dmc_5944	1233128	95
4_1233128_1234799_+_circRNA_FBgn0053653	dmc_5945	1233128	68
4_1247101_1247238_+_circRNA_FBgn0053653	dmc_5952	1247101	59
4_1247101_1250883_+_circRNA_FBgn0053653	dmc_5954	1247101	250
4_1247101_1255998_+_circRNA_FBgn0053653	dmc_5956	1247101	57
4_1247101_1262579_+_circRNA_FBgn0053653	dmc_5957	1247101	10
4_1247101_1265409_+_circRNA_FBgn0053653	dmc_5958	1247101	23
4_1248302_1248836_+_circRNA_FBgn0053653	dmc_5959	1248302	66
4_1248302_1250883_+_circRNA_FBgn0053653	dmc_5960	1248302	3
4_1250770_1250883_+_circRNA_FBgn0053653	dmc_5961	1250770	1
4_1250770_1262093_+_circRNA_FBgn0053653	dmc_5962	1250770	2
4_1254005_1255998_+_circRNA_FBgn0053653	dmc_5963	1254005	6
4_1254005_1262093_+_circRNA_FBgn0053653	dmc_5964	1254005	2
4_1254005_1265409_+_circRNA_FBgn0053653	dmc_5965	1254005	4
4_1255841_1262579_+_circRNA_FBgn0053653	dmc_5967	1255841	15
4_1255841_1265409_+_circRNA_FBgn0053653	dmc_5968	1255841	4
4_1261951_1262579_+_circRNA_FBgn0053653	dmc_5969	1261951	26
4_1261951_1265409_+_circRNA_FBgn0053653	dmc_5970	1261951	46
4_234264_236475_+_circRNA_FBgn0039897	dmc_5983	234264	24
4_234264_240833_+_circRNA_FBgn0039897	dmc_5984	234264	17
4_236394_236475_+_circRNA_FBgn0039897	dmc_5985	236394	2
4_236394_240398_+_circRNA_FBgn0039897	dmc_5986	236394	2
4_236394_240833_+_circRNA_FBgn0039897	dmc_5987	236394	20
4_386906_391544_-_circRNA_FBgn0262636	dmc_6002	391544	3
4_390424_391544_-_circRNA_FBgn0262636	dmc_6003	391544	287
4_449923_450509_+_circRNA_FBgn0016126	dmc_6007	449923	3548
4_449923_451454_+_circRNA_FBgn0016126	dmc_6008	449923	3
4_450241_450509_+_circRNA_FBgn0016126	dmc_6009	450241	394
4_473146_474768_-_circRNA_FBgn0039908	dmc_6012	474768	30
4_474452_474768_-_circRNA_FBgn0039908	dmc_6013	474768	6
4_537174_537760_+_circRNA_FBgn0004607	dmc_6027	537174	1
4_537174_538604_+_circRNA_FBgn0004607	dmc_6028	537174	1
4_549258_551380_-_circRNA_FBgn0026869	dmc_6029	551380	1
4_550753_551380_-_circRNA_FBgn0026869	dmc_6030	551380	1
4_639014_640736_-_circRNA_FBgn0039916	dmc_6042	640736	28
4_640272_640736_-_circRNA_FBgn0039916	dmc_6044	640736	1
4_710916_712673_+_circRNA_FBgn0005558	dmc_6059	710916	13
4_710916_714512_+_circRNA_FBgn0005558	dmc_6060	710916	52
4_713857_714512_+_circRNA_FBgn0005558	dmc_6063	713857	12
4_713857_717929_+_circRNA_FBgn0005558	dmc_6064	713857	8
4_713857_719628_+_circRNA_FBgn0005558	dmc_6065	713857	4
4_72320_72862_+_circRNA_FBgn0085432	dmc_6067	72320	86
4_72320_75165_+_circRNA_FBgn0085432	dmc_6068	72320	18
4_72320_87166_+_circRNA_FBgn0085432	dmc_6071	72320	164
4_72320_94615_+_circRNA_FBgn0085432	dmc_6072	72320	26
4_72320_95002_+_circRNA_FBgn0085432	dmc_6073	72320	2
4_75067_82746_+_circRNA_FBgn0085432	dmc_6088	75067	2
4_75067_85799_+_circRNA_FBgn0085432	dmc_6089	75067	31
4_75067_87166_+_circRNA_FBgn0085432	dmc_6090	75067	8
4_82637_87166_+_circRNA_FBgn0085432	dmc_6095	82637	4
4_82637_99475_+_circRNA_FBgn0085432	dmc_6096	82637	1
4_876113_885891_-_circRNA_FBgn0025726	dmc_6104	885891	1
4_878850_883641_-_circRNA_FBgn0025726	dmc_6106	883641	13
4_881842_883641_-_circRNA_FBgn0025726	dmc_6107	883641	14
4_882616_883641_-_circRNA_FBgn0025726	dmc_6109	883641	44
4_882960_885891_-_circRNA_FBgn0025726	dmc_6110	885891	7
4_94422_104528_+_circRNA_FBgn0085432	dmc_6124	94422	9
4_94422_94615_+_circRNA_FBgn0085432	dmc_6125	94422	6
4_94422_95002_+_circRNA_FBgn0085432	dmc_6126	94422	79
4_94422_97975_+_circRNA_FBgn0085432	dmc_6127	94422	38
4_94422_99475_+_circRNA_FBgn0085432	dmc_6128	94422	399
4_992065_1004618_+_circRNA_FBgn0019650	dmc_6133	992065	30
4_992065_997883_+_circRNA_FBgn0019650	dmc_6134	992065	16
4_992065_998693_+_circRNA_FBgn0019650	dmc_6135	992065	25
4_992065_998705_+_circRNA_FBgn0019650	dmc_6136	992065	67
4_996511_1004618_+_circRNA_FBgn0019650	dmc_6137	996511	33
4_996511_997883_+_circRNA_FBgn0019650	dmc_6138	996511	37
4_996511_998705_+_circRNA_FBgn0019650	dmc_6140	996511	105
X_10242809_10255590_-_circRNA_FBgn0263220	dmc_6159	10255590	3
X_10254002_10255590_-_circRNA_FBgn0263220	dmc_6160	10255590	16
X_10254002_10259488_-_circRNA_FBgn0263220	dmc_6161	10259488	5
X_10255492_10259488_-_circRNA_FBgn0263220	dmc_6162	10259488	13
X_10258877_10259488_-_circRNA_FBgn0263220	dmc_6164	10259488	8
X_10420830_10427517_-_circRNA_FBgn0052683	dmc_6168	10427517	5
X_10424806_10427517_-_circRNA_FBgn0052683	dmc_6170	10427517	6
X_10496789_10523564_-_circRNA_FBgn0085443	dmc_6174	10523564	3
X_10510335_10519777_-_circRNA_FBgn0085443	dmc_6175	10519777	20
X_10510335_10523564_-_circRNA_FBgn0085443	dmc_6176	10523564	5
X_10519347_10519777_-_circRNA_FBgn0085443	dmc_6177	10519777	84
X_10519347_10523564_-_circRNA_FBgn0085443	dmc_6179	10523564	53
X_10750925_10753676_-_circRNA_FBgn0030230	dmc_6186	10753676	7
X_10753212_10753676_-_circRNA_FBgn0030230	dmc_6187	10753676	2
X_11224988_11236820_-_circRNA_FBgn0265595	dmc_6205	11236820	9
X_11232651_11236820_-_circRNA_FBgn0265595	dmc_6206	11236820	4
X_11236619_11247672_-_circRNA_FBgn0265595	dmc_6207	11247672	6
X_11236628_11247672_-_circRNA_FBgn0265595	dmc_6208	11247672	4
X_11376841_11381980_+_circRNA_FBgn0001624	dmc_6217	11376841	3
X_11376841_11383112_+_circRNA_FBgn0001624	dmc_6218	11376841	4
X_11381855_11383112_+_circRNA_FBgn0001624	dmc_6220	11381855	293
X_11381855_11387933_+_circRNA_FBgn0001624	dmc_6221	11381855	78
X_11387771_11396103_+_circRNA_FBgn0001624	dmc_6223	11387771	12
X_11387771_11398822_+_circRNA_FBgn0001624	dmc_6224	11387771	5
X_11387771_11400832_+_circRNA_FBgn0001624	dmc_6225	11387771	4
X_11395239_11396103_+_circRNA_FBgn0001624	dmc_6227	11395239	1580
X_11395239_11396571_+_circRNA_FBgn0001624	dmc_6228	11395239	13
X_11395239_11398822_+_circRNA_FBgn0001624	dmc_6229	11395239	3
X_11395239_11400832_+_circRNA_FBgn0001624	dmc_6230	11395239	124
X_11397824_11398822_+_circRNA_FBgn0001624	dmc_6231	11397824	1051
X_11397824_11399816_+_circRNA_FBgn0001624	dmc_6232	11397824	1
X_11397824_11400832_+_circRNA_FBgn0001624	dmc_6233	11397824	31
X_11397824_11402787_+_circRNA_FBgn0001624	dmc_6234	11397824	8
X_11696402_11698597_+_circRNA_FBgn0011754	dmc_6250	11696402	10
X_11696402_11699406_+_circRNA_FBgn0011754	dmc_6251	11696402	9
X_11696402_11701127_+_circRNA_FBgn0011754	dmc_6252	11696402	11
X_11793442_11794165_+_circRNA_FBgn0000259	dmc_6258	11793442	1
X_11793442_11795186_+_circRNA_FBgn0000259	dmc_6259	11793442	1
X_11823282_11824478_+_circRNA_FBgn0266019	dmc_6261	11823282	7
X_11823282_11827017_+_circRNA_FBgn0266019	dmc_6262	11823282	5
X_11939694_11949254_-_circRNA_FBgn0263111	dmc_6266	11949254	11
X_11946494_11949254_-_circRNA_FBgn0263111	dmc_6268	11949254	1
X_11946494_11954281_-_circRNA_FBgn0263111	dmc_6269	11954281	4
X_11948627_11949254_-_circRNA_FBgn0263111	dmc_6270	11949254	45
X_11948627_11954281_-_circRNA_FBgn0263111	dmc_6272	11954281	3
X_11962019_11962615_-_circRNA_FBgn0263111	dmc_6277	11962615	17
X_11962019_11973484_-_circRNA_FBgn0263111	dmc_6279	11973484	1
X_11962229_11962615_-_circRNA_FBgn0263111	dmc_6280	11962615	4
X_11962229_11970666_-_circRNA_FBgn0263111	dmc_6283	11970666	4
X_11968650_11970666_-_circRNA_FBgn0263111	dmc_6285	11970666	1
X_11968650_11973484_-_circRNA_FBgn0263111	dmc_6286	11973484	2
X_11970330_11973484_-_circRNA_FBgn0263111	dmc_6288	11973484	12
X_11970330_11976824_-_circRNA_FBgn0263111	dmc_6289	11976824	11
X_11971458_11973484_-_circRNA_FBgn0263111	dmc_6291	11973484	11
X_11976603_11976824_-_circRNA_FBgn0263111	dmc_6293	11976824	2
X_12276511_12291845_+_circRNA_FBgn0267001	dmc_6304	12276511	3
X_12276511_12295684_+_circRNA_FBgn0267001	dmc_6305	12276511	6
X_12285500_12287054_+_circRNA_FBgn0267001	dmc_6306	12285500	23
X_12285500_12289175_+_circRNA_FBgn0267001	dmc_6307	12285500	1
X_12285500_12291845_+_circRNA_FBgn0267001	dmc_6308	12285500	2
X_12316763_12317405_+_circRNA_FBgn0267001	dmc_6312	12316763	80
X_12316763_12319427_+_circRNA_FBgn0267001	dmc_6313	12316763	8
X_12316763_12322459_+_circRNA_FBgn0267001	dmc_6314	12316763	2
X_12318042_12319427_+_circRNA_FBgn0267001	dmc_6315	12318042	5
X_12318042_12322459_+_circRNA_FBgn0267001	dmc_6316	12318042	3
X_12637050_12637324_+_circRNA_FBgn0030412	dmc_6328	12637050	6
X_12637050_12638173_+_circRNA_FBgn0030412	dmc_6329	12637050	5
X_12648536_12648783_+_circRNA_FBgn0030412	dmc_6334	12648536	3
X_12648536_12649182_+_circRNA_FBgn0030412	dmc_6335	12648536	11
X_12806897_12832340_-_circRNA_FBgn0259171	dmc_6345	12832340	4
X_12829709_12832340_-_circRNA_FBgn0259171	dmc_6346	12832340	61
X_13069098_13069307_+_circRNA_FBgn0265597	dmc_6352	13069098	5
X_13069098_13069552_+_circRNA_FBgn0265597	dmc_6353	13069098	5
X_13268693_13270642_-_circRNA_FBgn0041210	dmc_6368	13270642	1
X_13269827_13270642_-_circRNA_FBgn0041210	dmc_6371	13270642	1
X_13502458_13504144_+_circRNA_FBgn0265416	dmc_6390	13502458	4
X_13502458_13506230_+_circRNA_FBgn0265416	dmc_6391	13502458	24
X_13575901_13577664_+_circRNA_FBgn0086674	dmc_6394	13575901	25
X_13575901_13580185_+_circRNA_FBgn0086674	dmc_6395	13575901	8
X_13575901_13584397_+_circRNA_FBgn0086674	dmc_6396	13575901	2
X_13750315_13752027_-_circRNA_FBgn0030520	dmc_6411	13752027	103
X_13750585_13752027_-_circRNA_FBgn0030520	dmc_6412	13752027	7
X_13767786_13770142_+_circRNA_FBgn0003218	dmc_6415	13767786	17
X_13767786_13770804_+_circRNA_FBgn0003218	dmc_6416	13767786	1
X_14840872_14924413_+_circRNA_FBgn0264078	dmc_6456	14840872	2
X_14840872_14925684_+_circRNA_FBgn0264078	dmc_6457	14840872	7
X_14840872_14931314_+_circRNA_FBgn0264078	dmc_6458	14840872	3
X_14935875_14951211_-_circRNA_FBgn0027601	dmc_6462	14951211	3
X_14950317_14951211_-_circRNA_FBgn0027601	dmc_6465	14951211	2
X_14990319_14990432_+_circRNA_FBgn0000535	dmc_6469	14990319	5
X_14990319_14992851_+_circRNA_FBgn0000535	dmc_6470	14990319	19
X_14990319_14993766_+_circRNA_FBgn0000535	dmc_6471	14990319	15
X_14993445_14993766_+_circRNA_FBgn0000535	dmc_6473	14993445	9
X_14993445_14998133_+_circRNA_FBgn0000535	dmc_6474	14993445	11
X_15097455_15099037_+_circRNA_FBgn0030613	dmc_6483	15097455	4
X_15097455_15101172_+_circRNA_FBgn0030613	dmc_6484	15097455	18
X_15097455_15109893_+_circRNA_FBgn0030613	dmc_6485	15097455	5
X_15097455_15110670_+_circRNA_FBgn0030613	dmc_6486	15097455	5
X_15099812_15101172_+_circRNA_FBgn0030613	dmc_6487	15099812	44
X_15099812_15109893_+_circRNA_FBgn0030613	dmc_6488	15099812	9
X_15144250_15146454_-_circRNA_FBgn0030617	dmc_6492	15146454	5
X_15145635_15146454_-_circRNA_FBgn0030617	dmc_6493	15146454	5
X_15503582_15506461_+_circRNA_FBgn0027287	dmc_6511	15503582	4
X_15503582_15507593_+_circRNA_FBgn0027287	dmc_6512	15503582	3
X_16466494_16475750_-_circRNA_FBgn0264255	dmc_6579	16475750	4
X_16466494_16504298_-_circRNA_FBgn0264255	dmc_6580	16504298	4
X_16471213_16475750_-_circRNA_FBgn0264255	dmc_6581	16475750	3
X_16474446_16475750_-_circRNA_FBgn0264255	dmc_6584	16475750	15
X_16483677_16504298_-_circRNA_FBgn0264255	dmc_6587	16504298	7
X_16486340_16489877_-_circRNA_FBgn0264255	dmc_6588	16489877	6
X_16486340_16504298_-_circRNA_FBgn0264255	dmc_6590	16504298	24
X_16486340_16506439_-_circRNA_FBgn0264255	dmc_6591	16506439	1
X_16486379_16489877_-_circRNA_FBgn0264255	dmc_6593	16489877	3
X_16486379_16504298_-_circRNA_FBgn0264255	dmc_6595	16504298	3
X_16486379_16518837_-_circRNA_FBgn0264255	dmc_6596	16518837	3
X_16487882_16504298_-_circRNA_FBgn0264255	dmc_6598	16504298	10
X_16488986_16504298_-_circRNA_FBgn0264255	dmc_6599	16504298	7
X_16489342_16500569_-_circRNA_FBgn0264255	dmc_6600	16500569	2
X_16492446_16500569_-_circRNA_FBgn0264255	dmc_6601	16500569	5
X_16492446_16504298_-_circRNA_FBgn0264255	dmc_6602	16504298	69
X_16500506_16518837_-_circRNA_FBgn0264255	dmc_6603	16518837	1
X_16503989_16504298_-_circRNA_FBgn0264255	dmc_6604	16504298	9
X_16503989_16506439_-_circRNA_FBgn0264255	dmc_6605	16506439	14
X_16503989_16514184_-_circRNA_FBgn0264255	dmc_6607	16514184	70
X_16503989_16518837_-_circRNA_FBgn0264255	dmc_6608	16518837	2
X_16505506_16514184_-_circRNA_FBgn0264255	dmc_6609	16514184	14
X_16513714_16514184_-_circRNA_FBgn0264255	dmc_6610	16514184	19
X_16707652_16708738_+_circRNA_FBgn0030778	dmc_6620	16707652	1
X_16707652_16709669_+_circRNA_FBgn0030778	dmc_6621	16707652	2
X_1681399_1684745_-_circRNA_FBgn0023531	dmc_6629	1684745	4
X_1683096_1684745_-_circRNA_FBgn0023531	dmc_6634	1684745	166
X_1685646_1691357_-_circRNA_FBgn0023531	dmc_6636	1691357	1
X_1690199_1691357_-_circRNA_FBgn0023531	dmc_6639	1691357	11
X_17144617_17147200_-_circRNA_FBgn0002590	dmc_6650	17147200	9
X_17145015_17147200_-_circRNA_FBgn0002590	dmc_6651	17147200	1
X_1748031_1750484_-_circRNA_FBgn0025391	dmc_6657	1750484	5
X_1749696_1750484_-_circRNA_FBgn0025391	dmc_6658	1750484	20
X_17643013_17644178_-_circRNA_FBgn0026375	dmc_6663	17644178	6
X_17643022_17644178_-_circRNA_FBgn0026375	dmc_6665	17644178	19
X_18106680_18114646_-_circRNA_FBgn0004028	dmc_6702	18114646	4
X_18113257_18114646_-_circRNA_FBgn0004028	dmc_6704	18114646	109
X_18114443_18114646_-_circRNA_FBgn0004028	dmc_6706	18114646	14
X_18327194_18330519_-_circRNA_FBgn0030913	dmc_6720	18330519	5
X_18328949_18330519_-_circRNA_FBgn0030913	dmc_6721	18330519	6
X_18372030_18373455_+_circRNA_FBgn0265784	dmc_6723	18372030	663
X_18625637_18629251_-_circRNA_FBgn0030941	dmc_6734	18629251	1
X_18628473_18629251_-_circRNA_FBgn0030941	dmc_6735	18629251	15
X_19340502_19344150_-_circRNA_FBgn0086778	dmc_6764	19344150	1
X_19342418_19344150_-_circRNA_FBgn0086778	dmc_6765	19344150	5
X_19343117_19344150_-_circRNA_FBgn0086778	dmc_6767	19344150	1
X_19523002_19523629_+_circRNA_FBgn0261573	dmc_6775	19523002	2
X_19523002_19524163_+_circRNA_FBgn0261573	dmc_6776	19523002	17
X_19526840_19527328_+_circRNA_FBgn0261573	dmc_6777	19526840	1
X_19526840_19527834_+_circRNA_FBgn0261573	dmc_6778	19526840	98
X_19533978_19534356_-_circRNA_FBgn0052532	dmc_6779	19534356	2
X_19533990_19534356_-_circRNA_FBgn0052532	dmc_6780	19534356	6
X_20310277_20315949_-_circRNA_FBgn0031100	dmc_6807	20315949	16
X_20315309_20315949_-_circRNA_FBgn0031100	dmc_6808	20315949	2
X_21376119_21376666_+_circRNA_FBgn0003423	dmc_6848	21376119	21
X_21376119_21379709_+_circRNA_FBgn0003423	dmc_6849	21376119	1
X_21376119_21380737_+_circRNA_FBgn0003423	dmc_6850	21376119	3
X_21376119_21381063_+_circRNA_FBgn0003423	dmc_6851	21376119	108
X_21376119_21382244_+_circRNA_FBgn0003423	dmc_6852	21376119	5
X_21435402_21442725_-_circRNA_FBgn0259245	dmc_6857	21442725	2
X_21441584_21442725_-_circRNA_FBgn0259245	dmc_6858	21442725	2
X_22493480_22494275_+_circRNA_FBgn0027279	dmc_6874	22493480	121
X_22493480_22496861_+_circRNA_FBgn0027279	dmc_6875	22493480	3
X_22493480_22503740_+_circRNA_FBgn0027279	dmc_6877	22493480	26
X_22493480_22506181_+_circRNA_FBgn0027279	dmc_6878	22493480	1
X_22495490_22496861_+_circRNA_FBgn0027279	dmc_6880	22495490	2
X_22495490_22503740_+_circRNA_FBgn0027279	dmc_6881	22495490	1
X_22984595_22986568_-_circRNA_FBgn0016975	dmc_6896	22986568	33
X_22985304_22986568_-_circRNA_FBgn0016975	dmc_6898	22986568	147
X_2494403_2498631_-_circRNA_FBgn0261451	dmc_6921	2498631	2
X_2495947_2498631_-_circRNA_FBgn0261451	dmc_6923	2498631	2
X_2496775_2498631_-_circRNA_FBgn0261451	dmc_6925	2498631	5
X_2521533_2524402_-_circRNA_FBgn0261451	dmc_6929	2524402	6
X_2523404_2524402_-_circRNA_FBgn0261451	dmc_6933	2524402	5
X_2671120_2671822_+_circRNA_FBgn0003371	dmc_6939	2671120	33
X_2671120_2673618_+_circRNA_FBgn0003371	dmc_6940	2671120	103
X_3519824_3524031_-_circRNA_FBgn0052791	dmc_6975	3524031	20
X_3522211_3524031_-_circRNA_FBgn0052791	dmc_6976	3524031	6
X_3783676_3784441_+_circRNA_FBgn0086899	dmc_6988	3783676	31
X_3783676_3784706_+_circRNA_FBgn0086899	dmc_6989	3783676	11
X_4349003_4349712_+_circRNA_FBgn0262738	dmc_7008	4349003	24
X_4349003_4353613_+_circRNA_FBgn0262738	dmc_7009	4349003	6
X_4450687_4451030_+_circRNA_FBgn0000179	dmc_7013	4450687	167
X_4450687_4451039_+_circRNA_FBgn0000179	dmc_7014	4450687	54
X_4723177_4723567_+_circRNA_FBgn0029723	dmc_7018	4723177	1
X_4723177_4725194_+_circRNA_FBgn0029723	dmc_7019	4723177	162
X_4723177_4727562_+_circRNA_FBgn0029723	dmc_7020	4723177	2
X_5221240_5225293_+_circRNA_FBgn0266098	dmc_7038	5221240	2
X_5221240_5229404_+_circRNA_FBgn0266098	dmc_7040	5221240	4
X_5224686_5225999_+_circRNA_FBgn0266098	dmc_7041	5224686	1
X_5224686_5229404_+_circRNA_FBgn0266098	dmc_7042	5224686	2
X_5383062_5383646_+_circRNA_FBgn0029761	dmc_7055	5383062	3
X_5383062_5388377_+_circRNA_FBgn0029761	dmc_7056	5383062	9
X_5383062_5394188_+_circRNA_FBgn0029761	dmc_7057	5383062	3
X_5396183_5396600_+_circRNA_FBgn0029761	dmc_7061	5396183	169
X_5396183_5398762_+_circRNA_FBgn0029761	dmc_7062	5396183	11
X_5461695_5479155_+_circRNA_FBgn0029768	dmc_7068	5461695	2
X_5461695_5487435_+_circRNA_FBgn0029768	dmc_7069	5461695	10
X_5633105_5634425_-_circRNA_FBgn0259994	dmc_7076	5634425	41
X_5633870_5634425_-_circRNA_FBgn0259994	dmc_7078	5634425	7
X_6118117_6126857_-_circRNA_FBgn0264386	dmc_7102	6126857	36
X_6123388_6126857_-_circRNA_FBgn0264386	dmc_7103	6126857	19
X_6128377_6130656_-_circRNA_FBgn0264386	dmc_7105	6130656	5
X_6128377_6132313_-_circRNA_FBgn0264386	dmc_7106	6132313	145
X_6128392_6130656_-_circRNA_FBgn0264386	dmc_7107	6130656	3
X_6128392_6132313_-_circRNA_FBgn0264386	dmc_7108	6132313	98
X_6132191_6132313_-_circRNA_FBgn0264386	dmc_7109	6132313	2
X_6320488_6320998_+_circRNA_FBgn0029864	dmc_7112	6320488	99
X_6320488_6321969_+_circRNA_FBgn0029864	dmc_7113	6320488	10
X_6560374_6562364_+_circRNA_FBgn0085446	dmc_7120	6560374	1
X_6560374_6585950_+_circRNA_FBgn0085446	dmc_7121	6560374	14
X_6576789_6577112_+_circRNA_FBgn0085446	dmc_7122	6576789	138
X_6576789_6578291_+_circRNA_FBgn0085446	dmc_7123	6576789	4
X_6585692_6585950_+_circRNA_FBgn0085446	dmc_7126	6585692	9
X_6585692_6587104_+_circRNA_FBgn0085446	dmc_7127	6585692	1
X_6585695_6585950_+_circRNA_FBgn0085446	dmc_7128	6585695	4
X_6585695_6587104_+_circRNA_FBgn0085446	dmc_7129	6585695	2
X_6664999_6665686_+_circRNA_FBgn0062413	dmc_7134	6664999	22
X_6664999_6666269_+_circRNA_FBgn0062413	dmc_7135	6664999	2
X_6805677_6806218_+_circRNA_FBgn0029903	dmc_7151	6805677	6
X_6805677_6807648_+_circRNA_FBgn0029903	dmc_7152	6805677	1
X_7084598_7085978_-_circRNA_FBgn0264270	dmc_7162	7085978	17
X_7085157_7085978_-_circRNA_FBgn0264270	dmc_7164	7085978	2
X_722258_728727_+_circRNA_FBgn0021764	dmc_7167	722258	2
X_722258_731186_+_circRNA_FBgn0021764	dmc_7168	722258	17
X_722258_731777_+_circRNA_FBgn0021764	dmc_7169	722258	2
X_728550_731186_+_circRNA_FBgn0021764	dmc_7173	728550	5
X_728550_737665_+_circRNA_FBgn0021764	dmc_7174	728550	2
X_737168_737665_+_circRNA_FBgn0021764	dmc_7178	737168	28
X_737168_740858_+_circRNA_FBgn0021764	dmc_7179	737168	3
X_737168_741876_+_circRNA_FBgn0021764	dmc_7180	737168	41
X_7632759_7646979_+_circRNA_FBgn0004198	dmc_7185	7632759	1
X_7632759_7663554_+_circRNA_FBgn0004198	dmc_7186	7632759	1
X_7836791_7837487_+_circRNA_FBgn0029962	dmc_7192	7836791	97
X_7836791_7838851_+_circRNA_FBgn0029962	dmc_7193	7836791	2
X_7913050_7913190_+_circRNA_FBgn0029976	dmc_7196	7913050	1
X_7913050_7913424_+_circRNA_FBgn0029976	dmc_7197	7913050	3
X_8050436_8053279_-_circRNA_FBgn0004656	dmc_7205	8053279	1
X_8051694_8053279_-_circRNA_FBgn0004656	dmc_7208	8053279	2
X_8191811_8192161_+_circRNA_FBgn0261873	dmc_7219	8191811	606
X_8191811_8204303_+_circRNA_FBgn0261873	dmc_7220	8191811	66
X_8191811_8210680_+_circRNA_FBgn0261873	dmc_7221	8191811	6
X_8223627_8224047_+_circRNA_FBgn0261873	dmc_7227	8223627	317
X_8223627_8225726_+_circRNA_FBgn0261873	dmc_7228	8223627	3
X_8223627_8228098_+_circRNA_FBgn0261873	dmc_7229	8223627	15
X_8264088_8266658_+_circRNA_FBgn0030027	dmc_7233	8264088	5
X_8264088_8269856_+_circRNA_FBgn0030027	dmc_7234	8264088	2
X_8292249_8307300_-_circRNA_FBgn0015519	dmc_7239	8307300	3
X_8301778_8307300_-_circRNA_FBgn0015519	dmc_7240	8307300	10
X_8306644_8307300_-_circRNA_FBgn0015519	dmc_7241	8307300	9
X_8583540_8584575_+_circRNA_FBgn0030052	dmc_7247	8583540	16
X_8583540_8586245_+_circRNA_FBgn0030052	dmc_7248	8583540	2
X_9020881_9022239_+_circRNA_FBgn0261549	dmc_7262	9020881	11
X_9020881_9023795_+_circRNA_FBgn0261549	dmc_7263	9020881	3
X_9096765_9098413_-_circRNA_FBgn0030087	dmc_7268	9098413	30
X_9097354_9098413_-_circRNA_FBgn0030087	dmc_7270	9098413	8
X_9811787_9812156_+_circRNA_FBgn0052698	dmc_7295	9811787	64
X_9811787_9832542_+_circRNA_FBgn0052698	dmc_7296	9811787	1
X_9811787_9836806_+_circRNA_FBgn0052698	dmc_7297	9811787	3

## Sheet: 3. M-head A5'BS
location, cognate gene of circRNAs	circRNAs ID	common SS	Supporting BSJ reads
2L_10126000_10127877_-_circRNA_FBgn0265002	dmc_16	10127877	148
2L_10126000_10137559_-_circRNA_FBgn0265002	dmc_17	10137559	4
2L_10127517_10127877_-_circRNA_FBgn0265002	dmc_18	10127877	10
2L_10136645_10137559_-_circRNA_FBgn0265002	dmc_20	10137559	2
2L_10619879_10620635_+_circRNA_FBgn0051721	dmc_45	10619879	53
2L_10619879_10621452_+_circRNA_FBgn0051721	dmc_46	10619879	5
2L_10619879_10625343_+_circRNA_FBgn0051721	dmc_48	10619879	1
2L_10816962_10823109_-_circRNA_FBgn0011676	dmc_58	10823109	1
2L_10822106_10823109_-_circRNA_FBgn0011676	dmc_60	10823109	1
2L_108587_110483_+_circRNA_FBgn0005278	dmc_64	108587	1
2L_108587_110877_+_circRNA_FBgn0005278	dmc_65	108587	2
2L_11165563_11166143_-_circRNA_FBgn0259822	dmc_85	11166143	4
2L_11832724_11835651_-_circRNA_FBgn0264815	dmc_104	11835651	3
2L_11833259_11835651_-_circRNA_FBgn0264815	dmc_105	11835651	35
2L_11835089_11835651_-_circRNA_FBgn0264815	dmc_107	11835651	24
2L_12271590_12272084_+_circRNA_FBgn0000114	dmc_121	12271590	4
2L_12271590_12278919_+_circRNA_FBgn0000114	dmc_122	12271590	1
2L_12407184_12409623_-_circRNA_FBgn0043841	dmc_136	12409623	31
2L_12407208_12409623_-_circRNA_FBgn0043841	dmc_137	12409623	1
2L_12409455_12409623_-_circRNA_FBgn0043841	dmc_138	12409623	1
2L_13630705_13631184_+_circRNA_FBgn0259984	dmc_182	13630705	8
2L_13630705_13633540_+_circRNA_FBgn0259984	dmc_183	13630705	1
2L_13687520_13690531_-_circRNA_FBgn0051814	dmc_190	13690531	2
2L_13689355_13690531_-_circRNA_FBgn0051814	dmc_191	13690531	9
2L_1390892_1397252_-_circRNA_FBgn0002543	dmc_197	1397252	4
2L_1394191_1397252_-_circRNA_FBgn0002543	dmc_202	1397252	5
2L_1395902_1397252_-_circRNA_FBgn0002543	dmc_205	1397252	11
2L_14195732_14197867_-_circRNA_FBgn0016930	dmc_215	14197867	12
2L_14196926_14197867_-_circRNA_FBgn0016930	dmc_216	14197867	54
2L_14217026_14229536_-_circRNA_FBgn0016930	dmc_217	14229536	7
2L_14222016_14229536_-_circRNA_FBgn0016930	dmc_218	14229536	1
2L_14911970_14913333_-_circRNA_FBgn0259213	dmc_226	14913333	2
2L_14912872_14913333_-_circRNA_FBgn0259213	dmc_228	14913333	3
2L_14916099_14922097_-_circRNA_FBgn0259213	dmc_231	14922097	1
2L_14919167_14922097_-_circRNA_FBgn0259213	dmc_232	14922097	1
2L_14921937_14939028_-_circRNA_FBgn0259213	dmc_233	14939028	1
2L_14932513_14939028_-_circRNA_FBgn0259213	dmc_235	14939028	11
2L_14932513_14941644_-_circRNA_FBgn0259213	dmc_236	14941644	1
2L_14938910_14941644_-_circRNA_FBgn0259213	dmc_239	14941644	65
2L_14941517_14941644_-_circRNA_FBgn0259213	dmc_240	14941644	1
2L_1600615_1601912_+_circRNA_FBgn0261509	dmc_263	1600615	1
2L_1600615_1602657_+_circRNA_FBgn0261509	dmc_264	1600615	4
2L_1600615_1604336_+_circRNA_FBgn0261509	dmc_265	1600615	9
2L_16690901_16691192_+_circRNA_FBgn0261278	dmc_298	16690901	20
2L_16690901_16692124_+_circRNA_FBgn0261278	dmc_299	16690901	66
2L_16690901_16698348_+_circRNA_FBgn0261278	dmc_302	16690901	1
2L_16976489_16986150_+_circRNA_FBgn0053179	dmc_324	16976489	1
2L_17052_20020_-_circRNA_FBgn0002121	dmc_327	20020	1
2L_1741659_1742260_+_circRNA_FBgn0264494	dmc_336	1741659	97
2L_1741659_1743779_+_circRNA_FBgn0264494	dmc_338	1741659	11
2L_1741659_1746029_+_circRNA_FBgn0264494	dmc_339	1741659	2
2L_1744922_1745361_+_circRNA_FBgn0264494	dmc_345	1744922	4
2L_1744922_1746029_+_circRNA_FBgn0264494	dmc_346	1744922	2
2L_1744922_1747860_+_circRNA_FBgn0264494	dmc_347	1744922	2
2L_17809237_17815717_-_circRNA_FBgn0262018	dmc_374	17815717	5
2L_17810822_17815717_-_circRNA_FBgn0262018	dmc_375	17815717	3
2L_18062361_18063932_+_circRNA_FBgn0243486	dmc_380	18062361	160
2L_18209768_18211298_-_circRNA_FBgn0261804	dmc_397	18211298	34
2L_18210556_18211298_-_circRNA_FBgn0261804	dmc_398	18211298	1
2L_18215463_18215846_-_circRNA_FBgn0261804	dmc_399	18215846	6
2L_1848064_1848213_+_circRNA_FBgn0051665	dmc_405	1848064	1
2L_1848064_1851273_+_circRNA_FBgn0051665	dmc_406	1848064	1
2L_1848064_1852785_+_circRNA_FBgn0051665	dmc_407	1848064	1
2L_1851691_1852150_+_circRNA_FBgn0051665	dmc_410	1851691	55
2L_1851691_1854308_+_circRNA_FBgn0051665	dmc_411	1851691	17
2L_18539522_18543715_-_circRNA_FBgn0085370	dmc_419	18543715	6
2L_18540628_18543715_-_circRNA_FBgn0085370	dmc_420	18543715	2
2L_19403998_19410643_-_circRNA_FBgn0041789	dmc_454	19410643	2
2L_19409403_19410643_-_circRNA_FBgn0041789	dmc_455	19410643	19
2L_19600857_19611626_+_circRNA_FBgn0000464	dmc_465	19600857	14
2L_19600857_19644635_+_circRNA_FBgn0000464	dmc_466	19600857	1
2L_19879_20020_-_circRNA_FBgn0002121	dmc_486	20020	1
2L_19925382_19926512_+_circRNA_FBgn0263873	dmc_491	19925382	12
2L_19925382_19929354_+_circRNA_FBgn0263873	dmc_493	19925382	10
2L_20334080_20334730_+_circRNA_FBgn0003475	dmc_504	20334080	22
2L_20334080_20336549_+_circRNA_FBgn0003475	dmc_505	20334080	13
2L_20334080_20340112_+_circRNA_FBgn0003475	dmc_506	20334080	1
2L_20336286_20339088_+_circRNA_FBgn0003475	dmc_509	20336286	1
2L_20336286_20339693_+_circRNA_FBgn0003475	dmc_510	20336286	12
2L_20336286_20340112_+_circRNA_FBgn0003475	dmc_511	20336286	1
2L_20339244_20339693_+_circRNA_FBgn0003475	dmc_512	20339244	12
2L_20339244_20340112_+_circRNA_FBgn0003475	dmc_513	20339244	26
2L_20339244_20345259_+_circRNA_FBgn0003475	dmc_514	20339244	3
2L_20648188_20648248_+_circRNA_FBgn0259936	dmc_532	20648188	17
2L_20648188_20648479_+_circRNA_FBgn0259936	dmc_533	20648188	3
2L_20875637_20882464_-_circRNA_FBgn0032901	dmc_544	20882464	1
2L_20881986_20882464_-_circRNA_FBgn0032901	dmc_549	20882464	203
2L_21124134_21124521_+_circRNA_FBgn0040297	dmc_560	21124134	1
2L_21124134_21125439_+_circRNA_FBgn0040297	dmc_561	21124134	11
2L_21273323_21274429_+_circRNA_FBgn0032938	dmc_571	21273323	49
2L_21273323_21275806_+_circRNA_FBgn0032938	dmc_572	21273323	22
2L_21670534_21673272_-_circRNA_FBgn0032957	dmc_597	21673272	3
2L_21672289_21673272_-_circRNA_FBgn0032957	dmc_598	21673272	5
2L_21688473_21701180_+_circRNA_FBgn0051619	dmc_600	21688473	2
2L_21688473_21701938_+_circRNA_FBgn0051619	dmc_601	21688473	12
2L_21710563_21710693_+_circRNA_FBgn0051619	dmc_605	21710563	4
2L_21710563_21711410_+_circRNA_FBgn0051619	dmc_606	21710563	50
2L_21710563_21713308_+_circRNA_FBgn0051619	dmc_607	21710563	8
2L_21710563_21717672_+_circRNA_FBgn0051619	dmc_608	21710563	1
2L_21716324_21717672_+_circRNA_FBgn0051619	dmc_612	21716324	30
2L_21716324_21719643_+_circRNA_FBgn0051619	dmc_613	21716324	1
2L_21716324_21725445_+_circRNA_FBgn0051619	dmc_614	21716324	1
2L_21719513_21720481_+_circRNA_FBgn0051619	dmc_615	21719513	21
2L_21719513_21725445_+_circRNA_FBgn0051619	dmc_616	21719513	11
2L_21719513_21727573_+_circRNA_FBgn0051619	dmc_617	21719513	1
2L_22154797_22156815_+_circRNA_FBgn0261802	dmc_620	22154797	1
2L_22154797_22158721_+_circRNA_FBgn0261802	dmc_621	22154797	1
2L_227371_231034_-_circRNA_FBgn0266557	dmc_634	231034	46
2L_22848969_22849632_+_circRNA_FBgn0041004	dmc_636	22848969	4
2L_22848969_22849770_+_circRNA_FBgn0041004	dmc_637	22848969	2
2L_229172_231034_-_circRNA_FBgn0266557	dmc_640	231034	3
2L_230537_231034_-_circRNA_FBgn0266557	dmc_649	231034	12
2L_2323382_2324256_+_circRNA_FBgn0031414	dmc_654	2323382	7
2L_2323382_2327552_+_circRNA_FBgn0031414	dmc_655	2323382	33
2L_3080650_3098065_-_circRNA_FBgn0015600	dmc_698	3098065	1
2L_3094216_3098065_-_circRNA_FBgn0015600	dmc_699	3098065	91
2L_3097921_3098065_-_circRNA_FBgn0015600	dmc_700	3098065	4
2L_3188581_3190798_-_circRNA_FBgn0085422	dmc_708	3190798	1
2L_3189978_3190798_-_circRNA_FBgn0085422	dmc_710	3190798	3
2L_3673177_3678464_+_circRNA_FBgn0085369	dmc_741	3673177	1
2L_3673177_3684633_+_circRNA_FBgn0085369	dmc_742	3673177	1
2L_4295162_4295621_+_circRNA_FBgn0010473	dmc_772	4295162	2
2L_4295162_4299189_+_circRNA_FBgn0010473	dmc_773	4295162	2
2L_4299067_4303618_+_circRNA_FBgn0010473	dmc_774	4299067	12
2L_4299067_4304841_+_circRNA_FBgn0010473	dmc_775	4299067	4
2L_4303335_4304841_+_circRNA_FBgn0010473	dmc_777	4303335	4
2L_4303335_4305423_+_circRNA_FBgn0010473	dmc_778	4303335	1
2L_4303335_4308859_+_circRNA_FBgn0010473	dmc_779	4303335	5
2L_4526223_4532386_-_circRNA_FBgn0053196	dmc_801	4532386	2
2L_4532102_4532386_-_circRNA_FBgn0053196	dmc_803	4532386	5
2L_4870477_4872693_+_circRNA_FBgn0051660	dmc_824	4870477	2
2L_4870477_4874169_+_circRNA_FBgn0051660	dmc_825	4870477	2
2L_4987906_4989410_+_circRNA_FBgn0083962	dmc_831	4987906	1
2L_4987906_4991262_+_circRNA_FBgn0083962	dmc_832	4987906	7
2L_5155321_5155534_+_circRNA_FBgn0261836	dmc_854	5155321	1
2L_5155321_5155849_+_circRNA_FBgn0261836	dmc_855	5155321	1
2L_5608790_5611289_-_circRNA_FBgn0031725	dmc_868	5611289	1
2L_5608790_5613586_-_circRNA_FBgn0031725	dmc_869	5613586	3
2L_5611027_5611289_-_circRNA_FBgn0031725	dmc_870	5611289	1
2L_6289764_6293692_+_circRNA_FBgn0053531	dmc_917	6289764	2
2L_6289764_6297736_+_circRNA_FBgn0053531	dmc_918	6289764	1
2L_6394836_6408560_-_circRNA_FBgn0259714	dmc_932	6408560	1
2L_6408244_6408560_-_circRNA_FBgn0259714	dmc_933	6408560	1
2L_6572195_6579381_-_circRNA_FBgn0031835	dmc_940	6579381	2
2L_6574015_6579381_-_circRNA_FBgn0031835	dmc_942	6579381	1
2L_6574015_6580510_-_circRNA_FBgn0031835	dmc_943	6580510	1
2L_6574015_6587143_-_circRNA_FBgn0031835	dmc_944	6587143	9
2L_6576040_6579381_-_circRNA_FBgn0031835	dmc_946	6579381	2
2L_6577377_6579381_-_circRNA_FBgn0031835	dmc_948	6579381	1
2L_6578904_6580510_-_circRNA_FBgn0031835	dmc_949	6580510	86
2L_6578904_6587143_-_circRNA_FBgn0031835	dmc_950	6587143	11
2L_6580414_6587143_-_circRNA_FBgn0031835	dmc_951	6587143	154
2L_6697009_6701944_-_circRNA_FBgn0031850	dmc_959	6701944	13
2L_6699764_6701944_-_circRNA_FBgn0031850	dmc_961	6701944	53
2L_7234526_7237790_-_circRNA_FBgn0259111	dmc_993	7237790	3
2L_7236144_7237790_-_circRNA_FBgn0259111	dmc_994	7237790	6
2L_7381755_7381905_+_circRNA_FBgn0002938	dmc_999	7381755	26
2L_7381755_7382175_+_circRNA_FBgn0002938	dmc_1000	7381755	3
2L_7655053_7656463_-_circRNA_FBgn0264087	dmc_1013	7656463	4
2L_7655544_7656463_-_circRNA_FBgn0264087	dmc_1014	7656463	7
2L_8283408_8284220_-_circRNA_FBgn0003502	dmc_1076	8284220	139
2L_8283868_8284220_-_circRNA_FBgn0003502	dmc_1079	8284220	1
2L_8631026_8640695_+_circRNA_FBgn0011259	dmc_1094	8631026	1
2L_8631026_8645222_+_circRNA_FBgn0011259	dmc_1095	8631026	1
2L_8645026_8645222_+_circRNA_FBgn0011259	dmc_1098	8645026	2
2L_8645026_8656506_+_circRNA_FBgn0011259	dmc_1099	8645026	1
2L_8662438_8663251_+_circRNA_FBgn0011259	dmc_1103	8662438	2
2L_8662438_8664220_+_circRNA_FBgn0011259	dmc_1104	8662438	1
2L_8664157_8665518_+_circRNA_FBgn0011259	dmc_1107	8664157	24
2L_9135117_9135384_+_circRNA_FBgn0052982	dmc_1119	9135117	3
2L_9135117_9148799_+_circRNA_FBgn0052982	dmc_1120	9135117	1
2L_9135117_9154765_+_circRNA_FBgn0052982	dmc_1121	9135117	1
2L_9135117_9156594_+_circRNA_FBgn0052982	dmc_1122	9135117	2
2L_9551716_9556398_-_circRNA_FBgn0032129	dmc_1142	9556398	1
2L_9555283_9556398_-_circRNA_FBgn0032129	dmc_1143	9556398	5
2L_9720090_9727256_-_circRNA_FBgn0028704	dmc_1146	9727256	1
2L_9722760_9727256_-_circRNA_FBgn0028704	dmc_1147	9727256	10
2L_9722760_9733532_-_circRNA_FBgn0028704	dmc_1148	9733532	3
2L_9732915_9733532_-_circRNA_FBgn0028704	dmc_1150	9733532	67
2L_9732954_9733532_-_circRNA_FBgn0028704	dmc_1151	9733532	2
2R_10104255_10105067_+_circRNA_FBgn0004907	dmc_1177	10104255	10
2R_10104255_10105825_+_circRNA_FBgn0004907	dmc_1178	10104255	10
2R_10148632_10151052_-_circRNA_FBgn0033494	dmc_1191	10151052	1
2R_10149347_10151052_-_circRNA_FBgn0033494	dmc_1192	10151052	6
2R_10294611_10294966_+_circRNA_FBgn0033504	dmc_1199	10294611	2
2R_10294611_10295323_+_circRNA_FBgn0033504	dmc_1200	10294611	4
2R_10294611_10296047_+_circRNA_FBgn0033504	dmc_1201	10294611	41
2R_10325189_10330074_-_circRNA_FBgn0261698	dmc_1205	10330074	6
2R_10328782_10330074_-_circRNA_FBgn0261698	dmc_1207	10330074	5
2R_10328782_10332367_-_circRNA_FBgn0261698	dmc_1208	10332367	2
2R_10328857_10330074_-_circRNA_FBgn0261698	dmc_1210	10330074	14
2R_10328857_10332367_-_circRNA_FBgn0261698	dmc_1211	10332367	2
2R_10331673_10332367_-_circRNA_FBgn0261698	dmc_1212	10332367	11
2R_10332055_10332367_-_circRNA_FBgn0261698	dmc_1213	10332367	8
2R_1076634_1080441_+_circRNA_FBgn0003256	dmc_1238	1076634	176
2R_1076634_1105981_+_circRNA_FBgn0003256	dmc_1239	1076634	5
2R_12734920_12735119_+_circRNA_FBgn0261545	dmc_1317	12734920	1
2R_12734920_12738504_+_circRNA_FBgn0261545	dmc_1318	12734920	5
2R_12734920_12747747_+_circRNA_FBgn0261545	dmc_1319	12734920	2
2R_12999276_13000384_+_circRNA_FBgn0265623	dmc_1326	12999276	1
2R_12999276_13004383_+_circRNA_FBgn0265623	dmc_1327	12999276	2
2R_12999798_13000051_+_circRNA_FBgn0265623	dmc_1328	12999798	1
2R_12999798_13000384_+_circRNA_FBgn0265623	dmc_1329	12999798	2
2R_13067131_13068236_-_circRNA_FBgn0033791	dmc_1332	13068236	16
2R_13067353_13068236_-_circRNA_FBgn0033791	dmc_1333	13068236	3
2R_13184776_13187908_-_circRNA_FBgn0033802	dmc_1341	13187908	10
2R_13185783_13187908_-_circRNA_FBgn0033802	dmc_1342	13187908	23
2R_13272652_13278170_-_circRNA_FBgn0052843	dmc_1349	13278170	1
2R_13277443_13278170_-_circRNA_FBgn0052843	dmc_1351	13278170	33
2R_13442933_13445138_-_circRNA_FBgn0013765	dmc_1354	13445138	4
2R_13444427_13445138_-_circRNA_FBgn0013765	dmc_1355	13445138	5
2R_13706434_13707198_+_circRNA_FBgn0000633	dmc_1364	13706434	6
2R_13706434_13713989_+_circRNA_FBgn0000633	dmc_1366	13706434	2
2R_13713128_13713989_+_circRNA_FBgn0000633	dmc_1368	13713128	2
2R_13713128_13714873_+_circRNA_FBgn0000633	dmc_1369	13713128	1
2R_13713128_13719215_+_circRNA_FBgn0000633	dmc_1370	13713128	1
2R_14563010_14563385_+_circRNA_FBgn0265974	dmc_1433	14563010	29
2R_14563010_14565073_+_circRNA_FBgn0265974	dmc_1434	14563010	113
2R_14679942_14684607_-_circRNA_FBgn0020269	dmc_1444	14684607	3
2R_14683548_14684607_-_circRNA_FBgn0020269	dmc_1445	14684607	27
2R_15267229_15268384_-_circRNA_FBgn0265194	dmc_1476	15268384	1
2R_15267841_15268384_-_circRNA_FBgn0265194	dmc_1477	15268384	5
2R_15267841_15271539_-_circRNA_FBgn0265194	dmc_1479	15271539	1
2R_15270297_15271539_-_circRNA_FBgn0265194	dmc_1483	15271539	5
2R_15277675_15284966_-_circRNA_FBgn0265194	dmc_1492	15284966	1
2R_15280906_15284966_-_circRNA_FBgn0265194	dmc_1496	15284966	1
2R_15282405_15283013_-_circRNA_FBgn0265194	dmc_1497	15283013	3
2R_15282640_15283013_-_circRNA_FBgn0265194	dmc_1498	15283013	3
2R_15452856_15453008_+_circRNA_FBgn0263980	dmc_1510	15452856	1
2R_15452856_15456815_+_circRNA_FBgn0263980	dmc_1511	15452856	141
2R_15452856_15459267_+_circRNA_FBgn0263980	dmc_1512	15452856	1
2R_15452856_15464686_+_circRNA_FBgn0263980	dmc_1513	15452856	2
2R_15456434_15456815_+_circRNA_FBgn0263980	dmc_1514	15456434	18
2R_15456434_15457924_+_circRNA_FBgn0263980	dmc_1515	15456434	13
2R_15456434_15459267_+_circRNA_FBgn0263980	dmc_1516	15456434	8
2R_15456434_15461226_+_circRNA_FBgn0263980	dmc_1517	15456434	1
2R_15456434_15464686_+_circRNA_FBgn0263980	dmc_1518	15456434	4
2R_15667610_15672285_-_circRNA_FBgn0023441	dmc_1543	15672285	1
2R_15671991_15672285_-_circRNA_FBgn0023441	dmc_1544	15672285	4
2R_15881366_15886315_-_circRNA_FBgn0264089	dmc_1560	15886315	1
2R_15884334_15886315_-_circRNA_FBgn0264089	dmc_1561	15886315	21
2R_16038051_16038457_+_circRNA_FBgn0034070	dmc_1575	16038051	21
2R_16038051_16040259_+_circRNA_FBgn0034070	dmc_1576	16038051	11
2R_16420280_16421732_+_circRNA_FBgn0264273	dmc_1593	16420280	2
2R_16420280_16424651_+_circRNA_FBgn0264273	dmc_1596	16420280	1
2R_16424037_16424651_+_circRNA_FBgn0264273	dmc_1602	16424037	739
2R_16424037_16425969_+_circRNA_FBgn0264273	dmc_1603	16424037	1
2R_16525373_16525764_+_circRNA_FBgn0011260	dmc_1609	16525373	1
2R_16525373_16529715_+_circRNA_FBgn0011260	dmc_1610	16525373	1
2R_16642942_16643656_+_circRNA_FBgn0024232	dmc_1619	16642942	1
2R_16642942_16644094_+_circRNA_FBgn0024232	dmc_1620	16642942	1
2R_16697985_16699574_-_circRNA_FBgn0050463	dmc_1624	16699574	5
2R_16698973_16699574_-_circRNA_FBgn0050463	dmc_1626	16699574	1
2R_16755886_16758402_-_circRNA_FBgn0267002	dmc_1629	16758402	1
2R_16756564_16758402_-_circRNA_FBgn0267002	dmc_1632	16758402	1
2R_16941573_16941896_+_circRNA_FBgn0003091	dmc_1641	16941573	8
2R_16941573_16942411_+_circRNA_FBgn0003091	dmc_1642	16941573	3
2R_17275409_17276063_+_circRNA_FBgn0265487	dmc_1663	17275409	255
2R_17275409_17359557_+_circRNA_FBgn0265487	dmc_1665	17275409	2
2R_17275409_17362097_+_circRNA_FBgn0265487	dmc_1666	17275409	6
2R_17351093_17352305_+_circRNA_FBgn0265487	dmc_1669	17351093	94
2R_17351093_17362097_+_circRNA_FBgn0265487	dmc_1670	17351093	36
2R_17359305_17362097_+_circRNA_FBgn0265487	dmc_1671	17359305	2
2R_17359305_17373161_+_circRNA_FBgn0265487	dmc_1672	17359305	1
2R_17361112_17362097_+_circRNA_FBgn0265487	dmc_1673	17361112	8
2R_17361112_17373161_+_circRNA_FBgn0265487	dmc_1674	17361112	6
2R_17526833_17528105_-_circRNA_FBgn0263197	dmc_1686	17528105	1
2R_17527213_17528105_-_circRNA_FBgn0263197	dmc_1688	17528105	3
2R_17529981_17532182_-_circRNA_FBgn0263197	dmc_1696	17532182	1
2R_17531046_17532182_-_circRNA_FBgn0263197	dmc_1697	17532182	5
2R_17700381_17700942_+_circRNA_FBgn0045800	dmc_1709	17700381	1
2R_17700381_17701414_+_circRNA_FBgn0045800	dmc_1710	17700381	1
2R_17901707_17902079_+_circRNA_FBgn0011589	dmc_1736	17901707	1
2R_17901707_17903679_+_circRNA_FBgn0011589	dmc_1737	17901707	328
2R_17901707_17908594_+_circRNA_FBgn0011589	dmc_1738	17901707	1
2R_17901707_17909243_+_circRNA_FBgn0011589	dmc_1739	17901707	1
2R_18431172_18432775_-_circRNA_FBgn0050118	dmc_1762	18432775	2
2R_18432444_18432775_-_circRNA_FBgn0050118	dmc_1763	18432775	6
2R_18474586_18477023_-_circRNA_FBgn0028496	dmc_1771	18477023	2
2R_18476111_18477023_-_circRNA_FBgn0028496	dmc_1773	18477023	1
2R_18745265_18748462_+_circRNA_FBgn0053147	dmc_1793	18745265	2
2R_18745265_18748941_+_circRNA_FBgn0053147	dmc_1794	18745265	13
2R_19005788_19007746_+_circRNA_FBgn0265356	dmc_1810	19005788	2
2R_19005788_19008239_+_circRNA_FBgn0265356	dmc_1811	19005788	1
2R_19094039_19096509_+_circRNA_FBgn0004168	dmc_1817	19094039	80
2R_19094039_19109148_+_circRNA_FBgn0004168	dmc_1818	19094039	1
2R_19211855_19212276_+_circRNA_FBgn0263395	dmc_1837	19211855	10
2R_19211855_19218194_+_circRNA_FBgn0263395	dmc_1838	19211855	1
2R_19238151_19238434_+_circRNA_FBgn0010434	dmc_1847	19238151	10
2R_19238151_19241785_+_circRNA_FBgn0010434	dmc_1848	19238151	1
2R_19470596_19471736_+_circRNA_FBgn0260934	dmc_1873	19470596	2
2R_19470596_19471745_+_circRNA_FBgn0260934	dmc_1874	19470596	1
2R_19470596_19478865_+_circRNA_FBgn0260934	dmc_1876	19470596	1
2R_19477615_19477704_+_circRNA_FBgn0260934	dmc_1882	19477615	7
2R_19477615_19478865_+_circRNA_FBgn0260934	dmc_1883	19477615	39
2R_19537775_19564512_-_circRNA_FBgn0003435	dmc_1890	19564512	24
2R_19546011_19564512_-_circRNA_FBgn0003435	dmc_1891	19564512	86
2R_19564440_19574326_-_circRNA_FBgn0003435	dmc_1892	19574326	1
2R_19573987_19574326_-_circRNA_FBgn0003435	dmc_1893	19574326	20
2R_19574002_19574326_-_circRNA_FBgn0003435	dmc_1894	19574326	27
2R_20467617_20468880_+_circRNA_FBgn0086604	dmc_1907	20467617	2
2R_20467617_20470120_+_circRNA_FBgn0086604	dmc_1908	20467617	2
2R_20595556_20595663_+_circRNA_FBgn0267791	dmc_1915	20595556	2
2R_20595556_20595814_+_circRNA_FBgn0267791	dmc_1916	20595556	99
2R_20595556_20598694_+_circRNA_FBgn0267791	dmc_1918	20595556	252
2R_21019158_21020241_+_circRNA_FBgn0050296	dmc_1945	21019158	8
2R_21019158_21022133_+_circRNA_FBgn0050296	dmc_1947	21019158	1
2R_21021885_21022133_+_circRNA_FBgn0050296	dmc_1950	21021885	2
2R_21021885_21022462_+_circRNA_FBgn0050296	dmc_1951	21021885	2
2R_21204612_21205541_+_circRNA_FBgn0265191	dmc_1961	21204612	142
2R_21204612_21205814_+_circRNA_FBgn0265191	dmc_1962	21204612	5
2R_21204612_21208671_+_circRNA_FBgn0265191	dmc_1963	21204612	9
2R_21270760_21272286_+_circRNA_FBgn0085426	dmc_1968	21270760	20
2R_21270760_21276606_+_circRNA_FBgn0085426	dmc_1969	21270760	10
2R_21358816_21366965_-_circRNA_FBgn0000395	dmc_1977	21366965	4
2R_21363698_21366965_-_circRNA_FBgn0000395	dmc_1978	21366965	48
2R_21994613_22000806_-_circRNA_FBgn0085399	dmc_1998	22000806	5
2R_21998800_22000806_-_circRNA_FBgn0085399	dmc_1999	22000806	30
2R_22111327_22112588_-_circRNA_FBgn0243516	dmc_2003	22112588	4
2R_22111861_22112588_-_circRNA_FBgn0243516	dmc_2004	22112588	1
2R_22162904_22163694_+_circRNA_FBgn0000008	dmc_2007	22162904	2
2R_22162904_22164989_+_circRNA_FBgn0000008	dmc_2008	22162904	18
2R_22338800_22346709_-_circRNA_FBgn0034720	dmc_2017	22346709	3
2R_22342520_22345293_-_circRNA_FBgn0034720	dmc_2019	22345293	4
2R_22344713_22345293_-_circRNA_FBgn0034720	dmc_2020	22345293	5
2R_22344713_22346709_-_circRNA_FBgn0034720	dmc_2021	22346709	11
2R_22878155_22878612_+_circRNA_FBgn0034789	dmc_2056	22878155	5
2R_22878155_22880042_+_circRNA_FBgn0034789	dmc_2057	22878155	1
2R_22878155_22880218_+_circRNA_FBgn0034789	dmc_2058	22878155	1
2R_23170583_23173005_-_circRNA_FBgn0085400	dmc_2072	23173005	2
2R_23172486_23173005_-_circRNA_FBgn0085400	dmc_2073	23173005	24
2R_23481431_23482191_+_circRNA_FBgn0264339	dmc_2083	23481431	7
2R_23481431_23482483_+_circRNA_FBgn0264339	dmc_2084	23481431	13
2R_23642238_23642634_+_circRNA_FBgn0004795	dmc_2089	23642238	6
2R_23642238_23643272_+_circRNA_FBgn0004795	dmc_2091	23642238	73
2R_23642238_23647761_+_circRNA_FBgn0004795	dmc_2092	23642238	11
2R_23665293_23666035_+_circRNA_FBgn0266377	dmc_2095	23665293	1
2R_23665293_23672088_+_circRNA_FBgn0266377	dmc_2096	23665293	1
2R_23722209_23722875_+_circRNA_FBgn0034897	dmc_2105	23722209	22
2R_23722209_23729234_+_circRNA_FBgn0034897	dmc_2106	23722209	3
2R_23779015_23786355_-_circRNA_FBgn0034903	dmc_2115	23786355	1
2R_23785911_23786355_-_circRNA_FBgn0034903	dmc_2116	23786355	14
2R_24422908_24426001_-_circRNA_FBgn0259210	dmc_2158	24426001	19
2R_24423183_24426001_-_circRNA_FBgn0259210	dmc_2159	24426001	2
2R_24483039_24483450_+_circRNA_FBgn0035010	dmc_2160	24483039	3
2R_24483039_24484394_+_circRNA_FBgn0035010	dmc_2161	24483039	7
2R_24588746_24589425_+_circRNA_FBgn0020521	dmc_2168	24588746	63
2R_24588746_24592299_+_circRNA_FBgn0020521	dmc_2170	24588746	31
2R_24894083_24894606_+_circRNA_FBgn0085434	dmc_2197	24894083	1
2R_24894083_24901055_+_circRNA_FBgn0085434	dmc_2198	24894083	2
2R_2520578_2522730_-_circRNA_FBgn0058263	dmc_2223	2522730	3
2R_2521440_2522730_-_circRNA_FBgn0058263	dmc_2224	2522730	19
2R_2522392_2522730_-_circRNA_FBgn0058263	dmc_2226	2522730	3
2R_3933010_3933463_-_circRNA_FBgn0262124	dmc_2236	3933463	62
2R_4336376_4379155_-_circRNA_FBgn0260798	dmc_2241	4379155	6
2R_4350548_4379155_-_circRNA_FBgn0260798	dmc_2243	4379155	1
2R_4378368_4379155_-_circRNA_FBgn0260798	dmc_2245	4379155	196
2R_5201445_5204278_-_circRNA_FBgn0053554	dmc_2274	5204278	3
2R_5203751_5204278_-_circRNA_FBgn0053554	dmc_2275	5204278	270
2R_5435651_5436412_+_circRNA_FBgn0259247	dmc_2292	5435651	2
2R_5435651_5441070_+_circRNA_FBgn0259247	dmc_2293	5435651	4
2R_5439569_5439754_+_circRNA_FBgn0259247	dmc_2294	5439569	1
2R_5439569_5441070_+_circRNA_FBgn0259247	dmc_2295	5439569	9
2R_5439569_5453476_+_circRNA_FBgn0259247	dmc_2296	5439569	1
2R_5684803_5688038_-_circRNA_FBgn0033033	dmc_2307	5688038	4
2R_5687675_5688038_-_circRNA_FBgn0033033	dmc_2308	5688038	12
2R_5716648_5717763_-_circRNA_FBgn0000099	dmc_2311	5717763	3
2R_5717281_5717763_-_circRNA_FBgn0000099	dmc_2313	5717763	2
2R_5852945_5855682_+_circRNA_FBgn0085414	dmc_2325	5852945	32
2R_5852945_5857305_+_circRNA_FBgn0085414	dmc_2326	5852945	1
2R_642099_642363_+_circRNA_FBgn0267428	dmc_2349	642099	140
2R_642099_673836_+_circRNA_FBgn0267428	dmc_2350	642099	2
2R_6773639_6792621_-_circRNA_FBgn0085421	dmc_2372	6792621	3
2R_6773639_6797412_-_circRNA_FBgn0085421	dmc_2373	6797412	8
2R_6792315_6792621_-_circRNA_FBgn0085421	dmc_2374	6792621	29
2R_6792315_6797412_-_circRNA_FBgn0085421	dmc_2375	6797412	99
2R_6928508_6930370_-_circRNA_FBgn0053558	dmc_2383	6930370	4
2R_6928508_6933441_-_circRNA_FBgn0053558	dmc_2384	6933441	1
2R_6929072_6930370_-_circRNA_FBgn0053558	dmc_2387	6930370	7
2R_6929822_6930370_-_circRNA_FBgn0053558	dmc_2388	6930370	9
2R_6933123_6933441_-_circRNA_FBgn0053558	dmc_2392	6933441	3
2R_7118416_7118975_+_circRNA_FBgn0263934	dmc_2404	7118416	3
2R_7118416_7120652_+_circRNA_FBgn0263934	dmc_2405	7118416	3
2R_7469359_7470882_-_circRNA_FBgn0010548	dmc_2439	7470882	7
2R_7470393_7470882_-_circRNA_FBgn0010548	dmc_2441	7470882	6
2R_7602431_7606244_-_circRNA_FBgn0033196	dmc_2452	7606244	25
2R_7605943_7606244_-_circRNA_FBgn0033196	dmc_2454	7606244	2
2R_7634215_7635200_+_circRNA_FBgn0263077	dmc_2456	7634215	4
2R_7634215_7638905_+_circRNA_FBgn0263077	dmc_2457	7634215	1
2R_7634215_7648697_+_circRNA_FBgn0263077	dmc_2458	7634215	1
2R_7638597_7640617_+_circRNA_FBgn0263077	dmc_2460	7638597	10
2R_7638597_7648697_+_circRNA_FBgn0263077	dmc_2462	7638597	1
2R_7684973_7688293_-_circRNA_FBgn0033212	dmc_2468	7688293	1
2R_7686543_7688293_-_circRNA_FBgn0033212	dmc_2470	7688293	2
2R_7719375_7719780_-_circRNA_FBgn0042135	dmc_2472	7719780	2
2R_7719640_7719780_-_circRNA_FBgn0042135	dmc_2474	7719780	1
2R_7725688_7729708_-_circRNA_FBgn0042135	dmc_2476	7729708	23
2R_7727941_7729708_-_circRNA_FBgn0042135	dmc_2477	7729708	29
2R_7847431_7852346_-_circRNA_FBgn0085390	dmc_2489	7852346	1
2R_7850718_7852346_-_circRNA_FBgn0085390	dmc_2491	7852346	2
2R_7853405_7854720_-_circRNA_FBgn0085390	dmc_2492	7854720	12
2R_7854159_7854720_-_circRNA_FBgn0085390	dmc_2493	7854720	3
2R_7982640_7985451_-_circRNA_FBgn0033246	dmc_2502	7985451	9
2R_7984880_7985451_-_circRNA_FBgn0033246	dmc_2503	7985451	3
2R_8674646_8674871_+_circRNA_FBgn0263120	dmc_2544	8674646	12
2R_8674646_8676607_+_circRNA_FBgn0263120	dmc_2545	8674646	63
2R_8674646_8679134_+_circRNA_FBgn0263120	dmc_2546	8674646	10
2R_8819580_8821932_+_circRNA_FBgn0024189	dmc_2552	8819580	69
2R_8819580_8826274_+_circRNA_FBgn0024189	dmc_2554	8819580	1
2R_8834951_8841511_+_circRNA_FBgn0024189	dmc_2562	8834951	5
2R_8834951_8843195_+_circRNA_FBgn0024189	dmc_2563	8834951	2
2R_9124743_9126066_-_circRNA_FBgn0027561	dmc_2589	9126066	2
2R_9124743_9126213_-_circRNA_FBgn0027561	dmc_2590	9126213	5
2R_9125550_9126066_-_circRNA_FBgn0027561	dmc_2591	9126066	2
2R_9125550_9126213_-_circRNA_FBgn0027561	dmc_2592	9126213	20
2R_9229093_9232732_-_circRNA_FBgn0010114	dmc_2604	9232732	3
2R_9231105_9232732_-_circRNA_FBgn0010114	dmc_2605	9232732	1
2R_9231747_9232732_-_circRNA_FBgn0010114	dmc_2606	9232732	383
2R_9258839_9267976_-_circRNA_FBgn0020621	dmc_2608	9267976	1
2R_9265489_9267976_-_circRNA_FBgn0020621	dmc_2610	9267976	535
2R_9507862_9509170_+_circRNA_FBgn0259246	dmc_2627	9507862	1
2R_9509887_9511199_+_circRNA_FBgn0259246	dmc_2629	9509887	87
2R_9509887_9532984_+_circRNA_FBgn0259246	dmc_2631	9509887	1
2R_9527287_9528627_+_circRNA_FBgn0259246	dmc_2633	9527287	1
2R_9527287_9529003_+_circRNA_FBgn0259246	dmc_2634	9527287	7
2R_9527287_9530206_+_circRNA_FBgn0259246	dmc_2635	9527287	24
3L_1003395_1009739_-_circRNA_FBgn0024277	dmc_2696	1009739	5
3L_1009321_1009739_-_circRNA_FBgn0024277	dmc_2698	1009739	88
3L_10150975_10156564_-_circRNA_FBgn0052057	dmc_2701	10156564	2
3L_10154761_10156564_-_circRNA_FBgn0052057	dmc_2703	10156564	3
3L_10568128_10568605_+_circRNA_FBgn0052062	dmc_2709	10568128	85
3L_10568128_10571246_+_circRNA_FBgn0052062	dmc_2710	10568128	6
3L_10568128_10576475_+_circRNA_FBgn0052062	dmc_2712	10568128	1
3L_10575318_10576475_+_circRNA_FBgn0052062	dmc_2720	10575318	235
3L_10575318_10577324_+_circRNA_FBgn0052062	dmc_2721	10575318	81
3L_10580308_10585539_+_circRNA_FBgn0052062	dmc_2723	10580308	1
3L_10580308_10588731_+_circRNA_FBgn0052062	dmc_2726	10580308	3
3L_10584815_10585539_+_circRNA_FBgn0052062	dmc_2729	10584815	22
3L_10584815_10587687_+_circRNA_FBgn0052062	dmc_2730	10584815	1
3L_11150872_11151557_+_circRNA_FBgn0052082	dmc_2749	11150872	125
3L_11150872_11160932_+_circRNA_FBgn0052082	dmc_2750	11150872	1
3L_11668194_11675665_-_circRNA_FBgn0052085	dmc_2767	11675665	23
3L_11674267_11675665_-_circRNA_FBgn0052085	dmc_2768	11675665	25
3L_12215617_12221282_-_circRNA_FBgn0260941	dmc_2790	12221282	3
3L_12219977_12221282_-_circRNA_FBgn0260941	dmc_2792	12221282	12
3L_1283649_1283812_+_circRNA_FBgn0052333	dmc_2815	1283649	2
3L_1283649_1285110_+_circRNA_FBgn0052333	dmc_2816	1283649	33
3L_1283649_1288238_+_circRNA_FBgn0052333	dmc_2817	1283649	44
3L_13540563_13602476_-_circRNA_FBgn0264001	dmc_2846	13602476	1
3L_13541488_13602476_-_circRNA_FBgn0264001	dmc_2849	13602476	1
3L_13584191_13602476_-_circRNA_FBgn0264001	dmc_2851	13602476	24
3L_13584191_13608846_-_circRNA_FBgn0264001	dmc_2852	13608846	1
3L_13602341_13602476_-_circRNA_FBgn0264001	dmc_2853	13602476	4
3L_13873921_13883335_-_circRNA_FBgn0264006	dmc_2857	13883335	3
3L_13876377_13883335_-_circRNA_FBgn0264006	dmc_2858	13883335	16
3L_13889548_13892080_-_circRNA_FBgn0264006	dmc_2864	13892080	5
3L_13890814_13892080_-_circRNA_FBgn0264006	dmc_2865	13892080	1
3L_13983103_13986168_-_circRNA_FBgn0036391	dmc_2872	13986168	3
3L_13985120_13986168_-_circRNA_FBgn0036391	dmc_2873	13986168	7
3L_14116265_14118697_-_circRNA_FBgn0042630	dmc_2880	14118697	6
3L_14118444_14118697_-_circRNA_FBgn0042630	dmc_2881	14118697	38
3L_14199944_14200807_+_circRNA_FBgn0013718	dmc_2884	14199944	13
3L_14199944_14201666_+_circRNA_FBgn0013718	dmc_2885	14199944	9
3L_14199944_14213203_+_circRNA_FBgn0013718	dmc_2886	14199944	2
3L_14664295_14665070_+_circRNA_FBgn0041604	dmc_2900	14664295	70
3L_14664295_14667741_+_circRNA_FBgn0041604	dmc_2901	14664295	12
3L_14867393_14868194_+_circRNA_FBgn0036454	dmc_2913	14867393	1
3L_14867393_14869717_+_circRNA_FBgn0036454	dmc_2914	14867393	1
3L_1526333_1528076_-_circRNA_FBgn0035227	dmc_2933	1528076	3
3L_1526659_1528076_-_circRNA_FBgn0035227	dmc_2934	1528076	7
3L_1527189_1528076_-_circRNA_FBgn0035227	dmc_2935	1528076	18
3L_15908707_15911652_-_circRNA_FBgn0036544	dmc_2960	15911652	4
3L_15910500_15911652_-_circRNA_FBgn0036544	dmc_2961	15911652	42
3L_15911153_15911652_-_circRNA_FBgn0036544	dmc_2962	15911652	1
3L_16063885_16064317_+_circRNA_FBgn0005536	dmc_2968	16063885	2
3L_16063885_16066829_+_circRNA_FBgn0005536	dmc_2970	16063885	9
3L_16522798_16530656_-_circRNA_FBgn0263131	dmc_3014	16530656	9
3L_17074192_17078198_-_circRNA_FBgn0260943	dmc_3065	17078198	1
3L_17077621_17078198_-_circRNA_FBgn0260943	dmc_3066	17078198	4
3L_17401610_17409872_-_circRNA_FBgn0027660	dmc_3074	17409872	1
3L_17409224_17409872_-_circRNA_FBgn0027660	dmc_3075	17409872	3
3L_17530808_17531035_+_circRNA_FBgn0259174	dmc_3077	17530808	4
3L_17530808_17539727_+_circRNA_FBgn0259174	dmc_3078	17530808	9
3L_17530808_17539736_+_circRNA_FBgn0259174	dmc_3079	17530808	23
3L_17530808_17541403_+_circRNA_FBgn0259174	dmc_3080	17530808	11
3L_17539455_17539727_+_circRNA_FBgn0259174	dmc_3085	17539455	11
3L_17539455_17539736_+_circRNA_FBgn0259174	dmc_3086	17539455	6
3L_17540690_17541403_+_circRNA_FBgn0259174	dmc_3088	17540690	38
3L_17540690_17541966_+_circRNA_FBgn0259174	dmc_3089	17540690	3
3L_17711057_17716185_+_circRNA_FBgn0052183	dmc_3100	17711057	2
3L_17711057_17721888_+_circRNA_FBgn0052183	dmc_3101	17711057	6
3L_17715966_17716185_+_circRNA_FBgn0052183	dmc_3103	17715966	6
3L_17715966_17721888_+_circRNA_FBgn0052183	dmc_3104	17715966	4
3L_17715966_17738926_+_circRNA_FBgn0052183	dmc_3105	17715966	1
3L_17729583_17730341_+_circRNA_FBgn0052183	dmc_3108	17729583	2
3L_17729583_17738926_+_circRNA_FBgn0052183	dmc_3109	17729583	5
3L_1781094_1789101_-_circRNA_FBgn0250789	dmc_3110	1789101	2
3L_1784906_1789101_-_circRNA_FBgn0250789	dmc_3113	1789101	1
3L_19069486_19070099_-_circRNA_FBgn0036844	dmc_3149	19070099	1
3L_19069681_19070099_-_circRNA_FBgn0036844	dmc_3150	19070099	1
3L_19371085_19373583_-_circRNA_FBgn0052206	dmc_3159	19373583	55
3L_19371085_19374840_-_circRNA_FBgn0052206	dmc_3160	19374840	14
3L_19371085_19386125_-_circRNA_FBgn0052206	dmc_3162	19386125	2
3L_19372165_19373583_-_circRNA_FBgn0052206	dmc_3163	19373583	28
3L_19373491_19374840_-_circRNA_FBgn0052206	dmc_3164	19374840	1
3L_19381371_19386125_-_circRNA_FBgn0052206	dmc_3166	19386125	1
3L_19385397_19386125_-_circRNA_FBgn0052206	dmc_3167	19386125	19
3L_20348941_20349206_+_circRNA_FBgn0036974	dmc_3226	20348941	13
3L_20348941_20351730_+_circRNA_FBgn0036974	dmc_3227	20348941	9
3L_20380234_20380499_+_circRNA_FBgn0036980	dmc_3230	20380234	6
3L_20380234_20380653_+_circRNA_FBgn0036980	dmc_3231	20380234	8
3L_20715552_20717310_-_circRNA_FBgn0037015	dmc_3248	20717310	1
3L_20716798_20717310_-_circRNA_FBgn0037015	dmc_3249	20717310	8
3L_20852578_20856562_-_circRNA_FBgn0052432	dmc_3259	20856562	3
3L_20852578_20860426_-_circRNA_FBgn0052432	dmc_3260	20860426	5
3L_20854056_20856562_-_circRNA_FBgn0052432	dmc_3261	20856562	46
3L_20859679_20860426_-_circRNA_FBgn0052432	dmc_3265	20860426	5
3L_20935412_20943968_-_circRNA_FBgn0011591	dmc_3272	20943968	2
3L_20943563_20943968_-_circRNA_FBgn0011591	dmc_3273	20943968	43
3L_21068713_21069265_+_circRNA_FBgn0026179	dmc_3277	21068713	1
3L_21068713_21071062_+_circRNA_FBgn0026179	dmc_3278	21068713	4
3L_21914775_21915424_+_circRNA_FBgn0262737	dmc_3313	21914775	1
3L_21914775_21915655_+_circRNA_FBgn0262737	dmc_3314	21914775	27
3L_22221699_22222673_+_circRNA_FBgn0037153	dmc_3326	22221699	3
3L_22221699_22223847_+_circRNA_FBgn0037153	dmc_3327	22221699	13
3L_22221699_22231359_+_circRNA_FBgn0037153	dmc_3328	22221699	2
3L_22222487_22223847_+_circRNA_FBgn0037153	dmc_3329	22222487	12
3L_22222487_22231359_+_circRNA_FBgn0037153	dmc_3330	22222487	2
3L_22228996_22229422_+_circRNA_FBgn0037153	dmc_3331	22228996	37
3L_22228996_22231359_+_circRNA_FBgn0037153	dmc_3332	22228996	5
3L_23210851_23216107_+_circRNA_FBgn0266347	dmc_3371	23210851	8
3L_23210851_23227547_+_circRNA_FBgn0266347	dmc_3372	23210851	1
3L_23227437_23247187_+_circRNA_FBgn0266347	dmc_3374	23227437	2
3L_23227437_23262823_+_circRNA_FBgn0266347	dmc_3375	23227437	2
3L_23262707_23264364_+_circRNA_FBgn0266347	dmc_3379	23262707	3
3L_23262707_23269523_+_circRNA_FBgn0266347	dmc_3380	23262707	6
3L_23262707_23278462_+_circRNA_FBgn0266347	dmc_3381	23262707	1
3L_23263798_23264364_+_circRNA_FBgn0266347	dmc_3382	23263798	1
3L_23263798_23269523_+_circRNA_FBgn0266347	dmc_3383	23263798	5
3L_2415390_2435132_+_circRNA_FBgn0266696	dmc_3403	2415390	19
3L_2415390_2436228_+_circRNA_FBgn0266696	dmc_3404	2415390	1
3L_24253792_24253921_+_circRNA_FBgn0011288	dmc_3407	24253792	2
3L_24253792_24258636_+_circRNA_FBgn0011288	dmc_3408	24253792	14
3L_2443389_2444087_+_circRNA_FBgn0266696	dmc_3417	2443389	2
3L_2443389_2461268_+_circRNA_FBgn0266696	dmc_3418	2443389	1
3L_24725823_24726292_+_circRNA_FBgn0028993	dmc_3423	24725823	142
3L_24725823_24728508_+_circRNA_FBgn0028993	dmc_3424	24725823	1
3L_24725823_24734187_+_circRNA_FBgn0028993	dmc_3425	24725823	1
3L_24728296_24734187_+_circRNA_FBgn0028993	dmc_3426	24728296	186
3L_24728296_24741000_+_circRNA_FBgn0028993	dmc_3427	24728296	10
3L_2534710_2541403_-_circRNA_FBgn0010905	dmc_3441	2541403	4
3L_2540976_2541403_-_circRNA_FBgn0010905	dmc_3442	2541403	4
3L_2560115_2564695_-_circRNA_FBgn0010909	dmc_3446	2564695	1
3L_2563817_2564695_-_circRNA_FBgn0010909	dmc_3451	2564695	34
3L_25924295_25961540_-_circRNA_FBgn0058178	dmc_3466	25961540	16
3L_25924295_25978150_-_circRNA_FBgn0058178	dmc_3467	25978150	2
3L_25933195_25961540_-_circRNA_FBgn0058178	dmc_3468	25961540	21
3L_25933195_25978150_-_circRNA_FBgn0058178	dmc_3469	25978150	1
3L_25961359_25969627_-_circRNA_FBgn0058178	dmc_3470	25969627	3
3L_25961359_25978150_-_circRNA_FBgn0058178	dmc_3471	25978150	26
3L_25969033_25969627_-_circRNA_FBgn0058178	dmc_3472	25969627	34
3L_25969033_25978150_-_circRNA_FBgn0058178	dmc_3473	25978150	1
3L_2678537_2684688_-_circRNA_FBgn0264606	dmc_3484	2684688	18
3L_2682220_2684688_-_circRNA_FBgn0264606	dmc_3486	2684688	37
3L_27331993_27332346_+_circRNA_FBgn0024804	dmc_3498	27331993	1720
3L_27331993_27350321_+_circRNA_FBgn0024804	dmc_3499	27331993	2
3L_3443457_3447724_-_circRNA_FBgn0026259	dmc_3535	3447724	14
3L_3445364_3447724_-_circRNA_FBgn0026259	dmc_3536	3447724	9
3L_3578288_3593546_+_circRNA_FBgn0005640	dmc_3538	3578288	3
3L_3578288_3594742_+_circRNA_FBgn0005640	dmc_3539	3578288	1
3L_3588041_3593546_+_circRNA_FBgn0005640	dmc_3540	3588041	5
3L_3588041_3594742_+_circRNA_FBgn0005640	dmc_3541	3588041	15
3L_3721536_3723105_-_circRNA_FBgn0052264	dmc_3557	3723105	10
3L_3722155_3723105_-_circRNA_FBgn0052264	dmc_3559	3723105	85
3L_3722859_3723105_-_circRNA_FBgn0052264	dmc_3561	3723105	11
3L_3767136_3769406_-_circRNA_FBgn0052264	dmc_3564	3769406	12
3L_3767136_3781412_-_circRNA_FBgn0052264	dmc_3565	3781412	1
3L_3769077_3769406_-_circRNA_FBgn0052264	dmc_3567	3769406	79
3L_3780422_3781412_-_circRNA_FBgn0052264	dmc_3569	3781412	1
3L_4129650_4133822_-_circRNA_FBgn0264693	dmc_3592	4133822	1
3L_4131120_4133822_-_circRNA_FBgn0264693	dmc_3595	4133822	3
3L_4284346_4284541_+_circRNA_FBgn0035526	dmc_3603	4284346	1
3L_4284346_4284990_+_circRNA_FBgn0035526	dmc_3604	4284346	1
3L_4324861_4325410_-_circRNA_FBgn0035533	dmc_3609	4325410	7
3L_4324921_4325410_-_circRNA_FBgn0035533	dmc_3610	4325410	68
3L_451126_462558_-_circRNA_FBgn0001316	dmc_3626	462558	1
3L_4577916_4580159_+_circRNA_FBgn0260657	dmc_3631	4577916	116
3L_4577916_4588124_+_circRNA_FBgn0260657	dmc_3632	4577916	9
3L_4578759_4580159_+_circRNA_FBgn0260657	dmc_3633	4578759	3
3L_4578759_4588124_+_circRNA_FBgn0260657	dmc_3634	4578759	4
3L_462180_462558_-_circRNA_FBgn0001316	dmc_3636	462558	326
3L_4646823_4651184_-_circRNA_FBgn0262870	dmc_3640	4651184	2
3L_4650320_4651184_-_circRNA_FBgn0262870	dmc_3641	4651184	1
3L_4659479_4675947_-_circRNA_FBgn0262870	dmc_3647	4675947	1
3L_4670117_4675947_-_circRNA_FBgn0262870	dmc_3651	4675947	6
3L_4671825_4675947_-_circRNA_FBgn0262870	dmc_3652	4675947	5
3L_4673172_4675947_-_circRNA_FBgn0262870	dmc_3653	4675947	10
3L_4674955_4675947_-_circRNA_FBgn0262870	dmc_3654	4675947	20
3L_4751963_4753381_+_circRNA_FBgn0035574	dmc_3658	4751963	452
3L_4751963_4767056_+_circRNA_FBgn0035574	dmc_3659	4751963	2
3L_5162455_5167059_-_circRNA_FBgn0052423	dmc_3676	5167059	10
3L_5162966_5167059_-_circRNA_FBgn0052423	dmc_3679	5167059	19
3L_5163344_5167059_-_circRNA_FBgn0052423	dmc_3680	5167059	3
3L_5676276_5676948_+_circRNA_FBgn0085447	dmc_3705	5676276	1
3L_5676276_5716279_+_circRNA_FBgn0085447	dmc_3706	5676276	2
3L_5703924_5705241_+_circRNA_FBgn0085447	dmc_3708	5703924	75
3L_5703924_5706573_+_circRNA_FBgn0085447	dmc_3709	5703924	230
3L_5703924_5716279_+_circRNA_FBgn0085447	dmc_3710	5703924	8
3L_5703924_5717738_+_circRNA_FBgn0085447	dmc_3711	5703924	35
3L_5703924_5721104_+_circRNA_FBgn0085447	dmc_3712	5703924	5
3L_5703924_5728642_+_circRNA_FBgn0085447	dmc_3715	5703924	8
3L_5703924_5734609_+_circRNA_FBgn0085447	dmc_3717	5703924	1
3L_5703924_5736094_+_circRNA_FBgn0085447	dmc_3718	5703924	1
3L_5817534_5818286_-_circRNA_FBgn0003984	dmc_3747	5818286	13
3L_5817897_5818286_-_circRNA_FBgn0003984	dmc_3748	5818286	2
3L_6114293_6116002_+_circRNA_FBgn0005658	dmc_3755	6114293	1
3L_6114293_6119148_+_circRNA_FBgn0005658	dmc_3756	6114293	4
3L_6523029_6524096_+_circRNA_FBgn0020251	dmc_3769	6523029	3
3L_6523029_6534702_+_circRNA_FBgn0020251	dmc_3770	6523029	1
3L_7034971_7035881_+_circRNA_FBgn0260660	dmc_3791	7034971	2
3L_7034971_7038151_+_circRNA_FBgn0260660	dmc_3792	7034971	2
3L_7038004_7041131_+_circRNA_FBgn0260660	dmc_3793	7038004	1
3L_7038004_7045355_+_circRNA_FBgn0260660	dmc_3794	7038004	34
3L_7046333_7048964_+_circRNA_FBgn0260660	dmc_3801	7046333	3
3L_7046333_7049576_+_circRNA_FBgn0260660	dmc_3802	7046333	5
3L_7046333_7051722_+_circRNA_FBgn0260660	dmc_3803	7046333	1
3L_7046585_7046678_+_circRNA_FBgn0260660	dmc_3804	7046585	4
3L_7046585_7048964_+_circRNA_FBgn0260660	dmc_3805	7046585	5
3L_7163751_7168289_-_circRNA_FBgn0265296	dmc_3810	7168289	3
3L_7164349_7168289_-_circRNA_FBgn0265296	dmc_3811	7168289	2
3L_7175424_7180586_-_circRNA_FBgn0265296	dmc_3813	7180586	2
3L_7179722_7180586_-_circRNA_FBgn0265296	dmc_3814	7180586	1
3L_7179722_7183955_-_circRNA_FBgn0265296	dmc_3816	7183955	5
3L_7182307_7183955_-_circRNA_FBgn0265296	dmc_3818	7183955	4
3L_7182540_7183955_-_circRNA_FBgn0265296	dmc_3819	7183955	2
3L_7183377_7183955_-_circRNA_FBgn0265296	dmc_3820	7183955	6
3L_7616107_7617602_+_circRNA_FBgn0035802	dmc_3842	7616107	11
3L_7616107_7620388_+_circRNA_FBgn0035802	dmc_3843	7616107	1
3L_7661980_7662890_-_circRNA_FBgn0261788	dmc_3848	7662890	14
3L_7662470_7662890_-_circRNA_FBgn0261788	dmc_3849	7662890	128
3L_7818068_7820029_-_circRNA_FBgn0016694	dmc_3856	7820029	10
3L_7818077_7820029_-_circRNA_FBgn0016694	dmc_3857	7820029	1
3L_7931754_7933234_-_circRNA_FBgn0024187	dmc_3861	7933234	1
3L_7932037_7933234_-_circRNA_FBgn0024187	dmc_3863	7933234	3
3L_7932300_7933234_-_circRNA_FBgn0024187	dmc_3864	7933234	19
3L_7932776_7933234_-_circRNA_FBgn0024187	dmc_3866	7933234	2
3L_8187478_8188580_+_circRNA_FBgn0035850	dmc_3882	8187478	3
3L_8187478_8189969_+_circRNA_FBgn0035850	dmc_3883	8187478	1
3L_8254864_8255474_+_circRNA_FBgn0263219	dmc_3884	8254864	1
3L_8254864_8255618_+_circRNA_FBgn0263219	dmc_3885	8254864	144
3L_8254864_8260790_+_circRNA_FBgn0263219	dmc_3886	8254864	9
3L_8254864_8263119_+_circRNA_FBgn0263219	dmc_3887	8254864	9
3L_8260321_8260790_+_circRNA_FBgn0263219	dmc_3888	8260321	10
3L_8260321_8263119_+_circRNA_FBgn0263219	dmc_3889	8260321	4
3L_8265893_8267073_+_circRNA_FBgn0263219	dmc_3890	8265893	4
3L_8265893_8269123_+_circRNA_FBgn0263219	dmc_3891	8265893	2
3L_8266346_8266706_+_circRNA_FBgn0263219	dmc_3892	8266346	9
3L_8266346_8267073_+_circRNA_FBgn0263219	dmc_3893	8266346	18
3L_8266346_8269123_+_circRNA_FBgn0263219	dmc_3894	8266346	2
3L_8273175_8274669_+_circRNA_FBgn0263219	dmc_3902	8273175	5
3L_8273175_8275667_+_circRNA_FBgn0263219	dmc_3903	8273175	30
3L_832041_832975_-_circRNA_FBgn0035162	dmc_3922	832975	3
3L_832714_832975_-_circRNA_FBgn0035162	dmc_3923	832975	2
3L_8469409_8469682_+_circRNA_FBgn0010825	dmc_3931	8469409	351
3L_8469409_8469691_+_circRNA_FBgn0010825	dmc_3932	8469409	335
3L_8469409_8470483_+_circRNA_FBgn0010825	dmc_3933	8469409	7
3L_8570967_8571661_+_circRNA_FBgn0260442	dmc_3944	8570967	1
3L_8570967_8572677_+_circRNA_FBgn0260442	dmc_3945	8570967	1
3L_8585970_8586956_+_circRNA_FBgn0262508	dmc_3949	8585970	1
3L_8585970_8588818_+_circRNA_FBgn0262508	dmc_3950	8585970	3
3L_8609733_8610356_+_circRNA_FBgn0035914	dmc_3954	8609733	2
3L_8609733_8613819_+_circRNA_FBgn0035914	dmc_3955	8609733	1
3L_8926073_8926794_+_circRNA_FBgn0035936	dmc_3969	8926073	2
3L_8926073_8928144_+_circRNA_FBgn0035936	dmc_3970	8926073	53
3L_8947827_8949759_-_circRNA_FBgn0264305	dmc_3972	8949759	11
3L_8948882_8949759_-_circRNA_FBgn0264305	dmc_3973	8949759	43
3L_9107341_9108191_-_circRNA_FBgn0011206	dmc_3981	9108191	66
3L_9107955_9108191_-_circRNA_FBgn0011206	dmc_3983	9108191	4
3L_9157940_9162974_-_circRNA_FBgn0004244	dmc_3989	9162974	29
3L_9159609_9162974_-_circRNA_FBgn0004244	dmc_3990	9162974	13
3L_9258824_9269222_+_circRNA_FBgn0264000	dmc_3994	9258824	1
3L_9258824_9269535_+_circRNA_FBgn0264000	dmc_3995	9258824	4
3L_9342164_9345067_+_circRNA_FBgn0035976	dmc_4000	9342164	2
3L_9342164_9345760_+_circRNA_FBgn0035976	dmc_4002	9342164	1
3L_9660641_9664244_-_circRNA_FBgn0016081	dmc_4034	9664244	35
3L_9662942_9664244_-_circRNA_FBgn0016081	dmc_4036	9664244	8
3L_967247_967537_+_circRNA_FBgn0264574	dmc_4039	967247	2
3L_967247_972402_+_circRNA_FBgn0264574	dmc_4040	967247	2
3L_9686364_9689448_-_circRNA_FBgn0036030	dmc_4041	9689448	37
3L_9688530_9689448_-_circRNA_FBgn0036030	dmc_4042	9689448	6
3L_9736927_9738278_-_circRNA_FBgn0259163	dmc_4052	9738278	4
3L_9737128_9738278_-_circRNA_FBgn0259163	dmc_4053	9738278	18
3L_9738892_9750299_-_circRNA_FBgn0259163	dmc_4056	9750299	1
3L_9747134_9750299_-_circRNA_FBgn0259163	dmc_4058	9750299	3
3L_980950_982297_+_circRNA_FBgn0264574	dmc_4070	980950	1
3L_980950_986044_+_circRNA_FBgn0264574	dmc_4071	980950	6
3L_9944476_9946234_+_circRNA_FBgn0085385	dmc_4079	9944476	6
3L_9944476_9957940_+_circRNA_FBgn0085385	dmc_4080	9944476	2
3R_10193859_10196912_+_circRNA_FBgn0004575	dmc_4095	10193859	3
3R_10193859_10204316_+_circRNA_FBgn0004575	dmc_4096	10193859	16
3R_10521071_10562032_-_circRNA_FBgn0001235	dmc_4110	10562032	4
3R_10529438_10562032_-_circRNA_FBgn0001235	dmc_4111	10562032	1
3R_10533910_10562032_-_circRNA_FBgn0001235	dmc_4112	10562032	1
3R_10602791_10605368_-_circRNA_FBgn0001235	dmc_4114	10605368	6
3R_10605087_10605368_-_circRNA_FBgn0001235	dmc_4115	10605368	1
3R_10837856_10839942_+_circRNA_FBgn0261053	dmc_4122	10837856	2
3R_10837856_10841984_+_circRNA_FBgn0261053	dmc_4123	10837856	1
3R_11012013_11012525_+_circRNA_FBgn0083950	dmc_4130	11012013	4
3R_11012013_11013428_+_circRNA_FBgn0083950	dmc_4131	11012013	63
3R_11023467_11023817_+_circRNA_FBgn0083950	dmc_4135	11023467	184
3R_11023467_11027328_+_circRNA_FBgn0083950	dmc_4136	11023467	4
3R_11023467_11032671_+_circRNA_FBgn0083950	dmc_4137	11023467	2
3R_11023467_11034925_+_circRNA_FBgn0083950	dmc_4138	11023467	5
3R_11032511_11034925_+_circRNA_FBgn0083950	dmc_4141	11032511	1
3R_11032511_11040073_+_circRNA_FBgn0083950	dmc_4142	11032511	1
3R_11222174_11222729_+_circRNA_FBgn0020910	dmc_4149	11222174	9
3R_11222174_11223530_+_circRNA_FBgn0020910	dmc_4150	11222174	1
3R_11535968_11540101_-_circRNA_FBgn0053512	dmc_4161	11540101	1
3R_11539100_11540101_-_circRNA_FBgn0053512	dmc_4162	11540101	10
3R_11592366_11593354_-_circRNA_FBgn0051363	dmc_4165	11593354	1
3R_11592366_11593766_-_circRNA_FBgn0051363	dmc_4166	11593766	10
3R_11593632_11593766_-_circRNA_FBgn0051363	dmc_4169	11593766	1
3R_12918443_12929018_+_circRNA_FBgn0038092	dmc_4209	12918443	2
3R_12918443_12931784_+_circRNA_FBgn0038092	dmc_4210	12918443	1
3R_13019341_13021642_+_circRNA_FBgn0020496	dmc_4214	13019341	1
3R_13019341_13025044_+_circRNA_FBgn0020496	dmc_4216	13019341	3
3R_13243218_13246654_-_circRNA_FBgn0000024	dmc_4232	13246654	1
3R_13245809_13246654_-_circRNA_FBgn0000024	dmc_4233	13246654	1
3R_13756375_13757027_+_circRNA_FBgn0085412	dmc_4260	13756375	9
3R_13756375_13757783_+_circRNA_FBgn0085412	dmc_4261	13756375	9
3R_14079345_14080463_+_circRNA_FBgn0038197	dmc_4278	14079345	4
3R_14079345_14082185_+_circRNA_FBgn0038197	dmc_4279	14079345	2
3R_14191738_14204812_-_circRNA_FBgn0011582	dmc_4283	14204812	2
3R_14204250_14204812_-_circRNA_FBgn0011582	dmc_4284	14204812	11
3R_14341221_14345184_-_circRNA_FBgn0024321	dmc_4290	14345184	6
3R_14344224_14345184_-_circRNA_FBgn0024321	dmc_4292	14345184	11
3R_14592281_14592842_+_circRNA_FBgn0020299	dmc_4307	14592281	1
3R_14592281_14593215_+_circRNA_FBgn0020299	dmc_4308	14592281	1
3R_14671371_14672523_-_circRNA_FBgn0265140	dmc_4317	14672523	4
3R_14671608_14672523_-_circRNA_FBgn0265140	dmc_4318	14672523	1
3R_15061458_15063342_-_circRNA_FBgn0038282	dmc_4329	15063342	8
3R_15062350_15063342_-_circRNA_FBgn0038282	dmc_4330	15063342	5
3R_15066595_15072259_-_circRNA_FBgn0038282	dmc_4332	15072259	1
3R_15071451_15072259_-_circRNA_FBgn0038282	dmc_4333	15072259	3
3R_15295112_15295544_+_circRNA_FBgn0003721	dmc_4345	15295112	63
3R_15295112_15301686_+_circRNA_FBgn0003721	dmc_4346	15295112	1
3R_15300109_15300822_+_circRNA_FBgn0003721	dmc_4349	15300109	2
3R_15300109_15303222_+_circRNA_FBgn0003721	dmc_4350	15300109	1
3R_15381162_15381881_+_circRNA_FBgn0262483	dmc_4354	15381162	24
3R_15954157_15955205_+_circRNA_FBgn0013334	dmc_4373	15954157	93
3R_15954157_15956307_+_circRNA_FBgn0013334	dmc_4374	15954157	5
3R_15954582_15955205_+_circRNA_FBgn0013334	dmc_4375	15954582	3
3R_15954582_15956307_+_circRNA_FBgn0013334	dmc_4376	15954582	6
3R_15954582_15957919_+_circRNA_FBgn0013334	dmc_4377	15954582	1
3R_15954582_15959548_+_circRNA_FBgn0013334	dmc_4378	15954582	1
3R_16072688_16077537_-_circRNA_FBgn0026059	dmc_4384	16077537	9
3R_16077113_16077537_-_circRNA_FBgn0026059	dmc_4385	16077537	182
3R_16296661_16297345_+_circRNA_FBgn0250823	dmc_4403	16296661	1
3R_16296661_16298550_+_circRNA_FBgn0250823	dmc_4404	16296661	2
3R_16298469_16298896_+_circRNA_FBgn0250823	dmc_4406	16298469	1
3R_16298469_16299689_+_circRNA_FBgn0250823	dmc_4407	16298469	1
3R_16298469_16301351_+_circRNA_FBgn0250823	dmc_4408	16298469	8
3R_16550206_16550740_+_circRNA_FBgn0259244	dmc_4416	16550206	12
3R_16550206_16551965_+_circRNA_FBgn0259244	dmc_4418	16550206	13
3R_16550206_16552466_+_circRNA_FBgn0259244	dmc_4419	16550206	9
3R_16550206_16556324_+_circRNA_FBgn0259244	dmc_4420	16550206	38
3R_16635545_16636576_+_circRNA_FBgn0262742	dmc_4438	16635545	1
3R_16635545_16637111_+_circRNA_FBgn0262742	dmc_4439	16635545	14
3R_17238912_17239907_-_circRNA_FBgn0038494	dmc_4452	17239907	53
3R_17238912_17248105_-_circRNA_FBgn0038494	dmc_4453	17248105	1
3R_17239477_17239907_-_circRNA_FBgn0038494	dmc_4454	17239907	79
3R_17247270_17248105_-_circRNA_FBgn0038494	dmc_4455	17248105	1
3R_17327232_17332709_-_circRNA_FBgn0038498	dmc_4456	17332709	59
3R_17331017_17332709_-_circRNA_FBgn0038498	dmc_4458	17332709	127
3R_17489703_17494229_-_circRNA_FBgn0261046	dmc_4468	17494229	1
3R_17492435_17494229_-_circRNA_FBgn0261046	dmc_4469	17494229	18
3R_17694135_17696586_-_circRNA_FBgn0261885	dmc_4476	17696586	1
3R_17695922_17696586_-_circRNA_FBgn0261885	dmc_4477	17696586	18
3R_17813530_17836236_+_circRNA_FBgn0261649	dmc_4486	17813530	6
3R_17881177_17886541_-_circRNA_FBgn0053547	dmc_4493	17886541	4
3R_17885603_17886541_-_circRNA_FBgn0053547	dmc_4495	17886541	5
3R_18007261_18009009_+_circRNA_FBgn0263995	dmc_4503	18007261	2
3R_18007261_18010574_+_circRNA_FBgn0263995	dmc_4504	18007261	2
3R_18008864_18010574_+_circRNA_FBgn0263995	dmc_4505	18008864	120
3R_18008864_18012150_+_circRNA_FBgn0263995	dmc_4507	18008864	1
3R_18009947_18010574_+_circRNA_FBgn0263995	dmc_4509	18009947	68
3R_18009947_18011255_+_circRNA_FBgn0263995	dmc_4510	18009947	2
3R_18969418_18970288_+_circRNA_FBgn0261262	dmc_4552	18969418	4
3R_18969418_18970848_+_circRNA_FBgn0261262	dmc_4553	18969418	7
3R_19308706_19320129_-_circRNA_FBgn0000463	dmc_4575	19320129	1
3R_19311815_19320129_-_circRNA_FBgn0000463	dmc_4577	19320129	1
3R_19316005_19320129_-_circRNA_FBgn0000463	dmc_4578	19320129	6
3R_19485608_19488391_+_circRNA_FBgn0260003	dmc_4587	19485608	2
3R_19485608_19494318_+_circRNA_FBgn0260003	dmc_4588	19485608	1
3R_19554817_19558564_+_circRNA_FBgn0260003	dmc_4595	19554817	1
3R_19554817_19560271_+_circRNA_FBgn0260003	dmc_4596	19554817	4
3R_19554817_19562826_+_circRNA_FBgn0260003	dmc_4597	19554817	7
3R_19558413_19560271_+_circRNA_FBgn0260003	dmc_4598	19558413	2
3R_19558413_19562826_+_circRNA_FBgn0260003	dmc_4599	19558413	4
3R_19760264_19761034_+_circRNA_FBgn0024963	dmc_4612	19760264	12
3R_19760264_19766647_+_circRNA_FBgn0024963	dmc_4615	19760264	1
3R_19763597_19764413_+_circRNA_FBgn0024963	dmc_4616	19763597	9
3R_19763597_19766647_+_circRNA_FBgn0024963	dmc_4618	19763597	3
3R_19765632_19766647_+_circRNA_FBgn0024963	dmc_4620	19765632	1
3R_20211080_20213914_+_circRNA_FBgn0083975	dmc_4636	20211080	5
3R_20211080_20220163_+_circRNA_FBgn0083975	dmc_4637	20211080	1
3R_20216209_20217166_+_circRNA_FBgn0083975	dmc_4639	20216209	1
3R_20216209_20220163_+_circRNA_FBgn0083975	dmc_4640	20216209	2
3R_20389961_20398627_-_circRNA_FBgn0262869	dmc_4651	20398627	1
3R_20390245_20398627_-_circRNA_FBgn0262869	dmc_4653	20398627	1
3R_20401178_20403394_-_circRNA_FBgn0262869	dmc_4656	20403394	1
3R_20403012_20403394_-_circRNA_FBgn0262869	dmc_4657	20403394	9
3R_20698334_20700885_-_circRNA_FBgn0024944	dmc_4669	20700885	21
3R_20700094_20700885_-_circRNA_FBgn0024944	dmc_4671	20700885	4
3R_20791744_20792555_+_circRNA_FBgn0038826	dmc_4674	20791744	11
3R_20791744_20793851_+_circRNA_FBgn0038826	dmc_4675	20791744	1
3R_21787785_21789760_-_circRNA_FBgn0013759	dmc_4747	21789760	11
3R_21788873_21789760_-_circRNA_FBgn0013759	dmc_4748	21789760	4
3R_21789448_21789760_-_circRNA_FBgn0013759	dmc_4749	21789760	5
3R_22278351_22278626_+_circRNA_FBgn0051163	dmc_4782	22278351	1
3R_22278351_22278755_+_circRNA_FBgn0051163	dmc_4783	22278351	12
3R_22278351_22280885_+_circRNA_FBgn0051163	dmc_4785	22278351	1
3R_22284877_22285701_+_circRNA_FBgn0051163	dmc_4787	22284877	3
3R_22284877_22291354_+_circRNA_FBgn0051163	dmc_4788	22284877	1
3R_22289479_22290296_+_circRNA_FBgn0051163	dmc_4789	22289479	3
3R_22289479_22291354_+_circRNA_FBgn0051163	dmc_4790	22289479	6
3R_22314659_22315799_-_circRNA_FBgn0263117	dmc_4795	22315799	53
3R_22315544_22315799_-_circRNA_FBgn0263117	dmc_4799	22315799	2
3R_22656873_22658462_+_circRNA_FBgn0266418	dmc_4830	22656873	1
3R_22656873_22659049_+_circRNA_FBgn0266418	dmc_4831	22656873	18
3R_22953000_22953201_+_circRNA_FBgn0017590	dmc_4841	22953000	1
3R_22953000_22953468_+_circRNA_FBgn0017590	dmc_4842	22953000	433
3R_22955751_22956687_+_circRNA_FBgn0017590	dmc_4844	22955751	1
3R_22955751_22957409_+_circRNA_FBgn0017590	dmc_4845	22955751	12
3R_23002841_23008321_-_circRNA_FBgn0085404	dmc_4852	23008321	3
3R_23006594_23008321_-_circRNA_FBgn0085404	dmc_4853	23008321	71
3R_23075014_23076976_-_circRNA_FBgn0039054	dmc_4855	23076976	1
3R_23076827_23076976_-_circRNA_FBgn0039054	dmc_4856	23076976	1
3R_23197286_23219249_-_circRNA_FBgn0262975	dmc_4867	23219249	2
3R_23217878_23219249_-_circRNA_FBgn0262975	dmc_4871	23219249	10
3R_23611892_23615206_-_circRNA_FBgn0051145	dmc_4887	23615206	3
3R_23611892_23616322_-_circRNA_FBgn0051145	dmc_4888	23616322	13
3R_23611892_23622649_-_circRNA_FBgn0051145	dmc_4889	23622649	1
3R_23614376_23615206_-_circRNA_FBgn0051145	dmc_4891	23615206	4
3R_23614376_23616322_-_circRNA_FBgn0051145	dmc_4892	23616322	26
3R_23615127_23616322_-_circRNA_FBgn0051145	dmc_4894	23616322	1
3R_23616197_23622649_-_circRNA_FBgn0051145	dmc_4896	23622649	2
3R_23622370_23627460_-_circRNA_FBgn0051145	dmc_4897	23627460	23
3R_23626596_23627460_-_circRNA_FBgn0051145	dmc_4900	23627460	73
3R_23829956_23830329_+_circRNA_FBgn0085384	dmc_4915	23829956	18
3R_23829956_23845462_+_circRNA_FBgn0085384	dmc_4916	23829956	1
3R_24305200_24305545_+_circRNA_FBgn0259685	dmc_4956	24305200	1
3R_24305200_24306883_+_circRNA_FBgn0259685	dmc_4957	24305200	8
3R_24677243_24687297_+_circRNA_FBgn0003429	dmc_4988	24677243	4
3R_24677243_24687905_+_circRNA_FBgn0003429	dmc_4989	24677243	9
3R_24677243_24689427_+_circRNA_FBgn0003429	dmc_4990	24677243	3
3R_24677243_24691933_+_circRNA_FBgn0003429	dmc_4991	24677243	8
3R_24677243_24693884_+_circRNA_FBgn0003429	dmc_4993	24677243	3
3R_24677243_24695417_+_circRNA_FBgn0003429	dmc_4994	24677243	2
3R_24679485_24687905_+_circRNA_FBgn0003429	dmc_4997	24679485	5
3R_24679485_24691933_+_circRNA_FBgn0003429	dmc_4998	24679485	2
3R_24682307_24687297_+_circRNA_FBgn0003429	dmc_5001	24682307	4
3R_24682307_24687905_+_circRNA_FBgn0003429	dmc_5002	24682307	1
3R_24682307_24689427_+_circRNA_FBgn0003429	dmc_5003	24682307	1
3R_24682307_24691933_+_circRNA_FBgn0003429	dmc_5004	24682307	1
3R_24682307_24695417_+_circRNA_FBgn0003429	dmc_5007	24682307	1
3R_24687186_24687905_+_circRNA_FBgn0003429	dmc_5008	24687186	31
3R_24687186_24689427_+_circRNA_FBgn0003429	dmc_5009	24687186	1
3R_24687186_24691933_+_circRNA_FBgn0003429	dmc_5010	24687186	21
3R_24687186_24692316_+_circRNA_FBgn0003429	dmc_5011	24687186	11
3R_24687186_24699426_+_circRNA_FBgn0003429	dmc_5013	24687186	1
3R_24691459_24691933_+_circRNA_FBgn0003429	dmc_5016	24691459	31
3R_24691459_24692316_+_circRNA_FBgn0003429	dmc_5017	24691459	12
3R_24691459_24696126_+_circRNA_FBgn0003429	dmc_5020	24691459	5
3R_24691459_24699426_+_circRNA_FBgn0003429	dmc_5021	24691459	20
3R_24693771_24695417_+_circRNA_FBgn0003429	dmc_5024	24693771	2
3R_24693771_24699426_+_circRNA_FBgn0003429	dmc_5027	24693771	6
3R_24693771_24706304_+_circRNA_FBgn0003429	dmc_5028	24693771	5
3R_24694956_24695417_+_circRNA_FBgn0003429	dmc_5029	24694956	1
3R_24694956_24696126_+_circRNA_FBgn0003429	dmc_5030	24694956	4
3R_24694956_24698269_+_circRNA_FBgn0003429	dmc_5031	24694956	1
3R_24694956_24699426_+_circRNA_FBgn0003429	dmc_5032	24694956	16
3R_24694956_24700729_+_circRNA_FBgn0003429	dmc_5033	24694956	3
3R_24694956_24703307_+_circRNA_FBgn0003429	dmc_5035	24694956	9
3R_25201559_25204842_-_circRNA_FBgn0022800	dmc_5064	25204842	3
3R_25203701_25204842_-_circRNA_FBgn0022800	dmc_5065	25204842	2
3R_25706286_25709517_-_circRNA_FBgn0051092	dmc_5079	25709517	6
3R_25709290_25709517_-_circRNA_FBgn0051092	dmc_5081	25709517	1
3R_25710024_25739622_-_circRNA_FBgn0051092	dmc_5086	25739622	9
3R_25722415_25739622_-_circRNA_FBgn0051092	dmc_5088	25739622	2
3R_26045468_26045827_+_circRNA_FBgn0001139	dmc_5107	26045468	9
3R_26045468_26046592_+_circRNA_FBgn0001139	dmc_5108	26045468	2
3R_26554356_26555651_+_circRNA_FBgn0263289	dmc_5123	26554356	407
3R_26554356_26575448_+_circRNA_FBgn0263289	dmc_5127	26554356	1
3R_26576356_26579281_+_circRNA_FBgn0263289	dmc_5133	26576356	14
3R_26576356_26581022_+_circRNA_FBgn0263289	dmc_5134	26576356	1
3R_26578720_26579281_+_circRNA_FBgn0263289	dmc_5137	26578720	4
3R_26578720_26581022_+_circRNA_FBgn0263289	dmc_5138	26578720	2
3R_26661534_26663696_-_circRNA_FBgn0250908	dmc_5145	26663696	17
3R_26662991_26663696_-_circRNA_FBgn0250908	dmc_5147	26663696	4
3R_26846941_26849549_-_circRNA_FBgn0051072	dmc_5150	26849549	4
3R_26848660_26849549_-_circRNA_FBgn0051072	dmc_5151	26849549	16
3R_26924633_26925261_+_circRNA_FBgn0015541	dmc_5158	26924633	63
3R_26924633_26926431_+_circRNA_FBgn0015541	dmc_5159	26924633	1
3R_27066607_27067495_-_circRNA_FBgn0003495	dmc_5168	27067495	1
3R_27067121_27067495_-_circRNA_FBgn0003495	dmc_5169	27067495	3
3R_27387059_27389766_-_circRNA_FBgn0016061	dmc_5192	27389766	1
3R_27388454_27389766_-_circRNA_FBgn0016061	dmc_5194	27389766	2
3R_27395008_27398386_-_circRNA_FBgn0016061	dmc_5199	27398386	2
3R_27396443_27398386_-_circRNA_FBgn0016061	dmc_5200	27398386	1
3R_28078160_28078632_+_circRNA_FBgn0085391	dmc_5239	28078160	5
3R_28078160_28083622_+_circRNA_FBgn0085391	dmc_5240	28078160	2
3R_28602771_28603318_+_circRNA_FBgn0001215	dmc_5255	28602771	4
3R_28602771_28603698_+_circRNA_FBgn0001215	dmc_5256	28602771	3
3R_28719709_28720704_+_circRNA_FBgn0027655	dmc_5267	28719709	1
3R_28719709_28726213_+_circRNA_FBgn0027655	dmc_5270	28719709	1
3R_28727524_28729049_+_circRNA_FBgn0027655	dmc_5272	28727524	5
3R_28727524_28732482_+_circRNA_FBgn0027655	dmc_5273	28727524	1
3R_29041095_29042240_+_circRNA_FBgn0003093	dmc_5289	29041095	4
3R_29041095_29042857_+_circRNA_FBgn0003093	dmc_5290	29041095	1
3R_29176554_29178819_-_circRNA_FBgn0039647	dmc_5303	29178819	3
3R_29177599_29178819_-_circRNA_FBgn0039647	dmc_5305	29178819	3
3R_29178666_29181872_-_circRNA_FBgn0039647	dmc_5306	29181872	4
3R_29181158_29181872_-_circRNA_FBgn0039647	dmc_5307	29181872	9
3R_29424431_29427090_+_circRNA_FBgn0004369	dmc_5319	29424431	9
3R_29424431_29431240_+_circRNA_FBgn0004369	dmc_5320	29424431	2
3R_29597240_29597473_+_circRNA_FBgn0086361	dmc_5325	29597240	137
3R_29597240_29597908_+_circRNA_FBgn0086361	dmc_5326	29597240	43
3R_29845598_29847071_+_circRNA_FBgn0039709	dmc_5334	29845598	120
3R_29845598_29849386_+_circRNA_FBgn0039709	dmc_5335	29845598	1
3R_30816874_30817309_+_circRNA_FBgn0027598	dmc_5386	30816874	4
3R_30816874_30818207_+_circRNA_FBgn0027598	dmc_5387	30816874	19
3R_31137401_31138445_+_circRNA_FBgn0013973	dmc_5397	31137401	2
3R_31137401_31150712_+_circRNA_FBgn0013973	dmc_5398	31137401	5
3R_31150393_31150712_+_circRNA_FBgn0013973	dmc_5401	31150393	298
3R_31150393_31151970_+_circRNA_FBgn0013973	dmc_5402	31150393	7
3R_31150393_31158395_+_circRNA_FBgn0013973	dmc_5403	31150393	2
3R_31152395_31152617_+_circRNA_FBgn0013973	dmc_5405	31152395	1
3R_31152395_31153232_+_circRNA_FBgn0013973	dmc_5406	31152395	1
3R_31152395_31158395_+_circRNA_FBgn0013973	dmc_5407	31152395	1
3R_31154026_31155067_+_circRNA_FBgn0013973	dmc_5408	31154026	7
3R_31154026_31158395_+_circRNA_FBgn0013973	dmc_5409	31154026	9
3R_31160957_31166459_-_circRNA_FBgn0086704	dmc_5411	31166459	4
3R_31163539_31166459_-_circRNA_FBgn0086704	dmc_5412	31166459	28
3R_31166175_31166459_-_circRNA_FBgn0086704	dmc_5414	31166459	4
3R_31340421_31340581_+_circRNA_FBgn0085376	dmc_5436	31340421	82
3R_31340421_31353618_+_circRNA_FBgn0085376	dmc_5438	31340421	1
3R_31340421_31355783_+_circRNA_FBgn0085376	dmc_5439	31340421	5
3R_31351267_31351821_+_circRNA_FBgn0085376	dmc_5440	31351267	35
3R_31351267_31353618_+_circRNA_FBgn0085376	dmc_5441	31351267	2
3R_31351267_31355783_+_circRNA_FBgn0085376	dmc_5442	31351267	1
3R_31351267_31357533_+_circRNA_FBgn0085376	dmc_5443	31351267	2
3R_31453310_31453406_+_circRNA_FBgn0261988	dmc_5456	31453310	1
3R_31453310_31454764_+_circRNA_FBgn0261988	dmc_5457	31453310	2
3R_31727131_31728254_+_circRNA_FBgn0003870	dmc_5466	31727131	1
3R_31727131_31728479_+_circRNA_FBgn0003870	dmc_5467	31727131	2
3R_31857878_31866436_-_circRNA_FBgn0011224	dmc_5474	31866436	8
3R_31864596_31866436_-_circRNA_FBgn0011224	dmc_5477	31866436	4
3R_31864596_31881871_-_circRNA_FBgn0011224	dmc_5478	31881871	2
3R_31865131_31866436_-_circRNA_FBgn0011224	dmc_5481	31866436	5
3R_31865750_31866436_-_circRNA_FBgn0011224	dmc_5484	31866436	1
3R_31873833_31881871_-_circRNA_FBgn0011224	dmc_5486	31881871	25
3R_31873833_31969785_-_circRNA_FBgn0011224	dmc_5489	31969785	1
3R_31881747_31881871_-_circRNA_FBgn0011224	dmc_5490	31881871	107
3R_31881747_31969785_-_circRNA_FBgn0011224	dmc_5495	31969785	1
3R_31959034_31969785_-_circRNA_FBgn0011224	dmc_5498	31969785	8
3R_3523413_3585510_-_circRNA_FBgn0010247	dmc_5508	3585510	1
3R_3584979_3585510_-_circRNA_FBgn0010247	dmc_5509	3585510	14
3R_4093945_4094456_+_circRNA_FBgn0259821	dmc_5513	4093945	12
3R_4093945_4095991_+_circRNA_FBgn0259821	dmc_5514	4093945	234
3R_4093945_4100015_+_circRNA_FBgn0259821	dmc_5515	4093945	15
3R_4282673_4284406_+_circRNA_FBgn0041605	dmc_5525	4282673	37
3R_4282673_4295286_+_circRNA_FBgn0041605	dmc_5526	4282673	3
3R_4282673_4295700_+_circRNA_FBgn0041605	dmc_5527	4282673	21
3R_4295119_4295286_+_circRNA_FBgn0041605	dmc_5530	4295119	1
3R_4295119_4295700_+_circRNA_FBgn0041605	dmc_5531	4295119	6
3R_4321844_4322047_+_circRNA_FBgn0037234	dmc_5535	4321844	1
3R_4321844_4324164_+_circRNA_FBgn0037234	dmc_5536	4321844	1
3R_4379449_4379824_+_circRNA_FBgn0037239	dmc_5541	4379449	73
3R_4379449_4380270_+_circRNA_FBgn0037239	dmc_5542	4379449	2
3R_4626972_4627457_+_circRNA_FBgn0087012	dmc_5559	4626972	3
3R_4626972_4628349_+_circRNA_FBgn0087012	dmc_5560	4626972	240
3R_4626972_4630521_+_circRNA_FBgn0087012	dmc_5561	4626972	1
3R_4670796_4680837_+_circRNA_FBgn0263346	dmc_5567	4670796	2
3R_4670796_4697542_+_circRNA_FBgn0263346	dmc_5568	4670796	1
3R_4697190_4698255_+_circRNA_FBgn0263346	dmc_5572	4697190	12
3R_4697190_4700327_+_circRNA_FBgn0263346	dmc_5573	4697190	1
3R_4697190_4702411_+_circRNA_FBgn0263346	dmc_5574	4697190	1
3R_4698048_4699859_+_circRNA_FBgn0263346	dmc_5576	4698048	1
3R_4698048_4700327_+_circRNA_FBgn0263346	dmc_5577	4698048	2
3R_4698048_4702411_+_circRNA_FBgn0263346	dmc_5578	4698048	1
3R_4699716_4700327_+_circRNA_FBgn0263346	dmc_5579	4699716	3
3R_4699716_4702411_+_circRNA_FBgn0263346	dmc_5580	4699716	2
3R_4795736_4797697_-_circRNA_FBgn0260794	dmc_5591	4797697	33
3R_4796488_4797697_-_circRNA_FBgn0260794	dmc_5592	4797697	9
3R_5201644_5203434_-_circRNA_FBgn0259212	dmc_5614	5203434	4
3R_5203049_5203434_-_circRNA_FBgn0259212	dmc_5615	5203434	1
3R_5295640_5299573_-_circRNA_FBgn0013576	dmc_5628	5299573	1
3R_5298201_5299573_-_circRNA_FBgn0013576	dmc_5629	5299573	122
3R_5304110_5314305_-_circRNA_FBgn0013576	dmc_5632	5314305	1
3R_5312988_5314305_-_circRNA_FBgn0013576	dmc_5633	5314305	27
3R_5609631_5610623_-_circRNA_FBgn0017550	dmc_5661	5610623	3
3R_5609649_5610623_-_circRNA_FBgn0017550	dmc_5662	5610623	1
3R_5610214_5610623_-_circRNA_FBgn0017550	dmc_5663	5610623	1
3R_5879573_5892331_-_circRNA_FBgn0083949	dmc_5689	5892331	2
3R_5884664_5887285_-_circRNA_FBgn0083949	dmc_5692	5887285	1
3R_5884664_5892989_-_circRNA_FBgn0083949	dmc_5693	5892989	1
3R_5886574_5887285_-_circRNA_FBgn0083949	dmc_5694	5887285	1
3R_5886574_5892331_-_circRNA_FBgn0083949	dmc_5695	5892331	1
3R_5892220_5892989_-_circRNA_FBgn0083949	dmc_5696	5892989	133
3R_5903715_5939938_-_circRNA_FBgn0083949	dmc_5699	5939938	3
3R_5939363_5939938_-_circRNA_FBgn0083949	dmc_5700	5939938	111
3R_6094226_6095020_-_circRNA_FBgn0026077	dmc_5704	6095020	15
3R_6094810_6095020_-_circRNA_FBgn0026077	dmc_5705	6095020	1
3R_6532635_6542641_-_circRNA_FBgn0053202	dmc_5724	6542641	3
3R_6532635_6545973_-_circRNA_FBgn0053202	dmc_5725	6545973	5
3R_6538306_6542641_-_circRNA_FBgn0053202	dmc_5726	6542641	1
3R_6538306_6545973_-_circRNA_FBgn0053202	dmc_5727	6545973	5
3R_6542570_6545973_-_circRNA_FBgn0053202	dmc_5728	6545973	3
3R_6545674_6545973_-_circRNA_FBgn0053202	dmc_5730	6545973	3
3R_7190123_7190796_+_circRNA_FBgn0086372	dmc_5750	7190123	6
3R_7190123_7191164_+_circRNA_FBgn0086372	dmc_5751	7190123	2
3R_7190123_7192131_+_circRNA_FBgn0086372	dmc_5752	7190123	1
3R_7190123_7192970_+_circRNA_FBgn0086372	dmc_5753	7190123	1
3R_7192491_7192970_+_circRNA_FBgn0086372	dmc_5759	7192491	3
3R_7192491_7193012_+_circRNA_FBgn0086372	dmc_5760	7192491	3
3R_7195615_7195895_+_circRNA_FBgn0086372	dmc_5764	7195615	4
3R_7195615_7196393_+_circRNA_FBgn0086372	dmc_5765	7195615	13
3R_7858937_7865761_-_circRNA_FBgn0037525	dmc_5786	7865761	62
3R_7862918_7865430_-_circRNA_FBgn0037525	dmc_5789	7865430	2
3R_7862918_7865761_-_circRNA_FBgn0037525	dmc_5790	7865761	28
3R_7864260_7865430_-_circRNA_FBgn0037525	dmc_5791	7865430	4
3R_7864260_7865761_-_circRNA_FBgn0037525	dmc_5792	7865761	177
3R_7864795_7865430_-_circRNA_FBgn0037525	dmc_5794	7865430	2
3R_7865150_7865761_-_circRNA_FBgn0037525	dmc_5795	7865761	2
3R_7870231_7872118_-_circRNA_FBgn0037525	dmc_5796	7872118	2
3R_7871785_7872118_-_circRNA_FBgn0037525	dmc_5797	7872118	4
3R_8388583_8402875_-_circRNA_FBgn0266801	dmc_5812	8402875	1
3R_8393330_8402875_-_circRNA_FBgn0266801	dmc_5820	8402875	3
3R_8397453_8402875_-_circRNA_FBgn0266801	dmc_5821	8402875	4
3R_8619785_8620532_+_circRNA_FBgn0261929	dmc_5827	8619785	14
3R_8619785_8622857_+_circRNA_FBgn0261929	dmc_5828	8619785	3
3R_8832141_8835510_-_circRNA_FBgn0262614	dmc_5845	8835510	1
3R_8832141_8842839_-_circRNA_FBgn0262614	dmc_5846	8842839	1
3R_8833974_8835510_-_circRNA_FBgn0262614	dmc_5848	8835510	29
3R_8833974_8842839_-_circRNA_FBgn0262614	dmc_5849	8842839	2
3R_8833974_8865299_-_circRNA_FBgn0262614	dmc_5850	8865299	1
3R_8838391_8842839_-_circRNA_FBgn0262614	dmc_5853	8842839	23
3R_8838391_8865299_-_circRNA_FBgn0262614	dmc_5854	8865299	35
3R_8842669_8865299_-_circRNA_FBgn0262614	dmc_5855	8865299	162
3R_8864785_8865299_-_circRNA_FBgn0262614	dmc_5857	8865299	276
3R_9440680_9441665_+_circRNA_FBgn0261552	dmc_5879	9440680	3
3R_9440680_9446497_+_circRNA_FBgn0261552	dmc_5880	9440680	2
4_1095575_1095832_+_circRNA_FBgn0005561	dmc_5921	1095575	19
4_1095575_1102099_+_circRNA_FBgn0005561	dmc_5922	1095575	105
4_1219693_1220688_+_circRNA_FBgn0263112	dmc_5941	1219693	1
4_1219693_1222164_+_circRNA_FBgn0263112	dmc_5942	1219693	2
4_1233128_1233510_+_circRNA_FBgn0053653	dmc_5944	1233128	40
4_1233128_1234799_+_circRNA_FBgn0053653	dmc_5945	1233128	19
4_1233128_1241897_+_circRNA_FBgn0053653	dmc_5946	1233128	2
4_1233128_1255998_+_circRNA_FBgn0053653	dmc_5947	1233128	1
4_1247101_1247238_+_circRNA_FBgn0053653	dmc_5952	1247101	71
4_1247101_1248836_+_circRNA_FBgn0053653	dmc_5953	1247101	1
4_1247101_1250883_+_circRNA_FBgn0053653	dmc_5954	1247101	65
4_1247101_1254212_+_circRNA_FBgn0053653	dmc_5955	1247101	1
4_1247101_1255998_+_circRNA_FBgn0053653	dmc_5956	1247101	13
4_1247101_1262579_+_circRNA_FBgn0053653	dmc_5957	1247101	2
4_1247101_1265409_+_circRNA_FBgn0053653	dmc_5958	1247101	3
4_1248302_1248836_+_circRNA_FBgn0053653	dmc_5959	1248302	30
4_1248302_1250883_+_circRNA_FBgn0053653	dmc_5960	1248302	1
4_1250770_1250883_+_circRNA_FBgn0053653	dmc_5961	1250770	2
4_1250770_1262093_+_circRNA_FBgn0053653	dmc_5962	1250770	2
4_1255841_1262093_+_circRNA_FBgn0053653	dmc_5966	1255841	2
4_1255841_1262579_+_circRNA_FBgn0053653	dmc_5967	1255841	5
4_1255841_1265409_+_circRNA_FBgn0053653	dmc_5968	1255841	2
4_1261951_1262579_+_circRNA_FBgn0053653	dmc_5969	1261951	12
4_1261951_1265409_+_circRNA_FBgn0053653	dmc_5970	1261951	14
4_234264_236475_+_circRNA_FBgn0039897	dmc_5983	234264	6
4_234264_240833_+_circRNA_FBgn0039897	dmc_5984	234264	2
4_236394_236475_+_circRNA_FBgn0039897	dmc_5985	236394	1
4_236394_240833_+_circRNA_FBgn0039897	dmc_5987	236394	2
4_521472_523104_+_circRNA_FBgn0004607	dmc_6023	521472	1
4_524330_524512_+_circRNA_FBgn0004607	dmc_6024	524330	2
4_524330_526520_+_circRNA_FBgn0004607	dmc_6025	524330	6
4_707491_711082_+_circRNA_FBgn0005558	dmc_6057	707491	8
4_707491_714512_+_circRNA_FBgn0005558	dmc_6058	707491	1
4_710916_712673_+_circRNA_FBgn0005558	dmc_6059	710916	11
4_710916_714512_+_circRNA_FBgn0005558	dmc_6060	710916	5
4_72320_72862_+_circRNA_FBgn0085432	dmc_6067	72320	47
4_72320_75165_+_circRNA_FBgn0085432	dmc_6068	72320	6
4_72320_82746_+_circRNA_FBgn0085432	dmc_6069	72320	1
4_72320_87166_+_circRNA_FBgn0085432	dmc_6071	72320	44
4_72320_94615_+_circRNA_FBgn0085432	dmc_6072	72320	3
4_72320_95002_+_circRNA_FBgn0085432	dmc_6073	72320	1
4_735904_737909_+_circRNA_FBgn0005666	dmc_6082	735904	3
4_735904_742550_+_circRNA_FBgn0005666	dmc_6083	735904	1
4_75067_85799_+_circRNA_FBgn0085432	dmc_6089	75067	16
4_75067_87166_+_circRNA_FBgn0085432	dmc_6090	75067	2
4_82637_87166_+_circRNA_FBgn0085432	dmc_6095	82637	2
4_82637_99475_+_circRNA_FBgn0085432	dmc_6096	82637	1
4_878850_883641_-_circRNA_FBgn0025726	dmc_6106	883641	2
4_881842_883641_-_circRNA_FBgn0025726	dmc_6107	883641	4
4_882616_883641_-_circRNA_FBgn0025726	dmc_6109	883641	24
4_925082_926661_-_circRNA_FBgn0023213	dmc_6118	926661	1
4_925574_926661_-_circRNA_FBgn0023213	dmc_6120	926661	1
4_94422_104528_+_circRNA_FBgn0085432	dmc_6124	94422	1
4_94422_94615_+_circRNA_FBgn0085432	dmc_6125	94422	5
4_94422_95002_+_circRNA_FBgn0085432	dmc_6126	94422	38
4_94422_97975_+_circRNA_FBgn0085432	dmc_6127	94422	20
4_94422_99475_+_circRNA_FBgn0085432	dmc_6128	94422	174
4_992065_1004618_+_circRNA_FBgn0019650	dmc_6133	992065	9
4_992065_997883_+_circRNA_FBgn0019650	dmc_6134	992065	6
4_992065_998693_+_circRNA_FBgn0019650	dmc_6135	992065	11
4_992065_998705_+_circRNA_FBgn0019650	dmc_6136	992065	14
4_996511_1004618_+_circRNA_FBgn0019650	dmc_6137	996511	2
4_996511_997883_+_circRNA_FBgn0019650	dmc_6138	996511	21
4_996511_998693_+_circRNA_FBgn0019650	dmc_6139	996511	4
4_996511_998705_+_circRNA_FBgn0019650	dmc_6140	996511	101
4_997706_998693_+_circRNA_FBgn0019650	dmc_6142	997706	2
4_997706_998705_+_circRNA_FBgn0019650	dmc_6143	997706	5
X_10242809_10255590_-_circRNA_FBgn0263220	dmc_6159	10255590	1
X_10254002_10255590_-_circRNA_FBgn0263220	dmc_6160	10255590	1
X_10510335_10519777_-_circRNA_FBgn0085443	dmc_6175	10519777	5
X_10519347_10519777_-_circRNA_FBgn0085443	dmc_6177	10519777	30
X_11376841_11381980_+_circRNA_FBgn0001624	dmc_6217	11376841	1
X_11376841_11383112_+_circRNA_FBgn0001624	dmc_6218	11376841	4
X_11376841_11396103_+_circRNA_FBgn0001624	dmc_6219	11376841	1
X_11381855_11383112_+_circRNA_FBgn0001624	dmc_6220	11381855	87
X_11381855_11387933_+_circRNA_FBgn0001624	dmc_6221	11381855	8
X_11395239_11396103_+_circRNA_FBgn0001624	dmc_6227	11395239	376
X_11395239_11396571_+_circRNA_FBgn0001624	dmc_6228	11395239	2
X_11395239_11400832_+_circRNA_FBgn0001624	dmc_6230	11395239	6
X_11397824_11398822_+_circRNA_FBgn0001624	dmc_6231	11397824	272
X_11397824_11400832_+_circRNA_FBgn0001624	dmc_6233	11397824	4
X_11696402_11698597_+_circRNA_FBgn0011754	dmc_6250	11696402	1
X_11696402_11699406_+_circRNA_FBgn0011754	dmc_6251	11696402	4
X_11696402_11701127_+_circRNA_FBgn0011754	dmc_6252	11696402	6
X_11939694_11949254_-_circRNA_FBgn0263111	dmc_6266	11949254	10
X_11946494_11954281_-_circRNA_FBgn0263111	dmc_6269	11954281	1
X_11948627_11949254_-_circRNA_FBgn0263111	dmc_6270	11949254	45
X_11948627_11954281_-_circRNA_FBgn0263111	dmc_6272	11954281	1
X_11949051_11949254_-_circRNA_FBgn0263111	dmc_6273	11949254	1
X_11954098_11962615_-_circRNA_FBgn0263111	dmc_6276	11962615	1
X_11962019_11962615_-_circRNA_FBgn0263111	dmc_6277	11962615	3
X_11962019_11964259_-_circRNA_FBgn0263111	dmc_6278	11964259	2
X_11962019_11973484_-_circRNA_FBgn0263111	dmc_6279	11973484	1
X_11962229_11964259_-_circRNA_FBgn0263111	dmc_6281	11964259	4
X_11970330_11973484_-_circRNA_FBgn0263111	dmc_6288	11973484	6
X_11971458_11973484_-_circRNA_FBgn0263111	dmc_6291	11973484	2
X_12273934_12276618_+_circRNA_FBgn0267001	dmc_6302	12273934	1
X_12273934_12295684_+_circRNA_FBgn0267001	dmc_6303	12273934	1
X_12285500_12287054_+_circRNA_FBgn0267001	dmc_6306	12285500	2
X_12285500_12289175_+_circRNA_FBgn0267001	dmc_6307	12285500	1
X_12285500_12291845_+_circRNA_FBgn0267001	dmc_6308	12285500	1
X_12316763_12317405_+_circRNA_FBgn0267001	dmc_6312	12316763	125
X_12316763_12322459_+_circRNA_FBgn0267001	dmc_6314	12316763	1
X_12648536_12648783_+_circRNA_FBgn0030412	dmc_6334	12648536	1
X_12648536_12649182_+_circRNA_FBgn0030412	dmc_6335	12648536	13
X_12793576_12794584_-_circRNA_FBgn0259171	dmc_6342	12794584	1
X_12794094_12794584_-_circRNA_FBgn0259171	dmc_6343	12794584	4
X_13031714_13032916_+_circRNA_FBgn0265597	dmc_6349	13031714	59
X_13031714_13048027_+_circRNA_FBgn0265597	dmc_6350	13031714	1
X_13495840_13496206_+_circRNA_FBgn0265416	dmc_6385	13495840	1
X_13495840_13506230_+_circRNA_FBgn0265416	dmc_6386	13495840	1
X_13499797_13504144_+_circRNA_FBgn0265416	dmc_6388	13499797	2
X_13499797_13506230_+_circRNA_FBgn0265416	dmc_6389	13499797	1
X_13502458_13504144_+_circRNA_FBgn0265416	dmc_6390	13502458	9
X_13502458_13506230_+_circRNA_FBgn0265416	dmc_6391	13502458	9
X_14355462_14389682_+_circRNA_FBgn0052600	dmc_6441	14355462	1
X_14355462_14425356_+_circRNA_FBgn0052600	dmc_6442	14355462	1
X_14444316_14444527_+_circRNA_FBgn0052600	dmc_6444	14444316	1
X_14444316_14454229_+_circRNA_FBgn0052600	dmc_6445	14444316	2
X_14793125_14796122_-_circRNA_FBgn0003301	dmc_6450	14796122	4
X_14793473_14796122_-_circRNA_FBgn0003301	dmc_6451	14796122	2
X_14997933_14998133_+_circRNA_FBgn0000535	dmc_6477	14997933	2
X_14997933_15000828_+_circRNA_FBgn0000535	dmc_6478	14997933	3
X_15073340_15074374_-_circRNA_FBgn0030608	dmc_6481	15074374	1
X_15073936_15074374_-_circRNA_FBgn0030608	dmc_6482	15074374	2
X_15109696_15109893_+_circRNA_FBgn0030613	dmc_6489	15109696	2
X_15109696_15110670_+_circRNA_FBgn0030613	dmc_6490	15109696	4
X_15936798_15938335_-_circRNA_FBgn0045073	dmc_6540	15938335	1
X_15937590_15938335_-_circRNA_FBgn0045073	dmc_6542	15938335	1
X_16466494_16474641_-_circRNA_FBgn0264255	dmc_6578	16474641	3
X_16474446_16474641_-_circRNA_FBgn0264255	dmc_6583	16474641	1
X_16486379_16504298_-_circRNA_FBgn0264255	dmc_6595	16504298	2
X_16488986_16504298_-_circRNA_FBgn0264255	dmc_6599	16504298	1
X_16492446_16504298_-_circRNA_FBgn0264255	dmc_6602	16504298	16
X_16503989_16514184_-_circRNA_FBgn0264255	dmc_6607	16514184	17
X_16513714_16514184_-_circRNA_FBgn0264255	dmc_6610	16514184	2
X_16514028_16514184_-_circRNA_FBgn0264255	dmc_6613	16514184	2
X_17643013_17644178_-_circRNA_FBgn0026375	dmc_6663	17644178	2
X_17643022_17644178_-_circRNA_FBgn0026375	dmc_6665	17644178	2
X_17643680_17644178_-_circRNA_FBgn0026375	dmc_6666	17644178	1
X_17942781_17951610_-_circRNA_FBgn0003380	dmc_6694	17951610	1
X_17950610_17951610_-_circRNA_FBgn0003380	dmc_6695	17951610	3
X_18113257_18114646_-_circRNA_FBgn0004028	dmc_6704	18114646	4
X_18114443_18114646_-_circRNA_FBgn0004028	dmc_6706	18114646	19
X_18192330_18192563_+_circRNA_FBgn0083228	dmc_6712	18192330	1
X_18192330_18199148_+_circRNA_FBgn0083228	dmc_6713	18192330	4
X_18192330_18199822_+_circRNA_FBgn0083228	dmc_6714	18192330	8
X_18458797_18462536_-_circRNA_FBgn0052547	dmc_6727	18462536	5
X_18461984_18462536_-_circRNA_FBgn0052547	dmc_6728	18462536	1
X_19533978_19534356_-_circRNA_FBgn0052532	dmc_6779	19534356	1
X_19533990_19534356_-_circRNA_FBgn0052532	dmc_6780	19534356	13
X_21376119_21376666_+_circRNA_FBgn0003423	dmc_6848	21376119	8
X_21376119_21381063_+_circRNA_FBgn0003423	dmc_6851	21376119	9
X_22493480_22494275_+_circRNA_FBgn0027279	dmc_6874	22493480	41
X_22493480_22498619_+_circRNA_FBgn0027279	dmc_6876	22493480	1
X_22493480_22503740_+_circRNA_FBgn0027279	dmc_6877	22493480	1
X_22984595_22986568_-_circRNA_FBgn0016975	dmc_6896	22986568	5
X_22985304_22986568_-_circRNA_FBgn0016975	dmc_6898	22986568	30
X_2671120_2671822_+_circRNA_FBgn0003371	dmc_6939	2671120	3
X_2671120_2673618_+_circRNA_FBgn0003371	dmc_6940	2671120	22
X_2955540_2957257_-_circRNA_FBgn0003285	dmc_6953	2957257	1
X_2955947_2957257_-_circRNA_FBgn0003285	dmc_6954	2957257	103
X_3519824_3524031_-_circRNA_FBgn0052791	dmc_6975	3524031	6
X_3522211_3524031_-_circRNA_FBgn0052791	dmc_6976	3524031	2
X_3655580_3655945_+_circRNA_FBgn0266429	dmc_6980	3655580	1
X_3655580_3656817_+_circRNA_FBgn0266429	dmc_6981	3655580	33
X_4349003_4349712_+_circRNA_FBgn0262738	dmc_7008	4349003	5
X_4349003_4353613_+_circRNA_FBgn0262738	dmc_7009	4349003	1
X_4450687_4451030_+_circRNA_FBgn0000179	dmc_7013	4450687	84
X_4450687_4451039_+_circRNA_FBgn0000179	dmc_7014	4450687	32
X_4723177_4723567_+_circRNA_FBgn0029723	dmc_7018	4723177	8
X_4723177_4725194_+_circRNA_FBgn0029723	dmc_7019	4723177	44
X_5203310_5217557_+_circRNA_FBgn0266098	dmc_7036	5203310	5
X_5203310_5221437_+_circRNA_FBgn0266098	dmc_7037	5203310	2
X_5378301_5378521_+_circRNA_FBgn0029761	dmc_7052	5378301	2
X_5378301_5383646_+_circRNA_FBgn0029761	dmc_7054	5378301	2
X_5383062_5383646_+_circRNA_FBgn0029761	dmc_7055	5383062	1
X_5383062_5388377_+_circRNA_FBgn0029761	dmc_7056	5383062	7
X_5383062_5394188_+_circRNA_FBgn0029761	dmc_7057	5383062	4
X_5383062_5396294_+_circRNA_FBgn0029761	dmc_7058	5383062	1
X_5383062_5396600_+_circRNA_FBgn0029761	dmc_7059	5383062	2
X_5396183_5396600_+_circRNA_FBgn0029761	dmc_7061	5396183	85
X_5396183_5398762_+_circRNA_FBgn0029761	dmc_7062	5396183	3
X_5461695_5479155_+_circRNA_FBgn0029768	dmc_7068	5461695	1
X_5461695_5487435_+_circRNA_FBgn0029768	dmc_7069	5461695	6
X_6128377_6132313_-_circRNA_FBgn0264386	dmc_7106	6132313	99
X_6128392_6132313_-_circRNA_FBgn0264386	dmc_7108	6132313	61
X_6320488_6320998_+_circRNA_FBgn0029864	dmc_7112	6320488	39
X_6320488_6321969_+_circRNA_FBgn0029864	dmc_7113	6320488	10
X_6576789_6577112_+_circRNA_FBgn0085446	dmc_7122	6576789	68
X_6576789_6585950_+_circRNA_FBgn0085446	dmc_7124	6576789	3
X_6585692_6585950_+_circRNA_FBgn0085446	dmc_7126	6585692	7
X_6585692_6587104_+_circRNA_FBgn0085446	dmc_7127	6585692	3
X_722258_728727_+_circRNA_FBgn0021764	dmc_7167	722258	1
X_722258_731186_+_circRNA_FBgn0021764	dmc_7168	722258	3
X_737168_737665_+_circRNA_FBgn0021764	dmc_7178	737168	50
X_737168_740858_+_circRNA_FBgn0021764	dmc_7179	737168	1
X_737168_741876_+_circRNA_FBgn0021764	dmc_7180	737168	19
X_7836791_7837487_+_circRNA_FBgn0029962	dmc_7192	7836791	36
X_7836791_7838851_+_circRNA_FBgn0029962	dmc_7193	7836791	1
X_8044332_8051529_-_circRNA_FBgn0004656	dmc_7203	8051529	1
X_8050436_8051529_-_circRNA_FBgn0004656	dmc_7204	8051529	1
X_8054107_8056137_-_circRNA_FBgn0004656	dmc_7209	8056137	1
X_8054122_8056137_-_circRNA_FBgn0004656	dmc_7210	8056137	1
X_8191811_8192161_+_circRNA_FBgn0261873	dmc_7219	8191811	296
X_8191811_8204303_+_circRNA_FBgn0261873	dmc_7220	8191811	14
X_8223627_8224047_+_circRNA_FBgn0261873	dmc_7227	8223627	199
X_8223627_8228098_+_circRNA_FBgn0261873	dmc_7229	8223627	2
X_8301778_8307300_-_circRNA_FBgn0015519	dmc_7240	8307300	6
X_8306644_8307300_-_circRNA_FBgn0015519	dmc_7241	8307300	8
X_9288331_9294019_+_circRNA_FBgn0002576	dmc_7282	9288331	1
X_9288331_9295639_+_circRNA_FBgn0002576	dmc_7283	9288331	3
X_9811787_9812156_+_circRNA_FBgn0052698	dmc_7295	9811787	23
X_9811787_9836806_+_circRNA_FBgn0052698	dmc_7297	9811787	2

## Sheet: 4. F-body A5'BS
location, cognate gene of circRNAs	circRNAs ID	common SS	Supporting BSJ reads
2L_1394191_1397252_-_circRNA_FBgn0002543	dmc_202	1397252	3
2L_1395902_1397252_-_circRNA_FBgn0002543	dmc_205	1397252	13
2L_1741659_1743540_+_circRNA_FBgn0264494	dmc_337	1741659	3
2L_1741659_1743779_+_circRNA_FBgn0264494	dmc_338	1741659	35
2L_1741659_1742260_+_circRNA_FBgn0264494	dmc_336	1741659	103
2L_1741659_1746029_+_circRNA_FBgn0264494	dmc_339	1741659	13
2L_2798485_2798836_-_circRNA_FBgn0004242	dmc_675	2798836	3
2L_2785538_2798836_-_circRNA_FBgn0004242	dmc_671	2798836	3
2L_6699764_6701944_-_circRNA_FBgn0031850	dmc_961	6701944	28
2L_6697009_6701944_-_circRNA_FBgn0031850	dmc_959	6701944	6
2L_7228699_7234997_-_circRNA_FBgn0259111	dmc_990	7234997	10
2L_7234526_7234997_-_circRNA_FBgn0259111	dmc_992	7234997	37
2L_8283868_8284220_-_circRNA_FBgn0003502	dmc_1079	8284220	1
2L_8283408_8284220_-_circRNA_FBgn0003502	dmc_1076	8284220	55
2L_12351703_12358261_+_circRNA_FBgn0262475	dmc_127	12351703	4
2L_12351703_12362649_+_circRNA_FBgn0262475	dmc_128	12351703	1
2L_12407184_12409623_-_circRNA_FBgn0043841	dmc_136	12409623	30
2L_12407208_12409623_-_circRNA_FBgn0043841	dmc_137	12409623	5
2L_14196926_14197867_-_circRNA_FBgn0016930	dmc_216	14197867	8
2L_14195732_14197867_-_circRNA_FBgn0016930	dmc_215	14197867	20
2L_16690901_16691192_+_circRNA_FBgn0261278	dmc_298	16690901	1
2L_16690901_16692124_+_circRNA_FBgn0261278	dmc_299	16690901	74
2L_16690901_16697643_+_circRNA_FBgn0261278	dmc_301	16690901	6
2L_18539522_18543715_-_circRNA_FBgn0085370	dmc_419	18543715	5
2L_18543261_18543715_-_circRNA_FBgn0085370	dmc_422	18543715	5
2L_18540628_18543715_-_circRNA_FBgn0085370	dmc_420	18543715	11
2L_19644267_19717454_+_circRNA_FBgn0000464	dmc_469	19644267	1
2L_19644267_19644635_+_circRNA_FBgn0000464	dmc_468	19644267	11
2L_20881986_20882464_-_circRNA_FBgn0032901	dmc_549	20882464	183
2L_20876911_20882464_-_circRNA_FBgn0032901	dmc_546	20882464	4
2L_21273323_21275806_+_circRNA_FBgn0032938	dmc_572	21273323	25
2L_21273323_21274429_+_circRNA_FBgn0032938	dmc_571	21273323	54
2R_642099_673836_+_circRNA_FBgn0267428	dmc_2350	642099	7
2R_642099_642363_+_circRNA_FBgn0267428	dmc_2349	642099	33
2R_1076634_1080441_+_circRNA_FBgn0003256	dmc_1238	1076634	152
2R_1076634_1105981_+_circRNA_FBgn0003256	dmc_1239	1076634	22
2R_2963055_2963222_-_circRNA_FBgn0020908	dmc_2229	2963222	11
2R_2954996_2963222_-_circRNA_FBgn0020908	dmc_2228	2963222	20
2R_3933010_3933463_-_circRNA_FBgn0262124	dmc_2236	3933463	162
2R_3918150_3933463_-_circRNA_FBgn0262124	dmc_2235	3933463	3
2R_3938551_3938885_-_circRNA_FBgn0262124	dmc_2238	3938885	602
2R_3933010_3938885_-_circRNA_FBgn0262124	dmc_2237	3938885	2
2R_6249411_6250018_+_circRNA_FBgn0033075	dmc_2345	6249411	3
2R_6249411_6250852_+_circRNA_FBgn0033075	dmc_2346	6249411	25
2R_6928508_6930370_-_circRNA_FBgn0053558	dmc_2383	6930370	8
2R_6929072_6930370_-_circRNA_FBgn0053558	dmc_2387	6930370	12
2R_6928508_6934180_-_circRNA_FBgn0053558	dmc_2385	6934180	8
2R_6933123_6934180_-_circRNA_FBgn0053558	dmc_2393	6934180	4
2R_7469109_7470882_-_circRNA_FBgn0010548	dmc_2438	7470882	8
2R_7469359_7470882_-_circRNA_FBgn0010548	dmc_2439	7470882	33
2R_7634215_7648697_+_circRNA_FBgn0263077	dmc_2458	7634215	3
2R_7634215_7635200_+_circRNA_FBgn0263077	dmc_2456	7634215	5
2R_7638597_7640617_+_circRNA_FBgn0263077	dmc_2460	7638597	15
2R_7638597_7648697_+_circRNA_FBgn0263077	dmc_2462	7638597	5
2R_7725688_7729708_-_circRNA_FBgn0042135	dmc_2476	7729708	32
2R_7727941_7729708_-_circRNA_FBgn0042135	dmc_2477	7729708	29
2R_7982640_7985451_-_circRNA_FBgn0033246	dmc_2502	7985451	3
2R_7984880_7985451_-_circRNA_FBgn0033246	dmc_2503	7985451	10
2R_8075472_8077292_+_circRNA_FBgn0020279	dmc_2515	8075472	1
2R_8075472_8076448_+_circRNA_FBgn0020279	dmc_2514	8075472	64
2R_8674646_8676607_+_circRNA_FBgn0263120	dmc_2545	8674646	59
2R_8674646_8679134_+_circRNA_FBgn0263120	dmc_2546	8674646	3
2R_8674646_8674871_+_circRNA_FBgn0263120	dmc_2544	8674646	22
2R_9125550_9126213_-_circRNA_FBgn0027561	dmc_2592	9126213	67
2R_9124743_9126213_-_circRNA_FBgn0027561	dmc_2590	9126213	105
2R_9258839_9267976_-_circRNA_FBgn0020621	dmc_2608	9267976	3
2R_9265489_9267976_-_circRNA_FBgn0020621	dmc_2610	9267976	404
2R_10104255_10105067_+_circRNA_FBgn0004907	dmc_1177	10104255	1
2R_10104255_10105825_+_circRNA_FBgn0004907	dmc_1178	10104255	28
2R_10328857_10332367_-_circRNA_FBgn0261698	dmc_1211	10332367	6
2R_10328782_10332367_-_circRNA_FBgn0261698	dmc_1208	10332367	50
2R_10331673_10332367_-_circRNA_FBgn0261698	dmc_1212	10332367	5
2R_10332055_10332367_-_circRNA_FBgn0261698	dmc_1213	10332367	2
2R_12722304_12723006_+_circRNA_FBgn0261545	dmc_1314	12722304	150
2R_12722304_12735119_+_circRNA_FBgn0261545	dmc_1315	12722304	12
2R_12734920_12735119_+_circRNA_FBgn0261545	dmc_1317	12734920	2
2R_12734920_12747747_+_circRNA_FBgn0261545	dmc_1319	12734920	3
2R_12734920_12738504_+_circRNA_FBgn0261545	dmc_1318	12734920	16
2R_13184776_13185175_-_circRNA_FBgn0033802	dmc_1340	13185175	65
2R_13179587_13185175_-_circRNA_FBgn0033802	dmc_1338	13185175	3
2R_13185783_13187908_-_circRNA_FBgn0033802	dmc_1342	13187908	5
2R_13184776_13187908_-_circRNA_FBgn0033802	dmc_1341	13187908	11
2R_13186272_13187908_-_circRNA_FBgn0033802	dmc_1344	13187908	1
2R_14621959_14622294_+_circRNA_FBgn0083123	dmc_1439	14621959	29
2R_14621959_14622766_+_circRNA_FBgn0083123	dmc_1440	14621959	7
2R_14622239_14622766_+_circRNA_FBgn0083123	dmc_1441	14622239	5
2R_14622239_14623245_+_circRNA_FBgn0083123	dmc_1442	14622239	4
2R_15667610_15672285_-_circRNA_FBgn0023441	dmc_1543	15672285	11
2R_15671991_15672285_-_circRNA_FBgn0023441	dmc_1544	15672285	10
2R_16131541_16132635_+_circRNA_FBgn0086676	dmc_1583	16131541	4
2R_16131541_16133683_+_circRNA_FBgn0086676	dmc_1584	16131541	8
2R_17351093_17352305_+_circRNA_FBgn0265487	dmc_1669	17351093	18
2R_17351093_17362097_+_circRNA_FBgn0265487	dmc_1670	17351093	2
2R_17527213_17528105_-_circRNA_FBgn0263197	dmc_1688	17528105	7
2R_17526833_17528105_-_circRNA_FBgn0263197	dmc_1686	17528105	6
2R_17528312_17529191_-_circRNA_FBgn0263197	dmc_1691	17529191	3
2R_17527213_17529191_-_circRNA_FBgn0263197	dmc_1690	17529191	5
2R_18989775_18994059_+_circRNA_FBgn0265356	dmc_1805	18989775	10
2R_18989775_18998423_+_circRNA_FBgn0265356	dmc_1806	18989775	4
2R_19211855_19212276_+_circRNA_FBgn0263395	dmc_1837	19211855	2
2R_19211855_19218194_+_circRNA_FBgn0263395	dmc_1838	19211855	1
2R_19477615_19477704_+_circRNA_FBgn0260934	dmc_1882	19477615	2
2R_19477615_19478865_+_circRNA_FBgn0260934	dmc_1883	19477615	56
2R_20469465_20470578_+_circRNA_FBgn0086604	dmc_1911	20469465	2
2R_20469465_20470120_+_circRNA_FBgn0086604	dmc_1910	20469465	2
2R_20595556_20595814_+_circRNA_FBgn0267791	dmc_1916	20595556	57
2R_20595556_20598694_+_circRNA_FBgn0267791	dmc_1918	20595556	63
2R_20595556_20597591_+_circRNA_FBgn0267791	dmc_1917	20595556	4
2R_20872539_20876621_+_circRNA_FBgn0050295	dmc_1938	20872539	5
2R_20872539_20873751_+_circRNA_FBgn0050295	dmc_1937	20872539	6
2R_21204612_21208671_+_circRNA_FBgn0265191	dmc_1963	21204612	3
2R_21204612_21205541_+_circRNA_FBgn0265191	dmc_1961	21204612	189
2R_21270760_21276606_+_circRNA_FBgn0085426	dmc_1969	21270760	8
2R_21270760_21272286_+_circRNA_FBgn0085426	dmc_1968	21270760	3
2R_21358816_21366965_-_circRNA_FBgn0000395	dmc_1977	21366965	7
2R_21363698_21366965_-_circRNA_FBgn0000395	dmc_1978	21366965	38
2R_22344713_22346709_-_circRNA_FBgn0034720	dmc_2021	22346709	15
2R_22338800_22346709_-_circRNA_FBgn0034720	dmc_2017	22346709	6
2R_23642238_23643272_+_circRNA_FBgn0004795	dmc_2091	23642238	90
2R_23642238_23647761_+_circRNA_FBgn0004795	dmc_2092	23642238	2
2R_23722209_23729234_+_circRNA_FBgn0034897	dmc_2106	23722209	4
2R_23722209_23722875_+_circRNA_FBgn0034897	dmc_2105	23722209	93
2R_23779015_23786355_-_circRNA_FBgn0034903	dmc_2115	23786355	3
2R_23785911_23786355_-_circRNA_FBgn0034903	dmc_2116	23786355	4
2R_24588746_24589425_+_circRNA_FBgn0020521	dmc_2168	24588746	12
2R_24588746_24592299_+_circRNA_FBgn0020521	dmc_2170	24588746	6
3L_449996_454405_-_circRNA_FBgn0001316	dmc_3623	454405	3
3L_451126_454405_-_circRNA_FBgn0001316	dmc_3625	454405	10
3L_449996_462558_-_circRNA_FBgn0001316	dmc_3624	462558	5
3L_462180_462558_-_circRNA_FBgn0001316	dmc_3636	462558	11
3L_827422_830728_-_circRNA_FBgn0035162	dmc_3905	830728	3
3L_827876_830728_-_circRNA_FBgn0035162	dmc_3911	830728	2
3L_832714_832975_-_circRNA_FBgn0035162	dmc_3923	832975	50
3L_832041_832975_-_circRNA_FBgn0035162	dmc_3922	832975	40
3L_1283649_1285110_+_circRNA_FBgn0052333	dmc_2816	1283649	1
3L_1283649_1288238_+_circRNA_FBgn0052333	dmc_2817	1283649	1
3L_1781094_1789101_-_circRNA_FBgn0250789	dmc_3110	1789101	5
3L_1784906_1789101_-_circRNA_FBgn0250789	dmc_3113	1789101	6
3L_2439498_2446101_+_circRNA_FBgn0266696	dmc_3416	2439498	2
3L_2439498_2439830_+_circRNA_FBgn0266696	dmc_3415	2439498	12
3L_2561931_2563959_-_circRNA_FBgn0010909	dmc_3448	2563959	4
3L_2560115_2563959_-_circRNA_FBgn0010909	dmc_3445	2563959	2
3L_2561931_2564695_-_circRNA_FBgn0010909	dmc_3449	2564695	8
3L_2563817_2564695_-_circRNA_FBgn0010909	dmc_3451	2564695	20
3L_2940780_2941624_+_circRNA_FBgn0262593	dmc_3514	2940780	9
3L_2940780_2952107_+_circRNA_FBgn0262593	dmc_3515	2940780	1
3L_3443457_3447724_-_circRNA_FBgn0026259	dmc_3535	3447724	5
3L_3445364_3447724_-_circRNA_FBgn0026259	dmc_3536	3447724	10
3L_3769077_3769406_-_circRNA_FBgn0052264	dmc_3567	3769406	41
3L_3767136_3769406_-_circRNA_FBgn0052264	dmc_3564	3769406	1
3L_3919883_3930996_-_circRNA_FBgn0004910	dmc_3579	3930996	2
3L_3930812_3930996_-_circRNA_FBgn0004910	dmc_3580	3930996	3
3L_4670117_4675947_-_circRNA_FBgn0262870	dmc_3651	4675947	8
3L_4674955_4675947_-_circRNA_FBgn0262870	dmc_3654	4675947	1
3L_7932037_7933234_-_circRNA_FBgn0024187	dmc_3863	7933234	9
3L_7931754_7933234_-_circRNA_FBgn0024187	dmc_3861	7933234	8
3L_7932300_7933234_-_circRNA_FBgn0024187	dmc_3864	7933234	22
3L_8469409_8470483_+_circRNA_FBgn0010825	dmc_3933	8469409	34
3L_8469409_8469682_+_circRNA_FBgn0010825	dmc_3931	8469409	161
3L_8469409_8469691_+_circRNA_FBgn0010825	dmc_3932	8469409	249
3L_8926073_8928144_+_circRNA_FBgn0035936	dmc_3970	8926073	10
3L_8926073_8926794_+_circRNA_FBgn0035936	dmc_3969	8926073	9
3L_8948882_8949759_-_circRNA_FBgn0264305	dmc_3973	8949759	24
3L_8947827_8949759_-_circRNA_FBgn0264305	dmc_3972	8949759	2
3L_9418343_9419271_-_circRNA_FBgn0035989	dmc_4008	9419271	15
3L_9417651_9419271_-_circRNA_FBgn0035989	dmc_4007	9419271	1
3L_10568128_10568605_+_circRNA_FBgn0052062	dmc_2709	10568128	15
3L_10568128_10571246_+_circRNA_FBgn0052062	dmc_2710	10568128	10
3L_10573449_10587687_+_circRNA_FBgn0052062	dmc_2719	10573449	2
3L_10573449_10574488_+_circRNA_FBgn0052062	dmc_2716	10573449	3
3L_10573449_10576475_+_circRNA_FBgn0052062	dmc_2718	10573449	10
3L_14199944_14201666_+_circRNA_FBgn0013718	dmc_2885	14199944	4
3L_14199944_14200807_+_circRNA_FBgn0013718	dmc_2884	14199944	16
3L_16063885_16064317_+_circRNA_FBgn0005536	dmc_2968	16063885	11
3L_16063885_16065434_+_circRNA_FBgn0005536	dmc_2969	16063885	4
3L_16076229_16077809_+_circRNA_FBgn0005536	dmc_2980	16076229	5
3L_16076229_16077282_+_circRNA_FBgn0005536	dmc_2979	16076229	4
3L_16959098_16959884_+_circRNA_FBgn0010352	dmc_3051	16959098	35
3L_16959098_16961602_+_circRNA_FBgn0010352	dmc_3052	16959098	6
3L_17530808_17539727_+_circRNA_FBgn0259174	dmc_3078	17530808	11
3L_17530808_17541403_+_circRNA_FBgn0259174	dmc_3080	17530808	6
3L_18661356_18662043_+_circRNA_FBgn0036801	dmc_3130	18661356	11
3L_18661356_18664820_+_circRNA_FBgn0036801	dmc_3131	18661356	7
3L_18662623_18663754_+_circRNA_FBgn0036801	dmc_3132	18662623	12
3L_18662623_18664820_+_circRNA_FBgn0036801	dmc_3133	18662623	6
3L_21914775_21915655_+_circRNA_FBgn0262737	dmc_3314	21914775	35
3L_21914775_21921327_+_circRNA_FBgn0262737	dmc_3315	21914775	6
3L_21976294_21978374_+_circRNA_FBgn0037146	dmc_3321	21976294	4
3L_21976294_21977630_+_circRNA_FBgn0037146	dmc_3320	21976294	41
3L_23262707_23269523_+_circRNA_FBgn0266347	dmc_3380	23262707	8
3L_23262707_23264364_+_circRNA_FBgn0266347	dmc_3379	23262707	14
3L_24253792_24253921_+_circRNA_FBgn0011288	dmc_3407	24253792	2
3L_24253792_24258636_+_circRNA_FBgn0011288	dmc_3408	24253792	93
3L_25961359_25978150_-_circRNA_FBgn0058178	dmc_3471	25978150	8
3L_25969033_25978150_-_circRNA_FBgn0058178	dmc_3473	25978150	19
3L_25933195_25978150_-_circRNA_FBgn0058178	dmc_3469	25978150	5
3L_27331993_27421014_+_circRNA_FBgn0024804	dmc_3501	27331993	4
3L_27331993_27332346_+_circRNA_FBgn0024804	dmc_3498	27331993	1364
3R_4796488_4797697_-_circRNA_FBgn0260794	dmc_5592	4797697	2
3R_4795736_4797697_-_circRNA_FBgn0260794	dmc_5591	4797697	19
3R_4801212_4801991_-_circRNA_FBgn0260794	dmc_5595	4801991	1
3R_4799691_4801991_-_circRNA_FBgn0260794	dmc_5594	4801991	3
3R_5295640_5299573_-_circRNA_FBgn0013576	dmc_5628	5299573	4
3R_5298201_5299573_-_circRNA_FBgn0013576	dmc_5629	5299573	9
3R_5292639_5314305_-_circRNA_FBgn0013576	dmc_5624	5314305	12
3R_5312988_5314305_-_circRNA_FBgn0013576	dmc_5633	5314305	16
3R_5597771_5598342_-_circRNA_FBgn0250753	dmc_5655	5598342	11
3R_5596860_5598342_-_circRNA_FBgn0250753	dmc_5654	5598342	2
3R_5884664_5887285_-_circRNA_FBgn0083949	dmc_5692	5887285	4
3R_5886574_5887285_-_circRNA_FBgn0083949	dmc_5694	5887285	2
3R_7101136_7102097_-_circRNA_FBgn0261238	dmc_5745	7102097	58
3R_7098318_7102097_-_circRNA_FBgn0261238	dmc_5744	7102097	2
3R_7190123_7191164_+_circRNA_FBgn0086372	dmc_5751	7190123	6
3R_7190123_7190796_+_circRNA_FBgn0086372	dmc_5750	7190123	1
3R_7190123_7193688_+_circRNA_FBgn0086372	dmc_5755	7190123	6
3R_7191388_7193688_+_circRNA_FBgn0086372	dmc_5758	7191388	4
3R_7191388_7192131_+_circRNA_FBgn0086372	dmc_5757	7191388	1
3R_8835276_8835510_-_circRNA_FBgn0262614	dmc_5851	8835510	3
3R_8833974_8835510_-_circRNA_FBgn0262614	dmc_5848	8835510	5
3R_8833974_8842839_-_circRNA_FBgn0262614	dmc_5849	8842839	1
3R_8838391_8842839_-_circRNA_FBgn0262614	dmc_5853	8842839	30
3R_8842669_8865299_-_circRNA_FBgn0262614	dmc_5855	8865299	86
3R_8838391_8865299_-_circRNA_FBgn0262614	dmc_5854	8865299	15
3R_8864785_8865299_-_circRNA_FBgn0262614	dmc_5857	8865299	222
3R_9440680_9446497_+_circRNA_FBgn0261552	dmc_5880	9440680	2
3R_9440680_9441665_+_circRNA_FBgn0261552	dmc_5879	9440680	7
3R_10004655_10015926_-_circRNA_FBgn0053208	dmc_4084	10015926	1
3R_10014989_10015926_-_circRNA_FBgn0053208	dmc_4085	10015926	51
3R_13390047_13391945_-_circRNA_FBgn0038147	dmc_4238	13391945	2
3R_13391864_13391945_-_circRNA_FBgn0038147	dmc_4239	13391945	2
3R_14298789_14298987_+_circRNA_FBgn0038220	dmc_4286	14298789	2
3R_14298789_14301018_+_circRNA_FBgn0038220	dmc_4287	14298789	7
3R_14427036_14427761_-_circRNA_FBgn0086901	dmc_4297	14427761	24
3R_14416433_14427761_-_circRNA_FBgn0086901	dmc_4295	14427761	4
3R_14529176_14530230_-_circRNA_FBgn0038237	dmc_4303	14530230	18
3R_14525208_14530230_-_circRNA_FBgn0038237	dmc_4302	14530230	8
3R_15295112_15295246_+_circRNA_FBgn0003721	dmc_4344	15295112	6
3R_15295112_15295544_+_circRNA_FBgn0003721	dmc_4345	15295112	110
3R_15954157_15956307_+_circRNA_FBgn0013334	dmc_4374	15954157	42
3R_15954157_15955205_+_circRNA_FBgn0013334	dmc_4373	15954157	6
3R_16087764_16091090_-_circRNA_FBgn0026059	dmc_4387	16091090	2
3R_16090417_16091090_-_circRNA_FBgn0026059	dmc_4388	16091090	10
3R_22277636_22279335_+_circRNA_FBgn0051163	dmc_4781	22277636	8
3R_22277636_22277972_+_circRNA_FBgn0051163	dmc_4780	22277636	18
3R_22278351_22279335_+_circRNA_FBgn0051163	dmc_4784	22278351	18
3R_22278351_22280885_+_circRNA_FBgn0051163	dmc_4785	22278351	4
3R_23217878_23219249_-_circRNA_FBgn0262975	dmc_4871	23219249	47
3R_23209341_23219249_-_circRNA_FBgn0262975	dmc_4869	23219249	1
3R_23611892_23627460_-_circRNA_FBgn0051145	dmc_4890	23627460	5
3R_23626596_23627460_-_circRNA_FBgn0051145	dmc_4900	23627460	30
3R_23622370_23627460_-_circRNA_FBgn0051145	dmc_4897	23627460	13
3R_24677243_24691933_+_circRNA_FBgn0003429	dmc_4991	24677243	4
3R_24677243_24695417_+_circRNA_FBgn0003429	dmc_4994	24677243	9
3R_24682307_24692316_+_circRNA_FBgn0003429	dmc_5005	24682307	4
3R_24682307_24689427_+_circRNA_FBgn0003429	dmc_5003	24682307	1
3R_24687186_24691933_+_circRNA_FBgn0003429	dmc_5010	24687186	13
3R_24687186_24689427_+_circRNA_FBgn0003429	dmc_5009	24687186	2
3R_24687186_24699426_+_circRNA_FBgn0003429	dmc_5013	24687186	1
3R_24691459_24699426_+_circRNA_FBgn0003429	dmc_5021	24691459	1
3R_24691459_24691933_+_circRNA_FBgn0003429	dmc_5016	24691459	7
3R_24693771_24706304_+_circRNA_FBgn0003429	dmc_5028	24693771	10
3R_24693771_24695417_+_circRNA_FBgn0003429	dmc_5024	24693771	13
3R_24694956_24699426_+_circRNA_FBgn0003429	dmc_5032	24694956	6
3R_24694956_24696126_+_circRNA_FBgn0003429	dmc_5030	24694956	4
3R_24694956_24703307_+_circRNA_FBgn0003429	dmc_5035	24694956	27
3R_25722415_25739622_-_circRNA_FBgn0051092	dmc_5088	25739622	14
3R_25710024_25739622_-_circRNA_FBgn0051092	dmc_5086	25739622	38
3R_28602771_28603318_+_circRNA_FBgn0001215	dmc_5255	28602771	1
3R_28602771_28603698_+_circRNA_FBgn0001215	dmc_5256	28602771	4
3R_29133860_29136699_+_circRNA_FBgn0028671	dmc_5299	29133860	9
3R_29133860_29134598_+_circRNA_FBgn0028671	dmc_5298	29133860	4
3R_29597240_29597473_+_circRNA_FBgn0086361	dmc_5325	29597240	1
3R_29597240_29597908_+_circRNA_FBgn0086361	dmc_5326	29597240	1
3R_31340421_31353182_+_circRNA_FBgn0085376	dmc_5437	31340421	2
3R_31340421_31340581_+_circRNA_FBgn0085376	dmc_5436	31340421	13
3R_31865131_31866436_-_circRNA_FBgn0011224	dmc_5481	31866436	1
3R_31864596_31866436_-_circRNA_FBgn0011224	dmc_5477	31866436	4
3R_31959034_31975965_-_circRNA_FBgn0011224	dmc_5500	31975965	4
3R_31975447_31975965_-_circRNA_FBgn0011224	dmc_5503	31975965	7
4_72320_75165_+_circRNA_FBgn0085432	dmc_6068	72320	3
4_72320_85933_+_circRNA_FBgn0085432	dmc_6070	72320	3
4_72320_87166_+_circRNA_FBgn0085432	dmc_6071	72320	47
4_72320_72862_+_circRNA_FBgn0085432	dmc_6067	72320	21
4_72320_82746_+_circRNA_FBgn0085432	dmc_6069	72320	3
4_94422_99475_+_circRNA_FBgn0085432	dmc_6128	94422	29
4_94422_95002_+_circRNA_FBgn0085432	dmc_6126	94422	29
4_236394_236475_+_circRNA_FBgn0039897	dmc_5985	236394	6
4_236394_240833_+_circRNA_FBgn0039897	dmc_5987	236394	14
4_710916_717929_+_circRNA_FBgn0005558	dmc_6061	710916	6
4_710916_714512_+_circRNA_FBgn0005558	dmc_6060	710916	1
4_954488_955050_-_circRNA_FBgn0052016	dmc_6131	955050	7
4_953512_955050_-_circRNA_FBgn0052016	dmc_6130	955050	10
4_1022241_1023680_-_circRNA_FBgn0025741	dmc_5909	1023680	600
4_1016375_1023680_-_circRNA_FBgn0025741	dmc_5908	1023680	1
4_1247101_1265409_+_circRNA_FBgn0053653	dmc_5958	1247101	1
4_1247101_1247238_+_circRNA_FBgn0053653	dmc_5952	1247101	1
X_737168_740858_+_circRNA_FBgn0021764	dmc_7179	737168	2
X_737168_737665_+_circRNA_FBgn0021764	dmc_7178	737168	8
X_737168_741876_+_circRNA_FBgn0021764	dmc_7180	737168	18
X_2492345_2522421_-_circRNA_FBgn0261451	dmc_6919	2522421	5
X_2521533_2522421_-_circRNA_FBgn0261451	dmc_6928	2522421	14
X_2671120_2673618_+_circRNA_FBgn0003371	dmc_6940	2671120	15
X_2671120_2671822_+_circRNA_FBgn0003371	dmc_6939	2671120	8
X_4349003_4349712_+_circRNA_FBgn0262738	dmc_7008	4349003	17
X_4349003_4353613_+_circRNA_FBgn0262738	dmc_7009	4349003	1
X_5396183_5398762_+_circRNA_FBgn0029761	dmc_7062	5396183	1
X_5396183_5396600_+_circRNA_FBgn0029761	dmc_7061	5396183	13
X_6585692_6587104_+_circRNA_FBgn0085446	dmc_7127	6585692	4
X_6585692_6585950_+_circRNA_FBgn0085446	dmc_7126	6585692	1
X_8223627_8228098_+_circRNA_FBgn0261873	dmc_7229	8223627	4
X_8223627_8224047_+_circRNA_FBgn0261873	dmc_7227	8223627	82
X_8583540_8586245_+_circRNA_FBgn0030052	dmc_7248	8583540	5
X_8583540_8584575_+_circRNA_FBgn0030052	dmc_7247	8583540	13
X_9811787_9812156_+_circRNA_FBgn0052698	dmc_7295	9811787	13
X_9811787_9836806_+_circRNA_FBgn0052698	dmc_7297	9811787	28
X_10510335_10519777_-_circRNA_FBgn0085443	dmc_6175	10519777	1
X_10519347_10519777_-_circRNA_FBgn0085443	dmc_6177	10519777	35
X_10510335_10523564_-_circRNA_FBgn0085443	dmc_6176	10523564	10
X_10519347_10523564_-_circRNA_FBgn0085443	dmc_6179	10523564	6
X_11381855_11383112_+_circRNA_FBgn0001624	dmc_6220	11381855	1
X_11381855_11387933_+_circRNA_FBgn0001624	dmc_6221	11381855	1
X_11395239_11396103_+_circRNA_FBgn0001624	dmc_6227	11395239	188
X_11395239_11400832_+_circRNA_FBgn0001624	dmc_6230	11395239	10
X_11397824_11400832_+_circRNA_FBgn0001624	dmc_6233	11397824	32
X_11397824_11398822_+_circRNA_FBgn0001624	dmc_6231	11397824	24
X_11397824_11399816_+_circRNA_FBgn0001624	dmc_6232	11397824	1
X_11696402_11699406_+_circRNA_FBgn0011754	dmc_6251	11696402	6
X_11696402_11701127_+_circRNA_FBgn0011754	dmc_6252	11696402	33
X_11696402_11698597_+_circRNA_FBgn0011754	dmc_6250	11696402	4
X_12193603_12295684_+_circRNA_FBgn0267001	dmc_6299	12193603	4
X_12193603_12197255_+_circRNA_FBgn0267001	dmc_6297	12193603	8
X_13499797_13501048_+_circRNA_FBgn0265416	dmc_6387	13499797	5
X_13499797_13504144_+_circRNA_FBgn0265416	dmc_6388	13499797	4
X_13575901_13580185_+_circRNA_FBgn0086674	dmc_6395	13575901	6
X_13575901_13577664_+_circRNA_FBgn0086674	dmc_6394	13575901	4
X_15892827_15897295_+_circRNA_FBgn0003392	dmc_6529	15892827	6
X_15892827_15899074_+_circRNA_FBgn0003392	dmc_6530	15892827	9
X_15892827_15902332_+_circRNA_FBgn0003392	dmc_6531	15892827	3
X_16769852_16771695_-_circRNA_FBgn0001250	dmc_6628	16771695	4
X_16764484_16771695_-_circRNA_FBgn0001250	dmc_6627	16771695	1
X_17144617_17147200_-_circRNA_FBgn0002590	dmc_6650	17147200	5
X_17145015_17147200_-_circRNA_FBgn0002590	dmc_6651	17147200	3
X_18109469_18114646_-_circRNA_FBgn0004028	dmc_6703	18114646	2
X_18113257_18114646_-_circRNA_FBgn0004028	dmc_6704	18114646	72
X_18106680_18114646_-_circRNA_FBgn0004028	dmc_6702	18114646	6
X_18114443_18114646_-_circRNA_FBgn0004028	dmc_6706	18114646	48
X_18690358_18690987_-_circRNA_FBgn0010383	dmc_6741	18690987	8
X_18689990_18690987_-_circRNA_FBgn0010383	dmc_6740	18690987	7
X_22493480_22498619_+_circRNA_FBgn0027279	dmc_6876	22493480	1
X_22493480_22494275_+_circRNA_FBgn0027279	dmc_6874	22493480	59

## Sheet: 5. M-body A5'BS
location, cognate gene of circRNAs	circRNAs ID	common SS	Supporting BSJ reads
2L_317742_318120_+_circRNA_FBgn0004611	dmc_704	317742	10
2L_317742_325824_+_circRNA_FBgn0004611	dmc_705	317742	1
2L_1394191_1394758_-_circRNA_FBgn0002543	dmc_200	1394758	8
2L_1392689_1394758_-_circRNA_FBgn0002543	dmc_199	1394758	1
2L_1394191_1397252_-_circRNA_FBgn0002543	dmc_202	1397252	2
2L_1395902_1397252_-_circRNA_FBgn0002543	dmc_205	1397252	12
2L_1741659_1743779_+_circRNA_FBgn0264494	dmc_338	1741659	33
2L_1741659_1746029_+_circRNA_FBgn0264494	dmc_339	1741659	7
2L_1741659_1742260_+_circRNA_FBgn0264494	dmc_336	1741659	150
2L_3097921_3098065_-_circRNA_FBgn0015600	dmc_700	3098065	2
2L_3094216_3098065_-_circRNA_FBgn0015600	dmc_699	3098065	11
2L_5027036_5027221_-_circRNA_FBgn0016075	dmc_836	5027221	2
2L_5018574_5027221_-_circRNA_FBgn0016075	dmc_835	5027221	1
2L_6574015_6587143_-_circRNA_FBgn0031835	dmc_944	6587143	3
2L_6580414_6587143_-_circRNA_FBgn0031835	dmc_951	6587143	7
2L_6578904_6587143_-_circRNA_FBgn0031835	dmc_950	6587143	1
2L_6699764_6700619_-_circRNA_FBgn0031850	dmc_960	6700619	10
2L_6697009_6700619_-_circRNA_FBgn0031850	dmc_958	6700619	1
2L_6699764_6701944_-_circRNA_FBgn0031850	dmc_961	6701944	17
2L_6701749_6701944_-_circRNA_FBgn0031850	dmc_962	6701944	1
2L_6697009_6701944_-_circRNA_FBgn0031850	dmc_959	6701944	5
2L_7234526_7237790_-_circRNA_FBgn0259111	dmc_993	7237790	3
2L_7236144_7237790_-_circRNA_FBgn0259111	dmc_994	7237790	5
2L_7655053_7656463_-_circRNA_FBgn0264087	dmc_1013	7656463	1
2L_7655544_7656463_-_circRNA_FBgn0264087	dmc_1014	7656463	2
2L_8224051_8225415_-_circRNA_FBgn0032006	dmc_1068	8225415	1
2L_8223824_8225415_-_circRNA_FBgn0032006	dmc_1066	8225415	5
2L_8230124_8230331_-_circRNA_FBgn0032006	dmc_1072	8230331	1
2L_8228493_8230331_-_circRNA_FBgn0032006	dmc_1071	8230331	3
2L_8298070_8298340_-_circRNA_FBgn0003502	dmc_1082	8298340	3
2L_8283408_8298340_-_circRNA_FBgn0003502	dmc_1077	8298340	6
2L_10104791_10111072_+_circRNA_FBgn0083945	dmc_12	10104791	3
2L_10104791_10122038_+_circRNA_FBgn0083945	dmc_14	10104791	2
2L_10104791_10114895_+_circRNA_FBgn0083945	dmc_13	10104791	1
2L_10127517_10127877_-_circRNA_FBgn0265002	dmc_18	10127877	1
2L_10126000_10127877_-_circRNA_FBgn0265002	dmc_16	10127877	15
2L_10097782_10127877_-_circRNA_FBgn0265002	dmc_10	10127877	4
2L_10619879_10620635_+_circRNA_FBgn0051721	dmc_45	10619879	28
2L_10619879_10623266_+_circRNA_FBgn0051721	dmc_47	10619879	3
2L_10619879_10625343_+_circRNA_FBgn0051721	dmc_48	10619879	1
2L_12271590_12272084_+_circRNA_FBgn0000114	dmc_121	12271590	1
2L_12271590_12282562_+_circRNA_FBgn0000114	dmc_123	12271590	2
2L_12298567_12299394_+_circRNA_FBgn0000114	dmc_125	12298567	32
2L_12298567_12304595_+_circRNA_FBgn0000114	dmc_126	12298567	2
2L_12407184_12409623_-_circRNA_FBgn0043841	dmc_136	12409623	42
2L_12407208_12409623_-_circRNA_FBgn0043841	dmc_137	12409623	3
2L_14196926_14197867_-_circRNA_FBgn0016930	dmc_216	14197867	19
2L_14195732_14197867_-_circRNA_FBgn0016930	dmc_215	14197867	4
2L_14984195_14992506_-_circRNA_FBgn0086711	dmc_246	14992506	1
2L_14983949_14992506_-_circRNA_FBgn0086711	dmc_244	14992506	18
2L_15740771_15740899_-_circRNA_FBgn0010382	dmc_259	15740899	1
2L_15737627_15740899_-_circRNA_FBgn0010382	dmc_258	15740899	1
2L_16690901_16692124_+_circRNA_FBgn0261278	dmc_299	16690901	8
2L_16690901_16691192_+_circRNA_FBgn0261278	dmc_298	16690901	5
2L_18541184_18543715_-_circRNA_FBgn0085370	dmc_421	18543715	1
2L_18540628_18543715_-_circRNA_FBgn0085370	dmc_420	18543715	3
2L_19886943_19929354_+_circRNA_FBgn0263873	dmc_488	19886943	1
2L_19886943_19887320_+_circRNA_FBgn0263873	dmc_487	19886943	1
2L_20334080_20336549_+_circRNA_FBgn0003475	dmc_505	20334080	6
2L_20334080_20334730_+_circRNA_FBgn0003475	dmc_504	20334080	6
2L_20334620_20336404_+_circRNA_FBgn0003475	dmc_507	20334620	3
2L_20334620_20336549_+_circRNA_FBgn0003475	dmc_508	20334620	3
2L_20339244_20340112_+_circRNA_FBgn0003475	dmc_513	20339244	1
2L_20339244_20339693_+_circRNA_FBgn0003475	dmc_512	20339244	5
2L_20877148_20877677_-_circRNA_FBgn0032901	dmc_548	20877677	1
2L_20876911_20877677_-_circRNA_FBgn0032901	dmc_545	20877677	5
2L_21273323_21274429_+_circRNA_FBgn0032938	dmc_571	21273323	7
2L_21273323_21275806_+_circRNA_FBgn0032938	dmc_572	21273323	14
2L_21710563_21713308_+_circRNA_FBgn0051619	dmc_607	21710563	2
2L_21710563_21711410_+_circRNA_FBgn0051619	dmc_606	21710563	3
2L_21716324_21717672_+_circRNA_FBgn0051619	dmc_612	21716324	6
2L_21716324_21725445_+_circRNA_FBgn0051619	dmc_614	21716324	2
2R_495143_495799_+_circRNA_FBgn0267428	dmc_2265	495143	19
2R_495143_547363_+_circRNA_FBgn0267428	dmc_2266	495143	5
2R_642099_642363_+_circRNA_FBgn0267428	dmc_2349	642099	38
2R_642099_673836_+_circRNA_FBgn0267428	dmc_2350	642099	3
2R_1076634_1080441_+_circRNA_FBgn0003256	dmc_1238	1076634	89
2R_1076634_1105981_+_circRNA_FBgn0003256	dmc_1239	1076634	1
2R_4336376_4379155_-_circRNA_FBgn0260798	dmc_2241	4379155	2
2R_4378368_4379155_-_circRNA_FBgn0260798	dmc_2245	4379155	24
2R_4378748_4379155_-_circRNA_FBgn0260798	dmc_2247	4379155	1
2R_5316268_5328028_+_circRNA_FBgn0261403	dmc_2286	5316268	1
2R_5316268_5320615_+_circRNA_FBgn0261403	dmc_2285	5316268	22
2R_5320007_5320615_+_circRNA_FBgn0261403	dmc_2287	5320007	13
2R_5320007_5328028_+_circRNA_FBgn0261403	dmc_2288	5320007	2
2R_6249411_6250852_+_circRNA_FBgn0033075	dmc_2346	6249411	16
2R_6249411_6250018_+_circRNA_FBgn0033075	dmc_2345	6249411	2
2R_6792315_6797412_-_circRNA_FBgn0085421	dmc_2375	6797412	4
2R_6773639_6797412_-_circRNA_FBgn0085421	dmc_2373	6797412	1
2R_6929072_6930370_-_circRNA_FBgn0053558	dmc_2387	6930370	4
2R_6927389_6930370_-_circRNA_FBgn0053558	dmc_2382	6930370	1
2R_6928508_6930370_-_circRNA_FBgn0053558	dmc_2383	6930370	7
2R_7467482_7467826_-_circRNA_FBgn0010548	dmc_2435	7467826	3
2R_7467220_7467826_-_circRNA_FBgn0010548	dmc_2434	7467826	1
2R_7469359_7470882_-_circRNA_FBgn0010548	dmc_2439	7470882	16
2R_7467482_7470882_-_circRNA_FBgn0010548	dmc_2437	7470882	1
2R_7470393_7470882_-_circRNA_FBgn0010548	dmc_2441	7470882	10
2R_7634215_7635200_+_circRNA_FBgn0263077	dmc_2456	7634215	8
2R_7634215_7638905_+_circRNA_FBgn0263077	dmc_2457	7634215	5
2R_7638597_7647677_+_circRNA_FBgn0263077	dmc_2461	7638597	1
2R_7638597_7640617_+_circRNA_FBgn0263077	dmc_2460	7638597	12
2R_7686707_7686954_-_circRNA_FBgn0033212	dmc_2471	7686954	2
2R_7686543_7686954_-_circRNA_FBgn0033212	dmc_2469	7686954	4
2R_7684973_7688293_-_circRNA_FBgn0033212	dmc_2468	7688293	1
2R_7686543_7688293_-_circRNA_FBgn0033212	dmc_2470	7688293	4
2R_7719375_7719780_-_circRNA_FBgn0042135	dmc_2472	7719780	2
2R_7719640_7719780_-_circRNA_FBgn0042135	dmc_2474	7719780	1
2R_7727941_7729708_-_circRNA_FBgn0042135	dmc_2477	7729708	23
2R_7725688_7729708_-_circRNA_FBgn0042135	dmc_2476	7729708	4
2R_7984880_7985451_-_circRNA_FBgn0033246	dmc_2503	7985451	3
2R_7982640_7985451_-_circRNA_FBgn0033246	dmc_2502	7985451	3
2R_8056161_8057331_-_circRNA_FBgn0033252	dmc_2510	8057331	1
2R_8055731_8057331_-_circRNA_FBgn0033252	dmc_2508	8057331	2
2R_8674646_8674871_+_circRNA_FBgn0263120	dmc_2544	8674646	56
2R_8674646_8679134_+_circRNA_FBgn0263120	dmc_2546	8674646	3
2R_8674646_8676607_+_circRNA_FBgn0263120	dmc_2545	8674646	41
2R_8819580_8824076_+_circRNA_FBgn0024189	dmc_2553	8819580	2
2R_8819580_8821932_+_circRNA_FBgn0024189	dmc_2552	8819580	11
2R_9124743_9126066_-_circRNA_FBgn0027561	dmc_2589	9126066	3
2R_9125550_9126066_-_circRNA_FBgn0027561	dmc_2591	9126066	62
2R_9125550_9126213_-_circRNA_FBgn0027561	dmc_2592	9126213	58
2R_9124743_9126213_-_circRNA_FBgn0027561	dmc_2590	9126213	3
2R_9127418_9128641_-_circRNA_FBgn0027561	dmc_2595	9128641	3
2R_9125550_9128641_-_circRNA_FBgn0027561	dmc_2594	9128641	1
2R_9265489_9267976_-_circRNA_FBgn0020621	dmc_2610	9267976	127
2R_9258839_9267976_-_circRNA_FBgn0020621	dmc_2608	9267976	2
2R_9403706_9404458_-_circRNA_FBgn0016078	dmc_2619	9404458	6
2R_9402408_9404458_-_circRNA_FBgn0016078	dmc_2618	9404458	1
2R_9918468_9918848_-_circRNA_FBgn0011656	dmc_2676	9918848	1
2R_9917456_9918848_-_circRNA_FBgn0011656	dmc_2673	9918848	3
2R_9917937_9922003_-_circRNA_FBgn0011656	dmc_2675	9922003	1
2R_9918963_9922003_-_circRNA_FBgn0011656	dmc_2678	9922003	2
2R_10104255_10105067_+_circRNA_FBgn0004907	dmc_1177	10104255	5
2R_10104255_10105825_+_circRNA_FBgn0004907	dmc_1178	10104255	4
2R_10294611_10294966_+_circRNA_FBgn0033504	dmc_1199	10294611	6
2R_10294611_10295323_+_circRNA_FBgn0033504	dmc_1200	10294611	1
2R_10294611_10296047_+_circRNA_FBgn0033504	dmc_1201	10294611	63
2R_12891466_12893051_+_circRNA_FBgn0003975	dmc_1325	12891466	3
2R_12891466_12891947_+_circRNA_FBgn0003975	dmc_1324	12891466	1
2R_13868155_13870696_-_circRNA_FBgn0013733	dmc_1391	13870696	4
2R_13869859_13870696_-_circRNA_FBgn0013733	dmc_1393	13870696	3
2R_14563010_14563385_+_circRNA_FBgn0265974	dmc_1433	14563010	1
2R_14563010_14565073_+_circRNA_FBgn0265974	dmc_1434	14563010	4
2R_15267841_15268384_-_circRNA_FBgn0265194	dmc_1477	15268384	5
2R_15267229_15268384_-_circRNA_FBgn0265194	dmc_1476	15268384	2
2R_15270297_15271539_-_circRNA_FBgn0265194	dmc_1483	15271539	2
2R_15267841_15271539_-_circRNA_FBgn0265194	dmc_1479	15271539	1
2R_15282405_15283013_-_circRNA_FBgn0265194	dmc_1497	15283013	1
2R_15282640_15283013_-_circRNA_FBgn0265194	dmc_1498	15283013	7
2R_15421526_15424405_+_circRNA_FBgn0263980	dmc_1507	15421526	7
2R_15421526_15453008_+_circRNA_FBgn0263980	dmc_1508	15421526	2
2R_15665312_15667865_-_circRNA_FBgn0023441	dmc_1541	15667865	2
2R_15667610_15667865_-_circRNA_FBgn0023441	dmc_1542	15667865	1
2R_15664323_15667865_-_circRNA_FBgn0023441	dmc_1539	15667865	1
2R_15667610_15672285_-_circRNA_FBgn0023441	dmc_1543	15672285	7
2R_15671991_15672285_-_circRNA_FBgn0023441	dmc_1544	15672285	9
2R_16420280_16424651_+_circRNA_FBgn0264273	dmc_1596	16420280	2
2R_16420280_16422748_+_circRNA_FBgn0264273	dmc_1594	16420280	2
2R_16423013_16424651_+_circRNA_FBgn0264273	dmc_1601	16423013	3
2R_16423013_16423588_+_circRNA_FBgn0264273	dmc_1600	16423013	4
2R_16697985_16716211_-_circRNA_FBgn0050463	dmc_1625	16716211	1
2R_16705508_16716211_-_circRNA_FBgn0050463	dmc_1628	16716211	1
2R_18424126_18424666_+_circRNA_FBgn0034345	dmc_1756	18424126	1
2R_18424126_18425034_+_circRNA_FBgn0034345	dmc_1757	18424126	7
2R_18432444_18432775_-_circRNA_FBgn0050118	dmc_1763	18432775	3
2R_18431172_18432775_-_circRNA_FBgn0050118	dmc_1762	18432775	4
2R_19459794_19460616_+_circRNA_FBgn0260934	dmc_1869	19459794	1
2R_19459794_19473967_+_circRNA_FBgn0260934	dmc_1871	19459794	3
2R_19477615_19478865_+_circRNA_FBgn0260934	dmc_1883	19477615	53
2R_19477615_19477704_+_circRNA_FBgn0260934	dmc_1882	19477615	14
2R_19546011_19564512_-_circRNA_FBgn0003435	dmc_1891	19564512	74
2R_19537775_19564512_-_circRNA_FBgn0003435	dmc_1890	19564512	3
2R_19573987_19574326_-_circRNA_FBgn0003435	dmc_1893	19574326	4
2R_19574002_19574326_-_circRNA_FBgn0003435	dmc_1894	19574326	25
2R_19564440_19574326_-_circRNA_FBgn0003435	dmc_1892	19574326	2
2R_20595556_20595814_+_circRNA_FBgn0267791	dmc_1916	20595556	51
2R_20595556_20598694_+_circRNA_FBgn0267791	dmc_1918	20595556	41
2R_20595556_20605851_+_circRNA_FBgn0267791	dmc_1919	20595556	1
2R_20872539_20873751_+_circRNA_FBgn0050295	dmc_1937	20872539	3
2R_20872539_20876621_+_circRNA_FBgn0050295	dmc_1938	20872539	1
2R_21204612_21205541_+_circRNA_FBgn0265191	dmc_1961	21204612	119
2R_21204612_21208671_+_circRNA_FBgn0265191	dmc_1963	21204612	2
2R_21204612_21205814_+_circRNA_FBgn0265191	dmc_1962	21204612	3
2R_21270760_21276606_+_circRNA_FBgn0085426	dmc_1969	21270760	14
2R_21270760_21278825_+_circRNA_FBgn0085426	dmc_1970	21270760	3
2R_21270760_21272286_+_circRNA_FBgn0085426	dmc_1968	21270760	4
2R_21358816_21366965_-_circRNA_FBgn0000395	dmc_1977	21366965	5
2R_21363698_21366965_-_circRNA_FBgn0000395	dmc_1978	21366965	25
2R_22162904_22164989_+_circRNA_FBgn0000008	dmc_2008	22162904	6
2R_22162904_22163694_+_circRNA_FBgn0000008	dmc_2007	22162904	2
2R_23642238_23643272_+_circRNA_FBgn0004795	dmc_2091	23642238	35
2R_23642238_23647761_+_circRNA_FBgn0004795	dmc_2092	23642238	2
2R_23671975_23675988_+_circRNA_FBgn0266377	dmc_2099	23671975	1
2R_23671975_23674619_+_circRNA_FBgn0266377	dmc_2098	23671975	3
2R_23722209_23722875_+_circRNA_FBgn0034897	dmc_2105	23722209	68
2R_23722209_23729234_+_circRNA_FBgn0034897	dmc_2106	23722209	2
2R_24588746_24592299_+_circRNA_FBgn0020521	dmc_2170	24588746	8
2R_24588746_24589425_+_circRNA_FBgn0020521	dmc_2168	24588746	22
2R_24588746_24592174_+_circRNA_FBgn0020521	dmc_2169	24588746	1
2R_24882630_24883612_+_circRNA_FBgn0085442	dmc_2192	24882630	3
2R_24882630_24883734_+_circRNA_FBgn0085442	dmc_2193	24882630	3
3L_832041_832975_-_circRNA_FBgn0035162	dmc_3922	832975	5
3L_832714_832975_-_circRNA_FBgn0035162	dmc_3923	832975	9
3L_1283649_1288238_+_circRNA_FBgn0052333	dmc_2817	1283649	1
3L_1283649_1285110_+_circRNA_FBgn0052333	dmc_2816	1283649	1
3L_1283649_1283812_+_circRNA_FBgn0052333	dmc_2815	1283649	1
3L_1526333_1528076_-_circRNA_FBgn0035227	dmc_2933	1528076	3
3L_1527189_1528076_-_circRNA_FBgn0035227	dmc_2935	1528076	21
3L_2540976_2541403_-_circRNA_FBgn0010905	dmc_3442	2541403	2
3L_2534710_2541403_-_circRNA_FBgn0010905	dmc_3441	2541403	3
3L_2563817_2564695_-_circRNA_FBgn0010909	dmc_3451	2564695	7
3L_2560115_2564695_-_circRNA_FBgn0010909	dmc_3446	2564695	2
3L_2561931_2564755_-_circRNA_FBgn0010909	dmc_3450	2564755	1
3L_2560115_2564755_-_circRNA_FBgn0010909	dmc_3447	2564755	1
3L_3588041_3594742_+_circRNA_FBgn0005640	dmc_3541	3588041	11
3L_3588041_3598621_+_circRNA_FBgn0005640	dmc_3542	3588041	1
3L_3593328_3594742_+_circRNA_FBgn0005640	dmc_3545	3593328	113
3L_3593328_3593546_+_circRNA_FBgn0005640	dmc_3544	3593328	1
3L_3769077_3769406_-_circRNA_FBgn0052264	dmc_3567	3769406	27
3L_3767136_3769406_-_circRNA_FBgn0052264	dmc_3564	3769406	3
3L_4131120_4133822_-_circRNA_FBgn0264693	dmc_3595	4133822	3
3L_4128613_4133822_-_circRNA_FBgn0264693	dmc_3591	4133822	1
3L_4324921_4325410_-_circRNA_FBgn0035533	dmc_3610	4325410	86
3L_4324861_4325410_-_circRNA_FBgn0035533	dmc_3609	4325410	2
3L_4645559_4647024_-_circRNA_FBgn0262870	dmc_3639	4647024	3
3L_4642676_4647024_-_circRNA_FBgn0262870	dmc_3638	4647024	1
3L_4674955_4675947_-_circRNA_FBgn0262870	dmc_3654	4675947	3
3L_4659479_4675947_-_circRNA_FBgn0262870	dmc_3647	4675947	2
3L_4751963_4767056_+_circRNA_FBgn0035574	dmc_3659	4751963	2
3L_4751963_4753381_+_circRNA_FBgn0035574	dmc_3658	4751963	64
3L_4879017_4883619_+_circRNA_FBgn0035581	dmc_3665	4879017	2
3L_4879017_4880206_+_circRNA_FBgn0035581	dmc_3664	4879017	2
3L_5703924_5706573_+_circRNA_FBgn0085447	dmc_3709	5703924	2
3L_5703924_5705241_+_circRNA_FBgn0085447	dmc_3708	5703924	4
3L_7046585_7048964_+_circRNA_FBgn0260660	dmc_3805	7046585	2
3L_7046585_7050695_+_circRNA_FBgn0260660	dmc_3806	7046585	4
3L_7818077_7820029_-_circRNA_FBgn0016694	dmc_3857	7820029	1
3L_7818068_7820029_-_circRNA_FBgn0016694	dmc_3856	7820029	11
3L_7932300_7933234_-_circRNA_FBgn0024187	dmc_3864	7933234	8
3L_7932037_7933234_-_circRNA_FBgn0024187	dmc_3863	7933234	4
3L_7931754_7933234_-_circRNA_FBgn0024187	dmc_3861	7933234	8
3L_8187478_8189969_+_circRNA_FBgn0035850	dmc_3883	8187478	1
3L_8187478_8188580_+_circRNA_FBgn0035850	dmc_3882	8187478	4
3L_8469409_8470483_+_circRNA_FBgn0010825	dmc_3933	8469409	8
3L_8469409_8469691_+_circRNA_FBgn0010825	dmc_3932	8469409	350
3L_8469409_8469682_+_circRNA_FBgn0010825	dmc_3931	8469409	279
3L_8739169_8742423_-_circRNA_FBgn0003149	dmc_3960	8742423	1
3L_8742105_8742423_-_circRNA_FBgn0003149	dmc_3961	8742423	2
3L_8948882_8949759_-_circRNA_FBgn0264305	dmc_3973	8949759	28
3L_8947827_8949759_-_circRNA_FBgn0264305	dmc_3972	8949759	1
3L_9342164_9345067_+_circRNA_FBgn0035976	dmc_4000	9342164	4
3L_9342164_9345124_+_circRNA_FBgn0035976	dmc_4001	9342164	1
3L_9660641_9664244_-_circRNA_FBgn0016081	dmc_4034	9664244	9
3L_9662942_9664244_-_circRNA_FBgn0016081	dmc_4036	9664244	4
3L_9736927_9738278_-_circRNA_FBgn0259163	dmc_4052	9738278	6
3L_9737128_9738278_-_circRNA_FBgn0259163	dmc_4053	9738278	3
3L_10568128_10576475_+_circRNA_FBgn0052062	dmc_2712	10568128	1
3L_10568128_10574488_+_circRNA_FBgn0052062	dmc_2711	10568128	2
3L_10568128_10568605_+_circRNA_FBgn0052062	dmc_2709	10568128	18
3L_10575318_10576475_+_circRNA_FBgn0052062	dmc_2720	10575318	45
3L_10575318_10577324_+_circRNA_FBgn0052062	dmc_2721	10575318	4
3L_12585741_12589634_+_circRNA_FBgn0015904	dmc_2805	12585741	3
3L_12585741_12586293_+_circRNA_FBgn0015904	dmc_2804	12585741	5
3L_14199944_14200807_+_circRNA_FBgn0013718	dmc_2884	14199944	2
3L_14199944_14201666_+_circRNA_FBgn0013718	dmc_2885	14199944	2
3L_14230175_14231635_+_circRNA_FBgn0013718	dmc_2890	14230175	2
3L_14230175_14231325_+_circRNA_FBgn0013718	dmc_2889	14230175	5
3L_14664295_14665070_+_circRNA_FBgn0041604	dmc_2900	14664295	13
3L_14664295_14667741_+_circRNA_FBgn0041604	dmc_2901	14664295	7
3L_16063885_16077282_+_circRNA_FBgn0005536	dmc_2971	16063885	1
3L_16063885_16066829_+_circRNA_FBgn0005536	dmc_2970	16063885	12
3L_16063885_16064317_+_circRNA_FBgn0005536	dmc_2968	16063885	2
3L_16896803_16897628_+_circRNA_FBgn0261565	dmc_3043	16896803	19
3L_16896803_16913398_+_circRNA_FBgn0261565	dmc_3044	16896803	1
3L_16980558_16985339_+_circRNA_FBgn0261547	dmc_3058	16980558	1
3L_16980558_16983862_+_circRNA_FBgn0261547	dmc_3057	16980558	1
3L_17643362_17643726_-_circRNA_FBgn0004401	dmc_3099	17643726	2
3L_17641025_17643726_-_circRNA_FBgn0004401	dmc_3098	17643726	2
3L_20348941_20351730_+_circRNA_FBgn0036974	dmc_3227	20348941	1
3L_20348941_20349206_+_circRNA_FBgn0036974	dmc_3226	20348941	16
3L_20943563_20943968_-_circRNA_FBgn0011591	dmc_3273	20943968	15
3L_20935412_20943968_-_circRNA_FBgn0011591	dmc_3272	20943968	2
3L_21914775_21915424_+_circRNA_FBgn0262737	dmc_3313	21914775	1
3L_21914775_21915655_+_circRNA_FBgn0262737	dmc_3314	21914775	23
3L_21976294_21977630_+_circRNA_FBgn0037146	dmc_3320	21976294	21
3L_21976294_21978374_+_circRNA_FBgn0037146	dmc_3321	21976294	4
3L_22228996_22229422_+_circRNA_FBgn0037153	dmc_3331	22228996	2
3L_22228996_22231359_+_circRNA_FBgn0037153	dmc_3332	22228996	2
3L_22340461_22340641_-_circRNA_FBgn0004449	dmc_3343	22340641	3
3L_22307546_22340641_-_circRNA_FBgn0004449	dmc_3342	22340641	2
3L_25969033_25969627_-_circRNA_FBgn0058178	dmc_3472	25969627	4
3L_25961359_25969627_-_circRNA_FBgn0058178	dmc_3470	25969627	5
3L_25924295_25978150_-_circRNA_FBgn0058178	dmc_3467	25978150	1
3L_25961359_25978150_-_circRNA_FBgn0058178	dmc_3471	25978150	2
3R_4626972_4630521_+_circRNA_FBgn0087012	dmc_5561	4626972	1
3R_4626972_4627457_+_circRNA_FBgn0087012	dmc_5559	4626972	1
3R_4626972_4628349_+_circRNA_FBgn0087012	dmc_5560	4626972	11
3R_4698048_4702411_+_circRNA_FBgn0263346	dmc_5578	4698048	3
3R_4698048_4700327_+_circRNA_FBgn0263346	dmc_5577	4698048	1
3R_4698048_4699859_+_circRNA_FBgn0263346	dmc_5576	4698048	3
3R_5312988_5314305_-_circRNA_FBgn0013576	dmc_5633	5314305	4
3R_5292639_5314305_-_circRNA_FBgn0013576	dmc_5624	5314305	1
3R_7195615_7195895_+_circRNA_FBgn0086372	dmc_5764	7195615	1
3R_7195615_7196393_+_circRNA_FBgn0086372	dmc_5765	7195615	1
3R_8833974_8865299_-_circRNA_FBgn0262614	dmc_5850	8865299	2
3R_8838391_8865299_-_circRNA_FBgn0262614	dmc_5854	8865299	7
3R_8864785_8865299_-_circRNA_FBgn0262614	dmc_5857	8865299	63
3R_8842669_8865299_-_circRNA_FBgn0262614	dmc_5855	8865299	31
3R_13756375_13757783_+_circRNA_FBgn0085412	dmc_4261	13756375	6
3R_13756375_13757027_+_circRNA_FBgn0085412	dmc_4260	13756375	5
3R_14079345_14080463_+_circRNA_FBgn0038197	dmc_4278	14079345	1
3R_14079345_14082185_+_circRNA_FBgn0038197	dmc_4279	14079345	1
3R_14525208_14530230_-_circRNA_FBgn0038237	dmc_4302	14530230	1
3R_14523153_14530230_-_circRNA_FBgn0038237	dmc_4301	14530230	1
3R_14529176_14530230_-_circRNA_FBgn0038237	dmc_4303	14530230	9
3R_14671371_14671803_-_circRNA_FBgn0265140	dmc_4316	14671803	2
3R_14668865_14671803_-_circRNA_FBgn0265140	dmc_4315	14671803	18
3R_15295112_15295544_+_circRNA_FBgn0003721	dmc_4345	15295112	112
3R_15295112_15295246_+_circRNA_FBgn0003721	dmc_4344	15295112	1
3R_15864784_15866567_-_circRNA_FBgn0051183	dmc_4370	15866567	1
3R_15861770_15866567_-_circRNA_FBgn0051183	dmc_4369	15866567	3
3R_15954157_15956307_+_circRNA_FBgn0013334	dmc_4374	15954157	7
3R_15954157_15955205_+_circRNA_FBgn0013334	dmc_4373	15954157	3
3R_16001188_16001406_+_circRNA_FBgn0003507	dmc_4381	16001188	1
3R_16001188_16002323_+_circRNA_FBgn0003507	dmc_4382	16001188	5
3R_16296661_16298550_+_circRNA_FBgn0250823	dmc_4404	16296661	1
3R_16296661_16297345_+_circRNA_FBgn0250823	dmc_4403	16296661	2
3R_16550206_16556324_+_circRNA_FBgn0259244	dmc_4420	16550206	6
3R_16550206_16550929_+_circRNA_FBgn0259244	dmc_4417	16550206	1
3R_16550206_16550740_+_circRNA_FBgn0259244	dmc_4416	16550206	8
3R_16550206_16552466_+_circRNA_FBgn0259244	dmc_4419	16550206	3
3R_16635545_16636576_+_circRNA_FBgn0262742	dmc_4438	16635545	1
3R_16635545_16637111_+_circRNA_FBgn0262742	dmc_4439	16635545	2
3R_18008864_18012150_+_circRNA_FBgn0263995	dmc_4507	18008864	1
3R_18008864_18010574_+_circRNA_FBgn0263995	dmc_4505	18008864	14
3R_18969418_18970288_+_circRNA_FBgn0261262	dmc_4552	18969418	1
3R_18969418_18970848_+_circRNA_FBgn0261262	dmc_4553	18969418	2
3R_19011560_19013449_+_circRNA_FBgn0026239	dmc_4560	19011560	1
3R_19011560_19011892_+_circRNA_FBgn0026239	dmc_4559	19011560	1
3R_19311815_19320129_-_circRNA_FBgn0000463	dmc_4577	19320129	1
3R_19316005_19320129_-_circRNA_FBgn0000463	dmc_4578	19320129	1
3R_19488095_19488391_+_circRNA_FBgn0260003	dmc_4589	19488095	12
3R_19488095_19494318_+_circRNA_FBgn0260003	dmc_4590	19488095	12
3R_19493964_19507079_+_circRNA_FBgn0260003	dmc_4592	19493964	1
3R_19493964_19494318_+_circRNA_FBgn0260003	dmc_4591	19493964	132
3R_20538452_20538715_-_circRNA_FBgn0016917	dmc_4662	20538715	3
3R_20538544_20538715_-_circRNA_FBgn0016917	dmc_4663	20538715	1
3R_20700094_20700885_-_circRNA_FBgn0024944	dmc_4671	20700885	1
3R_20698334_20700885_-_circRNA_FBgn0024944	dmc_4669	20700885	6
3R_22677592_22677839_+_circRNA_FBgn0266418	dmc_4833	22677592	1
3R_22677592_22678328_+_circRNA_FBgn0266418	dmc_4834	22677592	1
3R_23197286_23209883_-_circRNA_FBgn0262975	dmc_4866	23209883	2
3R_23209341_23209883_-_circRNA_FBgn0262975	dmc_4868	23209883	5
3R_23209341_23223120_-_circRNA_FBgn0262975	dmc_4870	23223120	2
3R_23222796_23223120_-_circRNA_FBgn0262975	dmc_4872	23223120	1
3R_23337895_23340527_-_circRNA_FBgn0003118	dmc_4878	23340527	10
3R_23340181_23340527_-_circRNA_FBgn0003118	dmc_4879	23340527	1
3R_23614376_23615206_-_circRNA_FBgn0051145	dmc_4891	23615206	4
3R_23611892_23615206_-_circRNA_FBgn0051145	dmc_4887	23615206	1
3R_23611892_23616322_-_circRNA_FBgn0051145	dmc_4888	23616322	2
3R_23614376_23616322_-_circRNA_FBgn0051145	dmc_4892	23616322	9
3R_23622370_23627460_-_circRNA_FBgn0051145	dmc_4897	23627460	6
3R_23614376_23627460_-_circRNA_FBgn0051145	dmc_4893	23627460	1
3R_23626596_23627460_-_circRNA_FBgn0051145	dmc_4900	23627460	16
3R_24677243_24691933_+_circRNA_FBgn0003429	dmc_4991	24677243	4
3R_24677243_24695417_+_circRNA_FBgn0003429	dmc_4994	24677243	2
3R_24687186_24691933_+_circRNA_FBgn0003429	dmc_5010	24687186	4
3R_24687186_24692316_+_circRNA_FBgn0003429	dmc_5011	24687186	4
3R_24687186_24699426_+_circRNA_FBgn0003429	dmc_5013	24687186	2
3R_24687186_24689427_+_circRNA_FBgn0003429	dmc_5009	24687186	3
3R_24687186_24687905_+_circRNA_FBgn0003429	dmc_5008	24687186	1
3R_24691459_24696126_+_circRNA_FBgn0003429	dmc_5020	24691459	2
3R_24691459_24699426_+_circRNA_FBgn0003429	dmc_5021	24691459	6
3R_24693771_24706304_+_circRNA_FBgn0003429	dmc_5028	24693771	3
3R_24693771_24695417_+_circRNA_FBgn0003429	dmc_5024	24693771	9
3R_24694956_24703307_+_circRNA_FBgn0003429	dmc_5035	24694956	22
3R_24694956_24695417_+_circRNA_FBgn0003429	dmc_5029	24694956	8
3R_24694956_24699426_+_circRNA_FBgn0003429	dmc_5032	24694956	1
3R_24694956_24703956_+_circRNA_FBgn0003429	dmc_5036	24694956	1
3R_24900281_24905476_-_circRNA_FBgn0040601	dmc_5050	24905476	1
3R_24903209_24905476_-_circRNA_FBgn0040601	dmc_5051	24905476	1
3R_25722415_25739622_-_circRNA_FBgn0051092	dmc_5088	25739622	4
3R_25710024_25739622_-_circRNA_FBgn0051092	dmc_5086	25739622	35
3R_25749269_25754485_-_circRNA_FBgn0066101	dmc_5097	25754485	3
3R_25749026_25754485_-_circRNA_FBgn0066101	dmc_5095	25754485	3
3R_30816874_30818207_+_circRNA_FBgn0027598	dmc_5387	30816874	16
3R_30816874_30817309_+_circRNA_FBgn0027598	dmc_5386	30816874	2
3R_31727131_31728479_+_circRNA_FBgn0003870	dmc_5467	31727131	5
3R_31727131_31728254_+_circRNA_FBgn0003870	dmc_5466	31727131	1
3R_31864596_31866436_-_circRNA_FBgn0011224	dmc_5477	31866436	1
3R_31865131_31866436_-_circRNA_FBgn0011224	dmc_5481	31866436	10
3R_31881747_31881871_-_circRNA_FBgn0011224	dmc_5490	31881871	45
3R_31865131_31881871_-_circRNA_FBgn0011224	dmc_5483	31881871	3
3R_31864596_31881871_-_circRNA_FBgn0011224	dmc_5478	31881871	1
3R_31873833_31881871_-_circRNA_FBgn0011224	dmc_5486	31881871	78
3R_31873833_31921674_-_circRNA_FBgn0011224	dmc_5487	31921674	4
3R_31881747_31921674_-_circRNA_FBgn0011224	dmc_5491	31921674	2
4_72320_75165_+_circRNA_FBgn0085432	dmc_6068	72320	1
4_72320_87166_+_circRNA_FBgn0085432	dmc_6071	72320	4
4_72320_72862_+_circRNA_FBgn0085432	dmc_6067	72320	6
4_72320_82746_+_circRNA_FBgn0085432	dmc_6069	72320	3
4_72320_94615_+_circRNA_FBgn0085432	dmc_6072	72320	6
4_75067_87166_+_circRNA_FBgn0085432	dmc_6090	75067	4
4_75067_82746_+_circRNA_FBgn0085432	dmc_6088	75067	1
4_94422_95002_+_circRNA_FBgn0085432	dmc_6126	94422	5
4_94422_99475_+_circRNA_FBgn0085432	dmc_6128	94422	11
4_234264_234345_+_circRNA_FBgn0039897	dmc_5982	234264	1
4_234264_240833_+_circRNA_FBgn0039897	dmc_5984	234264	1
4_234264_236475_+_circRNA_FBgn0039897	dmc_5983	234264	14
4_236394_236475_+_circRNA_FBgn0039897	dmc_5985	236394	5
4_236394_243748_+_circRNA_FBgn0039897	dmc_5988	236394	1
4_236394_240833_+_circRNA_FBgn0039897	dmc_5987	236394	1
4_727460_728245_+_circRNA_FBgn0005666	dmc_6074	727460	1
4_727460_737909_+_circRNA_FBgn0005666	dmc_6075	727460	2
4_737735_742550_+_circRNA_FBgn0005666	dmc_6084	737735	2
4_737735_745291_+_circRNA_FBgn0005666	dmc_6085	737735	1
4_882616_883641_-_circRNA_FBgn0025726	dmc_6109	883641	2
4_881842_883641_-_circRNA_FBgn0025726	dmc_6107	883641	2
4_1095575_1095832_+_circRNA_FBgn0005561	dmc_5921	1095575	1
4_1095575_1102099_+_circRNA_FBgn0005561	dmc_5922	1095575	8
4_1233128_1234799_+_circRNA_FBgn0053653	dmc_5945	1233128	1
4_1233128_1233510_+_circRNA_FBgn0053653	dmc_5944	1233128	3
4_1247101_1250883_+_circRNA_FBgn0053653	dmc_5954	1247101	1
4_1247101_1247238_+_circRNA_FBgn0053653	dmc_5952	1247101	2
X_1316074_1316161_-_circRNA_FBgn0025641	dmc_6362	1316161	1
X_1309858_1316161_-_circRNA_FBgn0025641	dmc_6359	1316161	1
X_2955540_2957257_-_circRNA_FBgn0003285	dmc_6953	2957257	2
X_2955947_2957257_-_circRNA_FBgn0003285	dmc_6954	2957257	30
X_3321040_3321217_+_circRNA_FBgn0000479	dmc_6965	3321040	1
X_3321040_3332546_+_circRNA_FBgn0000479	dmc_6966	3321040	1
X_3519824_3524031_-_circRNA_FBgn0052791	dmc_6975	3524031	3
X_3522211_3524031_-_circRNA_FBgn0052791	dmc_6976	3524031	3
X_4149387_4154756_-_circRNA_FBgn0000635	dmc_7005	4154756	1
X_4154386_4154756_-_circRNA_FBgn0000635	dmc_7006	4154756	3
X_4349003_4353613_+_circRNA_FBgn0262738	dmc_7009	4349003	3
X_4349003_4349712_+_circRNA_FBgn0262738	dmc_7008	4349003	6
X_4450687_4451039_+_circRNA_FBgn0000179	dmc_7014	4450687	1
X_4450687_4451030_+_circRNA_FBgn0000179	dmc_7013	4450687	4
X_4947606_4953621_+_circRNA_FBgn0004368	dmc_7031	4947606	1
X_4947606_4948197_+_circRNA_FBgn0004368	dmc_7030	4947606	1
X_6585692_6587104_+_circRNA_FBgn0085446	dmc_7127	6585692	1
X_6585692_6585950_+_circRNA_FBgn0085446	dmc_7126	6585692	2
X_6585695_6587104_+_circRNA_FBgn0085446	dmc_7129	6585695	2
X_6585695_6585950_+_circRNA_FBgn0085446	dmc_7128	6585695	3
X_9097354_9098413_-_circRNA_FBgn0030087	dmc_7270	9098413	1
X_9096765_9098413_-_circRNA_FBgn0030087	dmc_7268	9098413	21
X_10510335_10519777_-_circRNA_FBgn0085443	dmc_6175	10519777	1
X_10519347_10519777_-_circRNA_FBgn0085443	dmc_6177	10519777	15
X_11232651_11236820_-_circRNA_FBgn0265595	dmc_6206	11236820	6
X_11224988_11236820_-_circRNA_FBgn0265595	dmc_6205	11236820	2
X_11395239_11396103_+_circRNA_FBgn0001624	dmc_6227	11395239	120
X_11395239_11396571_+_circRNA_FBgn0001624	dmc_6228	11395239	2
X_11395239_11400832_+_circRNA_FBgn0001624	dmc_6230	11395239	4
X_11397824_11400832_+_circRNA_FBgn0001624	dmc_6233	11397824	4
X_11397824_11399816_+_circRNA_FBgn0001624	dmc_6232	11397824	3
X_11397824_11398822_+_circRNA_FBgn0001624	dmc_6231	11397824	23
X_11550476_11551347_+_circRNA_FBgn0052666	dmc_6243	11550476	1
X_11550476_11550937_+_circRNA_FBgn0052666	dmc_6242	11550476	1
X_12794094_12794584_-_circRNA_FBgn0259171	dmc_6343	12794584	1
X_12793576_12794584_-_circRNA_FBgn0259171	dmc_6342	12794584	2
X_13268693_13270642_-_circRNA_FBgn0041210	dmc_6368	13270642	1
X_13269827_13270642_-_circRNA_FBgn0041210	dmc_6371	13270642	2
X_13453281_13521183_+_circRNA_FBgn0265416	dmc_6383	13453281	1
X_13453281_13496206_+_circRNA_FBgn0265416	dmc_6382	13453281	2
X_16928614_16934443_+_circRNA_FBgn0027556	dmc_6642	16928614	1
X_16928614_16933538_+_circRNA_FBgn0027556	dmc_6641	16928614	2
X_17684114_17684682_-_circRNA_FBgn0263258	dmc_6671	17684682	15
X_17676980_17684682_-_circRNA_FBgn0263258	dmc_6670	17684682	1
X_18114443_18114646_-_circRNA_FBgn0004028	dmc_6706	18114646	59
X_18113257_18114646_-_circRNA_FBgn0004028	dmc_6704	18114646	6
X_18372030_18373455_+_circRNA_FBgn0265784	dmc_6723	18372030	105
X_18372030_18372432_+_circRNA_FBgn0265784	dmc_6722	18372030	2
X_19526840_19527328_+_circRNA_FBgn0261573	dmc_6777	19526840	1
X_19526840_19527834_+_circRNA_FBgn0261573	dmc_6778	19526840	4
X_22493480_22494275_+_circRNA_FBgn0027279	dmc_6874	22493480	8
X_22493480_22503740_+_circRNA_FBgn0027279	dmc_6877	22493480	6

## Sheet: 6. F-ovary A5'BS
location, cognate gene of circRNAs	circRNAs ID	common SS	Supporting BSJ reads
2L_3094216_3098065_-_circRNA_FBgn0015600	dmc_699	3098065	18
2L_3097921_3098065_-_circRNA_FBgn0015600	dmc_700	3098065	18
2L_8298070_8298340_-_circRNA_FBgn0003502	dmc_1082	8298340	47
2L_8283408_8298340_-_circRNA_FBgn0003502	dmc_1077	8298340	16
2L_9233987_9235263_+_circRNA_FBgn0041092	dmc_1130	9233987	47
2L_9233987_9234657_+_circRNA_FBgn0041092	dmc_1129	9233987	13
2L_16690901_16691192_+_circRNA_FBgn0261278	dmc_298	16690901	1
2L_16690901_16692124_+_circRNA_FBgn0261278	dmc_299	16690901	112
2L_16690901_16697643_+_circRNA_FBgn0261278	dmc_301	16690901	27
2L_20881986_20882464_-_circRNA_FBgn0032901	dmc_549	20882464	59
2L_20876911_20882464_-_circRNA_FBgn0032901	dmc_546	20882464	1
2L_22848969_22849632_+_circRNA_FBgn0041004	dmc_636	22848969	7
2L_22848969_22849770_+_circRNA_FBgn0041004	dmc_637	22848969	20
2R_642099_673836_+_circRNA_FBgn0267428	dmc_2350	642099	24
2R_642099_642363_+_circRNA_FBgn0267428	dmc_2349	642099	83
2R_1076634_1105981_+_circRNA_FBgn0003256	dmc_1239	1076634	1
2R_1076634_1080441_+_circRNA_FBgn0003256	dmc_1238	1076634	143
2R_3933010_3933463_-_circRNA_FBgn0262124	dmc_2236	3933463	194
2R_3918150_3933463_-_circRNA_FBgn0262124	dmc_2235	3933463	14
2R_3933010_3938885_-_circRNA_FBgn0262124	dmc_2237	3938885	45
2R_3938551_3938885_-_circRNA_FBgn0262124	dmc_2238	3938885	566
2R_6928508_6930370_-_circRNA_FBgn0053558	dmc_2383	6930370	6
2R_6929072_6930370_-_circRNA_FBgn0053558	dmc_2387	6930370	3
2R_7727941_7729708_-_circRNA_FBgn0042135	dmc_2477	7729708	1
2R_7725688_7729708_-_circRNA_FBgn0042135	dmc_2476	7729708	39
2R_8674646_8676607_+_circRNA_FBgn0263120	dmc_2545	8674646	56
2R_8674646_8674871_+_circRNA_FBgn0263120	dmc_2544	8674646	29
2R_9125550_9126066_-_circRNA_FBgn0027561	dmc_2591	9126066	1
2R_9124743_9126066_-_circRNA_FBgn0027561	dmc_2589	9126066	14
2R_9124743_9126213_-_circRNA_FBgn0027561	dmc_2590	9126213	167
2R_9125550_9126213_-_circRNA_FBgn0027561	dmc_2592	9126213	34
2R_10104255_10105067_+_circRNA_FBgn0004907	dmc_1177	10104255	31
2R_10104255_10105825_+_circRNA_FBgn0004907	dmc_1178	10104255	14
2R_10328782_10332367_-_circRNA_FBgn0261698	dmc_1208	10332367	47
2R_10332055_10332367_-_circRNA_FBgn0261698	dmc_1213	10332367	1
2R_10331673_10332367_-_circRNA_FBgn0261698	dmc_1212	10332367	44
2R_10328857_10332367_-_circRNA_FBgn0261698	dmc_1211	10332367	29
2R_12722304_12735119_+_circRNA_FBgn0261545	dmc_1315	12722304	10
2R_12722304_12723006_+_circRNA_FBgn0261545	dmc_1314	12722304	126
2R_12734920_12747747_+_circRNA_FBgn0261545	dmc_1319	12734920	14
2R_12734920_12738504_+_circRNA_FBgn0261545	dmc_1318	12734920	8
2R_14563010_14565073_+_circRNA_FBgn0265974	dmc_1434	14563010	4
2R_14563010_14563385_+_circRNA_FBgn0265974	dmc_1433	14563010	8
2R_14621959_14622294_+_circRNA_FBgn0083123	dmc_1439	14621959	105
2R_14621959_14622766_+_circRNA_FBgn0083123	dmc_1440	14621959	18
2R_15266691_15267462_-_circRNA_FBgn0265194	dmc_1474	15267462	15
2R_15265630_15267462_-_circRNA_FBgn0265194	dmc_1473	15267462	8
2R_17351093_17362097_+_circRNA_FBgn0265487	dmc_1670	17351093	9
2R_17351093_17352305_+_circRNA_FBgn0265487	dmc_1669	17351093	15
2R_19477615_19477704_+_circRNA_FBgn0260934	dmc_1882	19477615	9
2R_19477615_19478865_+_circRNA_FBgn0260934	dmc_1883	19477615	31
2R_20595556_20598694_+_circRNA_FBgn0267791	dmc_1918	20595556	60
2R_20595556_20595814_+_circRNA_FBgn0267791	dmc_1916	20595556	19
3L_370905_371507_-_circRNA_FBgn0262139	dmc_3552	371507	31
3L_370606_371507_-_circRNA_FBgn0262139	dmc_3551	371507	16
3L_370923_371507_-_circRNA_FBgn0262139	dmc_3553	371507	6
3L_832714_832975_-_circRNA_FBgn0035162	dmc_3923	832975	40
3L_832041_832975_-_circRNA_FBgn0035162	dmc_3922	832975	84
3L_1527189_1528076_-_circRNA_FBgn0035227	dmc_2935	1528076	9
3L_1526659_1528076_-_circRNA_FBgn0035227	dmc_2934	1528076	18
3L_7932300_7933234_-_circRNA_FBgn0024187	dmc_3864	7933234	67
3L_7932037_7933234_-_circRNA_FBgn0024187	dmc_3863	7933234	1
3L_8469409_8469691_+_circRNA_FBgn0010825	dmc_3932	8469409	21
3L_8469409_8469682_+_circRNA_FBgn0010825	dmc_3931	8469409	17
3L_8948882_8949759_-_circRNA_FBgn0264305	dmc_3973	8949759	20
3L_8947827_8949759_-_circRNA_FBgn0264305	dmc_3972	8949759	2
3L_9417651_9419271_-_circRNA_FBgn0035989	dmc_4007	9419271	6
3L_9418343_9419271_-_circRNA_FBgn0035989	dmc_4008	9419271	11
3L_10575318_10576475_+_circRNA_FBgn0052062	dmc_2720	10575318	9
3L_10575318_10577324_+_circRNA_FBgn0052062	dmc_2721	10575318	8
3L_14664295_14665070_+_circRNA_FBgn0041604	dmc_2900	14664295	37
3L_14664295_14667741_+_circRNA_FBgn0041604	dmc_2901	14664295	20
3L_19949261_19949605_+_circRNA_FBgn0004852	dmc_3199	19949261	4
3L_19949261_19965002_+_circRNA_FBgn0004852	dmc_3200	19949261	3
3L_20348941_20349206_+_circRNA_FBgn0036974	dmc_3226	20348941	3
3L_20348941_20351730_+_circRNA_FBgn0036974	dmc_3227	20348941	9
3L_27331993_27421014_+_circRNA_FBgn0024804	dmc_3501	27331993	10
3L_27331993_27332346_+_circRNA_FBgn0024804	dmc_3498	27331993	1171
3R_7190123_7190796_+_circRNA_FBgn0086372	dmc_5750	7190123	68
3R_7190123_7192131_+_circRNA_FBgn0086372	dmc_5752	7190123	14
3R_7190123_7191164_+_circRNA_FBgn0086372	dmc_5751	7190123	7
3R_7190123_7193688_+_circRNA_FBgn0086372	dmc_5755	7190123	1
3R_7862918_7865761_-_circRNA_FBgn0037525	dmc_5790	7865761	8
3R_7864260_7865761_-_circRNA_FBgn0037525	dmc_5792	7865761	10
3R_8864785_8865299_-_circRNA_FBgn0262614	dmc_5857	8865299	215
3R_8838391_8865299_-_circRNA_FBgn0262614	dmc_5854	8865299	13
3R_8833974_8865299_-_circRNA_FBgn0262614	dmc_5850	8865299	6
3R_8842669_8865299_-_circRNA_FBgn0262614	dmc_5855	8865299	39
3R_13157980_13158252_+_circRNA_FBgn0038118	dmc_4224	13157980	6
3R_13157980_13159103_+_circRNA_FBgn0038118	dmc_4225	13157980	10
3R_14344224_14345184_-_circRNA_FBgn0024321	dmc_4292	14345184	1
3R_14341221_14345184_-_circRNA_FBgn0024321	dmc_4290	14345184	5
3R_15954582_15956307_+_circRNA_FBgn0013334	dmc_4376	15954582	3
3R_15954582_15957919_+_circRNA_FBgn0013334	dmc_4377	15954582	1
3R_16550206_16556324_+_circRNA_FBgn0259244	dmc_4420	16550206	22
3R_16550206_16550740_+_circRNA_FBgn0259244	dmc_4416	16550206	11
3R_20287948_20290195_+_circRNA_FBgn0262582	dmc_4642	20287948	1
3R_20287948_20291086_+_circRNA_FBgn0262582	dmc_4643	20287948	1
3R_20698334_20700885_-_circRNA_FBgn0024944	dmc_4669	20700885	16
3R_20700094_20700885_-_circRNA_FBgn0024944	dmc_4671	20700885	32
3R_22277636_22279335_+_circRNA_FBgn0051163	dmc_4781	22277636	18
3R_22277636_22277972_+_circRNA_FBgn0051163	dmc_4780	22277636	16
3R_22278351_22285701_+_circRNA_FBgn0051163	dmc_4786	22278351	19
3R_22278351_22279335_+_circRNA_FBgn0051163	dmc_4784	22278351	26
3R_25709290_25710147_-_circRNA_FBgn0051092	dmc_5082	25710147	225
3R_25706286_25710147_-_circRNA_FBgn0051092	dmc_5080	25710147	10
3R_25722415_25739622_-_circRNA_FBgn0051092	dmc_5088	25739622	8
3R_25739054_25739622_-_circRNA_FBgn0051092	dmc_5089	25739622	16
3R_25710024_25739622_-_circRNA_FBgn0051092	dmc_5086	25739622	20
3R_26554356_26556288_+_circRNA_FBgn0263289	dmc_5124	26554356	11
3R_26554356_26555651_+_circRNA_FBgn0263289	dmc_5123	26554356	249
3R_31351267_31351821_+_circRNA_FBgn0085376	dmc_5440	31351267	44
3R_31351267_31353618_+_circRNA_FBgn0085376	dmc_5441	31351267	4
3R_31881747_31881871_-_circRNA_FBgn0011224	dmc_5490	31881871	21
3R_31864596_31881871_-_circRNA_FBgn0011224	dmc_5478	31881871	1
3R_31873833_31881871_-_circRNA_FBgn0011224	dmc_5486	31881871	1
4_72320_94615_+_circRNA_FBgn0085432	dmc_6072	72320	12
4_72320_87166_+_circRNA_FBgn0085432	dmc_6071	72320	37
4_954488_955050_-_circRNA_FBgn0052016	dmc_6131	955050	5
4_953512_955050_-_circRNA_FBgn0052016	dmc_6130	955050	5
X_737168_741876_+_circRNA_FBgn0021764	dmc_7180	737168	21
X_737168_737665_+_circRNA_FBgn0021764	dmc_7178	737168	61
X_9097354_9098413_-_circRNA_FBgn0030087	dmc_7270	9098413	1
X_9096765_9098413_-_circRNA_FBgn0030087	dmc_7268	9098413	50
X_10519347_10519777_-_circRNA_FBgn0085443	dmc_6177	10519777	41
X_10510335_10519777_-_circRNA_FBgn0085443	dmc_6175	10519777	14
X_11381855_11383112_+_circRNA_FBgn0001624	dmc_6220	11381855	6
X_11381855_11387933_+_circRNA_FBgn0001624	dmc_6221	11381855	15
X_11395239_11396571_+_circRNA_FBgn0001624	dmc_6228	11395239	22
X_11395239_11398822_+_circRNA_FBgn0001624	dmc_6229	11395239	6
X_11395239_11396103_+_circRNA_FBgn0001624	dmc_6227	11395239	11
X_11437022_11438239_-_circRNA_FBgn0262740	dmc_6240	11438239	9
X_11435382_11438239_-_circRNA_FBgn0262740	dmc_6239	11438239	8
X_22493480_22494275_+_circRNA_FBgn0027279	dmc_6874	22493480	91
X_22493480_22498619_+_circRNA_FBgn0027279	dmc_6876	22493480	13

## Sheet: 7. M-testis A5 BS
location, cognate gene of circRNAs	circRNAs ID	common SS	Supporting BSJ reads
2L_1741659_1746029_+_circRNA_FBgn0264494	dmc_339	1741659	14
2L_1741659_1743779_+_circRNA_FBgn0264494	dmc_338	1741659	3
2L_1741659_1742260_+_circRNA_FBgn0264494	dmc_336	1741659	6
2L_3080650_3098065_-_circRNA_FBgn0015600	dmc_698	3098065	7
2L_3094216_3098065_-_circRNA_FBgn0015600	dmc_699	3098065	56
2L_4074513_4080022_+_circRNA_FBgn0000547	dmc_763	4074513	14
2L_4074513_4101128_+_circRNA_FBgn0000547	dmc_764	4074513	3
2L_4563679_4574342_-_circRNA_FBgn0053196	dmc_806	4574342	11
2L_4552242_4574342_-_circRNA_FBgn0053196	dmc_804	4574342	1
2L_6574015_6587143_-_circRNA_FBgn0031835	dmc_944	6587143	3
2L_6580414_6587143_-_circRNA_FBgn0031835	dmc_951	6587143	17
2L_10619879_10620635_+_circRNA_FBgn0051721	dmc_45	10619879	15
2L_10619879_10623266_+_circRNA_FBgn0051721	dmc_47	10619879	4
2L_10619879_10625343_+_circRNA_FBgn0051721	dmc_48	10619879	2
2L_12240867_12282562_+_circRNA_FBgn0000114	dmc_120	12240867	20
2L_12240867_12241780_+_circRNA_FBgn0000114	dmc_119	12240867	34
2L_16690901_16691192_+_circRNA_FBgn0261278	dmc_298	16690901	13
2L_16690901_16692124_+_circRNA_FBgn0261278	dmc_299	16690901	73
2L_20876911_20882464_-_circRNA_FBgn0032901	dmc_546	20882464	8
2L_20881986_20882464_-_circRNA_FBgn0032901	dmc_549	20882464	26
2L_21273323_21274429_+_circRNA_FBgn0032938	dmc_571	21273323	35
2L_21273323_21275806_+_circRNA_FBgn0032938	dmc_572	21273323	30
2R_495143_579217_+_circRNA_FBgn0267428	dmc_2267	495143	19
2R_495143_642363_+_circRNA_FBgn0267428	dmc_2268	495143	3
2R_495143_547363_+_circRNA_FBgn0267428	dmc_2266	495143	7
2R_495143_495799_+_circRNA_FBgn0267428	dmc_2265	495143	129
2R_578871_642363_+_circRNA_FBgn0267428	dmc_2323	578871	18
2R_578871_579217_+_circRNA_FBgn0267428	dmc_2322	578871	33
2R_642099_642363_+_circRNA_FBgn0267428	dmc_2349	642099	52
2R_642099_673836_+_circRNA_FBgn0267428	dmc_2350	642099	1
2R_1076634_1080441_+_circRNA_FBgn0003256	dmc_1238	1076634	40
2R_1076634_1105981_+_circRNA_FBgn0003256	dmc_1239	1076634	30
2R_3933010_3933463_-_circRNA_FBgn0262124	dmc_2236	3933463	25
2R_3918150_3933463_-_circRNA_FBgn0262124	dmc_2235	3933463	12
2R_6938384_6963095_-_circRNA_FBgn0053558	dmc_2397	6963095	9
2R_6962879_6963095_-_circRNA_FBgn0053558	dmc_2398	6963095	11
2R_7719375_7729708_-_circRNA_FBgn0042135	dmc_2473	7729708	9
2R_7727941_7729708_-_circRNA_FBgn0042135	dmc_2477	7729708	39
2R_7725688_7729708_-_circRNA_FBgn0042135	dmc_2476	7729708	13
2R_8674646_8674871_+_circRNA_FBgn0263120	dmc_2544	8674646	155
2R_8674646_8676607_+_circRNA_FBgn0263120	dmc_2545	8674646	25
2R_9125550_9126213_-_circRNA_FBgn0027561	dmc_2592	9126213	46
2R_9124743_9126213_-_circRNA_FBgn0027561	dmc_2590	9126213	12
2R_10294611_10294966_+_circRNA_FBgn0033504	dmc_1199	10294611	6
2R_10294611_10296047_+_circRNA_FBgn0033504	dmc_1201	10294611	276
2R_14621959_14622766_+_circRNA_FBgn0083123	dmc_1440	14621959	3
2R_14621959_14622294_+_circRNA_FBgn0083123	dmc_1439	14621959	10
2R_15662923_15672285_-_circRNA_FBgn0023441	dmc_1535	15672285	10
2R_15667610_15672285_-_circRNA_FBgn0023441	dmc_1543	15672285	7
2R_16697985_16699574_-_circRNA_FBgn0050463	dmc_1624	16699574	7
2R_16698973_16699574_-_circRNA_FBgn0050463	dmc_1626	16699574	10
2R_19477615_19478865_+_circRNA_FBgn0260934	dmc_1883	19477615	7
2R_19477615_19477704_+_circRNA_FBgn0260934	dmc_1882	19477615	14
2R_19564440_19574326_-_circRNA_FBgn0003435	dmc_1892	19574326	6
2R_19573987_19574326_-_circRNA_FBgn0003435	dmc_1893	19574326	10
2R_19574002_19574326_-_circRNA_FBgn0003435	dmc_1894	19574326	20
2R_20595556_20595814_+_circRNA_FBgn0267791	dmc_1916	20595556	11
2R_20595556_20598694_+_circRNA_FBgn0267791	dmc_1918	20595556	77
2R_21363698_21366965_-_circRNA_FBgn0000395	dmc_1978	21366965	25
2R_21358816_21366965_-_circRNA_FBgn0000395	dmc_1977	21366965	9
2R_23642238_23647761_+_circRNA_FBgn0004795	dmc_2092	23642238	21
2R_23642238_23643095_+_circRNA_FBgn0004795	dmc_2090	23642238	6
2R_23642238_23643272_+_circRNA_FBgn0004795	dmc_2091	23642238	59
3L_505886_508799_-_circRNA_FBgn0001316	dmc_3671	508799	11
3L_507974_508799_-_circRNA_FBgn0001316	dmc_3673	508799	8
3L_832714_832975_-_circRNA_FBgn0035162	dmc_3923	832975	11
3L_832041_832975_-_circRNA_FBgn0035162	dmc_3922	832975	2
3L_3432203_3445560_-_circRNA_FBgn0026259	dmc_3533	3445560	5
3L_3443457_3445560_-_circRNA_FBgn0026259	dmc_3534	3445560	8
3L_3445364_3447724_-_circRNA_FBgn0026259	dmc_3536	3447724	22
3L_3443457_3447724_-_circRNA_FBgn0026259	dmc_3535	3447724	8
3L_3769077_3769406_-_circRNA_FBgn0052264	dmc_3567	3769406	19
3L_3767136_3769406_-_circRNA_FBgn0052264	dmc_3564	3769406	9
3L_7818068_7820029_-_circRNA_FBgn0016694	dmc_3856	7820029	18
3L_7818077_7820029_-_circRNA_FBgn0016694	dmc_3857	7820029	8
3L_7932037_7933234_-_circRNA_FBgn0024187	dmc_3863	7933234	25
3L_7932300_7933234_-_circRNA_FBgn0024187	dmc_3864	7933234	12
3L_7931754_7933234_-_circRNA_FBgn0024187	dmc_3861	7933234	5
3L_8469409_8469691_+_circRNA_FBgn0010825	dmc_3932	8469409	48
3L_8469409_8469682_+_circRNA_FBgn0010825	dmc_3931	8469409	7
3L_8469409_8470483_+_circRNA_FBgn0010825	dmc_3933	8469409	1
3L_8948882_8949759_-_circRNA_FBgn0264305	dmc_3973	8949759	13
3L_8947827_8949759_-_circRNA_FBgn0264305	dmc_3972	8949759	23
3L_9660641_9664244_-_circRNA_FBgn0016081	dmc_4034	9664244	4
3L_9662942_9664244_-_circRNA_FBgn0016081	dmc_4036	9664244	15
3L_9660641_9671708_-_circRNA_FBgn0016081	dmc_4035	9671708	7
3L_9667701_9671708_-_circRNA_FBgn0016081	dmc_4038	9671708	4
3L_9736927_9738278_-_circRNA_FBgn0259163	dmc_4052	9738278	5
3L_9737128_9738278_-_circRNA_FBgn0259163	dmc_4053	9738278	13
3L_12216418_12221282_-_circRNA_FBgn0260941	dmc_2791	12221282	11
3L_12219977_12221282_-_circRNA_FBgn0260941	dmc_2792	12221282	7
3L_14664295_14667741_+_circRNA_FBgn0041604	dmc_2901	14664295	14
3L_14664295_14665070_+_circRNA_FBgn0041604	dmc_2900	14664295	10
3L_16520068_16522910_-_circRNA_FBgn0263131	dmc_3013	16522910	10
3L_16515856_16522910_-_circRNA_FBgn0263131	dmc_3012	16522910	1
3L_20348941_20351730_+_circRNA_FBgn0036974	dmc_3227	20348941	2
3L_20348941_20349206_+_circRNA_FBgn0036974	dmc_3226	20348941	6
3L_25924295_25933410_-_circRNA_FBgn0058178	dmc_3465	25933410	13
3L_25873859_25933410_-_circRNA_FBgn0058178	dmc_3463	25933410	43
3L_25843724_25933410_-_circRNA_FBgn0058178	dmc_3459	25933410	9
3L_25969033_25978150_-_circRNA_FBgn0058178	dmc_3473	25978150	1
3L_25843724_25978150_-_circRNA_FBgn0058178	dmc_3460	25978150	11
3L_25924295_25978150_-_circRNA_FBgn0058178	dmc_3467	25978150	13
3L_25961359_25978150_-_circRNA_FBgn0058178	dmc_3471	25978150	2
3R_3031405_3062322_-_circRNA_FBgn0267430	dmc_5365	3062322	9
3R_2940912_3062322_-_circRNA_FBgn0267430	dmc_5313	3062322	12
3R_6354913_6356598_+_circRNA_FBgn0267698	dmc_5710	6354913	11
3R_6354913_6357340_+_circRNA_FBgn0267698	dmc_5711	6354913	9
3R_7662251_7675462_+_circRNA_FBgn0051146	dmc_5781	7662251	11
3R_7662251_7667835_+_circRNA_FBgn0051146	dmc_5780	7662251	12
3R_8842669_8865299_-_circRNA_FBgn0262614	dmc_5855	8865299	15
3R_8838391_8865299_-_circRNA_FBgn0262614	dmc_5854	8865299	40
3R_8864785_8865299_-_circRNA_FBgn0262614	dmc_5857	8865299	40
3R_14416433_14433205_-_circRNA_FBgn0086901	dmc_4296	14433205	7
3R_14427036_14433205_-_circRNA_FBgn0086901	dmc_4298	14433205	8
3R_15954157_15955205_+_circRNA_FBgn0013334	dmc_4373	15954157	7
3R_15954157_15956307_+_circRNA_FBgn0013334	dmc_4374	15954157	20
3R_15954582_15957919_+_circRNA_FBgn0013334	dmc_4377	15954582	6
3R_15954582_15956307_+_circRNA_FBgn0013334	dmc_4376	15954582	9
3R_18969418_18970848_+_circRNA_FBgn0261262	dmc_4553	18969418	30
3R_18969418_18970288_+_circRNA_FBgn0261262	dmc_4552	18969418	38
3R_19384125_19385067_-_circRNA_FBgn0086613	dmc_4580	19385067	9
3R_19381539_19385067_-_circRNA_FBgn0086613	dmc_4579	19385067	3
3R_20287948_20291086_+_circRNA_FBgn0262582	dmc_4643	20287948	9
3R_20287948_20290195_+_circRNA_FBgn0262582	dmc_4642	20287948	7
3R_20797143_20802551_+_circRNA_FBgn0038826	dmc_4680	20797143	1
3R_20797143_20798409_+_circRNA_FBgn0038826	dmc_4679	20797143	2
3R_23197286_23197976_-_circRNA_FBgn0262975	dmc_4865	23197976	45
3R_23191695_23197976_-_circRNA_FBgn0262975	dmc_4864	23197976	8
3R_25705930_25722556_-_circRNA_FBgn0051092	dmc_5078	25722556	4
3R_25709290_25722556_-_circRNA_FBgn0051092	dmc_5084	25722556	12
3R_26554356_26567745_+_circRNA_FBgn0263289	dmc_5126	26554356	6
3R_26554356_26581022_+_circRNA_FBgn0263289	dmc_5128	26554356	15
3R_26554356_26598712_+_circRNA_FBgn0263289	dmc_5129	26554356	3
3R_26554356_26555651_+_circRNA_FBgn0263289	dmc_5123	26554356	123
3R_30067074_30082321_+_circRNA_FBgn0266411	dmc_5354	30067074	14
3R_30067074_30068420_+_circRNA_FBgn0266411	dmc_5353	30067074	11
3R_31865762_31866436_-_circRNA_FBgn0011224	dmc_5485	31866436	3
3R_31857878_31866436_-_circRNA_FBgn0011224	dmc_5474	31866436	19
3R_31865131_31866436_-_circRNA_FBgn0011224	dmc_5481	31866436	54
3R_31864596_31866436_-_circRNA_FBgn0011224	dmc_5477	31866436	6
3R_31865131_31874099_-_circRNA_FBgn0011224	dmc_5482	31874099	6
3R_31857878_31874099_-_circRNA_FBgn0011224	dmc_5475	31874099	10
3R_31865131_31881871_-_circRNA_FBgn0011224	dmc_5483	31881871	25
3R_31864596_31881871_-_circRNA_FBgn0011224	dmc_5478	31881871	28
3R_31857878_31881871_-_circRNA_FBgn0011224	dmc_5476	31881871	26
3R_31873833_31881871_-_circRNA_FBgn0011224	dmc_5486	31881871	406
3R_31873833_31959127_-_circRNA_FBgn0011224	dmc_5488	31959127	5
3R_31932071_31959127_-_circRNA_FBgn0011224	dmc_5496	31959127	3
4_954488_955050_-_circRNA_FBgn0052016	dmc_6131	955050	1
4_953512_955050_-_circRNA_FBgn0052016	dmc_6130	955050	1
X_737168_741876_+_circRNA_FBgn0021764	dmc_7180	737168	7
X_737168_737665_+_circRNA_FBgn0021764	dmc_7178	737168	6
X_5396183_5396600_+_circRNA_FBgn0029761	dmc_7061	5396183	15
X_5396183_5398762_+_circRNA_FBgn0029761	dmc_7062	5396183	1
X_9097354_9098413_-_circRNA_FBgn0030087	dmc_7270	9098413	23
X_9096765_9098413_-_circRNA_FBgn0030087	dmc_7268	9098413	28
X_11395239_11400832_+_circRNA_FBgn0001624	dmc_6230	11395239	7
X_11395239_11396571_+_circRNA_FBgn0001624	dmc_6228	11395239	10
X_11395239_11396103_+_circRNA_FBgn0001624	dmc_6227	11395239	61
X_13453281_13496206_+_circRNA_FBgn0265416	dmc_6382	13453281	6
X_13453281_13483286_+_circRNA_FBgn0265416	dmc_6381	13453281	4
X_13453281_13521183_+_circRNA_FBgn0265416	dmc_6383	13453281	11
X_22493480_22494275_+_circRNA_FBgn0027279	dmc_6874	22493480	7
X_22493480_22503740_+_circRNA_FBgn0027279	dmc_6877	22493480	12
Y_538922_539731_+_circRNA_FBgn0267432	dmc_7304	538922	8
Y_538922_541466_+_circRNA_FBgn0267432	dmc_7305	538922	7

## Sheet: 8. F-head A3'BS
location, cognate gene of circRNAs	circRNAs ID	common SS	Supporting BSJ reads
2L_10080374_10081946_-_circRNA_FBgn0265002	dmc_4	10080374	5
2L_10080374_10086306_-_circRNA_FBgn0265002	dmc_5	10080374	1
2L_10096913_10098010_-_circRNA_FBgn0265002	dmc_7	10096913	6
2L_10096913_10137559_-_circRNA_FBgn0265002	dmc_8	10096913	4
2L_10096913_10178477_-_circRNA_FBgn0265002	dmc_9	10096913	5
2L_10126000_10127877_-_circRNA_FBgn0265002	dmc_16	10126000	171
2L_10126000_10137559_-_circRNA_FBgn0265002	dmc_17	10126000	15
2L_10619879_10625343_+_circRNA_FBgn0051721	dmc_48	10625343	7
2L_10621419_10625343_+_circRNA_FBgn0051721	dmc_49	10625343	2
2L_11798664_11799402_-_circRNA_FBgn0020309	dmc_95	11798664	1
2L_11798664_11800322_-_circRNA_FBgn0020309	dmc_97	11798664	3
2L_11833259_11835651_-_circRNA_FBgn0264815	dmc_105	11833259	70
2L_11833259_11838773_-_circRNA_FBgn0264815	dmc_106	11833259	84
2L_11835089_11835651_-_circRNA_FBgn0264815	dmc_107	11835089	85
2L_11835089_11838773_-_circRNA_FBgn0264815	dmc_108	11835089	3
2L_12160689_12163610_+_circRNA_FBgn0051760	dmc_117	12163610	3
2L_12162739_12163610_+_circRNA_FBgn0051760	dmc_118	12163610	28
2L_12385561_12389670_+_circRNA_FBgn0262475	dmc_133	12389670	3
2L_12389189_12389670_+_circRNA_FBgn0262475	dmc_134	12389670	5
2L_12407184_12407734_-_circRNA_FBgn0043841	dmc_135	12407184	2
2L_12407184_12409623_-_circRNA_FBgn0043841	dmc_136	12407184	35
2L_1284605_1289728_+_circRNA_FBgn0041097	dmc_148	1289728	3
2L_1288132_1289728_+_circRNA_FBgn0041097	dmc_150	1289728	2
2L_13274642_13276512_+_circRNA_FBgn0264894	dmc_164	13276512	2
2L_13275587_13276512_+_circRNA_FBgn0264894	dmc_166	13276512	11
2L_13276246_13276512_+_circRNA_FBgn0264894	dmc_167	13276512	9
2L_13508620_13509792_-_circRNA_FBgn0023407	dmc_173	13508620	39
2L_13508620_13513473_-_circRNA_FBgn0023407	dmc_174	13508620	1
2L_13508620_13535026_-_circRNA_FBgn0023407	dmc_175	13508620	3
2L_13508620_13547161_-_circRNA_FBgn0023407	dmc_176	13508620	2
2L_13633393_13636213_+_circRNA_FBgn0259984	dmc_185	13636213	2
2L_13634018_13636213_+_circRNA_FBgn0259984	dmc_186	13636213	4
2L_1394191_1394758_-_circRNA_FBgn0002543	dmc_200	1394191	5
2L_1394191_1396005_-_circRNA_FBgn0002543	dmc_201	1394191	8
2L_1394191_1397252_-_circRNA_FBgn0002543	dmc_202	1394191	28
2L_14195732_14196247_-_circRNA_FBgn0016930	dmc_214	14195732	7
2L_14195732_14197867_-_circRNA_FBgn0016930	dmc_215	14195732	87
2L_14610683_14611916_-_circRNA_FBgn0003016	dmc_222	14610683	31
2L_14610683_14636159_-_circRNA_FBgn0003016	dmc_223	14610683	2
2L_14610683_14639769_-_circRNA_FBgn0003016	dmc_224	14610683	4
2L_14911970_14913333_-_circRNA_FBgn0259213	dmc_226	14911970	1
2L_14911970_14914449_-_circRNA_FBgn0259213	dmc_227	14911970	6
2L_14932513_14935014_-_circRNA_FBgn0259213	dmc_234	14932513	6
2L_14932513_14939028_-_circRNA_FBgn0259213	dmc_235	14932513	17
2L_14932513_14941644_-_circRNA_FBgn0259213	dmc_236	14932513	1
2L_14983949_14984253_-_circRNA_FBgn0086711	dmc_243	14983949	13
2L_14983949_14992506_-_circRNA_FBgn0086711	dmc_244	14983949	93
2L_14983949_14994035_-_circRNA_FBgn0086711	dmc_245	14983949	1
2L_15737627_15737964_-_circRNA_FBgn0010382	dmc_257	15737627	24
2L_15737627_15740899_-_circRNA_FBgn0010382	dmc_258	15737627	1
2L_16032379_16034713_+_circRNA_FBgn0028644	dmc_266	16034713	2
2L_16034187_16034713_+_circRNA_FBgn0028644	dmc_267	16034713	33
2L_16468492_16469255_-_circRNA_FBgn0005677	dmc_289	16468492	2
2L_16468492_16471939_-_circRNA_FBgn0005677	dmc_290	16468492	1
2L_16690901_16698348_+_circRNA_FBgn0261278	dmc_302	16698348	2
2L_16698138_16698348_+_circRNA_FBgn0261278	dmc_304	16698348	19
2L_16774449_16775853_+_circRNA_FBgn0264695	dmc_309	16775853	4
2L_16827493_16827889_+_circRNA_FBgn0051739	dmc_319	16827889	1
2L_16827720_16827889_+_circRNA_FBgn0051739	dmc_320	16827889	6
2L_16976489_16986150_+_circRNA_FBgn0053179	dmc_324	16986150	3
2L_16984609_16986150_+_circRNA_FBgn0053179	dmc_326	16986150	1
2L_1741659_1743779_+_circRNA_FBgn0264494	dmc_338	1743779	21
2L_1741659_1746029_+_circRNA_FBgn0264494	dmc_339	1746029	19
2L_1743344_1743779_+_circRNA_FBgn0264494	dmc_340	1743779	6
2L_1743344_1746029_+_circRNA_FBgn0264494	dmc_341	1746029	1
2L_1744922_1746029_+_circRNA_FBgn0264494	dmc_346	1746029	1
2L_17660955_17662279_-_circRNA_FBgn0015609	dmc_357	17660955	4
2L_17660955_17664224_-_circRNA_FBgn0015609	dmc_358	17660955	2
2L_17664086_17665540_-_circRNA_FBgn0015609	dmc_359	17664086	4
2L_17664086_17668110_-_circRNA_FBgn0015609	dmc_361	17664086	2
2L_17801696_17803497_-_circRNA_FBgn0262018	dmc_369	17801696	12
2L_17801696_17806505_-_circRNA_FBgn0262018	dmc_370	17801696	2
2L_17801696_17810938_-_circRNA_FBgn0262018	dmc_371	17801696	3
2L_17801696_17815717_-_circRNA_FBgn0262018	dmc_372	17801696	1
2L_17809237_17810938_-_circRNA_FBgn0262018	dmc_373	17809237	12
2L_17809237_17815717_-_circRNA_FBgn0262018	dmc_374	17809237	12
2L_18026954_18062562_+_circRNA_FBgn0243486	dmc_377	18062562	4
2L_18051460_18062562_+_circRNA_FBgn0243486	dmc_378	18062562	2
2L_18051460_18063932_+_circRNA_FBgn0243486	dmc_379	18063932	25
2L_18062361_18063932_+_circRNA_FBgn0243486	dmc_380	18063932	208
2L_18063804_18065730_+_circRNA_FBgn0243486	dmc_382	18065730	14
2L_18064633_18065730_+_circRNA_FBgn0243486	dmc_383	18065730	126
2L_18187211_18201386_-_circRNA_FBgn0261804	dmc_389	18187211	8
2L_18187211_18215846_-_circRNA_FBgn0261804	dmc_390	18187211	1
2L_18200622_18201386_-_circRNA_FBgn0261804	dmc_393	18200622	1
2L_18200622_18211298_-_circRNA_FBgn0261804	dmc_394	18200622	2
2L_18203665_18211298_-_circRNA_FBgn0261804	dmc_395	18203665	1
2L_18203665_18215846_-_circRNA_FBgn0261804	dmc_396	18203665	1
2L_18209768_18211298_-_circRNA_FBgn0261804	dmc_397	18209768	79
2L_1848064_1854308_+_circRNA_FBgn0051665	dmc_408	1854308	2
2L_1851691_1854308_+_circRNA_FBgn0051665	dmc_411	1854308	15
2L_18539522_18542003_-_circRNA_FBgn0085370	dmc_418	18539522	3
2L_18539522_18543715_-_circRNA_FBgn0085370	dmc_419	18539522	12
2L_19643330_19717454_+_circRNA_FBgn0000464	dmc_467	19717454	4
2L_19644267_19717454_+_circRNA_FBgn0000464	dmc_469	19717454	5
2L_19907761_19910432_+_circRNA_FBgn0263873	dmc_489	19910432	16
2L_19908758_19910432_+_circRNA_FBgn0263873	dmc_490	19910432	6
2L_19925382_19929354_+_circRNA_FBgn0263873	dmc_493	19929354	44
2L_19928622_19929354_+_circRNA_FBgn0263873	dmc_494	19929354	7
2L_1998231_2001086_-_circRNA_FBgn0053543	dmc_497	1998231	3
2L_1998231_2002920_-_circRNA_FBgn0053543	dmc_498	1998231	3
2L_20334080_20336549_+_circRNA_FBgn0003475	dmc_505	20336549	32
2L_20334620_20336549_+_circRNA_FBgn0003475	dmc_508	20336549	58
2L_20336286_20339693_+_circRNA_FBgn0003475	dmc_510	20339693	3
2L_20339244_20339693_+_circRNA_FBgn0003475	dmc_512	20339693	7
2L_20343598_20343947_+_circRNA_FBgn0003475	dmc_518	20343947	6
2L_20431923_20441246_+_circRNA_FBgn0263355	dmc_527	20441246	1
2L_20441056_20441246_+_circRNA_FBgn0263355	dmc_528	20441246	2
2L_20876911_20877677_-_circRNA_FBgn0032901	dmc_545	20876911	8
2L_20876911_20882464_-_circRNA_FBgn0032901	dmc_546	20876911	3
2L_21125346_21129082_+_circRNA_FBgn0040297	dmc_563	21129082	11
2L_21127849_21129082_+_circRNA_FBgn0040297	dmc_564	21129082	5
2L_21273323_21275806_+_circRNA_FBgn0032938	dmc_572	21275806	43
2L_21275378_21275806_+_circRNA_FBgn0032938	dmc_574	21275806	13
2L_21297694_21301527_-_circRNA_FBgn0032940	dmc_576	21297694	7
2L_21297694_21304931_-_circRNA_FBgn0032940	dmc_577	21297694	1
2L_21382018_21385397_+_circRNA_FBgn0032946	dmc_580	21385397	2
2L_21384454_21385397_+_circRNA_FBgn0032946	dmc_581	21385397	36
2L_21616181_21616573_-_circRNA_FBgn0032955	dmc_587	21616181	80
2L_21616181_21618110_-_circRNA_FBgn0032955	dmc_589	21616181	8
2L_21688473_21704603_+_circRNA_FBgn0051619	dmc_602	21704603	1
2L_21700671_21704603_+_circRNA_FBgn0051619	dmc_603	21704603	9
2L_21704458_21711410_+_circRNA_FBgn0051619	dmc_604	21711410	3
2L_21710563_21711410_+_circRNA_FBgn0051619	dmc_606	21711410	65
2L_21710563_21717672_+_circRNA_FBgn0051619	dmc_608	21717672	9
2L_21711080_21719643_+_circRNA_FBgn0051619	dmc_609	21719643	1
2L_21712768_21717672_+_circRNA_FBgn0051619	dmc_610	21717672	8
2L_21712768_21725445_+_circRNA_FBgn0051619	dmc_611	21725445	2
2L_21716324_21717672_+_circRNA_FBgn0051619	dmc_612	21717672	118
2L_21716324_21719643_+_circRNA_FBgn0051619	dmc_613	21719643	4
2L_21716324_21725445_+_circRNA_FBgn0051619	dmc_614	21725445	4
2L_21719513_21725445_+_circRNA_FBgn0051619	dmc_616	21725445	15
2L_21719513_21727573_+_circRNA_FBgn0051619	dmc_617	21727573	10
2L_21727005_21727573_+_circRNA_FBgn0051619	dmc_618	21727573	171
2L_226115_231034_-_circRNA_FBgn0266557	dmc_627	226115	1
2L_226115_232379_-_circRNA_FBgn0266557	dmc_628	226115	6
2L_227371_228281_-_circRNA_FBgn0266557	dmc_633	227371	1
2L_227371_231034_-_circRNA_FBgn0266557	dmc_634	227371	179
2L_22848969_22849770_+_circRNA_FBgn0041004	dmc_637	22849770	11
2L_22849213_22849770_+_circRNA_FBgn0041004	dmc_639	22849770	7
2L_23012217_23016090_-_circRNA_FBgn0250907	dmc_647	23012217	2
2L_23012217_23016104_-_circRNA_FBgn0250907	dmc_648	23012217	1
2L_2785538_2787162_-_circRNA_FBgn0004242	dmc_669	2785538	1
2L_2785538_2787168_-_circRNA_FBgn0004242	dmc_670	2785538	1
2L_2785538_2798836_-_circRNA_FBgn0004242	dmc_671	2785538	6
2L_2793174_2793908_-_circRNA_FBgn0004242	dmc_673	2793174	3
2L_2793174_2798836_-_circRNA_FBgn0004242	dmc_674	2793174	10
2L_2960689_2961996_+_circRNA_FBgn0010263	dmc_688	2961996	7
2L_2961217_2961996_+_circRNA_FBgn0010263	dmc_690	2961996	2
2L_3080650_3081268_-_circRNA_FBgn0015600	dmc_696	3080650	56
2L_3080650_3098065_-_circRNA_FBgn0015600	dmc_698	3080650	7
2L_337015_339441_+_circRNA_FBgn0004611	dmc_723	339441	4
2L_337937_339441_+_circRNA_FBgn0004611	dmc_724	339441	4
2L_3673177_3678464_+_circRNA_FBgn0085369	dmc_741	3678464	1
2L_3673177_3684633_+_circRNA_FBgn0085369	dmc_742	3684633	1
2L_3678210_3678464_+_circRNA_FBgn0085369	dmc_743	3678464	13
2L_3678210_3684633_+_circRNA_FBgn0085369	dmc_744	3684633	2
2L_3683866_3684633_+_circRNA_FBgn0085369	dmc_745	3684633	27
2L_3929306_3930035_-_circRNA_FBgn0051774	dmc_761	3929306	105
2L_3929306_3946697_-_circRNA_FBgn0051774	dmc_762	3929306	3
2L_4074513_4080022_+_circRNA_FBgn0000547	dmc_763	4080022	30
2L_4079503_4080022_+_circRNA_FBgn0000547	dmc_765	4080022	210
2L_4097849_4107804_+_circRNA_FBgn0000547	dmc_766	4107804	1
2L_4107435_4107804_+_circRNA_FBgn0000547	dmc_767	4107804	24
2L_4299067_4308859_+_circRNA_FBgn0010473	dmc_776	4308859	4
2L_4303335_4308859_+_circRNA_FBgn0010473	dmc_779	4308859	18
2L_4303335_4314615_+_circRNA_FBgn0010473	dmc_780	4314615	2
2L_4312027_4314615_+_circRNA_FBgn0010473	dmc_783	4314615	8
2L_4570478_4571085_-_circRNA_FBgn0053196	dmc_808	4570478	64
2L_4570478_4574342_-_circRNA_FBgn0053196	dmc_809	4570478	4
2L_4854397_4874169_+_circRNA_FBgn0051660	dmc_821	4874169	7
2L_4854434_4866130_+_circRNA_FBgn0051660	dmc_822	4866130	4
2L_4865147_4866130_+_circRNA_FBgn0051660	dmc_823	4866130	2
2L_4870477_4874169_+_circRNA_FBgn0051660	dmc_825	4874169	1
2L_4987906_4991262_+_circRNA_FBgn0083962	dmc_832	4991262	65
2L_4990307_4991262_+_circRNA_FBgn0083962	dmc_833	4991262	19
2L_5041688_5042884_-_circRNA_FBgn0031673	dmc_838	5041688	1
2L_5041688_5042890_-_circRNA_FBgn0031673	dmc_839	5041688	29
2L_5204450_5204903_+_circRNA_FBgn0261836	dmc_857	5204903	8
2L_5611027_5611289_-_circRNA_FBgn0031725	dmc_870	5611027	7
2L_5611027_5613586_-_circRNA_FBgn0031725	dmc_871	5611027	1
2L_5640286_5641952_-_circRNA_FBgn0051646	dmc_877	5640286	11
2L_5640286_5645530_-_circRNA_FBgn0051646	dmc_878	5640286	4
2L_5850099_5851826_+_circRNA_FBgn0085410	dmc_881	5851826	9
2L_5850830_5851826_+_circRNA_FBgn0085410	dmc_882	5851826	2
2L_5946043_5947332_+_circRNA_FBgn0001128	dmc_886	5947332	2
2L_5947017_5947332_+_circRNA_FBgn0001128	dmc_887	5947332	6
2L_6192753_6196996_+_circRNA_FBgn0085409	dmc_904	6196996	4
2L_6196543_6196996_+_circRNA_FBgn0085409	dmc_905	6196996	14
2L_6201261_6203618_+_circRNA_FBgn0085409	dmc_906	6203618	11
2L_6203178_6203618_+_circRNA_FBgn0085409	dmc_908	6203618	17
2L_6289764_6291378_+_circRNA_FBgn0053531	dmc_916	6291378	1
2L_6289764_6297736_+_circRNA_FBgn0053531	dmc_918	6297736	13
2L_6290543_6291378_+_circRNA_FBgn0053531	dmc_919	6291378	7
2L_6293484_6303850_+_circRNA_FBgn0053531	dmc_922	6303850	4
2L_6296603_6297736_+_circRNA_FBgn0053531	dmc_923	6297736	1
2L_6301153_6303850_+_circRNA_FBgn0053531	dmc_924	6303850	17
2L_6303094_6303850_+_circRNA_FBgn0053531	dmc_925	6303850	7
2L_6572195_6580510_-_circRNA_FBgn0031835	dmc_941	6572195	2
2L_6574015_6580510_-_circRNA_FBgn0031835	dmc_943	6574015	11
2L_6574015_6587143_-_circRNA_FBgn0031835	dmc_944	6574015	77
2L_6578904_6580510_-_circRNA_FBgn0031835	dmc_949	6578904	84
2L_6578904_6587143_-_circRNA_FBgn0031835	dmc_950	6578904	29
2L_6697009_6700619_-_circRNA_FBgn0031850	dmc_958	6697009	6
2L_6697009_6701944_-_circRNA_FBgn0031850	dmc_959	6697009	31
2L_6699764_6700619_-_circRNA_FBgn0031850	dmc_960	6699764	73
2L_6699764_6701944_-_circRNA_FBgn0031850	dmc_961	6699764	176
2L_7107140_7107551_-_circRNA_FBgn0085407	dmc_984	7107140	207
2L_7107140_7118923_-_circRNA_FBgn0085407	dmc_985	7107140	6
2L_7227103_7234997_-_circRNA_FBgn0259111	dmc_987	7227103	3
2L_7234526_7234997_-_circRNA_FBgn0259111	dmc_992	7234526	63
2L_7234526_7237790_-_circRNA_FBgn0259111	dmc_993	7234526	20
2L_754486_757938_+_circRNA_FBgn0031275	dmc_1007	757938	1
2L_755828_757938_+_circRNA_FBgn0031275	dmc_1009	757938	3
2L_8105691_8107880_+_circRNA_FBgn0261822	dmc_1056	8107880	182
2L_8106839_8107880_+_circRNA_FBgn0261822	dmc_1057	8107880	6
2L_8283408_8284220_-_circRNA_FBgn0003502	dmc_1076	8283408	127
2L_8283408_8298340_-_circRNA_FBgn0003502	dmc_1077	8283408	6
2L_8283868_8284064_-_circRNA_FBgn0003502	dmc_1078	8283868	4
2L_8283868_8284220_-_circRNA_FBgn0003502	dmc_1079	8283868	6
2L_8631026_8645222_+_circRNA_FBgn0011259	dmc_1095	8645222	2
2L_8640586_8645222_+_circRNA_FBgn0011259	dmc_1096	8645222	4
2L_8662438_8663251_+_circRNA_FBgn0011259	dmc_1103	8663251	28
2L_8662456_8663251_+_circRNA_FBgn0011259	dmc_1105	8663251	11
2L_9059470_9060926_-_circRNA_FBgn0051708	dmc_1116	9059470	6
2L_9059470_9066760_-_circRNA_FBgn0051708	dmc_1117	9059470	11
2L_9135117_9156594_+_circRNA_FBgn0052982	dmc_1122	9156594	10
2L_9148754_9156594_+_circRNA_FBgn0052982	dmc_1123	9156594	1
2L_9154658_9156594_+_circRNA_FBgn0052982	dmc_1124	9156594	25
2L_930064_953510_+_circRNA_FBgn0028481	dmc_1134	953510	3
2L_9503592_9504813_+_circRNA_FBgn0032120	dmc_1138	9504813	83
2L_951586_953510_+_circRNA_FBgn0028481	dmc_1140	953510	16
2L_9722760_9727256_-_circRNA_FBgn0028704	dmc_1147	9722760	7
2L_9722760_9733532_-_circRNA_FBgn0028704	dmc_1148	9722760	10
2R_10104255_10105825_+_circRNA_FBgn0004907	dmc_1178	10105825	19
2R_10105701_10105825_+_circRNA_FBgn0004907	dmc_1180	10105825	4
2R_10293621_10295323_+_circRNA_FBgn0033504	dmc_1198	10295323	5
2R_10294611_10295323_+_circRNA_FBgn0033504	dmc_1200	10295323	6
2R_10325189_10325894_-_circRNA_FBgn0261698	dmc_1204	10325189	20
2R_10325189_10330074_-_circRNA_FBgn0261698	dmc_1205	10325189	3
2R_10325189_10332367_-_circRNA_FBgn0261698	dmc_1206	10325189	7
2R_10328782_10330074_-_circRNA_FBgn0261698	dmc_1207	10328782	3
2R_10328782_10332367_-_circRNA_FBgn0261698	dmc_1208	10328782	2
2R_10328857_10330074_-_circRNA_FBgn0261698	dmc_1210	10328857	26
2R_10328857_10332367_-_circRNA_FBgn0261698	dmc_1211	10328857	2
2R_10754908_10757544_-_circRNA_FBgn0053144	dmc_1235	10754908	65
2R_10754908_10759915_-_circRNA_FBgn0053144	dmc_1236	10754908	15
2R_10754908_10794484_-_circRNA_FBgn0053144	dmc_1237	10754908	6
2R_1076634_1105981_+_circRNA_FBgn0003256	dmc_1239	1105981	10
2R_1080330_1105981_+_circRNA_FBgn0003256	dmc_1241	1105981	2
2R_10848452_10849260_-_circRNA_FBgn0050015	dmc_1245	10848452	57
2R_10848452_10862955_-_circRNA_FBgn0050015	dmc_1246	10848452	1
2R_1105846_1113725_+_circRNA_FBgn0003256	dmc_1250	1113725	17
2R_1113197_1113725_+_circRNA_FBgn0003256	dmc_1252	1113725	80
2R_11668421_11670201_+_circRNA_FBgn0050035	dmc_1271	11670201	2
2R_11669266_11670201_+_circRNA_FBgn0050035	dmc_1273	11670201	6
2R_12260039_12269435_+_circRNA_FBgn0000253	dmc_1291	12269435	11
2R_12264742_12269435_+_circRNA_FBgn0000253	dmc_1292	12269435	46
2R_12480774_12486038_+_circRNA_FBgn0033744	dmc_1294	12486038	2
2R_12485268_12486038_+_circRNA_FBgn0033744	dmc_1295	12486038	1
2R_12485667_12486038_+_circRNA_FBgn0033744	dmc_1297	12486038	12
2R_12579128_12580612_-_circRNA_FBgn0022764	dmc_1302	12579128	75
2R_12579128_12586072_-_circRNA_FBgn0022764	dmc_1304	12579128	3
2R_12609228_12609636_+_circRNA_FBgn0027356	dmc_1308	12609636	1
2R_12722304_12738504_+_circRNA_FBgn0261545	dmc_1316	12738504	2
2R_12734920_12738504_+_circRNA_FBgn0261545	dmc_1318	12738504	2
2R_12734920_12747747_+_circRNA_FBgn0261545	dmc_1319	12747747	2
2R_12738435_12747747_+_circRNA_FBgn0261545	dmc_1320	12747747	6
2R_12999798_13000384_+_circRNA_FBgn0265623	dmc_1329	13000384	1
2R_13000143_13000384_+_circRNA_FBgn0265623	dmc_1330	13000384	4
2R_13184776_13185175_-_circRNA_FBgn0033802	dmc_1340	13184776	16
2R_13184776_13187908_-_circRNA_FBgn0033802	dmc_1341	13184776	36
2R_13444427_13445138_-_circRNA_FBgn0013765	dmc_1355	13444427	29
2R_13444427_13445590_-_circRNA_FBgn0013765	dmc_1356	13444427	6
2R_13706434_13719215_+_circRNA_FBgn0000633	dmc_1367	13719215	7
2R_13713128_13719215_+_circRNA_FBgn0000633	dmc_1370	13719215	9
2R_13868155_13868349_-_circRNA_FBgn0013733	dmc_1390	13868155	17
2R_13868155_13871338_-_circRNA_FBgn0013733	dmc_1392	13868155	4
2R_13869859_13871338_-_circRNA_FBgn0013733	dmc_1394	13869859	8
2R_13869859_13874459_-_circRNA_FBgn0013733	dmc_1395	13869859	2
2R_14582919_14584010_+_circRNA_FBgn0265974	dmc_1436	14584010	10
2R_14583304_14584010_+_circRNA_FBgn0265974	dmc_1437	14584010	3
2R_14910223_14911372_-_circRNA_FBgn0027596	dmc_1456	14910223	26
2R_14910223_14914891_-_circRNA_FBgn0027596	dmc_1457	14910223	11
2R_15267841_15268384_-_circRNA_FBgn0265194	dmc_1477	15267841	2
2R_15267841_15270443_-_circRNA_FBgn0265194	dmc_1478	15267841	5
2R_15267841_15273388_-_circRNA_FBgn0265194	dmc_1480	15267841	2
2R_15270297_15271168_-_circRNA_FBgn0265194	dmc_1482	15270297	1
2R_15270297_15271539_-_circRNA_FBgn0265194	dmc_1483	15270297	1
2R_15277675_15278316_-_circRNA_FBgn0265194	dmc_1491	15277675	11
2R_15277675_15284966_-_circRNA_FBgn0265194	dmc_1492	15277675	3
2R_15415124_15456815_+_circRNA_FBgn0263980	dmc_1505	15456815	4
2R_15452856_15456815_+_circRNA_FBgn0263980	dmc_1511	15456815	190
2R_15452856_15464686_+_circRNA_FBgn0263980	dmc_1513	15464686	20
2R_15456434_15456815_+_circRNA_FBgn0263980	dmc_1514	15456815	4
2R_15456434_15464686_+_circRNA_FBgn0263980	dmc_1518	15464686	5
2R_15630709_15637935_+_circRNA_FBgn0260429	dmc_1531	15637935	7
2R_15637759_15637935_+_circRNA_FBgn0260429	dmc_1532	15637935	1
2R_15665312_15665987_-_circRNA_FBgn0023441	dmc_1540	15665312	3
2R_15665312_15667865_-_circRNA_FBgn0023441	dmc_1541	15665312	6
2R_15777177_15778546_-_circRNA_FBgn0265991	dmc_1551	15777177	19
2R_15777177_15783466_-_circRNA_FBgn0265991	dmc_1552	15777177	1
2R_15881366_15882935_-_circRNA_FBgn0264089	dmc_1559	15881366	9
2R_15881366_15886315_-_circRNA_FBgn0264089	dmc_1560	15881366	8
2R_16420280_16424651_+_circRNA_FBgn0264273	dmc_1596	16424651	6
2R_16424037_16424651_+_circRNA_FBgn0264273	dmc_1602	16424651	1184
2R_17275409_17352305_+_circRNA_FBgn0265487	dmc_1664	17352305	6
2R_17275409_17359557_+_circRNA_FBgn0265487	dmc_1665	17359557	6
2R_17275409_17362097_+_circRNA_FBgn0265487	dmc_1666	17362097	12
2R_17275409_17373161_+_circRNA_FBgn0265487	dmc_1667	17373161	5
2R_17351093_17352305_+_circRNA_FBgn0265487	dmc_1669	17352305	58
2R_17351093_17362097_+_circRNA_FBgn0265487	dmc_1670	17362097	107
2R_17359305_17362097_+_circRNA_FBgn0265487	dmc_1671	17362097	7
2R_17361112_17373161_+_circRNA_FBgn0265487	dmc_1674	17373161	7
2R_17361979_17373161_+_circRNA_FBgn0265487	dmc_1675	17373161	8
2R_17371094_17373161_+_circRNA_FBgn0265487	dmc_1676	17373161	5
2R_17526833_17528105_-_circRNA_FBgn0263197	dmc_1686	17526833	2
2R_17526833_17535061_-_circRNA_FBgn0263197	dmc_1687	17526833	5
2R_17527213_17528105_-_circRNA_FBgn0263197	dmc_1688	17527213	3
2R_17527213_17528375_-_circRNA_FBgn0263197	dmc_1689	17527213	3
2R_17527213_17529191_-_circRNA_FBgn0263197	dmc_1690	17527213	3
2R_17699350_17700185_+_circRNA_FBgn0045800	dmc_1707	17700185	1
2R_17699857_17700185_+_circRNA_FBgn0045800	dmc_1708	17700185	11
2R_17820999_17831765_+_circRNA_FBgn0259211	dmc_1723	17831765	5
2R_17827133_17831765_+_circRNA_FBgn0259211	dmc_1725	17831765	8
2R_17830996_17831765_+_circRNA_FBgn0259211	dmc_1727	17831765	6
2R_17874933_17902079_+_circRNA_FBgn0011589	dmc_1732	17902079	6
2R_17898250_17902079_+_circRNA_FBgn0011589	dmc_1733	17902079	3
2R_17898250_17903679_+_circRNA_FBgn0011589	dmc_1734	17903679	4
2R_17898250_17909243_+_circRNA_FBgn0011589	dmc_1735	17909243	5
2R_17901707_17902079_+_circRNA_FBgn0011589	dmc_1736	17902079	1
2R_17901707_17903679_+_circRNA_FBgn0011589	dmc_1737	17903679	523
2R_17901707_17908594_+_circRNA_FBgn0011589	dmc_1738	17908594	4
2R_17901707_17909243_+_circRNA_FBgn0011589	dmc_1739	17909243	8
2R_17907661_17909243_+_circRNA_FBgn0011589	dmc_1741	17909243	1
2R_17908365_17908594_+_circRNA_FBgn0011589	dmc_1744	17908594	3
2R_18424126_18425034_+_circRNA_FBgn0034345	dmc_1757	18425034	5
2R_18424325_18425034_+_circRNA_FBgn0034345	dmc_1758	18425034	4
2R_18474586_18475669_-_circRNA_FBgn0028496	dmc_1770	18474586	24
2R_18474586_18477023_-_circRNA_FBgn0028496	dmc_1771	18474586	5
2R_18745265_18748941_+_circRNA_FBgn0053147	dmc_1794	18748941	25
2R_18748050_18748941_+_circRNA_FBgn0053147	dmc_1795	18748941	5
2R_19089853_19096509_+_circRNA_FBgn0004168	dmc_1816	19096509	3
2R_19094039_19096509_+_circRNA_FBgn0004168	dmc_1817	19096509	69
2R_19094039_19109148_+_circRNA_FBgn0004168	dmc_1818	19109148	3
2R_19108751_19109148_+_circRNA_FBgn0004168	dmc_1821	19109148	31
2R_19151904_19159352_+_circRNA_FBgn0000578	dmc_1828	19159352	4
2R_19158733_19159352_+_circRNA_FBgn0000578	dmc_1829	19159352	33
2R_19176187_19176743_+_circRNA_FBgn0034420	dmc_1835	19176743	35
2R_19176247_19176743_+_circRNA_FBgn0034420	dmc_1836	19176743	20
2R_19229423_19238434_+_circRNA_FBgn0010434	dmc_1843	19238434	4
2R_19236941_19238434_+_circRNA_FBgn0010434	dmc_1845	19238434	32
2R_19238151_19238434_+_circRNA_FBgn0010434	dmc_1847	19238434	6
2R_19470596_19473967_+_circRNA_FBgn0260934	dmc_1875	19473967	7
2R_19473439_19473967_+_circRNA_FBgn0260934	dmc_1879	19473967	3
2R_19477615_19478865_+_circRNA_FBgn0260934	dmc_1883	19478865	59
2R_19477633_19478865_+_circRNA_FBgn0260934	dmc_1884	19478865	14
2R_19532169_19532711_-_circRNA_FBgn0003435	dmc_1887	19532169	7
2R_19537775_19538211_-_circRNA_FBgn0003435	dmc_1888	19537775	70
2R_19537775_19564512_-_circRNA_FBgn0003435	dmc_1890	19537775	16
2R_20464925_20468422_+_circRNA_FBgn0086604	dmc_1903	20468422	3
2R_20465646_20468422_+_circRNA_FBgn0086604	dmc_1904	20468422	3
2R_20465646_20470120_+_circRNA_FBgn0086604	dmc_1905	20470120	2
2R_20467617_20470120_+_circRNA_FBgn0086604	dmc_1908	20470120	8
2R_20469465_20470120_+_circRNA_FBgn0086604	dmc_1910	20470120	141
2R_2053023_2053618_-_circRNA_FBgn0263780	dmc_1912	2053023	73
2R_2053023_2119244_-_circRNA_FBgn0263780	dmc_1913	2053023	2
2R_20589616_20595814_+_circRNA_FBgn0267791	dmc_1914	20595814	8
2R_20595556_20595814_+_circRNA_FBgn0267791	dmc_1916	20595814	151
2R_20595556_20598694_+_circRNA_FBgn0267791	dmc_1918	20598694	583
2R_20595757_20598694_+_circRNA_FBgn0267791	dmc_1920	20598694	2
2R_20597547_20598694_+_circRNA_FBgn0267791	dmc_1921	20598694	39
2R_20613064_20613471_-_circRNA_FBgn0050147	dmc_1924	20613064	17
2R_20613064_20614933_-_circRNA_FBgn0050147	dmc_1925	20613064	24
2R_20726044_20734450_+_circRNA_FBgn0040726	dmc_1928	20734450	32
2R_20726044_20747522_+_circRNA_FBgn0040726	dmc_1929	20747522	7
2R_20734169_20734450_+_circRNA_FBgn0040726	dmc_1930	20734450	30
2R_20734169_20746102_+_circRNA_FBgn0040726	dmc_1931	20746102	7
2R_20734169_20747522_+_circRNA_FBgn0040726	dmc_1932	20747522	8
2R_20745784_20746102_+_circRNA_FBgn0040726	dmc_1933	20746102	2
2R_20745784_20747522_+_circRNA_FBgn0040726	dmc_1934	20747522	24
2R_21358816_21359184_-_circRNA_FBgn0000395	dmc_1976	21358816	3
2R_21358816_21366965_-_circRNA_FBgn0000395	dmc_1977	21358816	16
2R_21510105_21512177_+_circRNA_FBgn0043070	dmc_1983	21512177	5
2R_21510117_21512177_+_circRNA_FBgn0043070	dmc_1984	21512177	27
2R_21510866_21512177_+_circRNA_FBgn0043070	dmc_1985	21512177	21
2R_21994613_21995109_-_circRNA_FBgn0085399	dmc_1996	21994613	667
2R_21994613_21998974_-_circRNA_FBgn0085399	dmc_1997	21994613	6
2R_21994613_22000806_-_circRNA_FBgn0085399	dmc_1998	21994613	13
2R_22338800_22341595_-_circRNA_FBgn0034720	dmc_2014	22338800	53
2R_22338800_22342730_-_circRNA_FBgn0034720	dmc_2015	22338800	19
2R_22338800_22345293_-_circRNA_FBgn0034720	dmc_2016	22338800	10
2R_22338800_22346709_-_circRNA_FBgn0034720	dmc_2017	22338800	16
2R_22344713_22345293_-_circRNA_FBgn0034720	dmc_2020	22344713	11
2R_22344713_22346709_-_circRNA_FBgn0034720	dmc_2021	22344713	49
2R_22344713_22360288_-_circRNA_FBgn0034720	dmc_2022	22344713	1
2R_22460067_22466947_+_circRNA_FBgn0034731	dmc_2025	22466947	34
2R_22466477_22466947_+_circRNA_FBgn0034731	dmc_2026	22466947	26
2R_22534844_22537326_-_circRNA_FBgn0003175	dmc_2028	22534844	4
2R_22534844_22540977_-_circRNA_FBgn0003175	dmc_2029	22534844	4
2R_22627799_22628557_+_circRNA_FBgn0053143	dmc_2037	22628557	10
2R_22627805_22628557_+_circRNA_FBgn0053143	dmc_2038	22628557	13
2R_22723936_22725542_-_circRNA_FBgn0028371	dmc_2045	22723936	4
2R_22757864_22759405_-_circRNA_FBgn0259145	dmc_2048	22757864	9
2R_22757864_22777314_-_circRNA_FBgn0259145	dmc_2049	22757864	3
2R_22878155_22880218_+_circRNA_FBgn0034789	dmc_2058	22880218	9
2R_22879561_22880218_+_circRNA_FBgn0034789	dmc_2059	22880218	8
2R_23660393_23666035_+_circRNA_FBgn0266377	dmc_2094	23666035	2
2R_23665293_23666035_+_circRNA_FBgn0266377	dmc_2095	23666035	6
2R_23665293_23674619_+_circRNA_FBgn0266377	dmc_2097	23674619	4
2R_23671975_23674619_+_circRNA_FBgn0266377	dmc_2098	23674619	4
2R_23785911_23786355_-_circRNA_FBgn0034903	dmc_2116	23785911	18
2R_23785911_23792119_-_circRNA_FBgn0034903	dmc_2117	23785911	1
2R_24400199_24401444_-_circRNA_FBgn0035001	dmc_2147	24400199	20
2R_24400199_24401485_-_circRNA_FBgn0035001	dmc_2148	24400199	4
2R_24422908_24423789_-_circRNA_FBgn0259210	dmc_2157	24422908	11
2R_24422908_24426001_-_circRNA_FBgn0259210	dmc_2158	24422908	31
2R_24588746_24592299_+_circRNA_FBgn0020521	dmc_2170	24592299	82
2R_24591951_24592299_+_circRNA_FBgn0020521	dmc_2171	24592299	57
2R_24882630_24883612_+_circRNA_FBgn0085442	dmc_2192	24883612	23
2R_24883277_24883612_+_circRNA_FBgn0085442	dmc_2194	24883612	1
2R_24892283_24901055_+_circRNA_FBgn0085434	dmc_2196	24901055	4
2R_24894083_24901055_+_circRNA_FBgn0085434	dmc_2198	24901055	17
2R_3121990_3190804_+_circRNA_FBgn0260995	dmc_2232	3190804	4
2R_3182391_3190804_+_circRNA_FBgn0260995	dmc_2233	3190804	1
2R_3918150_3919358_-_circRNA_FBgn0262124	dmc_2234	3918150	61
2R_3918150_3933463_-_circRNA_FBgn0262124	dmc_2235	3918150	8
2R_4336376_4336583_-_circRNA_FBgn0260798	dmc_2240	4336376	7
2R_4336376_4379155_-_circRNA_FBgn0260798	dmc_2241	4336376	10
2R_4350548_4351218_-_circRNA_FBgn0260798	dmc_2242	4350548	60
2R_4350548_4379155_-_circRNA_FBgn0260798	dmc_2243	4350548	2
2R_4560360_4563081_+_circRNA_FBgn0046692	dmc_2250	4563081	8
2R_4562844_4563081_+_circRNA_FBgn0046692	dmc_2251	4563081	4
2R_4599268_4607320_+_circRNA_FBgn0260799	dmc_2252	4607320	30
2R_4606763_4607320_+_circRNA_FBgn0260799	dmc_2253	4607320	787
2R_5316268_5320615_+_circRNA_FBgn0261403	dmc_2285	5320615	406
2R_5316268_5328028_+_circRNA_FBgn0261403	dmc_2286	5328028	1
2R_5320007_5320615_+_circRNA_FBgn0261403	dmc_2287	5320615	53
2R_5320247_5320615_+_circRNA_FBgn0261403	dmc_2289	5320615	6
2R_5325803_5328028_+_circRNA_FBgn0261403	dmc_2290	5328028	2
2R_5435651_5441070_+_circRNA_FBgn0259247	dmc_2293	5441070	3
2R_5439569_5441070_+_circRNA_FBgn0259247	dmc_2295	5441070	9
2R_5483842_5484653_-_circRNA_FBgn0050440	dmc_2298	5483842	41
2R_5483842_5492113_-_circRNA_FBgn0050440	dmc_2300	5483842	11
2R_5716648_5717763_-_circRNA_FBgn0000099	dmc_2311	5716648	10
2R_5716648_5717766_-_circRNA_FBgn0000099	dmc_2312	5716648	119
2R_5852945_5855682_+_circRNA_FBgn0085414	dmc_2325	5855682	39
2R_5853711_5855682_+_circRNA_FBgn0085414	dmc_2328	5855682	18
2R_6009062_6010768_+_circRNA_FBgn0264959	dmc_2332	6010768	5
2R_6010378_6010768_+_circRNA_FBgn0264959	dmc_2333	6010768	10
2R_6792315_6792621_-_circRNA_FBgn0085421	dmc_2374	6792315	61
2R_6792315_6797412_-_circRNA_FBgn0085421	dmc_2375	6792315	133
2R_6905862_6914823_+_circRNA_FBgn0050158	dmc_2377	6914823	8
2R_6909932_6914823_+_circRNA_FBgn0050158	dmc_2378	6914823	11
2R_6928508_6930370_-_circRNA_FBgn0053558	dmc_2383	6928508	30
2R_6928508_6933441_-_circRNA_FBgn0053558	dmc_2384	6928508	1
2R_6929072_6930098_-_circRNA_FBgn0053558	dmc_2386	6929072	11
2R_6929072_6930370_-_circRNA_FBgn0053558	dmc_2387	6929072	11
2R_6929822_6930370_-_circRNA_FBgn0053558	dmc_2388	6929822	16
2R_6929822_6934180_-_circRNA_FBgn0053558	dmc_2389	6929822	4
2R_7118416_7120652_+_circRNA_FBgn0263934	dmc_2405	7120652	34
2R_7119805_7120652_+_circRNA_FBgn0263934	dmc_2406	7120652	143
2R_7347848_7348010_-_circRNA_FBgn0033159	dmc_2418	7347848	1
2R_7347848_7363490_-_circRNA_FBgn0033159	dmc_2419	7347848	3
2R_7347848_7368732_-_circRNA_FBgn0033159	dmc_2421	7347848	3
2R_7361717_7363194_-_circRNA_FBgn0033159	dmc_2423	7361717	7
2R_7361717_7366104_-_circRNA_FBgn0033159	dmc_2426	7361717	1
2R_7361717_7368732_-_circRNA_FBgn0033159	dmc_2427	7361717	2
2R_7424184_7426239_+_circRNA_FBgn0003460	dmc_2429	7426239	5
2R_7425152_7426239_+_circRNA_FBgn0003460	dmc_2431	7426239	7
2R_7602431_7603519_-_circRNA_FBgn0033196	dmc_2451	7602431	5
2R_7602431_7606244_-_circRNA_FBgn0033196	dmc_2452	7602431	39
2R_7634215_7648697_+_circRNA_FBgn0263077	dmc_2458	7648697	4
2R_7638597_7648697_+_circRNA_FBgn0263077	dmc_2462	7648697	3
2R_7639703_7648697_+_circRNA_FBgn0263077	dmc_2463	7648697	5
2R_7648296_7648697_+_circRNA_FBgn0263077	dmc_2464	7648697	19
2R_7684973_7685589_-_circRNA_FBgn0033212	dmc_2467	7684973	1
2R_7684973_7688293_-_circRNA_FBgn0033212	dmc_2468	7684973	6
2R_7686543_7686954_-_circRNA_FBgn0033212	dmc_2469	7686543	4
2R_7686543_7688293_-_circRNA_FBgn0033212	dmc_2470	7686543	7
2R_7725688_7725995_-_circRNA_FBgn0042135	dmc_2475	7725688	26
2R_7725688_7729708_-_circRNA_FBgn0042135	dmc_2476	7725688	112
2R_7843012_7843915_-_circRNA_FBgn0085390	dmc_2484	7843012	8
2R_7843012_7845870_-_circRNA_FBgn0085390	dmc_2485	7843012	2
2R_7900946_7907444_+_circRNA_FBgn0050377	dmc_2497	7907444	3
2R_7905442_7907444_+_circRNA_FBgn0050377	dmc_2498	7907444	3
2R_8674646_8679134_+_circRNA_FBgn0263120	dmc_2546	8679134	8
2R_8678429_8679134_+_circRNA_FBgn0263120	dmc_2547	8679134	56
2R_8812758_8821932_+_circRNA_FBgn0024189	dmc_2551	8821932	1
2R_8819580_8821932_+_circRNA_FBgn0024189	dmc_2552	8821932	57
2R_8821758_8824076_+_circRNA_FBgn0024189	dmc_2555	8824076	1
2R_8823668_8824076_+_circRNA_FBgn0024189	dmc_2556	8824076	3
2R_9125550_9126066_-_circRNA_FBgn0027561	dmc_2591	9125550	10
2R_9125550_9126213_-_circRNA_FBgn0027561	dmc_2592	9125550	28
2R_926734_927570_-_circRNA_FBgn0069969	dmc_2611	926734	3
2R_926734_929292_-_circRNA_FBgn0069969	dmc_2612	926734	2
2R_9508926_9511199_+_circRNA_FBgn0259246	dmc_2628	9511199	3
2R_9509887_9511199_+_circRNA_FBgn0259246	dmc_2629	9511199	110
2R_9509887_9530206_+_circRNA_FBgn0259246	dmc_2630	9530206	1
2R_9527287_9530206_+_circRNA_FBgn0259246	dmc_2635	9530206	142
2R_9527287_9532984_+_circRNA_FBgn0259246	dmc_2636	9532984	11
2R_9530089_9532984_+_circRNA_FBgn0259246	dmc_2639	9532984	4
2R_9532345_9532984_+_circRNA_FBgn0259246	dmc_2641	9532984	28
2R_9769008_9772649_-_circRNA_FBgn0027589	dmc_2657	9769008	7
2R_9769008_9780256_-_circRNA_FBgn0027589	dmc_2658	9769008	11
2R_9771819_9772649_-_circRNA_FBgn0027589	dmc_2659	9771819	4
2R_9771819_9780256_-_circRNA_FBgn0027589	dmc_2660	9771819	1
2R_9775738_9777206_-_circRNA_FBgn0027589	dmc_2661	9775738	51
2R_9775738_9780256_-_circRNA_FBgn0027589	dmc_2662	9775738	20
2R_9886930_9887409_-_circRNA_FBgn0033463	dmc_2668	9886930	8
2R_9886930_9889735_-_circRNA_FBgn0033463	dmc_2669	9886930	4
3L_1003395_1003821_-_circRNA_FBgn0024277	dmc_2695	1003395	302
3L_1003395_1009739_-_circRNA_FBgn0024277	dmc_2696	1003395	1
3L_10195442_10195971_-_circRNA_FBgn0000451	dmc_2704	10195442	11
3L_10195442_10196443_-_circRNA_FBgn0000451	dmc_2705	10195442	1
3L_10568128_10577324_+_circRNA_FBgn0052062	dmc_2713	10577324	2
3L_10571048_10575411_+_circRNA_FBgn0052062	dmc_2715	10575411	5
3L_10573449_10575411_+_circRNA_FBgn0052062	dmc_2717	10575411	2
3L_10573449_10576475_+_circRNA_FBgn0052062	dmc_2718	10576475	30
3L_10575318_10576475_+_circRNA_FBgn0052062	dmc_2720	10576475	177
3L_10575318_10577324_+_circRNA_FBgn0052062	dmc_2721	10577324	87
3L_10575318_10587687_+_circRNA_FBgn0052062	dmc_2722	10587687	3
3L_10580308_10585539_+_circRNA_FBgn0052062	dmc_2723	10585539	8
3L_10584815_10585539_+_circRNA_FBgn0052062	dmc_2729	10585539	48
3L_10584815_10587687_+_circRNA_FBgn0052062	dmc_2730	10587687	4
3L_11085428_11085708_-_circRNA_FBgn0020412	dmc_2745	11085428	33
3L_11085428_11091772_-_circRNA_FBgn0020412	dmc_2746	11085428	3
3L_11150872_11160932_+_circRNA_FBgn0052082	dmc_2750	11160932	7
3L_11158138_11160932_+_circRNA_FBgn0052082	dmc_2751	11160932	14
3L_11159296_11160932_+_circRNA_FBgn0052082	dmc_2754	11160932	12
3L_12215617_12216579_-_circRNA_FBgn0260941	dmc_2789	12215617	96
3L_12215617_12221282_-_circRNA_FBgn0260941	dmc_2790	12215617	1
3L_1283649_1288238_+_circRNA_FBgn0052333	dmc_2817	1288238	140
3L_1284787_1288238_+_circRNA_FBgn0052333	dmc_2818	1288238	1
3L_12851308_12852277_+_circRNA_FBgn0036318	dmc_2821	12852277	618
3L_13541488_13542218_-_circRNA_FBgn0264001	dmc_2847	13541488	9
3L_13541488_13584271_-_circRNA_FBgn0264001	dmc_2848	13541488	14
3L_13886079_13887465_-_circRNA_FBgn0264006	dmc_2861	13886079	1
3L_13886079_13889679_-_circRNA_FBgn0264006	dmc_2862	13886079	2
3L_14118444_14118697_-_circRNA_FBgn0042630	dmc_2881	14118444	44
3L_14118444_14126198_-_circRNA_FBgn0042630	dmc_2882	14118444	6
3L_14304896_14317337_+_circRNA_FBgn0001085	dmc_2892	14317337	1
3L_14311860_14317337_+_circRNA_FBgn0001085	dmc_2893	14317337	3
3L_14664295_14667741_+_circRNA_FBgn0041604	dmc_2901	14667741	35
3L_14667258_14667741_+_circRNA_FBgn0041604	dmc_2902	14667741	55
3L_15858100_15860026_-_circRNA_FBgn0264908	dmc_2953	15858100	62
3L_15858100_15863236_-_circRNA_FBgn0264908	dmc_2954	15858100	3
3L_16068112_16077809_+_circRNA_FBgn0005536	dmc_2975	16077809	16
3L_16076229_16077809_+_circRNA_FBgn0005536	dmc_2980	16077809	5
3L_16115668_16116241_+_circRNA_FBgn0010280	dmc_2986	16116241	9
3L_16116031_16116241_+_circRNA_FBgn0010280	dmc_2991	16116241	5
3L_16883918_16897628_+_circRNA_FBgn0261565	dmc_3042	16897628	131
3L_16896803_16897628_+_circRNA_FBgn0261565	dmc_3043	16897628	41
3L_17077621_17078198_-_circRNA_FBgn0260943	dmc_3066	17077621	5
3L_17077621_17128971_-_circRNA_FBgn0260943	dmc_3067	17077621	3
3L_17164912_17167099_-_circRNA_FBgn0260943	dmc_3068	17164912	16
3L_17164912_17179375_-_circRNA_FBgn0260943	dmc_3069	17164912	1
3L_17530808_17539727_+_circRNA_FBgn0259174	dmc_3078	17539727	16
3L_17530808_17539736_+_circRNA_FBgn0259174	dmc_3079	17539736	60
3L_17530808_17541403_+_circRNA_FBgn0259174	dmc_3080	17541403	20
3L_17538661_17539736_+_circRNA_FBgn0259174	dmc_3082	17539736	3
3L_17538661_17541403_+_circRNA_FBgn0259174	dmc_3083	17541403	1
3L_17539455_17539727_+_circRNA_FBgn0259174	dmc_3085	17539727	4
3L_17539455_17539736_+_circRNA_FBgn0259174	dmc_3086	17539736	2
3L_17540687_17541403_+_circRNA_FBgn0259174	dmc_3087	17541403	19
3L_17540690_17541403_+_circRNA_FBgn0259174	dmc_3088	17541403	28
3L_17711057_17716185_+_circRNA_FBgn0052183	dmc_3100	17716185	10
3L_17711057_17721888_+_circRNA_FBgn0052183	dmc_3101	17721888	11
3L_17711057_17738926_+_circRNA_FBgn0052183	dmc_3102	17738926	2
3L_17715966_17716185_+_circRNA_FBgn0052183	dmc_3103	17716185	25
3L_17715966_17721888_+_circRNA_FBgn0052183	dmc_3104	17721888	4
3L_17715966_17738926_+_circRNA_FBgn0052183	dmc_3105	17738926	6
3L_17721808_17738926_+_circRNA_FBgn0052183	dmc_3107	17738926	3
3L_17729583_17738926_+_circRNA_FBgn0052183	dmc_3109	17738926	15
3L_17959381_17959620_-_circRNA_FBgn0000568	dmc_3115	17959381	4
3L_17959381_17969507_-_circRNA_FBgn0000568	dmc_3116	17959381	5
3L_18661356_18664820_+_circRNA_FBgn0036801	dmc_3131	18664820	12
3L_18662623_18664820_+_circRNA_FBgn0036801	dmc_3133	18664820	7
3L_18664139_18664820_+_circRNA_FBgn0036801	dmc_3134	18664820	1
3L_18753017_18754633_-_circRNA_FBgn0001078	dmc_3135	18753017	6
3L_18753017_18755504_-_circRNA_FBgn0001078	dmc_3136	18753017	7
3L_19364619_19373583_-_circRNA_FBgn0052206	dmc_3156	19364619	6
3L_19364619_19374840_-_circRNA_FBgn0052206	dmc_3157	19364619	1
3L_19371085_19372402_-_circRNA_FBgn0052206	dmc_3158	19371085	21
3L_19371085_19373583_-_circRNA_FBgn0052206	dmc_3159	19371085	110
3L_19371085_19374840_-_circRNA_FBgn0052206	dmc_3160	19371085	21
3L_19371085_19381497_-_circRNA_FBgn0052206	dmc_3161	19371085	12
3L_19572290_19573911_-_circRNA_FBgn0005564	dmc_3175	19572290	2
3L_19572290_19575059_-_circRNA_FBgn0005564	dmc_3176	19572290	10
3L_20348941_20351730_+_circRNA_FBgn0036974	dmc_3227	20351730	62
3L_20350304_20351730_+_circRNA_FBgn0036974	dmc_3228	20351730	2
3L_20852578_20856562_-_circRNA_FBgn0052432	dmc_3259	20852578	51
3L_20852578_20860426_-_circRNA_FBgn0052432	dmc_3260	20852578	5
3L_20854056_20856562_-_circRNA_FBgn0052432	dmc_3261	20854056	259
3L_20854056_20860426_-_circRNA_FBgn0052432	dmc_3262	20854056	1
3L_20854604_20855291_-_circRNA_FBgn0052432	dmc_3263	20854604	17
3L_20854604_20856562_-_circRNA_FBgn0052432	dmc_3264	20854604	2
3L_20935412_20936714_-_circRNA_FBgn0011591	dmc_3271	20935412	8
3L_20935412_20943968_-_circRNA_FBgn0011591	dmc_3272	20935412	9
3L_21004977_21006801_-_circRNA_FBgn0003415	dmc_3274	21004977	1
3L_21004977_21012526_-_circRNA_FBgn0003415	dmc_3275	21004977	3
3L_21227257_21231310_+_circRNA_FBgn0004865	dmc_3290	21231310	3
3L_21230879_21231310_+_circRNA_FBgn0004865	dmc_3291	21231310	1
3L_21914775_21921327_+_circRNA_FBgn0262737	dmc_3315	21921327	8
3L_21918335_21921327_+_circRNA_FBgn0262737	dmc_3317	21921327	2
3L_21920902_21921327_+_circRNA_FBgn0262737	dmc_3318	21921327	3
3L_22221699_22223847_+_circRNA_FBgn0037153	dmc_3327	22223847	21
3L_22221699_22231359_+_circRNA_FBgn0037153	dmc_3328	22231359	4
3L_22222487_22223847_+_circRNA_FBgn0037153	dmc_3329	22223847	9
3L_22222487_22231359_+_circRNA_FBgn0037153	dmc_3330	22231359	8
3L_22228996_22231359_+_circRNA_FBgn0037153	dmc_3332	22231359	13
3L_22302794_22304529_-_circRNA_FBgn0004449	dmc_3338	22302794	7
3L_22302794_22308191_-_circRNA_FBgn0004449	dmc_3339	22302794	2
3L_23251452_23264364_+_circRNA_FBgn0266347	dmc_3377	23264364	1
3L_23251452_23269523_+_circRNA_FBgn0266347	dmc_3378	23269523	1
3L_23262707_23264364_+_circRNA_FBgn0266347	dmc_3379	23264364	5
3L_23262707_23269523_+_circRNA_FBgn0266347	dmc_3380	23269523	25
3L_23263798_23269523_+_circRNA_FBgn0266347	dmc_3383	23269523	3
3L_23325641_23326760_-_circRNA_FBgn0010215	dmc_3384	23325641	86
3L_23325641_23331015_-_circRNA_FBgn0010215	dmc_3386	23325641	1
3L_23329885_23330089_-_circRNA_FBgn0010215	dmc_3388	23329885	2
3L_23329885_23331015_-_circRNA_FBgn0010215	dmc_3389	23329885	3
3L_2415390_2435132_+_circRNA_FBgn0266696	dmc_3403	2435132	52
3L_2415390_2439830_+_circRNA_FBgn0266696	dmc_3405	2439830	3
3L_24253792_24258636_+_circRNA_FBgn0011288	dmc_3408	24258636	40
3L_24258491_24258636_+_circRNA_FBgn0011288	dmc_3409	24258636	4
3L_2434625_2435132_+_circRNA_FBgn0266696	dmc_3410	2435132	44
3L_2434625_2439830_+_circRNA_FBgn0266696	dmc_3412	2439830	5
3L_2434625_2446101_+_circRNA_FBgn0266696	dmc_3413	2446101	1
3L_2443389_2461268_+_circRNA_FBgn0266696	dmc_3418	2461268	8
3L_2444498_2446101_+_circRNA_FBgn0266696	dmc_3419	2446101	2
3L_2459590_2461268_+_circRNA_FBgn0266696	dmc_3422	2461268	5
3L_24728296_24741000_+_circRNA_FBgn0028993	dmc_3427	24741000	10
3L_24734035_24741000_+_circRNA_FBgn0028993	dmc_3428	24741000	3
3L_2509363_2510557_-_circRNA_FBgn0010905	dmc_3431	2509363	32
3L_2509363_2510575_-_circRNA_FBgn0010905	dmc_3432	2509363	1
3L_2509363_2511763_-_circRNA_FBgn0010905	dmc_3433	2509363	1
3L_2511162_2511763_-_circRNA_FBgn0010905	dmc_3434	2511162	1
3L_2511162_2514197_-_circRNA_FBgn0010905	dmc_3435	2511162	2
3L_2524598_2525718_-_circRNA_FBgn0010905	dmc_3437	2524598	2
3L_2524598_2541403_-_circRNA_FBgn0010905	dmc_3438	2524598	2
3L_2534710_2536218_-_circRNA_FBgn0010905	dmc_3440	2534710	29
3L_2534710_2541403_-_circRNA_FBgn0010905	dmc_3441	2534710	18
3L_25421160_25421783_-_circRNA_FBgn0267429	dmc_3443	25421160	29
3L_25421160_25481046_-_circRNA_FBgn0267429	dmc_3444	25421160	5
3L_2563817_2564695_-_circRNA_FBgn0010909	dmc_3451	2563817	29
3L_2563817_2567814_-_circRNA_FBgn0010909	dmc_3453	2563817	1
3L_25924295_25961540_-_circRNA_FBgn0058178	dmc_3466	25924295	35
3L_25924295_25978150_-_circRNA_FBgn0058178	dmc_3467	25924295	4
3L_25933195_25961540_-_circRNA_FBgn0058178	dmc_3468	25933195	50
3L_25933195_25978150_-_circRNA_FBgn0058178	dmc_3469	25933195	21
3L_25961359_25969627_-_circRNA_FBgn0058178	dmc_3470	25961359	17
3L_25961359_25978150_-_circRNA_FBgn0058178	dmc_3471	25961359	75
3L_25969033_25969627_-_circRNA_FBgn0058178	dmc_3472	25969033	93
3L_25969033_25978150_-_circRNA_FBgn0058178	dmc_3473	25969033	20
3L_2607692_2608644_-_circRNA_FBgn0011828	dmc_3475	2607692	5
3L_2607692_2612003_-_circRNA_FBgn0011828	dmc_3476	2607692	2
3L_2678537_2682561_-_circRNA_FBgn0264606	dmc_3483	2678537	12
3L_2678537_2684688_-_circRNA_FBgn0264606	dmc_3484	2678537	75
3L_27292881_27293271_+_circRNA_FBgn0024804	dmc_3495	27293271	975
3L_27292881_27381088_+_circRNA_FBgn0024804	dmc_3496	27381088	1
3L_27331993_27381088_+_circRNA_FBgn0024804	dmc_3500	27381088	4
3L_27350219_27381088_+_circRNA_FBgn0024804	dmc_3502	27381088	1
3L_27390943_27421014_+_circRNA_FBgn0024804	dmc_3504	27421014	1
3L_27420678_27421014_+_circRNA_FBgn0024804	dmc_3505	27421014	129
3L_3443457_3445560_-_circRNA_FBgn0026259	dmc_3534	3443457	2
3L_3443457_3447724_-_circRNA_FBgn0026259	dmc_3535	3443457	5
3L_3588041_3594742_+_circRNA_FBgn0005640	dmc_3541	3594742	23
3L_3588041_3600491_+_circRNA_FBgn0005640	dmc_3543	3600491	1
3L_3593328_3594742_+_circRNA_FBgn0005640	dmc_3545	3594742	399
3L_3593328_3600491_+_circRNA_FBgn0005640	dmc_3546	3600491	1
3L_3594650_3600491_+_circRNA_FBgn0005640	dmc_3548	3600491	3
3L_3718195_3718990_-_circRNA_FBgn0052264	dmc_3554	3718195	55
3L_3718195_3723872_-_circRNA_FBgn0052264	dmc_3555	3718195	3
3L_3721536_3722522_-_circRNA_FBgn0052264	dmc_3556	3721536	13
3L_3721536_3723105_-_circRNA_FBgn0052264	dmc_3557	3721536	31
3L_3722155_3722522_-_circRNA_FBgn0052264	dmc_3558	3722155	2
3L_3722155_3723105_-_circRNA_FBgn0052264	dmc_3559	3722155	126
3L_3722155_3723872_-_circRNA_FBgn0052264	dmc_3560	3722155	11
3L_3767136_3769406_-_circRNA_FBgn0052264	dmc_3564	3767136	38
3L_3767136_3781412_-_circRNA_FBgn0052264	dmc_3565	3767136	2
3L_3767136_3803454_-_circRNA_FBgn0052264	dmc_3566	3767136	4
3L_4097506_4098199_-_circRNA_FBgn0035497	dmc_3588	4097506	5
3L_4097506_4100845_-_circRNA_FBgn0035497	dmc_3589	4097506	9
3L_4131120_4132203_-_circRNA_FBgn0264693	dmc_3593	4131120	2
3L_4131120_4132212_-_circRNA_FBgn0264693	dmc_3594	4131120	2
3L_4131120_4133822_-_circRNA_FBgn0264693	dmc_3595	4131120	9
3L_4326983_4327917_-_circRNA_FBgn0035533	dmc_3612	4326983	48
3L_4326983_4336319_-_circRNA_FBgn0035533	dmc_3613	4326983	1
3L_452837_454405_-_circRNA_FBgn0001316	dmc_3628	452837	1
3L_452837_462558_-_circRNA_FBgn0001316	dmc_3629	452837	1
3L_4563796_4588124_+_circRNA_FBgn0260657	dmc_3630	4588124	1
3L_4577916_4588124_+_circRNA_FBgn0260657	dmc_3632	4588124	11
3L_4578759_4588124_+_circRNA_FBgn0260657	dmc_3634	4588124	8
3L_4642676_4644225_-_circRNA_FBgn0262870	dmc_3637	4642676	5
3L_4642676_4647024_-_circRNA_FBgn0262870	dmc_3638	4642676	7
3L_4655972_4660409_-_circRNA_FBgn0262870	dmc_3644	4655972	1
3L_4655972_4675947_-_circRNA_FBgn0262870	dmc_3645	4655972	3
3L_4659479_4660409_-_circRNA_FBgn0262870	dmc_3646	4659479	6
3L_4659479_4675947_-_circRNA_FBgn0262870	dmc_3647	4659479	5
3L_4664126_4664953_-_circRNA_FBgn0262870	dmc_3648	4664126	85
3L_4664126_4675947_-_circRNA_FBgn0262870	dmc_3649	4664126	15
3L_4670117_4673392_-_circRNA_FBgn0262870	dmc_3650	4670117	9
3L_4670117_4675947_-_circRNA_FBgn0262870	dmc_3651	4670117	27
3L_4732871_4753381_+_circRNA_FBgn0035574	dmc_3657	4753381	1
3L_4751963_4753381_+_circRNA_FBgn0035574	dmc_3658	4753381	684
3L_4751963_4767056_+_circRNA_FBgn0035574	dmc_3659	4767056	8
3L_4753250_4767056_+_circRNA_FBgn0035574	dmc_3660	4767056	3
3L_4764521_4767056_+_circRNA_FBgn0035574	dmc_3661	4767056	5
3L_4955825_4956883_-_circRNA_FBgn0005775	dmc_3667	4955825	5
3L_4955825_4963190_-_circRNA_FBgn0005775	dmc_3668	4955825	1
3L_505886_506356_-_circRNA_FBgn0001316	dmc_3670	505886	145
3L_505886_508799_-_circRNA_FBgn0001316	dmc_3671	505886	1
3L_5162455_5163969_-_circRNA_FBgn0052423	dmc_3674	5162455	1
3L_5162455_5163975_-_circRNA_FBgn0052423	dmc_3675	5162455	1
3L_5162455_5167059_-_circRNA_FBgn0052423	dmc_3676	5162455	55
3L_5166934_5168302_-_circRNA_FBgn0052423	dmc_3681	5166934	5
3L_5166934_5170440_-_circRNA_FBgn0052423	dmc_3682	5166934	1
3L_5667821_5673265_+_circRNA_FBgn0085447	dmc_3700	5673265	1
3L_5672054_5673265_+_circRNA_FBgn0085447	dmc_3701	5673265	1
3L_5673066_5675208_+_circRNA_FBgn0085447	dmc_3702	5675208	1
3L_5673546_5726594_+_circRNA_FBgn0085447	dmc_3703	5726594	7
3L_5674374_5675208_+_circRNA_FBgn0085447	dmc_3704	5675208	2
3L_5676276_5716279_+_circRNA_FBgn0085447	dmc_3706	5716279	14
3L_5703924_5706573_+_circRNA_FBgn0085447	dmc_3709	5706573	334
3L_5703924_5716279_+_circRNA_FBgn0085447	dmc_3710	5716279	2
3L_5703924_5722568_+_circRNA_FBgn0085447	dmc_3713	5722568	7
3L_5703924_5726594_+_circRNA_FBgn0085447	dmc_3714	5726594	9
3L_5703924_5728642_+_circRNA_FBgn0085447	dmc_3715	5728642	3
3L_5703924_5731636_+_circRNA_FBgn0085447	dmc_3716	5731636	7
3L_5703924_5736094_+_circRNA_FBgn0085447	dmc_3718	5736094	2
3L_5703924_5740207_+_circRNA_FBgn0085447	dmc_3719	5740207	1
3L_5704961_5706573_+_circRNA_FBgn0085447	dmc_3720	5706573	9
3L_5704961_5716279_+_circRNA_FBgn0085447	dmc_3721	5716279	1
3L_5716096_5731636_+_circRNA_FBgn0085447	dmc_3724	5731636	6
3L_5720876_5722568_+_circRNA_FBgn0085447	dmc_3726	5722568	7
3L_5722381_5728642_+_circRNA_FBgn0085447	dmc_3727	5728642	1
3L_5734438_5736094_+_circRNA_FBgn0085447	dmc_3731	5736094	48
3L_5734465_5736094_+_circRNA_FBgn0085447	dmc_3732	5736094	42
3L_5735725_5736094_+_circRNA_FBgn0085447	dmc_3733	5736094	200
3L_5737983_5740207_+_circRNA_FBgn0085447	dmc_3734	5740207	5
3L_6112370_6119148_+_circRNA_FBgn0005658	dmc_3754	6119148	4
3L_6114293_6119148_+_circRNA_FBgn0005658	dmc_3756	6119148	11
3L_6626420_6629005_+_circRNA_FBgn0004619	dmc_3774	6629005	3
3L_6626930_6629005_+_circRNA_FBgn0004619	dmc_3775	6629005	18
3L_6716129_6717426_-_circRNA_FBgn0005626	dmc_3779	6716129	8
3L_6716129_6717672_-_circRNA_FBgn0005626	dmc_3780	6716129	3
3L_7038004_7045355_+_circRNA_FBgn0260660	dmc_3794	7045355	69
3L_7038004_7046678_+_circRNA_FBgn0260660	dmc_3795	7046678	4
3L_7041017_7048964_+_circRNA_FBgn0260660	dmc_3796	7048964	3
3L_7043465_7045355_+_circRNA_FBgn0260660	dmc_3797	7045355	3
3L_7044925_7046678_+_circRNA_FBgn0260660	dmc_3799	7046678	5
3L_7046333_7048964_+_circRNA_FBgn0260660	dmc_3801	7048964	2
3L_7046585_7048964_+_circRNA_FBgn0260660	dmc_3805	7048964	8
3L_7179722_7180586_-_circRNA_FBgn0265296	dmc_3814	7179722	1
3L_7179722_7182687_-_circRNA_FBgn0265296	dmc_3815	7179722	8
3L_7179722_7183955_-_circRNA_FBgn0265296	dmc_3816	7179722	2
3L_7602787_7617602_+_circRNA_FBgn0035802	dmc_3841	7617602	2
3L_7616107_7617602_+_circRNA_FBgn0035802	dmc_3842	7617602	12
3L_7616107_7625996_+_circRNA_FBgn0035802	dmc_3844	7625996	1
3L_7624597_7625996_+_circRNA_FBgn0035802	dmc_3846	7625996	120
3L_7662470_7662890_-_circRNA_FBgn0261788	dmc_3849	7662470	263
3L_7662470_7663324_-_circRNA_FBgn0261788	dmc_3850	7662470	32
3L_7932776_7932932_-_circRNA_FBgn0024187	dmc_3865	7932776	1
3L_7932776_7933234_-_circRNA_FBgn0024187	dmc_3866	7932776	6
3L_8093058_8099536_+_circRNA_FBgn0262579	dmc_3870	8099536	2
3L_8098345_8099536_+_circRNA_FBgn0262579	dmc_3871	8099536	126
3L_8254864_8260790_+_circRNA_FBgn0263219	dmc_3886	8260790	21
3L_8254864_8263119_+_circRNA_FBgn0263219	dmc_3887	8263119	23
3L_8260321_8260790_+_circRNA_FBgn0263219	dmc_3888	8260790	12
3L_8260321_8263119_+_circRNA_FBgn0263219	dmc_3889	8263119	13
3L_8265893_8267073_+_circRNA_FBgn0263219	dmc_3890	8267073	6
3L_8266346_8267073_+_circRNA_FBgn0263219	dmc_3893	8267073	5
3L_8266346_8269123_+_circRNA_FBgn0263219	dmc_3894	8269123	3
3L_8266949_8269123_+_circRNA_FBgn0263219	dmc_3895	8269123	3
3L_8268995_8271611_+_circRNA_FBgn0263219	dmc_3897	8271611	1
3L_8270455_8271611_+_circRNA_FBgn0263219	dmc_3899	8271611	1
3L_8947827_8949759_-_circRNA_FBgn0264305	dmc_3972	8947827	42
3L_8948882_8949759_-_circRNA_FBgn0264305	dmc_3973	8948882	98
3L_9107341_9108191_-_circRNA_FBgn0011206	dmc_3981	9107341	89
3L_9107341_9113487_-_circRNA_FBgn0011206	dmc_3982	9107341	6
3L_9112633_9113487_-_circRNA_FBgn0011206	dmc_3984	9112633	34
3L_9112633_9123776_-_circRNA_FBgn0011206	dmc_3985	9112633	6
3L_915638_967537_+_circRNA_FBgn0264574	dmc_3988	967537	25
3L_9257403_9258954_+_circRNA_FBgn0264000	dmc_3992	9258954	2
3L_9257403_9267167_+_circRNA_FBgn0264000	dmc_3993	9267167	1
3L_9266314_9267167_+_circRNA_FBgn0264000	dmc_3996	9267167	3
3L_950946_967537_+_circRNA_FBgn0264574	dmc_4017	967537	2
3L_9552901_9581713_+_circRNA_FBgn0261555	dmc_4021	9581713	4
3L_9575650_9581713_+_circRNA_FBgn0261555	dmc_4022	9581713	5
3L_9588239_9592456_+_circRNA_FBgn0261555	dmc_4024	9592456	4
3L_9592085_9592456_+_circRNA_FBgn0261555	dmc_4026	9592456	23
3L_9750052_9750299_-_circRNA_FBgn0259163	dmc_4061	9750052	6
3L_9750052_9753433_-_circRNA_FBgn0259163	dmc_4062	9750052	2
3L_979771_982297_+_circRNA_FBgn0264574	dmc_4067	982297	26
3L_979771_986044_+_circRNA_FBgn0264574	dmc_4068	986044	2
3L_980950_982297_+_circRNA_FBgn0264574	dmc_4070	982297	22
3L_980950_986044_+_circRNA_FBgn0264574	dmc_4071	986044	6
3L_983854_986044_+_circRNA_FBgn0264574	dmc_4075	986044	1
3R_10193859_10204316_+_circRNA_FBgn0004575	dmc_4096	10204316	39
3R_11012013_11023817_+_circRNA_FBgn0083950	dmc_4133	11023817	7
3R_11012013_11034925_+_circRNA_FBgn0083950	dmc_4134	11034925	3
3R_11023467_11023817_+_circRNA_FBgn0083950	dmc_4135	11023817	165
3R_11023467_11034925_+_circRNA_FBgn0083950	dmc_4138	11034925	5
3R_11032511_11034925_+_circRNA_FBgn0083950	dmc_4141	11034925	11
3R_11044002_11046535_+_circRNA_FBgn0083950	dmc_4145	11046535	5
3R_11045244_11046535_+_circRNA_FBgn0083950	dmc_4146	11046535	4
3R_11592366_11593766_-_circRNA_FBgn0051363	dmc_4166	11592366	35
3R_11592366_11604239_-_circRNA_FBgn0051363	dmc_4167	11592366	5
3R_11592366_11604283_-_circRNA_FBgn0051363	dmc_4168	11592366	36
3R_13232678_13233124_-_circRNA_FBgn0000024	dmc_4226	13232678	376
3R_13232678_13237278_-_circRNA_FBgn0000024	dmc_4227	13232678	6
3R_13232678_13238199_-_circRNA_FBgn0000024	dmc_4228	13232678	8
3R_13243218_13244131_-_circRNA_FBgn0000024	dmc_4230	13243218	6
3R_13243218_13244399_-_circRNA_FBgn0000024	dmc_4231	13243218	9
3R_13243218_13246654_-_circRNA_FBgn0000024	dmc_4232	13243218	14
3R_13756375_13757783_+_circRNA_FBgn0085412	dmc_4261	13757783	20
3R_13757182_13757783_+_circRNA_FBgn0085412	dmc_4263	13757783	61
3R_13757552_13757783_+_circRNA_FBgn0085412	dmc_4264	13757783	3
3R_14341221_14341583_-_circRNA_FBgn0024321	dmc_4289	14341221	10
3R_14341221_14345184_-_circRNA_FBgn0024321	dmc_4290	14341221	44
3R_14341221_14350003_-_circRNA_FBgn0024321	dmc_4291	14341221	7
3R_14427036_14427761_-_circRNA_FBgn0086901	dmc_4297	14427036	32
3R_14427036_14433205_-_circRNA_FBgn0086901	dmc_4298	14427036	6
3R_14523153_14523722_-_circRNA_FBgn0038237	dmc_4299	14523153	5
3R_14523153_14525473_-_circRNA_FBgn0038237	dmc_4300	14523153	9
3R_14523153_14530230_-_circRNA_FBgn0038237	dmc_4301	14523153	4
3R_14529176_14530230_-_circRNA_FBgn0038237	dmc_4303	14529176	69
3R_14529176_14554410_-_circRNA_FBgn0038237	dmc_4304	14529176	12
3R_14583050_14593215_+_circRNA_FBgn0020299	dmc_4306	14593215	3
3R_14592281_14593215_+_circRNA_FBgn0020299	dmc_4308	14593215	15
3R_14668865_14670842_-_circRNA_FBgn0265140	dmc_4314	14668865	7
3R_14668865_14671803_-_circRNA_FBgn0265140	dmc_4315	14668865	74
3R_15385075_15388910_+_circRNA_FBgn0262483	dmc_4356	15388910	2
3R_15386475_15386917_+_circRNA_FBgn0262483	dmc_4358	15386917	2
3R_15386475_15388910_+_circRNA_FBgn0262483	dmc_4359	15388910	2
3R_15386716_15386917_+_circRNA_FBgn0262483	dmc_4360	15386917	2
3R_15951601_15955205_+_circRNA_FBgn0013334	dmc_4372	15955205	6
3R_15954157_15955205_+_circRNA_FBgn0013334	dmc_4373	15955205	198
3R_15954157_15956307_+_circRNA_FBgn0013334	dmc_4374	15956307	32
3R_15954582_15955205_+_circRNA_FBgn0013334	dmc_4375	15955205	5
3R_15954582_15956307_+_circRNA_FBgn0013334	dmc_4376	15956307	8
3R_15954582_15957919_+_circRNA_FBgn0013334	dmc_4377	15957919	2
3R_16072688_16073402_-_circRNA_FBgn0026059	dmc_4383	16072688	3
3R_16072688_16077537_-_circRNA_FBgn0026059	dmc_4384	16072688	14
3R_16292723_16297345_+_circRNA_FBgn0250823	dmc_4397	16297345	5
3R_16293986_16297345_+_circRNA_FBgn0250823	dmc_4398	16297345	3
3R_16293986_16298550_+_circRNA_FBgn0250823	dmc_4399	16298550	19
3R_16295668_16298550_+_circRNA_FBgn0250823	dmc_4402	16298550	5
3R_16296661_16298550_+_circRNA_FBgn0250823	dmc_4404	16298550	7
3R_16550206_16552466_+_circRNA_FBgn0259244	dmc_4419	16552466	38
3R_16550206_16556324_+_circRNA_FBgn0259244	dmc_4420	16556324	127
3R_16550632_16552466_+_circRNA_FBgn0259244	dmc_4422	16552466	4
3R_16550860_16552466_+_circRNA_FBgn0259244	dmc_4424	16552466	5
3R_16551794_16556324_+_circRNA_FBgn0259244	dmc_4425	16556324	4
3R_16551794_16566001_+_circRNA_FBgn0259244	dmc_4426	16566001	5
3R_16565061_16566001_+_circRNA_FBgn0259244	dmc_4427	16566001	18
3R_16629559_16632768_+_circRNA_FBgn0262742	dmc_4432	16632768	4
3R_16631608_16637111_+_circRNA_FBgn0262742	dmc_4434	16637111	5
3R_16631822_16632768_+_circRNA_FBgn0262742	dmc_4435	16632768	1
3R_16632607_16632768_+_circRNA_FBgn0262742	dmc_4436	16632768	8
3R_16635545_16637111_+_circRNA_FBgn0262742	dmc_4439	16637111	22
3R_17327232_17332709_-_circRNA_FBgn0038498	dmc_4456	17327232	68
3R_17327232_17346134_-_circRNA_FBgn0038498	dmc_4457	17327232	1
3R_17777947_17780786_-_circRNA_FBgn0262562	dmc_4482	17777947	6
3R_17777947_17784095_-_circRNA_FBgn0262562	dmc_4483	17777947	7
3R_17813530_17836236_+_circRNA_FBgn0261649	dmc_4486	17836236	19
3R_17821893_17836236_+_circRNA_FBgn0261649	dmc_4487	17836236	9
3R_17878777_17887543_-_circRNA_FBgn0053547	dmc_4492	17878777	4
3R_18008864_18010574_+_circRNA_FBgn0263995	dmc_4505	18010574	312
3R_18008864_18011713_+_circRNA_FBgn0263995	dmc_4506	18011713	8
3R_18008867_18010574_+_circRNA_FBgn0263995	dmc_4508	18010574	22
3R_18009947_18010574_+_circRNA_FBgn0263995	dmc_4509	18010574	134
3R_18009947_18011255_+_circRNA_FBgn0263995	dmc_4510	18011255	11
3R_18011096_18011713_+_circRNA_FBgn0263995	dmc_4513	18011713	3
3R_18430831_18463281_-_circRNA_FBgn0004652	dmc_4532	18430831	5
3R_1845560_1861417_+_circRNA_FBgn0267431	dmc_4536	1861417	5
3R_1861193_1861417_+_circRNA_FBgn0267431	dmc_4540	1861417	139
3R_18768659_18769113_-_circRNA_FBgn0038652	dmc_4544	18768659	15
3R_18768659_18769116_-_circRNA_FBgn0038652	dmc_4545	18768659	25
3R_18937522_18948007_+_circRNA_FBgn0261262	dmc_4550	18948007	5
3R_18947290_18948007_+_circRNA_FBgn0261262	dmc_4551	18948007	16
3R_19311815_19316072_-_circRNA_FBgn0000463	dmc_4576	19311815	2
3R_19311815_19320129_-_circRNA_FBgn0000463	dmc_4577	19311815	4
3R_19485608_19494318_+_circRNA_FBgn0260003	dmc_4588	19494318	4
3R_19488095_19494318_+_circRNA_FBgn0260003	dmc_4590	19494318	3
3R_19493964_19494318_+_circRNA_FBgn0260003	dmc_4591	19494318	151
3R_19493964_19562826_+_circRNA_FBgn0260003	dmc_4593	19562826	2
3R_19554817_19560271_+_circRNA_FBgn0260003	dmc_4596	19560271	4
3R_19554817_19562826_+_circRNA_FBgn0260003	dmc_4597	19562826	5
3R_19558413_19560271_+_circRNA_FBgn0260003	dmc_4598	19560271	13
3R_19560147_19562826_+_circRNA_FBgn0260003	dmc_4600	19562826	18
3R_19753747_19761034_+_circRNA_FBgn0024963	dmc_4611	19761034	6
3R_19760264_19761034_+_circRNA_FBgn0024963	dmc_4612	19761034	1
3R_19760264_19764413_+_circRNA_FBgn0024963	dmc_4613	19764413	1
3R_19760264_19764428_+_circRNA_FBgn0024963	dmc_4614	19764428	2
3R_19760264_19766647_+_circRNA_FBgn0024963	dmc_4615	19766647	9
3R_19763597_19764413_+_circRNA_FBgn0024963	dmc_4616	19764413	21
3R_19763597_19764428_+_circRNA_FBgn0024963	dmc_4617	19764428	2
3R_19763597_19766647_+_circRNA_FBgn0024963	dmc_4618	19766647	9
3R_19765632_19766647_+_circRNA_FBgn0024963	dmc_4620	19766647	8
3R_19937253_19938456_-_circRNA_FBgn0038755	dmc_4630	19937253	77
3R_20211080_20220163_+_circRNA_FBgn0083975	dmc_4637	20220163	8
3R_20213530_20217166_+_circRNA_FBgn0083975	dmc_4638	20217166	5
3R_20216209_20217166_+_circRNA_FBgn0083975	dmc_4639	20217166	1
3R_20219848_20220163_+_circRNA_FBgn0083975	dmc_4641	20220163	2
3R_20389961_20390813_-_circRNA_FBgn0262869	dmc_4650	20389961	2
3R_20389961_20403394_-_circRNA_FBgn0262869	dmc_4652	20389961	1
3R_20698334_20700885_-_circRNA_FBgn0024944	dmc_4669	20698334	28
3R_20698334_20706386_-_circRNA_FBgn0024944	dmc_4670	20698334	2
3R_20793715_20798409_+_circRNA_FBgn0038826	dmc_4676	20798409	8
3R_20795138_20798409_+_circRNA_FBgn0038826	dmc_4677	20798409	1
3R_20797143_20798409_+_circRNA_FBgn0038826	dmc_4679	20798409	11
3R_20798314_20802551_+_circRNA_FBgn0038826	dmc_4683	20802551	4
3R_20800016_20802551_+_circRNA_FBgn0038826	dmc_4684	20802551	1
3R_20802289_20802551_+_circRNA_FBgn0038826	dmc_4685	20802551	21
3R_21178277_21179390_+_circRNA_FBgn0264357	dmc_4722	21179390	16
3R_21178579_21179390_+_circRNA_FBgn0264357	dmc_4724	21179390	10
3R_21323438_21324018_-_circRNA_FBgn0038881	dmc_4731	21323438	8
3R_21323438_21324217_-_circRNA_FBgn0038881	dmc_4732	21323438	32
3R_21323438_21324226_-_circRNA_FBgn0038881	dmc_4733	21323438	3
3R_21789448_21790738_-_circRNA_FBgn0013759	dmc_4750	21789448	3
3R_21789448_21792146_-_circRNA_FBgn0013759	dmc_4751	21789448	1
3R_22149366_22160093_+_circRNA_FBgn0051163	dmc_4776	22160093	4
3R_22159892_22160093_+_circRNA_FBgn0051163	dmc_4777	22160093	1
3R_22277636_22279335_+_circRNA_FBgn0051163	dmc_4781	22279335	8
3R_22278351_22279335_+_circRNA_FBgn0051163	dmc_4784	22279335	17
3R_22314659_22315799_-_circRNA_FBgn0263117	dmc_4795	22314659	103
3R_22314659_22318989_-_circRNA_FBgn0263117	dmc_4796	22314659	36
3R_22314994_22318989_-_circRNA_FBgn0263117	dmc_4797	22314994	1
3R_22314994_22323364_-_circRNA_FBgn0263117	dmc_4798	22314994	3
3R_22478079_22481126_+_circRNA_FBgn0038975	dmc_4809	22481126	12
3R_22480774_22481126_+_circRNA_FBgn0038975	dmc_4810	22481126	7
3R_22480795_22481126_+_circRNA_FBgn0038975	dmc_4811	22481126	112
3R_22572394_22574899_+_circRNA_FBgn0053110	dmc_4818	22574899	5
3R_22574361_22574899_+_circRNA_FBgn0053110	dmc_4819	22574899	2
3R_22953000_22957409_+_circRNA_FBgn0017590	dmc_4843	22957409	1
3R_22955751_22957409_+_circRNA_FBgn0017590	dmc_4845	22957409	21
3R_22982592_22983167_-_circRNA_FBgn0263390	dmc_4848	22982592	3
3R_22982592_22984067_-_circRNA_FBgn0263390	dmc_4849	22982592	2
3R_23209341_23209883_-_circRNA_FBgn0262975	dmc_4868	23209341	4
3R_23209341_23223120_-_circRNA_FBgn0262975	dmc_4870	23209341	2
3R_23611892_23615206_-_circRNA_FBgn0051145	dmc_4887	23611892	1
3R_23611892_23616322_-_circRNA_FBgn0051145	dmc_4888	23611892	4
3R_23611892_23627460_-_circRNA_FBgn0051145	dmc_4890	23611892	2
3R_23614376_23615206_-_circRNA_FBgn0051145	dmc_4891	23614376	15
3R_23614376_23616322_-_circRNA_FBgn0051145	dmc_4892	23614376	62
3R_23614376_23627460_-_circRNA_FBgn0051145	dmc_4893	23614376	1
3R_23622370_23627460_-_circRNA_FBgn0051145	dmc_4897	23622370	40
3R_23622370_23632186_-_circRNA_FBgn0051145	dmc_4898	23622370	12
3R_23806625_23806995_-_circRNA_FBgn0053111	dmc_4911	23806625	3
3R_23806625_23808029_-_circRNA_FBgn0053111	dmc_4912	23806625	188
3R_24045437_24046488_-_circRNA_FBgn0005649	dmc_4938	24045437	2
3R_24045437_24046491_-_circRNA_FBgn0005649	dmc_4939	24045437	11
3R_24305200_24308728_+_circRNA_FBgn0259685	dmc_4958	24308728	4
3R_24308195_24308728_+_circRNA_FBgn0259685	dmc_4959	24308728	1
3R_24404681_24405429_-_circRNA_FBgn0000036	dmc_4963	24404681	7
3R_24404681_24407498_-_circRNA_FBgn0000036	dmc_4964	24404681	8
3R_24677243_24687297_+_circRNA_FBgn0003429	dmc_4988	24687297	5
3R_24677243_24687905_+_circRNA_FBgn0003429	dmc_4989	24687905	13
3R_24677243_24689427_+_circRNA_FBgn0003429	dmc_4990	24689427	11
3R_24677243_24691933_+_circRNA_FBgn0003429	dmc_4991	24691933	62
3R_24677243_24692316_+_circRNA_FBgn0003429	dmc_4992	24692316	3
3R_24677243_24693884_+_circRNA_FBgn0003429	dmc_4993	24693884	2
3R_24677243_24699426_+_circRNA_FBgn0003429	dmc_4995	24699426	5
3R_24677243_24703307_+_circRNA_FBgn0003429	dmc_4996	24703307	9
3R_24679485_24687905_+_circRNA_FBgn0003429	dmc_4997	24687905	15
3R_24679485_24691933_+_circRNA_FBgn0003429	dmc_4998	24691933	6
3R_24679485_24695417_+_circRNA_FBgn0003429	dmc_4999	24695417	4
3R_24679485_24703307_+_circRNA_FBgn0003429	dmc_5000	24703307	2
3R_24682307_24687297_+_circRNA_FBgn0003429	dmc_5001	24687297	8
3R_24682307_24691933_+_circRNA_FBgn0003429	dmc_5004	24691933	3
3R_24682307_24693884_+_circRNA_FBgn0003429	dmc_5006	24693884	2
3R_24687186_24687905_+_circRNA_FBgn0003429	dmc_5008	24687905	75
3R_24687186_24689427_+_circRNA_FBgn0003429	dmc_5009	24689427	2
3R_24687186_24691933_+_circRNA_FBgn0003429	dmc_5010	24691933	22
3R_24687186_24692316_+_circRNA_FBgn0003429	dmc_5011	24692316	29
3R_24687186_24696126_+_circRNA_FBgn0003429	dmc_5012	24696126	1
3R_24687186_24699426_+_circRNA_FBgn0003429	dmc_5013	24699426	10
3R_24689321_24692316_+_circRNA_FBgn0003429	dmc_5014	24692316	1
3R_24691459_24691933_+_circRNA_FBgn0003429	dmc_5016	24691933	14
3R_24691459_24692316_+_circRNA_FBgn0003429	dmc_5017	24692316	19
3R_24691459_24693884_+_circRNA_FBgn0003429	dmc_5018	24693884	2
3R_24691459_24695417_+_circRNA_FBgn0003429	dmc_5019	24695417	4
3R_24691459_24696126_+_circRNA_FBgn0003429	dmc_5020	24696126	9
3R_24691459_24699426_+_circRNA_FBgn0003429	dmc_5021	24699426	34
3R_24691459_24702162_+_circRNA_FBgn0003429	dmc_5022	24702162	3
3R_24691459_24703307_+_circRNA_FBgn0003429	dmc_5023	24703307	5
3R_24693771_24696126_+_circRNA_FBgn0003429	dmc_5025	24696126	11
3R_24693771_24698269_+_circRNA_FBgn0003429	dmc_5026	24698269	6
3R_24693771_24699426_+_circRNA_FBgn0003429	dmc_5027	24699426	1
3R_24693771_24706304_+_circRNA_FBgn0003429	dmc_5028	24706304	6
3R_24694956_24695417_+_circRNA_FBgn0003429	dmc_5029	24695417	6
3R_24694956_24696126_+_circRNA_FBgn0003429	dmc_5030	24696126	14
3R_24694956_24698269_+_circRNA_FBgn0003429	dmc_5031	24698269	7
3R_24694956_24699426_+_circRNA_FBgn0003429	dmc_5032	24699426	14
3R_24694956_24702162_+_circRNA_FBgn0003429	dmc_5034	24702162	5
3R_24694956_24703307_+_circRNA_FBgn0003429	dmc_5035	24703307	33
3R_24698197_24703307_+_circRNA_FBgn0003429	dmc_5037	24703307	10
3R_24699375_24703307_+_circRNA_FBgn0003429	dmc_5038	24703307	3
3R_24702087_24703307_+_circRNA_FBgn0003429	dmc_5039	24703307	21
3R_24703117_24707216_+_circRNA_FBgn0003429	dmc_5041	24707216	4
3R_24705551_24706304_+_circRNA_FBgn0003429	dmc_5042	24706304	6
3R_24706996_24707216_+_circRNA_FBgn0003429	dmc_5043	24707216	1
3R_25705930_25708213_-_circRNA_FBgn0051092	dmc_5076	25705930	3
3R_25705930_25709517_-_circRNA_FBgn0051092	dmc_5077	25705930	5
3R_25706286_25709517_-_circRNA_FBgn0051092	dmc_5079	25706286	5
3R_25706286_25710147_-_circRNA_FBgn0051092	dmc_5080	25706286	5
3R_25709290_25710147_-_circRNA_FBgn0051092	dmc_5082	25709290	447
3R_25709290_25713961_-_circRNA_FBgn0051092	dmc_5083	25709290	6
3R_25744683_25746392_-_circRNA_FBgn0066101	dmc_5090	25744683	15
3R_25744683_25747233_-_circRNA_FBgn0066101	dmc_5091	25744683	15
3R_25749026_25749389_-_circRNA_FBgn0066101	dmc_5093	25749026	1
[truncated: 433 more rows]

## Sheet: 9. M-head A3'BS
location, cognate gene of circRNAs	circRNAs ID	common SS	Supporting BSJ reads
[truncated: 1,190 more rows]

[truncated: 4 more sheets: 10. F-body A3'BS, 11. M-body A3'BS, 12. F-ovary A3'BS, 13. M-testis A3'BS]
