# Supplementary material for: Sex-lethal regulates back-splicing and generation of the sex-differentially expressed circular RNAs
Source: Nucleic Acids Res. 2023 Apr 18;51(10):5228–41. doi: 10.1093/nar/gkad280 (PMC10250224; doi:10.1093/nar/gkad280)
Supplement: gkad280_Supplemental_Files [file gkad280_supplemental_files.zip › Table S6 revised.xlsx]

## Sheet: Notes
	Table S6. List of differentially expressed and back-spliced circRNAs between Drosophila tissues and genders
		1. Tissue-differentially expressed circRNAs (in female samples)
		2. Tissue-differentially expressed circRNAs (in male samples)
		3. Sex-differentially expressed circRNAs
		4. Sex-specifically expressed circRNAs
		5. Sex-differentially back-spliced circRNAs

## Sheet: 1. tissue-differ in F
reliable circRNA	BSJ_log2FC	female: head vs body		reliable circRNA	BSJ_log2FC	female: head vs ovary		reliable circRNA	BSJ_log2FC	female: body vs ovary
dmc_6137	8.37069	sig. higher		dmc_6137	8.37069	sig. higher		dmc_2885	5.35755	sig. higher
dmc_7	5.93074	sig. higher		dmc_7	5.93074	sig. higher		dmc_3868	6.14975	sig. higher
dmc_5827	7.85175	sig. higher		dmc_5633	2.15185	sig. higher		dmc_6128	8.18488	sig. higher
dmc_2789	4.9542	sig. higher		dmc_5827	7.85175	sig. higher		dmc_4266	6.33985	sig. higher
dmc_2612	4.39232	sig. higher		dmc_2789	9.90839	sig. higher		dmc_1066	7.7211	sig. higher
dmc_6270	8.81698	sig. higher		dmc_2612	4.39232	sig. higher		dmc_2502	4.9542	sig. higher
dmc_7220	9.36851	sig. higher		dmc_110	8.71768	sig. higher		dmc_5380	4.67499	sig. higher
dmc_7102	8.49586	sig. higher		dmc_6270	8.81698	sig. higher		dmc_3411	7.2384	sig. higher
dmc_508	9.18239	sig. higher		dmc_2885	7.85175	sig. higher		dmc_2749	10.242	sig. higher
dmc_66	5.93074	sig. higher		dmc_7220	9.36851	sig. higher		dmc_6252	8.37069	sig. higher
dmc_5956	9.15735	sig. higher		dmc_7102	8.49586	sig. higher		dmc_2821	4.02354	sig. higher
dmc_5145	2.56793	sig. higher		dmc_2650	2.23795	sig. higher		dmc_2460	7.2384	sig. higher
dmc_2242	2.43681	sig. higher		dmc_2009	8.37069	sig. higher		dmc_5520	6.50779	sig. higher
dmc_4501	8.32643	sig. higher		dmc_508	9.18239	sig. higher		dmc_4946	7.65105	sig. higher
dmc_6000	7.57743	sig. higher		dmc_66	5.93074	sig. higher		dmc_571	9.07948	sig. higher
dmc_3471	3.21282	sig. higher		dmc_5956	9.15735	sig. higher		dmc_1341	6.79442	sig. higher
dmc_3687	8.49586	sig. higher		dmc_5145	8.71768	sig. higher		dmc_6371	5.67243	sig. higher
dmc_3113	3.00884	sig. higher		dmc_2242	2.89137	sig. higher		dmc_6231	7.91289	sig. higher
dmc_7211	4.39232	sig. higher		dmc_4501	8.32643	sig. higher		dmc_3321	5.35755	sig. higher
dmc_1215	4.39232	sig. higher		dmc_6000	7.57743	sig. higher		dmc_5436	7.03342	sig. higher
dmc_2606	11.9589	sig. higher		dmc_3471	9.55267	sig. higher		dmc_5892	5.93074	sig. higher
dmc_472	2.08196	sig. higher		dmc_3687	8.49586	sig. higher		dmc_6778	6.14975	sig. higher
dmc_655	7.86868	sig. higher		dmc_3113	8.93958	sig. higher		dmc_3489	5.93074	sig. higher
dmc_3308	3.24207	sig. higher		dmc_4008	2.17425	sig. higher		dmc_1390	3.01735	sig. higher
dmc_5821	8.64746	sig. higher		dmc_7211	4.39232	sig. higher		dmc_2228	7.65105	sig. higher
dmc_615	2.84743	sig. higher		dmc_2850	2.01354	sig. higher		dmc_7157	6.33985	sig. higher
dmc_1333	6.14975	sig. higher		dmc_2606	11.9589	sig. higher		dmc_3932	3.56141	sig. higher
dmc_3709	6.75187	sig. higher		dmc_655	11.3281	sig. higher		dmc_5070	3.33498	sig. higher
dmc_493	4.39232	sig. higher		dmc_472	9.73302	sig. higher		dmc_119	9.05257	sig. higher
dmc_5214	8.28077	sig. higher		dmc_3308	9.74987	sig. higher		dmc_5590	4.39232	sig. higher
dmc_1339	2.34611	sig. higher		dmc_5821	8.64746	sig. higher		dmc_7227	2.18139	sig. higher
dmc_2292	5.35755	sig. higher		dmc_615	8.99718	sig. higher		dmc_2770	7.7211	sig. higher
dmc_4759	6.33985	sig. higher		dmc_1333	6.14975	sig. higher		dmc_2522	3.49107	sig. higher
dmc_3565	4.39232	sig. higher		dmc_3709	11.7061	sig. higher		dmc_2992	2.67035	sig. higher
dmc_7146	6.14975	sig. higher		dmc_493	8.78463	sig. higher		dmc_2935	2.6746	sig. higher
dmc_4144	8.37069	sig. higher		dmc_5214	8.28077	sig. higher		dmc_6998	5.67243	sig. higher
dmc_951	12.3584	sig. higher		dmc_1339	8.49586	sig. higher		dmc_2273	7.13955	sig. higher
dmc_4226	4.1558	sig. higher		dmc_2292	5.35755	sig. higher		dmc_1362	6.14975	sig. higher
dmc_2252	2.87607	sig. higher		dmc_3565	4.39232	sig. higher		dmc_1984	7.13955	sig. higher
dmc_3211	7.91289	sig. higher		dmc_4759	6.33985	sig. higher		dmc_136	8.23362	sig. higher
dmc_6161	5.67243	sig. higher		dmc_7146	6.14975	sig. higher		dmc_844	6.79442	sig. higher
dmc_6128	3.77766	sig. higher		dmc_4144	8.37069	sig. higher		dmc_6259	6.50779	sig. higher
dmc_5968	5.35755	sig. higher		dmc_951	12.3584	sig. higher		dmc_1056	3.39344	sig. higher
dmc_2003	8.02791	sig. higher		dmc_4226	8.41747	sig. higher		dmc_6179	5.93074	sig. higher
dmc_3848	8.53528	sig. higher		dmc_6161	5.67243	sig. higher		dmc_5035	8.08215	sig. higher
dmc_5486	9.23122	sig. higher		dmc_3211	7.91289	sig. higher		dmc_5672	6.33985	sig. higher
dmc_1398	3.0944	sig. higher		dmc_5968	5.35755	sig. higher		dmc_6358	2.35218	sig. higher
dmc_3658	4.95209	sig. higher		dmc_6128	11.9625	sig. higher		dmc_3431	7.33092	sig. higher
dmc_48	6.14975	sig. higher		dmc_3848	8.53528	sig. higher		dmc_4939	5.35755	sig. higher
dmc_1354	7.7211	sig. higher		dmc_1398	9.02514	sig. higher		dmc_2767	4.9542	sig. higher
dmc_3661	5.67243	sig. higher		dmc_3658	12.74	sig. higher		dmc_4297	7.91289	sig. higher
dmc_3467	5.35755	sig. higher		dmc_48	6.14975	sig. higher		dmc_2591	5.81902	sig. higher
dmc_1013	8.41363	sig. higher		dmc_1354	7.7211	sig. higher		dmc_6928	7.13955	sig. higher
dmc_2168	3.19878	sig. higher		dmc_3661	5.67243	sig. higher		dmc_3610	9.53333	sig. higher
dmc_1821	8.28077	sig. higher		dmc_1888	9.45327	sig. higher		dmc_3050	2.11548	sig. higher
dmc_6349	10.1812	sig. higher		dmc_4674	7.57743	sig. higher		dmc_4591	2.49686	sig. higher
dmc_883	6.50023	sig. higher		dmc_3372	4.9542	sig. higher		dmc_6538	2.30638	sig. higher
dmc_3676	9.10591	sig. higher		dmc_3541	2.17932	sig. higher		dmc_1113	6.65821	sig. higher
dmc_2316	7.03342	sig. higher		dmc_1013	8.41363	sig. higher		dmc_7122	6.37188	sig. higher
dmc_5159	6.14975	sig. higher		dmc_5855	2.9402	sig. higher		dmc_5572	5.45046	sig. higher
dmc_6068	2.54565	sig. higher		dmc_2168	10.1176	sig. higher		dmc_3984	7.7879	sig. higher
dmc_5177	4.39232	sig. higher		dmc_1821	8.28077	sig. higher		dmc_4561	5.93074	sig. higher
dmc_2170	3.7505	sig. higher		dmc_6349	10.1812	sig. higher		dmc_793	3.45943	sig. higher
dmc_2026	8.02791	sig. higher		dmc_883	10.8925	sig. higher		dmc_6227	4.08287	sig. higher
dmc_2661	8.99718	sig. higher		dmc_3940	4.39232	sig. higher		dmc_2477	4.72544	sig. higher
dmc_1633	4.76503	sig. higher		dmc_4853	9.99577	sig. higher		dmc_6153	10.3674	sig. higher
dmc_767	2.55534	sig. higher		dmc_1227	7.41785	sig. higher		dmc_2105	2.28521	sig. higher
dmc_4471	8.57365	sig. higher		dmc_3676	9.10591	sig. higher		dmc_3494	4.39232	sig. higher
dmc_5401	11.3504	sig. higher		dmc_292	6.33985	sig. higher		dmc_5905	2.87607	sig. higher
dmc_5736	2.66724	sig. higher		dmc_2316	7.03342	sig. higher		dmc_787	7.33092	sig. higher
dmc_5790	10.0512	sig. higher		dmc_5380	5.88708	sig. higher		dmc_5557	5.67243	sig. higher
dmc_5932	3.1231	sig. higher		dmc_5159	6.14975	sig. higher		dmc_2312	10.5226	sig. higher
dmc_7121	7.13955	sig. higher		dmc_6068	7.49985	sig. higher		dmc_1798	4.39232	sig. higher
dmc_6138	8.53528	sig. higher		dmc_3411	6.65821	sig. higher		dmc_6344	7.7211	sig. higher
dmc_3763	4.9542	sig. higher		dmc_5177	4.39232	sig. higher		dmc_6260	6.50779	sig. higher
dmc_3384	4.79567	sig. higher		dmc_2170	3.53149	sig. higher		dmc_338	8.45533	sig. higher
dmc_1107	7.41785	sig. higher		dmc_2026	8.02791	sig. higher		dmc_3320	8.68299	sig. higher
dmc_5506	2.87953	sig. higher		dmc_2661	8.99718	sig. higher		dmc_832	5.35755	sig. higher
dmc_5957	6.65821	sig. higher		dmc_1633	9.15735	sig. higher		dmc_2909	2.88042	sig. higher
dmc_6590	7.91289	sig. higher		dmc_4232	7.13955	sig. higher		dmc_5987	7.13955	sig. higher
dmc_1666	6.91886	sig. higher		dmc_767	4.45346	sig. higher		dmc_6107	4.39232	sig. higher
dmc_2274	5.93074	sig. higher		dmc_5578	7.03342	sig. higher		dmc_5591	7.57743	sig. higher
dmc_3559	2.11548	sig. higher		dmc_4471	8.57365	sig. higher		dmc_4622	6.65821	sig. higher
dmc_6289	6.79442	sig. higher		dmc_5401	11.3504	sig. higher		dmc_4342	2.44289	sig. higher
dmc_1655	9.27845	sig. higher		dmc_6914	7.13955	sig. higher		dmc_5883	8.13443	sig. higher
dmc_7161	4.9542	sig. higher		dmc_2732	6.14975	sig. higher		dmc_1464	7.49985	sig. higher
dmc_3114	4.9542	sig. higher		dmc_2749	11.8653	sig. higher		dmc_275	6.50779	sig. higher
dmc_5321	2.76586	sig. higher		dmc_5736	8.81698	sig. higher		dmc_2021	7.2384	sig. higher
dmc_394	4.39232	sig. higher		dmc_6252	6.79442	sig. higher		dmc_6366	9.36851	sig. higher
dmc_500	6.14975	sig. higher		dmc_3651	8.08215	sig. higher		dmc_5541	7.7879	sig. higher
dmc_6231	5.44672	sig. higher		dmc_5790	3.71136	sig. higher		dmc_5028	6.65821	sig. higher
dmc_949	3.78522	sig. higher		dmc_7121	7.13955	sig. higher		dmc_4900	8.23362	sig. higher
dmc_5696	9.83131	sig. higher		dmc_5932	4.61787	sig. higher		dmc_4863	6.14975	sig. higher
dmc_6984	7.7211	sig. higher		dmc_6138	8.53528	sig. higher		dmc_1602	2.62024	sig. higher
dmc_4452	8.32643	sig. higher		dmc_2821	5.17577	sig. higher		dmc_984	8.32643	sig. higher
dmc_2253	3.48906	sig. higher		dmc_2460	8.08215	sig. higher		dmc_5985	5.93074	sig. higher
dmc_2293	4.9542	sig. higher		dmc_1107	7.41785	sig. higher		dmc_284	10.3565	sig. higher
dmc_6072	8.02791	sig. higher		dmc_5506	4.38744	sig. higher		dmc_3408	9.86264	sig. higher
dmc_1235	2.20696	sig. higher		dmc_5281	8.13443	sig. higher		dmc_6939	6.33985	sig. higher
dmc_2096	7.2384	sig. higher		dmc_5957	6.65821	sig. higher		dmc_4545	7.7211	sig. higher
dmc_380	7.56363	sig. higher		dmc_6590	7.91289	sig. higher		dmc_3525	4.72544	sig. higher
dmc_222	3.32657	sig. higher		dmc_1666	6.91886	sig. higher		dmc_3871	4.04354	sig. higher
dmc_4567	2.62323	sig. higher		dmc_5621	4.9542	sig. higher		dmc_2257	2.04606	sig. higher
dmc_618	5.38307	sig. higher		dmc_2274	5.93074	sig. higher		dmc_3322	4.9542	sig. higher
dmc_105	3.78085	sig. higher		dmc_571	10.3565	sig. higher		dmc_4722	2.61399	sig. higher
dmc_1112	4.118	sig. higher		dmc_1088	8.96867	sig. higher		dmc_3958	8.28077	sig. higher
dmc_980	2.33011	sig. higher		dmc_6289	6.79442	sig. higher		dmc_1266	5.93074	sig. higher
dmc_3468	8.96867	sig. higher		dmc_1341	8.49586	sig. higher		dmc_216	6.33985	sig. higher
dmc_5402	7.2384	sig. higher		dmc_550	9.07948	sig. higher		dmc_3854	7.65105	sig. higher
dmc_5854	3.2444	sig. higher		dmc_1655	9.27845	sig. higher		dmc_3075	6.79442	sig. higher
dmc_6981	8.13443	sig. higher		dmc_7161	4.9542	sig. higher		dmc_5323	6.91886	sig. higher
dmc_5409	6.14975	sig. higher		dmc_3114	4.9542	sig. higher		dmc_4897	7.03342	sig. higher
dmc_3466	8.45533	sig. higher		dmc_5321	9.79928	sig. higher		dmc_3300	4.9542	sig. higher
dmc_6557	9.23122	sig. higher		dmc_394	4.39232	sig. higher		dmc_6704	3.15401	sig. higher
dmc_5490	2.22781	sig. higher		dmc_500	6.14975	sig. higher		dmc_6706	8.90989	sig. higher
dmc_4553	7.33092	sig. higher		dmc_2865	6.33985	sig. higher		dmc_3931	3.23589	sig. higher
dmc_2905	8.23362	sig. higher		dmc_6231	13.3596	sig. higher		dmc_2674	6.14975	sig. higher
dmc_4255	9.55267	sig. higher		dmc_949	9.71596	sig. higher		dmc_7290	9.39017	sig. higher
dmc_2025	8.41363	sig. higher		dmc_5696	9.83131	sig. higher		dmc_4935	2.47131	sig. higher
dmc_3410	8.78463	sig. higher		dmc_6984	7.7211	sig. higher		dmc_717	3.45943	sig. higher
dmc_1996	6.36384	sig. higher		dmc_1925	2.95869	sig. higher		dmc_2760	6.14975	sig. higher
dmc_3469	2.04867	sig. higher		dmc_4452	8.32643	sig. higher		dmc_5801	5.93074	sig. higher
dmc_5922	10.6266	sig. higher		dmc_2253	3.59582	sig. higher		dmc_3616	7.7879	sig. higher
dmc_6778	3.78836	sig. higher		dmc_3444	5.67243	sig. higher		dmc_6181	6.79442	sig. higher
dmc_7103	7.57743	sig. higher		dmc_4299	5.67243	sig. higher		dmc_1891	7.33092	sig. higher
dmc_235	7.41785	sig. higher		dmc_2293	4.9542	sig. higher		dmc_4680	5.35755	sig. higher
dmc_3810	8.75154	sig. higher		dmc_1235	9.34651	sig. higher		dmc_1163	7.7879	sig. higher
dmc_3443	8.18488	sig. higher		dmc_2096	7.2384	sig. higher		dmc_322	4.39232	sig. higher
dmc_244	2.01089	sig. higher		dmc_380	11.0231	sig. higher		dmc_4303	7.49985	sig. higher
dmc_6994	2.07923	sig. higher		dmc_222	4.82134	sig. higher		dmc_3138	8.57365	sig. higher
dmc_4474	7.2384	sig. higher		dmc_839	2.03513	sig. higher		dmc_581	8.32643	sig. higher
dmc_6110	6.14975	sig. higher		dmc_1534	4.39232	sig. higher		dmc_4982	-2.35032	sig. lower
dmc_1081	10.2773	sig. higher		dmc_4567	7.57743	sig. higher		dmc_5080	-6.65821	sig. lower
dmc_2552	4.76503	sig. higher		dmc_1812	7.41785	sig. higher		dmc_6650	-2.51245	sig. lower
dmc_3764	5.35755	sig. higher		dmc_618	10.7406	sig. higher		dmc_1499	-2.0178	sig. lower
dmc_3885	9.96723	sig. higher		dmc_105	9.45327	sig. higher		dmc_6983	-6.65821	sig. lower
dmc_4726	4.39232	sig. higher		dmc_1112	7.57743	sig. higher		dmc_6221	-3.77897	sig. lower
dmc_4133	6.14975	sig. higher		dmc_2338	2.89755	sig. higher		dmc_2281	-6.50779	sig. lower
dmc_1101	7.7879	sig. higher		dmc_980	2.19946	sig. higher		dmc_7178	-2.91518	sig. lower
dmc_6504	7.7879	sig. higher		dmc_3468	8.96867	sig. higher		dmc_1211	-2.25414	sig. lower
dmc_4679	6.79442	sig. higher		dmc_5402	7.2384	sig. higher		dmc_3386	-6.33985	sig. lower
dmc_3954	5.67243	sig. higher		dmc_5854	3.44938	sig. higher
dmc_6220	8.05775	sig. higher		dmc_6981	8.13443	sig. higher
dmc_6898	10.5226	sig. higher		dmc_5409	6.14975	sig. higher
dmc_6886	7.13955	sig. higher		dmc_3466	8.45533	sig. higher
dmc_1618	4.39232	sig. higher		dmc_6557	9.23122	sig. higher
dmc_535	7.13955	sig. higher		dmc_4553	7.33092	sig. higher
dmc_4420	5.35755	sig. higher		dmc_2905	8.23362	sig. higher
dmc_4783	8.87958	sig. higher		dmc_4255	9.55267	sig. higher
dmc_6503	10.8226	sig. higher		dmc_2025	8.41363	sig. higher
dmc_6659	5.35755	sig. higher		dmc_3410	8.78463	sig. higher
dmc_6140	6.57812	sig. higher		dmc_549	2.48604	sig. higher
dmc_3079	9.23122	sig. higher		dmc_3315	6.33985	sig. higher
dmc_2032	7.49985	sig. higher		dmc_1996	12.7037	sig. higher
dmc_761	3.00412	sig. higher		dmc_3469	7.7211	sig. higher
dmc_1381	8.18488	sig. higher		dmc_5922	10.6266	sig. higher
dmc_6673	3.27127	sig. higher		dmc_1292	8.84862	sig. higher
dmc_2658	6.79442	sig. higher		dmc_6778	9.93811	sig. higher
dmc_2792	5.42015	sig. higher		dmc_7103	7.57743	sig. higher
dmc_6130	2.22137	sig. higher		dmc_235	7.41785	sig. higher
dmc_6610	7.57743	sig. higher		dmc_3810	8.75154	sig. higher
dmc_397	9.62753	sig. higher		dmc_3443	8.18488	sig. higher
dmc_823	4.39232	sig. higher		dmc_4865	2.59411	sig. higher
dmc_752	6.65821	sig. higher		dmc_1969	3.25873	sig. higher
dmc_2507	8.32643	sig. higher		dmc_6994	7.03342	sig. higher
dmc_1945	7.03342	sig. higher		dmc_4474	7.2384	sig. higher
dmc_6628	3.69502	sig. higher		dmc_3035	7.91289	sig. higher
dmc_1332	9.18239	sig. higher		dmc_6110	6.14975	sig. higher
dmc_6607	9.45327	sig. higher		dmc_3489	6.65821	sig. higher
dmc_1921	8.61102	sig. higher		dmc_1081	10.2773	sig. higher
dmc_4892	2.9386	sig. higher		dmc_2552	9.15735	sig. higher
dmc_526	2.34698	sig. higher		dmc_3764	5.35755	sig. higher
dmc_6306	7.85175	sig. higher		dmc_3885	9.96723	sig. higher
dmc_5954	11.2883	sig. higher		dmc_4726	4.39232	sig. higher
dmc_4505	3.19416	sig. higher		dmc_1561	7.03342	sig. higher
dmc_1951	2.9386	sig. higher		dmc_1829	8.37069	sig. higher
dmc_7171	8.87958	sig. higher		dmc_4133	6.14975	sig. higher
dmc_3636	4.52808	sig. higher		dmc_5745	4.17256	sig. higher
dmc_1546	7.7879	sig. higher		dmc_675	4.9542	sig. higher
dmc_5143	8.68299	sig. higher		dmc_1101	7.7879	sig. higher
dmc_6770	2.56793	sig. higher		dmc_6504	7.7879	sig. higher
dmc_4486	7.57743	sig. higher		dmc_4679	6.79442	sig. higher
dmc_4915	7.97154	sig. higher		dmc_2411	8.61102	sig. higher
dmc_1575	9.25503	sig. higher		dmc_5356	6.14975	sig. higher
dmc_4034	2.65624	sig. higher		dmc_6220	5.58644	sig. higher
dmc_1930	8.23362	sig. higher		dmc_6898	10.5226	sig. higher
dmc_368	9.68124	sig. higher		dmc_1618	4.39232	sig. higher
dmc_6423	6.50779	sig. higher		dmc_535	7.13955	sig. higher
dmc_3564	5.11422	sig. higher		dmc_5929	2.81415	sig. higher
dmc_4458	6.96158	sig. higher		dmc_4420	2.52385	sig. higher
dmc_3480	8.93958	sig. higher		dmc_7157	7.57743	sig. higher
dmc_6003	4.82913	sig. higher		dmc_3932	3.89591	sig. higher
dmc_2648	3.51381	sig. higher		dmc_4783	8.87958	sig. higher
dmc_6060	5.56571	sig. higher		dmc_6503	10.8226	sig. higher
dmc_241	4.39232	sig. higher		dmc_5070	3.45943	sig. higher
dmc_3648	5.3407	sig. higher		dmc_6659	8.81698	sig. higher
dmc_1124	3.01735	sig. higher		dmc_6140	10.0375	sig. higher
dmc_404	5.35755	sig. higher		dmc_6071	2.14508	sig. higher
dmc_3259	8.99718	sig. higher		dmc_1895	2.66724	sig. higher
dmc_1912	3.00593	sig. higher		dmc_3079	9.23122	sig. higher
dmc_5970	5.38919	sig. higher		dmc_119	7.41785	sig. higher
dmc_3423	5.33567	sig. higher		dmc_7227	4.13088	sig. higher
dmc_4128	7.13955	sig. higher		dmc_761	10.0375	sig. higher
dmc_4419	8.57365	sig. higher		dmc_1381	8.18488	sig. higher
dmc_3708	9.87805	sig. higher		dmc_3301	2.26339	sig. higher
dmc_5554	4.9542	sig. higher		dmc_2770	8.28077	sig. higher
dmc_6109	8.78463	sig. higher		dmc_2658	6.79442	sig. higher
dmc_3663	5.67243	sig. higher		dmc_2792	8.87958	sig. higher
dmc_2014	2.25815	sig. higher		dmc_6610	7.57743	sig. higher
dmc_4322	3.45943	sig. higher		dmc_6130	3.20716	sig. higher
dmc_6179	3.12183	sig. higher		dmc_1402	3.29909	sig. higher
dmc_3094	4.62272	sig. higher		dmc_2522	3.84946	sig. higher
dmc_5945	9.41151	sig. higher		dmc_2992	3.1383	sig. higher
dmc_6579	5.35755	sig. higher		dmc_7030	6.33985	sig. higher
dmc_6742	8.71768	sig. higher		dmc_397	9.62753	sig. higher
dmc_7280	5.35755	sig. higher		dmc_1138	2.66528	sig. higher
dmc_2092	2.84609	sig. higher		dmc_823	4.39232	sig. higher
dmc_3773	6.65821	sig. higher		dmc_752	6.65821	sig. higher
dmc_794	4.39232	sig. higher		dmc_1945	7.03342	sig. higher
dmc_1342	5.05124	sig. higher		dmc_2507	8.32643	sig. higher
dmc_6954	2.25473	sig. higher		dmc_6628	9.05257	sig. higher
dmc_3890	5.93074	sig. higher		dmc_1332	9.18239	sig. higher
dmc_4552	6.65821	sig. higher		dmc_5023	5.67243	sig. higher
dmc_1240	13.8099	sig. higher		dmc_6562	6.14975	sig. higher
dmc_6122	3.34788	sig. higher		dmc_6607	9.45327	sig. higher
dmc_4067	8.02791	sig. higher		dmc_1921	8.61102	sig. higher
dmc_3011	7.33092	sig. higher		dmc_4892	9.27845	sig. higher
dmc_118	8.13443	sig. higher		dmc_2273	4.39232	sig. higher
dmc_612	5.81348	sig. higher		dmc_6306	7.85175	sig. higher
dmc_5440	3.9557	sig. higher		dmc_5954	11.2883	sig. higher
dmc_6056	3.57399	sig. higher		dmc_4505	4.68893	sig. higher
dmc_3666	2.4021	sig. higher		dmc_1362	7.7211	sig. higher
dmc_4333	8.32643	sig. higher		dmc_1951	7.33092	sig. higher
dmc_6997	5.35755	sig. higher		dmc_3636	11.3225	sig. higher
dmc_1817	2.63813	sig. higher		dmc_7171	8.87958	sig. higher
dmc_1311	9.32418	sig. higher		dmc_1546	7.7879	sig. higher
dmc_6090	6.33985	sig. higher		dmc_6770	3.76348	sig. higher
dmc_3679	3.27628	sig. higher		dmc_4486	7.57743	sig. higher
dmc_6986	8.99718	sig. higher		dmc_3190	7.33092	sig. higher
dmc_2709	2.52812	sig. higher		dmc_6723	2.71344	sig. higher
dmc_3589	6.50779	sig. higher		dmc_1984	8.08215	sig. higher
dmc_3160	7.7211	sig. higher		dmc_4915	7.97154	sig. higher
dmc_699	2.02601	sig. higher		dmc_1575	9.25503	sig. higher
dmc_4744	8.37069	sig. higher		dmc_4034	10.1561	sig. higher
dmc_4290	8.78463	sig. higher		dmc_1930	8.23362	sig. higher
dmc_6412	6.14975	sig. higher		dmc_1663	2.99053	sig. higher
dmc_7061	3.69024	sig. higher		dmc_7156	7.7879	sig. higher
dmc_3057	7.41785	sig. higher		dmc_368	9.68124	sig. higher
dmc_4228	6.33985	sig. higher		dmc_6423	6.50779	sig. higher
dmc_2695	2.59214	sig. higher		dmc_7217	7.03342	sig. higher
dmc_7289	3.45943	sig. higher		dmc_3564	8.57365	sig. higher
dmc_1137	9.36851	sig. higher		dmc_4458	10.421	sig. higher
dmc_1946	7.85175	sig. higher		dmc_6869	3.57923	sig. higher
dmc_4778	9.23122	sig. higher		dmc_3480	8.93958	sig. higher
dmc_1133	3.14875	sig. higher		dmc_6003	11.4873	sig. higher
dmc_944	9.59059	sig. higher		dmc_2648	9.66356	sig. higher
dmc_6943	5.59314	sig. higher		dmc_6060	9.02514	sig. higher
dmc_2245	3.14775	sig. higher		dmc_241	4.39232	sig. higher
dmc_2873	7.49985	sig. higher		dmc_3648	9.73302	sig. higher
dmc_1113	3.48517	sig. higher		dmc_844	4.39232	sig. higher
dmc_3106	9.25503	sig. higher		dmc_1124	7.97154	sig. higher
dmc_5525	9.47371	sig. higher		dmc_404	5.35755	sig. higher
dmc_5514	11.6887	sig. higher		dmc_3259	8.99718	sig. higher
dmc_696	3.7743	sig. higher		dmc_5970	8.84862	sig. higher
dmc_2465	4.9542	sig. higher		dmc_3423	11.6755	sig. higher
dmc_961	2.64775	sig. higher		dmc_2179	5.93074	sig. higher
dmc_3426	10.6537	sig. higher		dmc_4128	7.13955	sig. higher
dmc_3401	6.91886	sig. higher		dmc_7131	10.242	sig. higher
dmc_1835	2.30558	sig. higher		dmc_4419	8.57365	sig. higher
dmc_3670	2.1764	sig. higher		dmc_3708	9.87805	sig. higher
dmc_3234	4.39232	sig. higher		dmc_5554	4.9542	sig. higher
dmc_2953	4.88613	sig. higher		dmc_6109	8.78463	sig. higher
dmc_298	3.45943	sig. higher		dmc_6259	3.45943	sig. higher
dmc_382	7.13955	sig. higher		dmc_2014	9.05257	sig. higher
dmc_1665	5.93074	sig. higher		dmc_1056	4.89978	sig. higher
dmc_1910	6.07018	sig. higher		dmc_6179	9.05257	sig. higher
dmc_5944	2.56238	sig. higher		dmc_5035	8.37069	sig. higher
dmc_2933	6.79442	sig. higher		dmc_3094	8.08215	sig. higher
dmc_3747	2.7937	sig. higher		dmc_4991	9.27845	sig. higher
dmc_7009	2.47131	sig. higher		dmc_5945	9.41151	sig. higher
dmc_5082	2.34338	sig. higher		dmc_4326	8.68299	sig. higher
dmc_4263	2.01662	sig. higher		dmc_5672	6.50779	sig. higher
dmc_6227	3.07044	sig. higher		dmc_6358	3.44195	sig. higher
dmc_2050	7.85175	sig. higher		dmc_6579	5.35755	sig. higher
dmc_2116	2.14229	sig. higher		dmc_6742	8.71768	sig. higher
dmc_1994	6.14975	sig. higher		dmc_3431	8.32643	sig. higher
dmc_5555	8.08215	sig. higher		dmc_7280	5.35755	sig. higher
dmc_6484	7.49985	sig. higher		dmc_2092	7.2384	sig. higher
dmc_520	2.21299	sig. higher		dmc_4939	6.79442	sig. higher
dmc_1150	5.05563	sig. higher		dmc_3773	6.65821	sig. higher
dmc_1576	7.85175	sig. higher		dmc_794	4.39232	sig. higher
dmc_7014	9.07948	sig. higher		dmc_1342	4.06545	sig. higher
dmc_643	3.14107	sig. higher		dmc_3890	5.93074	sig. higher
dmc_3646	2.47131	sig. higher		dmc_6954	4.88355	sig. higher
dmc_4456	9.41151	sig. higher		dmc_4552	6.65821	sig. higher
dmc_5560	3.9039	sig. higher		dmc_2767	10.5517	sig. higher
dmc_5848	4.32334	sig. higher		dmc_5866	8.18488	sig. higher
dmc_959	2.35003	sig. higher		dmc_1240	13.8099	sig. higher
dmc_5472	6.33985	sig. higher		dmc_3769	8.64746	sig. higher
dmc_7253	3.24482	sig. higher		dmc_4067	8.02791	sig. higher
dmc_1409	7.2384	sig. higher		dmc_6122	2.02903	sig. higher
dmc_6223	6.91886	sig. higher		dmc_3011	7.33092	sig. higher
dmc_779	7.49985	sig. higher		dmc_118	8.13443	sig. higher
dmc_5021	4.9542	sig. higher		dmc_612	10.2058	sig. higher
dmc_1737	6.99532	sig. higher		dmc_5142	6.50779	sig. higher
dmc_373	6.91886	sig. higher		dmc_6333	2.83371	sig. higher
dmc_4857	7.91289	sig. higher		dmc_3666	6.79442	sig. higher
dmc_4106	2.98211	sig. higher		dmc_4333	8.32643	sig. higher
dmc_410	7.7879	sig. higher		dmc_6997	5.35755	sig. higher
dmc_3031	9.39017	sig. higher		dmc_1817	9.43254	sig. higher
dmc_2783	5.67243	sig. higher		dmc_3078	7.33092	sig. higher
dmc_2635	6.08037	sig. higher		dmc_992	9.3015	sig. higher
dmc_1548	4.25282	sig. higher		dmc_1311	9.32418	sig. higher
dmc_6487	8.78463	sig. higher		dmc_4297	8.32643	sig. higher
dmc_1296	4.56847	sig. higher		dmc_6090	6.33985	sig. higher
dmc_1434	4.04378	sig. higher		dmc_3679	9.20701	sig. higher
dmc_5906	11.3225	sig. higher		dmc_6986	3.63963	sig. higher
dmc_2878	6.79442	sig. higher		dmc_2709	5.37421	sig. higher
dmc_5732	11.0505	sig. higher		dmc_3589	6.50779	sig. higher
dmc_6393	3.74089	sig. higher		dmc_3160	7.7211	sig. higher
dmc_4562	4.9542	sig. higher		dmc_699	3.06144	sig. higher
dmc_4985	6.65821	sig. higher		dmc_3610	9.27845	sig. higher
dmc_2629	4.74705	sig. higher		dmc_2361	7.03342	sig. higher
dmc_3523	2.57748	sig. higher		dmc_4290	3.11221	sig. higher
dmc_4732	8.32643	sig. higher		dmc_6412	6.14975	sig. higher
dmc_6883	4.39232	sig. higher		dmc_3057	7.41785	sig. higher
dmc_5557	5.59845	sig. higher		dmc_7061	10.7237	sig. higher
dmc_2086	7.85175	sig. higher		dmc_4228	6.33985	sig. higher
dmc_5971	5.93074	sig. higher		dmc_4591	2.84019	sig. higher
dmc_2406	10.4828	sig. higher		dmc_2695	2.98716	sig. higher
dmc_5877	5.35755	sig. higher		dmc_7289	8.81698	sig. higher
dmc_1943	9.39017	sig. higher		dmc_1137	9.36851	sig. higher
dmc_4439	7.7879	sig. higher		dmc_3650	6.50779	sig. higher
dmc_3359	7.91289	sig. higher		dmc_1946	7.85175	sig. higher
dmc_4943	9.41151	sig. higher		dmc_4643	3.33498	sig. higher
dmc_296	8.23362	sig. higher		dmc_3453	3.45943	sig. higher
dmc_2375	10.3783	sig. higher		dmc_1133	9.07948	sig. higher
dmc_3082	4.9542	sig. higher		dmc_944	9.59059	sig. higher
dmc_324	4.9542	sig. higher		dmc_6943	4.66025	sig. higher
dmc_383	5.90804	sig. higher		dmc_2245	5.05408	sig. higher
dmc_3711	9.783	sig. higher		dmc_6538	2.2185	sig. higher
dmc_3903	9.15735	sig. higher		dmc_2873	7.49985	sig. higher
dmc_6460	8.08215	sig. higher		dmc_1113	10.1434	sig. higher
dmc_7015	3.06644	sig. higher		dmc_3106	9.25503	sig. higher
dmc_2721	9.76653	sig. higher		dmc_5525	9.47371	sig. higher
dmc_6807	7.33092	sig. higher		dmc_5514	11.6887	sig. higher
dmc_6896	8.37069	sig. higher		dmc_2465	4.9542	sig. higher
dmc_5515	9.13186	sig. higher		dmc_961	10.7822	sig. higher
dmc_5849	3.33498	sig. higher		dmc_7122	6.97207	sig. higher
dmc_2961	8.68299	sig. higher		dmc_3401	6.91886	sig. higher
dmc_7106	10.5028	sig. higher		dmc_3426	10.6537	sig. higher
dmc_6605	3.68012	sig. higher		dmc_1835	8.45533	sig. higher
dmc_5325	7.68331	sig. higher		dmc_3234	4.39232	sig. higher
dmc_2058	6.50779	sig. higher		dmc_5572	4.867	sig. higher
dmc_5141	2.11548	sig. higher		dmc_3654	8.18488	sig. higher
dmc_3530	2.0178	sig. higher		dmc_3984	8.41363	sig. higher
dmc_3163	7.85175	sig. higher		dmc_298	3.45943	sig. higher
dmc_7119	3.45943	sig. higher		dmc_382	7.13955	sig. higher
dmc_6286	4.39232	sig. higher		dmc_1794	7.97154	sig. higher
dmc_4696	10.6804	sig. higher		dmc_808	9.32418	sig. higher
dmc_6505	9.13186	sig. higher		dmc_1665	5.93074	sig. higher
dmc_4135	10.6891	sig. higher		dmc_1910	10.4625	sig. higher
dmc_6124	6.50779	sig. higher		dmc_5944	9.8933	sig. higher
dmc_5990	6.65821	sig. higher		dmc_2933	6.79442	sig. higher
dmc_379	7.97154	sig. higher		dmc_1184	2.994	sig. higher
dmc_1210	3.07371	sig. higher		dmc_3747	9.3015	sig. higher
dmc_6900	3.25166	sig. higher		dmc_2307	7.03342	sig. higher
dmc_580	4.39232	sig. higher		dmc_7009	5.93074	sig. higher
dmc_56	8.02791	sig. higher		dmc_685	2.63489	sig. higher
dmc_6009	2.02102	sig. higher		dmc_6227	7.15331	sig. higher
dmc_1516	7.91289	sig. higher		dmc_2477	6.47868	sig. higher
dmc_832	3.98896	sig. higher		dmc_2050	7.85175	sig. higher
dmc_3701	3.45943	sig. higher		dmc_5868	7.7879	sig. higher
dmc_5959	2.44964	sig. higher		dmc_1994	6.14975	sig. higher
dmc_1629	6.79442	sig. higher		dmc_5555	8.08215	sig. higher
dmc_4795	10.0098	sig. higher		dmc_6346	2.22161	sig. higher
dmc_3970	3.14107	sig. higher		dmc_6484	7.49985	sig. higher
dmc_7144	3.37223	sig. higher		dmc_520	5.67243	sig. higher
dmc_3109	7.2384	sig. higher		dmc_4483	6.14975	sig. higher
dmc_3377	3.45943	sig. higher		dmc_1150	10.0098	sig. higher
dmc_5591	3.72806	sig. higher		dmc_1576	7.85175	sig. higher
dmc_3261	7.87986	sig. higher		dmc_7014	9.07948	sig. higher
dmc_1243	8.64746	sig. higher		dmc_5905	4.5205	sig. higher
dmc_5850	7.2384	sig. higher		dmc_3473	7.65105	sig. higher
dmc_4207	6.50779	sig. higher		dmc_3646	5.93074	sig. higher
dmc_5527	2.53973	sig. higher		dmc_4456	9.41151	sig. higher
dmc_4465	4.39232	sig. higher		dmc_1251	6.91886	sig. higher
dmc_16	4.80989	sig. higher		dmc_5560	4.74934	sig. higher
dmc_6012	4.77419	sig. higher		dmc_787	9.3015	sig. higher
dmc_5574	7.03342	sig. higher		dmc_5848	2.85622	sig. higher
dmc_3439	9.39017	sig. higher		dmc_959	8.28077	sig. higher
dmc_90	2.03513	sig. higher		dmc_5472	6.33985	sig. higher
dmc_6133	8.23362	sig. higher		dmc_7253	2.69112	sig. higher
dmc_6221	6.14975	sig. higher		dmc_1409	7.2384	sig. higher
dmc_3950	6.65821	sig. higher		dmc_6671	2.40562	sig. higher
dmc_491	7.85175	sig. higher		dmc_6223	6.91886	sig. higher
dmc_1593	4.9542	sig. higher		dmc_545	6.33985	sig. higher
dmc_3477	5.35755	sig. higher		dmc_779	7.49985	sig. higher
dmc_4	5.67243	sig. higher		dmc_5021	8.41363	sig. higher
dmc_6905	7.2384	sig. higher		dmc_3547	3.0944	sig. higher
dmc_275	5.52528	sig. higher		dmc_1737	6.68045	sig. higher
dmc_2893	4.9542	sig. higher		dmc_373	6.91886	sig. higher
dmc_6007	2.10091	sig. higher		dmc_6750	4.39232	sig. higher
dmc_802	7.7879	sig. higher		dmc_4857	7.91289	sig. higher
dmc_3551	2.654	sig. higher		dmc_4106	3.20112	sig. higher
dmc_374	6.91886	sig. higher		dmc_410	7.7879	sig. higher
dmc_5532	9.66356	sig. higher		dmc_3031	9.39017	sig. higher
dmc_4957	7.2384	sig. higher		dmc_4177	5.93074	sig. higher
dmc_6089	8.28077	sig. higher		dmc_2783	5.67243	sig. higher
dmc_7173	5.67243	sig. higher		dmc_2635	10.4727	sig. higher
dmc_3159	10.1046	sig. higher		dmc_1548	9.20701	sig. higher
dmc_6821	3.07912	sig. higher		dmc_6487	8.78463	sig. higher
dmc_4705	6.11051	sig. higher		dmc_1296	8.02791	sig. higher
dmc_1762	4.39232	sig. higher		dmc_1434	4.83597	sig. higher
dmc_3127	8.68299	sig. higher		dmc_5906	5.39175	sig. higher
dmc_4166	2.30558	sig. higher		dmc_2878	6.79442	sig. higher
dmc_4399	7.57743	sig. higher		dmc_5732	11.0505	sig. higher
dmc_2720	6.39803	sig. higher		dmc_4562	9.34651	sig. higher
dmc_7192	9.92333	sig. higher		dmc_6393	4.54313	sig. higher
dmc_2048	6.50779	sig. higher		dmc_4985	6.65821	sig. higher
dmc_4900	2.83717	sig. higher		dmc_2629	10.1046	sig. higher
dmc_1204	7.65105	sig. higher		dmc_6973	6.33985	sig. higher
dmc_2325	8.61102	sig. higher		dmc_5772	6.14975	sig. higher
dmc_2960	6.91886	sig. higher		dmc_3523	2.76884	sig. higher
dmc_4449	2.60835	sig. higher		dmc_3808	6.65821	sig. higher
dmc_2580	12.0365	sig. higher		dmc_7019	3.62925	sig. higher
dmc_2275	3.68433	sig. higher		dmc_2682	6.14975	sig. higher
dmc_3627	2.95869	sig. higher		dmc_7087	2.47493	sig. higher
dmc_3331	7.91289	sig. higher		dmc_4732	8.32643	sig. higher
dmc_5116	3.45943	sig. higher		dmc_6883	4.39232	sig. higher
dmc_698	6.14975	sig. higher		dmc_5557	11.2709	sig. higher
dmc_1408	3.88845	sig. higher		dmc_2086	7.85175	sig. higher
dmc_1893	7.57743	sig. higher		dmc_5971	5.93074	sig. higher
dmc_4685	7.7211	sig. higher		dmc_2406	10.4828	sig. higher
dmc_2198	7.41785	sig. higher		dmc_5877	5.35755	sig. higher
dmc_1602	4.25305	sig. higher		dmc_1943	9.39017	sig. higher
dmc_116	9.96723	sig. higher		dmc_634	3.56814	sig. higher
dmc_3424	4.39232	sig. higher		dmc_4439	7.7879	sig. higher
dmc_7055	4.9542	sig. higher		dmc_3359	7.91289	sig. higher
dmc_4636	7.49985	sig. higher		dmc_4943	9.41151	sig. higher
dmc_2751	7.13955	sig. higher		dmc_296	8.23362	sig. higher
dmc_984	2.68968	sig. higher		dmc_2375	10.3783	sig. higher
dmc_5326	5.15159	sig. higher		dmc_3082	4.9542	sig. higher
dmc_3484	9.55267	sig. higher		dmc_2312	10.218	sig. higher
dmc_5234	7.41785	sig. higher		dmc_324	4.9542	sig. higher
dmc_1801	6.65821	sig. higher		dmc_5123	2.0197	sig. higher
dmc_4842	5.78726	sig. higher		dmc_383	10.3004	sig. higher
dmc_3731	8.90989	sig. higher		dmc_3711	9.783	sig. higher
dmc_173	2.9386	sig. higher		dmc_3903	9.15735	sig. higher
dmc_4540	10.4419	sig. higher		dmc_7015	8.99718	sig. higher
dmc_1511	3.3927	sig. higher		dmc_7191	7.85175	sig. higher
dmc_7190	7.03342	sig. higher		dmc_2721	3.42668	sig. higher
dmc_7134	2.11548	sig. higher		dmc_3072	8.32643	sig. higher
dmc_5629	3.4006	sig. higher		dmc_6807	7.33092	sig. higher
dmc_760	5.93074	sig. higher		dmc_3834	5.93074	sig. higher
dmc_5792	5.1541	sig. higher		dmc_6896	8.37069	sig. higher
dmc_1918	3.20803	sig. higher		dmc_4630	9.59059	sig. higher
dmc_4454	8.75154	sig. higher		dmc_5515	9.13186	sig. higher
dmc_2817	6.99281	sig. higher		dmc_4862	7.13955	sig. higher
dmc_4168	8.49586	sig. higher		dmc_2961	8.68299	sig. higher
dmc_908	7.41785	sig. higher		dmc_7106	10.5028	sig. higher
dmc_3376	6.14975	sig. higher		dmc_6605	7.13955	sig. higher
dmc_4832	5.67243	sig. higher		dmc_5325	11.1427	sig. higher
dmc_7285	2.33897	sig. higher		dmc_2058	6.50779	sig. higher
dmc_6042	8.13443	sig. higher		dmc_5141	6.50779	sig. higher
dmc_7112	9.95274	sig. higher		dmc_1531	6.14975	sig. higher
dmc_4615	6.50779	sig. higher		dmc_3530	3.22661	sig. higher
dmc_7026	9.07948	sig. higher		dmc_3163	7.85175	sig. higher
dmc_107	9.73302	sig. higher		dmc_7119	3.45943	sig. higher
dmc_3525	2.43259	sig. higher		dmc_6286	4.39232	sig. higher
dmc_3989	8.53528	sig. higher		dmc_6344	9.53333	sig. higher
dmc_5759	5.35755	sig. higher		dmc_4696	10.6804	sig. higher
dmc_489	7.33092	sig. higher		dmc_6505	9.13186	sig. higher
dmc_1352	6.14975	sig. higher		dmc_2710	6.91886	sig. higher
dmc_3343	7.33092	sig. higher		dmc_4135	10.6891	sig. higher
dmc_4391	2.7945	sig. higher		dmc_4308	7.2384	sig. higher
dmc_2527	5.35755	sig. higher		dmc_6124	6.50779	sig. higher
dmc_3958	2.93658	sig. higher		dmc_5990	6.65821	sig. higher
dmc_2768	10.2538	sig. higher		dmc_2439	9.02514	sig. higher
dmc_6851	10.0782	sig. higher		dmc_379	7.97154	sig. higher
dmc_5913	5.67243	sig. higher		dmc_1210	8.02791	sig. higher
dmc_3042	2.12283	sig. higher		dmc_580	4.39232	sig. higher
dmc_3973	2.02522	sig. higher		dmc_56	8.02791	sig. higher
dmc_3470	7.41785	sig. higher		dmc_1916	2.98386	sig. higher
dmc_5307	9.10591	sig. higher		dmc_6009	2.03595	sig. higher
dmc_216	3.30581	sig. higher		dmc_1516	7.91289	sig. higher
dmc_3854	2.33052	sig. higher		dmc_832	9.34651	sig. higher
dmc_1373	2.81892	sig. higher		dmc_3701	3.45943	sig. higher
dmc_3732	8.71768	sig. higher		dmc_5959	9.36851	sig. higher
dmc_6272	4.9542	sig. higher		dmc_1629	6.79442	sig. higher
dmc_6266	6.79442	sig. higher		dmc_4795	10.0098	sig. higher
dmc_2610	2.17123	sig. higher		dmc_5584	4.39232	sig. higher
dmc_4811	10.1306	sig. higher		dmc_2621	5.67243	sig. higher
dmc_1212	3.11221	sig. higher		dmc_2909	3.57399	sig. higher
dmc_6136	5.93074	sig. higher		dmc_7198	3.25873	sig. higher
dmc_3210	7.13955	sig. higher		dmc_3970	2.56088	sig. higher
dmc_4373	5.02128	sig. higher		dmc_5987	7.65105	sig. higher
dmc_1890	7.33092	sig. higher		dmc_7144	8.32643	sig. higher
dmc_3286	4.867	sig. higher		dmc_3109	7.2384	sig. higher
dmc_3886	7.7211	sig. higher		dmc_3377	3.45943	sig. higher
dmc_6025	6.33985	sig. higher		dmc_5591	11.3055	sig. higher
dmc_1729	7.41785	sig. higher		dmc_3261	11.3393	sig. higher
dmc_2662	7.65105	sig. higher		dmc_1845	8.32643	sig. higher
dmc_7108	9.93811	sig. higher		dmc_4342	2.75609	sig. higher
dmc_5241	6.37094	sig. higher		dmc_2215	2.7246	sig. higher
dmc_2241	6.65821	sig. higher		dmc_3882	8.37069	sig. higher
dmc_6982	4.118	sig. higher		dmc_1243	8.64746	sig. higher
dmc_3632	6.79442	sig. higher		dmc_4207	6.50779	sig. higher
dmc_5992	4.40797	sig. higher		dmc_5527	8.87958	sig. higher
dmc_321	7.7211	sig. higher		dmc_181	8.49586	sig. higher
dmc_4493	5.93074	sig. higher		dmc_4123	5.93074	sig. higher
dmc_4720	2.17087	sig. higher		dmc_4465	4.39232	sig. higher
dmc_5342	9.07948	sig. higher		dmc_5883	10.9593	sig. higher
dmc_6063	6.91886	sig. higher		dmc_16	10.7406	sig. higher
dmc_3733	3.82695	sig. higher		dmc_6012	8.23362	sig. higher
dmc_7295	2.29076	sig. higher		dmc_5574	7.03342	sig. higher
dmc_5229	9.02514	sig. higher		dmc_3439	9.39017	sig. higher
dmc_5958	4.39232	sig. higher		dmc_90	8.18488	sig. higher
dmc_4935	3.83579	sig. higher		dmc_6133	8.23362	sig. higher
dmc_6127	8.57365	sig. higher		dmc_6221	2.37077	sig. higher
dmc_4509	10.3891	sig. higher		dmc_3950	6.65821	sig. higher
dmc_4831	8.53528	sig. higher		dmc_1464	6.50779	sig. higher
dmc_2158	8.28077	sig. higher		dmc_491	7.85175	sig. higher
dmc_3631	6.79442	sig. higher		dmc_1593	4.9542	sig. higher
dmc_6823	7.7211	sig. higher		dmc_3477	5.35755	sig. higher
dmc_4415	3.78085	sig. higher		dmc_4	5.67243	sig. higher
dmc_5845	6.14975	sig. higher		dmc_2224	3.9719	sig. higher
dmc_293	6.50779	sig. higher		dmc_3088	8.13443	sig. higher
dmc_6067	2.02877	sig. higher		dmc_6905	7.2384	sig. higher
dmc_1999	8.53528	sig. higher		dmc_275	12.0331	sig. higher
dmc_7288	7.13955	sig. higher		dmc_2893	4.9542	sig. higher
dmc_6634	4.35799	sig. higher		dmc_6007	3.24555	sig. higher
dmc_4477	8.23362	sig. higher		dmc_802	7.7879	sig. higher
dmc_4672	3.48077	sig. higher		dmc_5100	2.56793	sig. higher
dmc_7219	6.41559	sig. higher		dmc_6936	8.99718	sig. higher
dmc_3972	4.32536	sig. higher		dmc_374	6.91886	sig. higher
dmc_4431	6.14975	sig. higher		dmc_5532	9.66356	sig. higher
dmc_5411	8.78463	sig. higher		dmc_4957	7.2384	sig. higher
dmc_1843	5.35755	sig. higher		dmc_2021	8.93958	sig. higher
dmc_3472	3.06822	sig. higher		dmc_6089	8.28077	sig. higher
dmc_5700	10.988	sig. higher		dmc_7173	5.67243	sig. higher
dmc_5786	11.6124	sig. higher		dmc_3159	10.1046	sig. higher
dmc_2918	4.39232	sig. higher		dmc_6821	8.75154	sig. higher
dmc_106	9.71596	sig. higher		dmc_4705	3.00299	sig. higher
dmc_4131	9.783	sig. higher		dmc_1762	4.39232	sig. higher
dmc_654	7.49985	sig. higher		dmc_5541	9.25503	sig. higher
dmc_6207	5.93074	sig. higher		dmc_3127	8.68299	sig. higher
dmc_3981	2.46836	sig. higher		dmc_6652	7.57743	sig. higher
dmc_1245	2.8175	sig. higher		dmc_4166	8.45533	sig. higher
dmc_1351	3.40706	sig. higher		dmc_6020	6.33985	sig. higher
dmc_1719	2.38553	sig. higher		dmc_4399	7.57743	sig. higher
dmc_3849	11.3614	sig. higher		dmc_2720	4.28255	sig. higher
dmc_6856	8.49586	sig. higher		dmc_339	7.57743	sig. higher
dmc_6230	3.61908	sig. higher		dmc_7192	9.92333	sig. higher
dmc_5853	2.07813	sig. higher		dmc_2048	6.50779	sig. higher
dmc_1670	5.67243	sig. higher		dmc_4900	11.0708	sig. higher
dmc_505	8.32643	sig. higher		dmc_1204	7.65105	sig. higher
dmc_960	3.36398	sig. higher		dmc_2325	8.61102	sig. higher
dmc_3486	9.45327	sig. higher		dmc_2960	6.91886	sig. higher
dmc_4185	10.1176	sig. higher		dmc_4764	2.56793	sig. higher
dmc_6624	2.10684	sig. higher		dmc_2580	12.0365	sig. higher
dmc_4796	8.49586	sig. higher		dmc_2275	4.83579	sig. higher
dmc_5222	9.25503	sig. higher		dmc_4863	7.41785	sig. higher
dmc_7013	10.7065	sig. higher		dmc_3627	7.91289	sig. higher
dmc_1913	4.39232	sig. higher		dmc_3331	7.91289	sig. higher
dmc_7250	11.5122	sig. higher		dmc_5116	3.45943	sig. higher
dmc_950	8.18488	sig. higher		dmc_3545	2.50926	sig. higher
dmc_2254	2.12596	sig. higher		dmc_698	6.14975	sig. higher
dmc_4292	2.07137	sig. higher		dmc_1893	7.57743	sig. higher
dmc_68	2.59198	sig. higher		dmc_4685	7.7211	sig. higher
dmc_6039	4.39232	sig. higher		dmc_2198	7.41785	sig. higher
dmc_6026	4.9542	sig. higher		dmc_2256	7.03342	sig. higher
dmc_1563	3.87149	sig. higher		dmc_1130	2.4202	sig. higher
dmc_215	2.11548	sig. higher		dmc_3121	6.79442	sig. higher
dmc_6877	8.02791	sig. higher		dmc_6098	5.93074	sig. higher
dmc_5008	9.55267	sig. higher		dmc_1602	6.87329	sig. higher
dmc_2797	2.17668	sig. higher		dmc_116	9.96723	sig. higher
dmc_1606	4.9542	sig. higher		dmc_3424	4.39232	sig. higher
dmc_3634	6.33985	sig. higher		dmc_7055	4.9542	sig. higher
dmc_6015	4.88443	sig. higher		dmc_4636	7.49985	sig. higher
dmc_4385	4.01479	sig. higher		dmc_2751	7.13955	sig. higher
dmc_4967	8.41363	sig. higher		dmc_984	11.0161	sig. higher
dmc_2729	8.90989	sig. higher		dmc_5326	2.46128	sig. higher
dmc_6602	9.43254	sig. higher		dmc_3484	9.55267	sig. higher
dmc_2457	5.93074	sig. higher		dmc_1801	6.65821	sig. higher
dmc_4845	7.7211	sig. higher		dmc_4842	11.937	sig. higher
dmc_1769	6.50779	sig. higher		dmc_1302	2.22175	sig. higher
dmc_6064	6.33985	sig. higher		dmc_3731	8.90989	sig. higher
dmc_7118	8.78463	sig. higher		dmc_173	8.61102	sig. higher
dmc_5878	5.35755	sig. higher		dmc_4540	10.4419	sig. higher
dmc_4736	3.45943	sig. higher		dmc_1511	10.8925	sig. higher
dmc_606	9.34651	sig. higher		dmc_284	11.948	sig. higher
dmc_2008	2.05024	sig. higher		dmc_6834	3.37076	sig. higher
dmc_5793	10.2538	sig. higher		dmc_7190	7.03342	sig. higher
dmc_6394	2.61399	sig. higher		dmc_2358	5.67243	sig. higher
dmc_6271	7.41785	sig. higher		dmc_7134	7.7879	sig. higher
dmc_2298	8.68299	sig. higher		dmc_5629	9.90839	sig. higher
dmc_2349	3.19964	sig. higher		dmc_3242	8.49586	sig. higher
dmc_4096	8.61102	sig. higher		dmc_760	5.93074	sig. higher
dmc_6940	2.77142	sig. higher		dmc_6939	8.37069	sig. higher
dmc_6920	-6.14975	sig. lower		dmc_5792	6.07332	sig. higher
dmc_1066	-7.7211	sig. lower		dmc_1918	3.27831	sig. higher
dmc_5520	-6.50779	sig. lower		dmc_4454	8.75154	sig. higher
dmc_5892	-5.93074	sig. lower		dmc_2817	4.11239	sig. higher
dmc_1067	-3.54166	sig. lower		dmc_2980	5.67243	sig. higher
dmc_6998	-2.21299	sig. lower		dmc_4168	8.49586	sig. higher
dmc_695	-7.13955	sig. lower		dmc_908	7.41785	sig. higher
dmc_3390	-6.14975	sig. lower		dmc_2171	9.15735	sig. higher
dmc_4245	-3.32657	sig. lower		dmc_801	4.39232	sig. higher
dmc_2591	-2.62024	sig. lower		dmc_3376	6.14975	sig. higher
dmc_6153	-2.86757	sig. lower		dmc_4832	5.67243	sig. higher
dmc_6439	-11.5122	sig. lower		dmc_7285	5.53775	sig. higher
dmc_1650	-7.49985	sig. lower		dmc_6042	8.13443	sig. higher
dmc_6146	-10.1812	sig. lower		dmc_7112	9.95274	sig. higher
dmc_3320	-4.29068	sig. lower		dmc_4615	6.50779	sig. higher
dmc_6366	-2.86071	sig. lower		dmc_7026	9.07948	sig. higher
dmc_3252	-3.45943	sig. lower		dmc_107	9.73302	sig. higher
dmc_1315	-6.91886	sig. lower		dmc_3227	2.77065	sig. higher
dmc_3322	-4.9542	sig. lower		dmc_3525	7.15804	sig. higher
dmc_1266	-5.93074	sig. lower		dmc_3871	4.62793	sig. higher
dmc_6876	-3.45943	sig. lower		dmc_356	6.91886	sig. higher
dmc_532	-2.69826	sig. lower		dmc_3989	8.53528	sig. higher
dmc_7290	-9.39017	sig. lower		dmc_2257	2.01915	sig. higher
dmc_2514	-2.18463	sig. lower		dmc_5759	5.35755	sig. higher
dmc_1708	-2.92155	sig. lower		dmc_489	7.33092	sig. higher
				dmc_1143	7.03342	sig. higher
				dmc_1352	3.88385	sig. higher
				dmc_3343	7.33092	sig. higher
				dmc_4391	2.7003	sig. higher
				dmc_2291	2.7783	sig. higher
				dmc_2527	5.35755	sig. higher
				dmc_3958	11.2174	sig. higher
				dmc_2768	10.2538	sig. higher
				dmc_6851	10.0782	sig. higher
				dmc_5913	5.67243	sig. higher
				dmc_420	3.25873	sig. higher
				dmc_3042	5.96413	sig. higher
				dmc_3973	2.28706	sig. higher
				dmc_42	6.79442	sig. higher
				dmc_3470	7.41785	sig. higher
				dmc_5307	9.10591	sig. higher
				dmc_216	9.64566	sig. higher
				dmc_3854	9.98157	sig. higher
				dmc_1373	8.96867	sig. higher
				dmc_3075	6.33985	sig. higher
				dmc_3732	8.71768	sig. higher
				dmc_6272	4.9542	sig. higher
				dmc_6266	6.79442	sig. higher
				dmc_5030	7.13955	sig. higher
				dmc_6126	2.20968	sig. higher
				dmc_2610	4.06029	sig. higher
				dmc_2691	8.23362	sig. higher
				dmc_4811	10.1306	sig. higher
				dmc_6136	9.39017	sig. higher
				dmc_3210	7.13955	sig. higher
				dmc_4373	10.952	sig. higher
				dmc_6400	8.23362	sig. higher
				dmc_1890	7.33092	sig. higher
				dmc_3286	8.32643	sig. higher
				dmc_3886	7.7211	sig. higher
				dmc_3380	7.97154	sig. higher
				dmc_6025	6.33985	sig. higher
				dmc_1729	7.41785	sig. higher
				dmc_5323	5.67243	sig. higher
				dmc_4897	8.64746	sig. higher
				dmc_2662	7.65105	sig. higher
				dmc_7108	9.93811	sig. higher
				dmc_6704	3.75159	sig. higher
				dmc_465	4.9542	sig. higher
				dmc_5010	7.7879	sig. higher
				dmc_5241	12.0434	sig. higher
				dmc_2963	3.45348	sig. higher
				dmc_3931	4.26207	sig. higher
				dmc_2241	6.65821	sig. higher
				dmc_6982	7.57743	sig. higher
				dmc_3632	6.79442	sig. higher
				dmc_5992	5.51065	sig. higher
				dmc_321	7.7211	sig. higher
				dmc_4493	5.93074	sig. higher
				dmc_4315	2.39378	sig. higher
				dmc_4720	3.59062	sig. higher
				dmc_5342	9.07948	sig. higher
				dmc_6063	6.91886	sig. higher
				dmc_859	5.03642	sig. higher
				dmc_5178	5.93074	sig. higher
				dmc_3733	10.9665	sig. higher
				dmc_7295	9.32418	sig. higher
				dmc_5229	9.02514	sig. higher
				dmc_5958	7.85175	sig. higher
				dmc_4935	6.3071	sig. higher
				dmc_6127	8.57365	sig. higher
				dmc_4509	10.3891	sig. higher
				dmc_4831	8.53528	sig. higher
				dmc_2158	8.28077	sig. higher
				dmc_3631	10.2538	sig. higher
				dmc_6823	7.7211	sig. higher
				dmc_4415	3.30352	sig. higher
				dmc_5845	6.14975	sig. higher
				dmc_293	6.50779	sig. higher
				dmc_6067	9.74987	sig. higher
				dmc_1999	8.53528	sig. higher
				dmc_7288	7.13955	sig. higher
				dmc_6880	4.39232	sig. higher
				dmc_3219	8.02791	sig. higher
				dmc_6634	7.2384	sig. higher
				dmc_4672	2.37809	sig. higher
				dmc_7219	12.5653	sig. higher
				dmc_3972	4.32536	sig. higher
				dmc_4431	6.14975	sig. higher
				dmc_5411	8.78463	sig. higher
				dmc_1843	5.35755	sig. higher
				dmc_3472	2.53172	sig. higher
				dmc_5852	2.2338	sig. higher
				dmc_5700	10.988	sig. higher
				dmc_5786	11.6124	sig. higher
				dmc_2918	4.39232	sig. higher
				dmc_106	9.71596	sig. higher
				dmc_1697	7.91289	sig. higher
				dmc_4131	9.783	sig. higher
				dmc_3616	10.3783	sig. higher
				dmc_654	7.49985	sig. higher
				dmc_6207	5.93074	sig. higher
				dmc_3981	6.33985	sig. higher
				dmc_5940	7.03342	sig. higher
				dmc_1245	3.0076	sig. higher
				dmc_1351	9.07948	sig. higher
				dmc_1719	8.53528	sig. higher
				dmc_6181	8.08215	sig. higher
				dmc_3849	11.3614	sig. higher
				dmc_6856	8.49586	sig. higher
				dmc_6230	10.2773	sig. higher
				dmc_1891	9.60918	sig. higher
				dmc_5853	3.51733	sig. higher
				dmc_6848	7.7211	sig. higher
				dmc_1670	3.55695	sig. higher
				dmc_505	2.96888	sig. higher
				dmc_960	9.51373	sig. higher
				dmc_3486	9.45327	sig. higher
				dmc_4185	10.1176	sig. higher
				dmc_6624	3.46921	sig. higher
				dmc_4796	8.49586	sig. higher
				dmc_5222	9.25503	sig. higher
				dmc_7013	10.7065	sig. higher
				dmc_1913	4.39232	sig. higher
				dmc_7250	11.5122	sig. higher
				dmc_950	8.18488	sig. higher
				dmc_4292	6.74636	sig. higher
				dmc_68	10.0098	sig. higher
				dmc_6026	4.9542	sig. higher
				dmc_1563	7.33092	sig. higher
				dmc_215	2.04543	sig. higher
				dmc_6877	8.02791	sig. higher
				dmc_1163	8.71768	sig. higher
				dmc_5008	9.55267	sig. higher
				dmc_1606	4.9542	sig. higher
				dmc_265	6.33985	sig. higher
				dmc_3634	6.33985	sig. higher
				dmc_6015	3.32312	sig. higher
				dmc_6312	9.64566	sig. higher
				dmc_4385	10.5226	sig. higher
				dmc_6080	8.02791	sig. higher
				dmc_1978	10.1812	sig. higher
				dmc_4967	8.41363	sig. higher
				dmc_2729	8.90989	sig. higher
				dmc_6602	9.43254	sig. higher
				dmc_322	7.85175	sig. higher
				dmc_2457	5.93074	sig. higher
				dmc_4976	3.06396	sig. higher
				dmc_4912	2.02866	sig. higher
				dmc_4303	9.43254	sig. higher
				dmc_4845	7.7211	sig. higher
				dmc_1769	6.50779	sig. higher
				dmc_7229	7.2384	sig. higher
				dmc_6064	6.33985	sig. higher
				dmc_7118	8.78463	sig. higher
				dmc_5878	5.35755	sig. higher
				dmc_4736	3.45943	sig. higher
				dmc_3138	7.49985	sig. higher
				dmc_606	9.34651	sig. higher
				dmc_2008	10.0782	sig. higher
				dmc_89	7.33092	sig. higher
				dmc_5793	10.2538	sig. higher
				dmc_6271	7.41785	sig. higher
				dmc_6394	7.97154	sig. higher
				dmc_3203	3.19878	sig. higher
				dmc_851	8.99718	sig. higher
				dmc_4096	8.61102	sig. higher
				dmc_6940	10.0098	sig. higher
				dmc_5702	-6.33985	sig. lower
				dmc_1707	-4.19162	sig. lower
				dmc_1067	-3.76348	sig. lower
				dmc_2237	-8.81698	sig. lower
				dmc_1499	-9.15735	sig. lower
				dmc_6983	-6.65821	sig. lower
				dmc_1439	-3.52975	sig. lower
				dmc_6439	-12.399	sig. lower
				dmc_1477	-3.10753	sig. lower
				dmc_6146	-10.8463	sig. lower
				dmc_3252	-8.28077	sig. lower
				dmc_1211	-3.79256	sig. lower
				dmc_6876	-7.03342	sig. lower
				dmc_6438	-7.03342	sig. lower
				dmc_532	-2.82343	sig. lower
				dmc_3923	-3.28991	sig. lower
				dmc_1208	-4.48727	sig. lower
				dmc_2514	-2.82767	sig. lower
				dmc_1708	-5.09775	sig. lower
				dmc_65	-6.65821	sig. lower

## Sheet: 2. tissue-differ in M
reliable circRNA	BSJ_log2FC	male: head vs body		reliable circRNA	BSJ_log2FC	male: head vs ovary		reliable circRNA	BSJ_log2FC	male: body vs ovary
dmc_5633	2.7246	sig. higher		dmc_5633	8.08215	sig. higher		dmc_5633	5.35755	sig. higher
dmc_3451	2.26388	sig. higher		dmc_2789	9.05257	sig. higher		dmc_110	7.2384	sig. higher
dmc_7220	7.13955	sig. higher		dmc_110	7.41785	sig. higher		dmc_2650	4.30914	sig. higher
dmc_508	3.18023	sig. higher		dmc_2650	4.14296	sig. higher		dmc_1777	3.45943	sig. higher
dmc_6023	3.45943	sig. higher		dmc_508	8.13443	sig. higher		dmc_2850	2.59198	sig. higher
dmc_5956	7.03342	sig. higher		dmc_6023	3.45943	sig. higher		dmc_3308	6.33985	sig. higher
dmc_1484	4.9542	sig. higher		dmc_5956	7.03342	sig. higher		dmc_6075	4.39232	sig. higher
dmc_2242	2.84743	sig. higher		dmc_1484	4.9542	sig. higher		dmc_5467	5.67243	sig. higher
dmc_2285	2.79236	sig. higher		dmc_3509	4.39232	sig. higher		dmc_6128	6.79442	sig. higher
dmc_4501	6.14975	sig. higher		dmc_5145	7.41785	sig. higher		dmc_2192	4.9542	sig. higher
dmc_6000	4.77419	sig. higher		dmc_5952	9.47371	sig. higher		dmc_3848	5.35755	sig. higher
dmc_3471	3.63559	sig. higher		dmc_6000	8.23362	sig. higher		dmc_1077	5.93074	sig. higher
dmc_5230	5.67243	sig. higher		dmc_3471	3.63559	sig. higher		dmc_3137	6.14975	sig. higher
dmc_6952	3.19677	sig. higher		dmc_1724	3.45943	sig. higher		dmc_6525	4.9542	sig. higher
dmc_6683	4.9542	sig. higher		dmc_4008	2.30288	sig. higher		dmc_1066	5.67243	sig. higher
dmc_2606	3.8756	sig. higher		dmc_5230	5.67243	sig. higher		dmc_6406	3.45943	sig. higher
dmc_472	2.54806	sig. higher		dmc_1215	3.45943	sig. higher		dmc_2168	7.7879	sig. higher
dmc_655	8.37069	sig. higher		dmc_2850	2.91642	sig. higher		dmc_2502	4.9542	sig. higher
dmc_4209	4.39232	sig. higher		dmc_6683	4.9542	sig. higher		dmc_4158	5.93074	sig. higher
dmc_6059	6.79442	sig. higher		dmc_2606	11.9035	sig. higher		dmc_5736	4.9542	sig. higher
dmc_5032	3.87149	sig. higher		dmc_655	8.37069	sig. higher		dmc_6252	6.33985	sig. higher
dmc_5821	5.35755	sig. higher		dmc_472	3.36639	sig. higher		dmc_2821	2.48509	sig. higher
dmc_615	7.7211	sig. higher		dmc_3308	8.23362	sig. higher		dmc_2460	6.91886	sig. higher
dmc_3893	7.49985	sig. higher		dmc_4209	4.39232	sig. higher		dmc_2287	2.64111	sig. higher
dmc_943	3.45943	sig. higher		dmc_6059	6.79442	sig. higher		dmc_6231	7.85175	sig. higher
dmc_3709	6.77573	sig. higher		dmc_5032	7.33092	sig. higher		dmc_2795	4.9542	sig. higher
dmc_1076	2.59016	sig. higher		dmc_5821	5.35755	sig. higher		dmc_2253	4.118	sig. higher
dmc_493	6.65821	sig. higher		dmc_615	7.7211	sig. higher		dmc_909	4.9542	sig. higher
dmc_5214	8.32643	sig. higher		dmc_3893	7.49985	sig. higher		dmc_3321	5.35755	sig. higher
dmc_3565	3.45943	sig. higher		dmc_943	3.45943	sig. higher		dmc_4299	3.45943	sig. higher
dmc_3811	4.39232	sig. higher		dmc_3709	11.168	sig. higher		dmc_6072	5.93074	sig. higher
dmc_4144	7.97154	sig. higher		dmc_1076	3.30236	sig. higher		dmc_222	7.49985	sig. higher
dmc_951	4.4399	sig. higher		dmc_493	6.65821	sig. higher		dmc_144	3.45943	sig. higher
dmc_4226	3.32686	sig. higher		dmc_5214	8.32643	sig. higher		dmc_1534	6.33985	sig. higher
dmc_2252	2.21299	sig. higher		dmc_3565	3.45943	sig. higher		dmc_3027	7.2384	sig. higher
dmc_6128	3.97128	sig. higher		dmc_6075	3.45943	sig. higher		dmc_6405	7.65105	sig. higher
dmc_5221	5.67243	sig. higher		dmc_3811	4.39232	sig. higher		dmc_980	2.9386	sig. higher
dmc_5410	3.57399	sig. higher		dmc_4144	7.97154	sig. higher		dmc_1806	3.45943	sig. higher
dmc_1698	3.45943	sig. higher		dmc_5467	4.39232	sig. higher		dmc_549	2.50445	sig. higher
dmc_1398	2.21299	sig. higher		dmc_951	3.1718	sig. higher		dmc_6778	5.35755	sig. higher
dmc_3658	2.81825	sig. higher		dmc_4226	5.98087	sig. higher		dmc_2331	6.33985	sig. higher
dmc_3372	3.45943	sig. higher		dmc_6128	10.7657	sig. higher		dmc_6156	4.9542	sig. higher
dmc_6198	4.39232	sig. higher		dmc_5221	5.67243	sig. higher		dmc_2552	6.79442	sig. higher
dmc_5855	2.3819	sig. higher		dmc_2192	6.50779	sig. higher		dmc_1829	4.9542	sig. higher
dmc_4216	4.9542	sig. higher		dmc_3848	7.13955	sig. higher		dmc_7127	3.45943	sig. higher
dmc_1821	4.9959	sig. higher		dmc_5410	7.03342	sig. higher		dmc_2228	8.61102	sig. higher
dmc_6349	9.20701	sig. higher		dmc_1698	3.45943	sig. higher		dmc_3932	2.86366	sig. higher
dmc_883	3.89933	sig. higher		dmc_2106	4.9542	sig. higher		dmc_2522	2.26388	sig. higher
dmc_1998	5.67243	sig. higher		dmc_3658	3.90881	sig. higher		dmc_3360	2.21408	sig. higher
dmc_3676	6.65821	sig. higher		dmc_3661	3.45943	sig. higher		dmc_6562	4.39232	sig. higher
dmc_2026	8.64746	sig. higher		dmc_1888	3.15401	sig. higher		dmc_1921	7.33092	sig. higher
dmc_2661	8.90989	sig. higher		dmc_3372	3.45943	sig. higher		dmc_1362	4.39232	sig. higher
dmc_299	3.02866	sig. higher		dmc_6198	4.39232	sig. higher		dmc_1499	3.45943	sig. higher
dmc_767	2.37672	sig. higher		dmc_6406	4.9542	sig. higher		dmc_4743	4.39232	sig. higher
dmc_5389	4.39232	sig. higher		dmc_442	8.02791	sig. higher		dmc_5984	3.45943	sig. higher
dmc_629	2.21299	sig. higher		dmc_1013	5.35755	sig. higher		dmc_2648	7.85175	sig. higher
dmc_4471	7.85175	sig. higher		dmc_5855	3.42426	sig. higher		dmc_4666	7.03342	sig. higher
dmc_3928	3.45943	sig. higher		dmc_2168	9.3015	sig. higher		dmc_3423	6.33985	sig. higher
dmc_5401	3.96415	sig. higher		dmc_2502	6.50779	sig. higher		dmc_2179	4.39232	sig. higher
dmc_5727	5.67243	sig. higher		dmc_1821	8.45533	sig. higher		dmc_7131	8.08215	sig. higher
dmc_3715	6.33985	sig. higher		dmc_6349	9.20701	sig. higher		dmc_5904	5.35755	sig. higher
dmc_239	9.34651	sig. higher		dmc_883	4.2142	sig. higher		dmc_4866	4.39232	sig. higher
dmc_5790	8.13443	sig. higher		dmc_1998	5.67243	sig. higher		dmc_5945	3.45943	sig. higher
dmc_5932	3.09269	sig. higher		dmc_3676	6.65821	sig. higher		dmc_2968	4.39232	sig. higher
dmc_6138	7.7211	sig. higher		dmc_6068	5.93074	sig. higher		dmc_6954	8.23362	sig. higher
dmc_2649	4.9542	sig. higher		dmc_2026	8.64746	sig. higher		dmc_789	3.45943	sig. higher
dmc_579	2.30919	sig. higher		dmc_2661	8.90989	sig. higher		dmc_2346	7.33092	sig. higher
dmc_1107	7.91289	sig. higher		dmc_1247	2.52655	sig. higher		dmc_1325	4.9542	sig. higher
dmc_5506	3.01779	sig. higher		dmc_1633	6.33985	sig. higher		dmc_4612	4.39232	sig. higher
dmc_4464	4.39232	sig. higher		dmc_4232	3.45943	sig. higher		dmc_992	8.90989	sig. higher
dmc_5957	4.39232	sig. higher		dmc_5389	4.39232	sig. higher		dmc_4297	6.14975	sig. higher
dmc_1666	5.93074	sig. higher		dmc_629	5.67243	sig. higher		dmc_4245	3.48077	sig. higher
dmc_5511	5.35755	sig. higher		dmc_4471	7.85175	sig. higher		dmc_2591	2.77065	sig. higher
dmc_571	2.78983	sig. higher		dmc_993	4.9542	sig. higher		dmc_4277	2.32635	sig. higher
dmc_3559	2.08196	sig. higher		dmc_5401	11.5416	sig. higher		dmc_3610	2.71645	sig. higher
dmc_5321	4.18133	sig. higher		dmc_5727	5.67243	sig. higher		dmc_4345	2.63072	sig. higher
dmc_6961	3.77897	sig. higher		dmc_3715	6.33985	sig. higher		dmc_4591	2.78999	sig. higher
dmc_2697	7.03342	sig. higher		dmc_2749	2.56777	sig. higher		dmc_6538	3.23186	sig. higher
dmc_4384	6.50779	sig. higher		dmc_5736	8.28077	sig. higher		dmc_1113	2.34314	sig. higher
dmc_6231	3.55817	sig. higher		dmc_6252	5.93074	sig. higher		dmc_3037	4.39232	sig. higher
dmc_4162	6.65821	sig. higher		dmc_3651	5.93074	sig. higher		dmc_7122	9.83131	sig. higher
dmc_6184	3.45943	sig. higher		dmc_239	9.34651	sig. higher		dmc_2437	3.45943	sig. higher
dmc_949	2.83101	sig. higher		dmc_5790	8.13443	sig. higher		dmc_1057	5.35755	sig. higher
dmc_5696	4.70587	sig. higher		dmc_5932	3.5018	sig. higher		dmc_3956	4.39232	sig. higher
dmc_4452	9.05257	sig. higher		dmc_6138	7.7211	sig. higher		dmc_5572	3.39559	sig. higher
dmc_2253	4.00706	sig. higher		dmc_2649	4.9542	sig. higher		dmc_1184	2.86071	sig. higher
dmc_3444	3.45943	sig. higher		dmc_2821	3.13187	sig. higher		dmc_6862	5.35755	sig. higher
dmc_380	6.25244	sig. higher		dmc_1107	7.91289	sig. higher		dmc_2116	6.91886	sig. higher
dmc_1862	6.33985	sig. higher		dmc_579	8.81698	sig. higher		dmc_6153	4.60162	sig. higher
dmc_2017	4.9542	sig. higher		dmc_4998	4.39232	sig. higher		dmc_2105	5.01919	sig. higher
dmc_839	2.04081	sig. higher		dmc_5506	2.40016	sig. higher		dmc_5905	9.53333	sig. higher
dmc_1812	3.45943	sig. higher		dmc_2718	6.33985	sig. higher		dmc_959	5.67243	sig. higher
dmc_618	5.38307	sig. higher		dmc_4464	4.39232	sig. higher		dmc_539	4.39232	sig. higher
dmc_6601	5.67243	sig. higher		dmc_5281	5.35755	sig. higher		dmc_1409	3.45943	sig. higher
dmc_105	3.50113	sig. higher		dmc_5957	4.39232	sig. higher		dmc_545	5.67243	sig. higher
dmc_1112	3.57399	sig. higher		dmc_1666	5.93074	sig. higher		dmc_5882	3.45943	sig. higher
dmc_7059	4.39232	sig. higher		dmc_1088	7.2384	sig. higher		dmc_7125	5.35755	sig. higher
dmc_3468	2.36355	sig. higher		dmc_3559	3.80228	sig. higher		dmc_4871	2.21299	sig. higher
dmc_5263	4.39232	sig. higher		dmc_5321	8.57365	sig. higher		dmc_3618	3.45943	sig. higher
dmc_6981	8.37069	sig. higher		dmc_2697	7.03342	sig. higher		dmc_5772	6.33985	sig. higher
dmc_5409	6.50779	sig. higher		dmc_4384	6.50779	sig. higher		dmc_5044	4.39232	sig. higher
dmc_3706	4.39232	sig. higher		dmc_5273	3.45943	sig. higher		dmc_7019	7.7879	sig. higher
dmc_5147	5.35755	sig. higher		dmc_6231	11.4099	sig. higher		dmc_7087	3.68012	sig. higher
dmc_3466	7.33092	sig. higher		dmc_4162	6.65821	sig. higher		dmc_5877	4.9542	sig. higher
dmc_2934	6.14975	sig. higher		dmc_6184	3.45943	sig. higher		dmc_2312	2.31474	sig. higher
dmc_2905	7.13955	sig. higher		dmc_949	2.95545	sig. higher		dmc_4901	6.33985	sig. higher
dmc_4888	2.64111	sig. higher		dmc_5696	10.3783	sig. higher		dmc_5784	4.45346	sig. higher
dmc_4255	4.56847	sig. higher		dmc_3420	4.39232	sig. higher		dmc_5107	8.02791	sig. higher
dmc_2025	5.3252	sig. higher		dmc_4452	9.05257	sig. higher		dmc_338	3.41649	sig. higher
dmc_3410	6.50779	sig. higher		dmc_2253	8.12506	sig. higher		dmc_6009	2.89217	sig. higher
dmc_1996	5.09455	sig. higher		dmc_3444	3.45943	sig. higher		dmc_5987	3.45943	sig. higher
dmc_5922	3.6977	sig. higher		dmc_909	6.91886	sig. higher		dmc_5591	7.49985	sig. higher
dmc_6778	2.36355	sig. higher		dmc_380	10.6448	sig. higher		dmc_4342	3.6023	sig. higher
dmc_5238	5.93074	sig. higher		dmc_5592	6.50779	sig. higher		dmc_819	3.45943	sig. higher
dmc_235	6.79442	sig. higher		dmc_1862	6.33985	sig. higher		dmc_2970	6.91886	sig. higher
dmc_3810	4.9542	sig. higher		dmc_2017	4.9542	sig. higher		dmc_1085	4.39232	sig. higher
dmc_5791	5.35755	sig. higher		dmc_1445	8.08215	sig. higher		dmc_1464	5.35755	sig. higher
dmc_3443	8.41363	sig. higher		dmc_1812	6.91886	sig. higher		dmc_1961	10.218	sig. higher
dmc_1081	5.15159	sig. higher		dmc_618	5.78643	sig. higher		dmc_5997	3.45943	sig. higher
dmc_2552	2.63813	sig. higher		dmc_6601	5.67243	sig. higher		dmc_275	7.33092	sig. higher
dmc_3383	5.67243	sig. higher		dmc_105	4.06301	sig. higher		dmc_6007	2.53691	sig. higher
dmc_3885	4.34311	sig. higher		dmc_1112	7.03342	sig. higher		dmc_6366	4.18691	sig. higher
dmc_4159	7.2384	sig. higher		dmc_7059	4.39232	sig. higher		dmc_1762	5.35755	sig. higher
dmc_3371	6.33985	sig. higher		dmc_6405	6.14975	sig. higher		dmc_5541	2.09167	sig. higher
dmc_6037	6.50779	sig. higher		dmc_980	4.18133	sig. higher		dmc_4380	6.91886	sig. higher
dmc_2374	8.18488	sig. higher		dmc_3468	7.7211	sig. higher		dmc_2720	2.02257	sig. higher
dmc_513	4.56847	sig. higher		dmc_5263	4.39232	sig. higher		dmc_130	6.14975	sig. higher
dmc_6220	9.76653	sig. higher		dmc_2238	2.08824	sig. higher		dmc_4900	7.33092	sig. higher
dmc_6898	8.23362	sig. higher		dmc_4479	5.93074	sig. higher		dmc_2256	3.45943	sig. higher
dmc_4990	4.9542	sig. higher		dmc_6981	8.37069	sig. higher		dmc_1602	3.00535	sig. higher
dmc_1966	3.45943	sig. higher		dmc_5409	6.50779	sig. higher		dmc_455	7.33092	sig. higher
dmc_4420	2.64291	sig. higher		dmc_3706	4.39232	sig. higher		dmc_4842	7.41785	sig. higher
dmc_6467	5.35755	sig. higher		dmc_3466	7.33092	sig. higher		dmc_5011	5.35755	sig. higher
dmc_6503	6.01813	sig. higher		dmc_2934	6.14975	sig. higher		dmc_1511	6.14975	sig. higher
dmc_191	6.50779	sig. higher		dmc_2905	7.13955	sig. higher		dmc_284	5.32842	sig. higher
dmc_5960	3.45943	sig. higher		dmc_6945	4.9542	sig. higher		dmc_3408	3.25873	sig. higher
dmc_6140	9.98157	sig. higher		dmc_4888	3.57399	sig. higher		dmc_336	4.62097	sig. higher
dmc_6071	3.42708	sig. higher		dmc_4255	8.02791	sig. higher		dmc_6939	5.67243	sig. higher
dmc_1985	3.57399	sig. higher		dmc_2025	8.78463	sig. higher		dmc_294	6.79442	sig. higher
dmc_761	9.18239	sig. higher		dmc_3410	6.50779	sig. higher		dmc_2817	3.45943	sig. higher
dmc_1381	4.39232	sig. higher		dmc_549	2.96007	sig. higher		dmc_4545	6.14975	sig. higher
dmc_6334	3.45943	sig. higher		dmc_1996	5.64405	sig. higher		dmc_6497	4.21871	sig. higher
dmc_3301	2.64111	sig. higher		dmc_5922	10.0375	sig. higher		dmc_3958	9.18239	sig. higher
dmc_6673	3.96256	sig. higher		dmc_6778	7.7211	sig. higher		dmc_216	7.57743	sig. higher
dmc_2880	5.93074	sig. higher		dmc_5238	5.93074	sig. higher		dmc_4897	5.93074	sig. higher
dmc_5513	6.91886	sig. higher		dmc_235	6.79442	sig. higher		dmc_5010	5.35755	sig. higher
dmc_6130	6.33985	sig. higher		dmc_3810	4.9542	sig. higher		dmc_3931	5.29682	sig. higher
dmc_4330	2.21299	sig. higher		dmc_5791	5.35755	sig. higher		dmc_4315	3.10753	sig. higher
dmc_397	8.41363	sig. higher		dmc_3443	8.41363	sig. higher		dmc_4720	2.22185	sig. higher
dmc_2507	8.23362	sig. higher		dmc_244	9.23122	sig. higher		dmc_7295	6.91886	sig. higher
dmc_1945	6.33985	sig. higher		dmc_6156	5.93074	sig. higher		dmc_7290	7.91289	sig. higher
dmc_1332	7.33092	sig. higher		dmc_6178	5.35755	sig. higher		dmc_6067	5.93074	sig. higher
dmc_6607	3.02554	sig. higher		dmc_2552	9.43254	sig. higher		dmc_7126	4.39232	sig. higher
dmc_7180	7.57743	sig. higher		dmc_3383	5.67243	sig. higher		dmc_2760	5.35755	sig. higher
dmc_5327	5.67243	sig. higher		dmc_3885	10.4929	sig. higher		dmc_2133	6.33985	sig. higher
dmc_5954	5.88708	sig. higher		dmc_4159	7.2384	sig. higher		dmc_3616	2.4021	sig. higher
dmc_4505	3.09047	sig. higher		dmc_3371	6.33985	sig. higher		dmc_1455	4.9542	sig. higher
dmc_7171	2.26589	sig. higher		dmc_1561	7.7211	sig. higher		dmc_2619	5.93074	sig. higher
dmc_3636	3.39033	sig. higher		dmc_1101	6.50779	sig. higher		dmc_5853	7.2384	sig. higher
dmc_5143	7.2384	sig. higher		dmc_6037	6.50779	sig. higher		dmc_6312	5.67243	sig. higher
dmc_2324	6.79442	sig. higher		dmc_2374	2.82732	sig. higher		dmc_4385	2.4942	sig. higher
dmc_1592	6.65821	sig. higher		dmc_1390	7.65105	sig. higher		dmc_6080	5.67243	sig. higher
dmc_6288	5.93074	sig. higher		dmc_4679	2.26589	sig. higher		dmc_3138	7.2384	sig. higher
dmc_4486	5.93074	sig. higher		dmc_6220	9.76653	sig. higher		dmc_5874	4.9542	sig. higher
dmc_3190	8.08215	sig. higher		dmc_6898	8.23362	sig. higher		dmc_581	2.11548	sig. higher
dmc_5397	4.39232	sig. higher		dmc_4933	6.14975	sig. higher		dmc_4267	3.45943	sig. higher
dmc_765	2.85024	sig. higher		dmc_4990	4.9542	sig. higher		dmc_7301	-2.51245	sig. lower
dmc_1575	3.32878	sig. higher		dmc_1966	3.45943	sig. higher		dmc_5486	-2.37844	sig. lower
dmc_1968	2.2935	sig. higher		dmc_5929	2.43035	sig. higher		dmc_2322	-8.37069	sig. lower
dmc_1930	5.22356	sig. higher		dmc_4420	8.57365	sig. higher		dmc_4038	-5.35755	sig. lower
dmc_2308	3.45943	sig. higher		dmc_6467	5.35755	sig. higher		dmc_3671	-6.79442	sig. lower
dmc_7156	7.03342	sig. higher		dmc_3932	2.80048	sig. higher		dmc_121	-3.77897	sig. lower
dmc_1793	4.39232	sig. higher		dmc_6503	10.4105	sig. higher		dmc_3411	-4.04354	sig. lower
dmc_368	7.33092	sig. higher		dmc_191	6.50779	sig. higher		dmc_5478	-4.67499	sig. lower
dmc_6423	6.50779	sig. higher		dmc_5960	3.45943	sig. higher		dmc_1535	-6.65821	sig. lower
dmc_2373	2.88042	sig. higher		dmc_6140	9.98157	sig. higher		dmc_1201	-2.12948	sig. lower
dmc_4458	10.3117	sig. higher		dmc_2032	4.9542	sig. higher		dmc_3840	-3.00593	sig. lower
dmc_3480	8.28077	sig. higher		dmc_1985	7.03342	sig. higher		dmc_4558	-7.2384	sig. lower
dmc_6003	5.53775	sig. higher		dmc_7227	2.31182	sig. higher		dmc_2323	-4.04041	sig. lower
dmc_2648	2.14402	sig. higher		dmc_761	9.18239	sig. higher		dmc_1081	-3.04836	sig. lower
dmc_6060	5.67243	sig. higher		dmc_1381	4.39232	sig. higher		dmc_4035	-6.14975	sig. lower
dmc_3653	6.65821	sig. higher		dmc_6334	3.45943	sig. higher		dmc_3301	-4.14296	sig. lower
dmc_3259	4.9542	sig. higher		dmc_6673	4.53575	sig. higher		dmc_5465	-6.50779	sig. lower
dmc_1912	2.7412	sig. higher		dmc_2880	5.93074	sig. higher		dmc_2250	-2.35548	sig. lower
dmc_5970	7.13955	sig. higher		dmc_3398	5.35755	sig. higher		dmc_5894	-4.19162	sig. lower
dmc_3423	4.13284	sig. higher		dmc_5513	6.91886	sig. higher		dmc_4941	-6.79442	sig. lower
dmc_3708	4.19512	sig. higher		dmc_6130	2.88042	sig. higher		dmc_4599	-5.67243	sig. lower
dmc_5554	4.39232	sig. higher		dmc_4330	5.67243	sig. higher		dmc_5614	-5.93074	sig. lower
dmc_2816	4.91126	sig. higher		dmc_7162	6.14975	sig. higher		dmc_5672	-2.74723	sig. lower
dmc_6109	3.52057	sig. higher		dmc_397	2.07378	sig. higher		dmc_3463	-8.75154	sig. lower
dmc_2912	3.45943	sig. higher		dmc_1945	6.33985	sig. higher		dmc_2092	-3.32878	sig. lower
dmc_6179	3.02554	sig. higher		dmc_2507	8.23362	sig. higher		dmc_3459	-6.50779	sig. lower
dmc_610	4.9542	sig. higher		dmc_1332	7.33092	sig. higher		dmc_4552	-5.11422	sig. lower
dmc_5945	4.118	sig. higher		dmc_6607	7.41785	sig. higher		dmc_2251	-7.49985	sig. lower
dmc_5319	6.50779	sig. higher		dmc_1921	8.93958	sig. higher		dmc_4377	-5.93074	sig. lower
dmc_4326	7.7879	sig. higher		dmc_1084	4.09572	sig. higher		dmc_3432	-3.87149	sig. lower
dmc_743	7.13955	sig. higher		dmc_5327	5.67243	sig. higher		dmc_5440	-6.65821	sig. lower
dmc_6742	3.23068	sig. higher		dmc_4892	8.02791	sig. higher		dmc_6228	-2.26589	sig. lower
dmc_2092	2.4021	sig. higher		dmc_5954	2.31309	sig. higher		dmc_2264	-4.04041	sig. lower
dmc_1216	3.45943	sig. higher		dmc_4505	2.57897	sig. higher		dmc_3771	-3.77897	sig. lower
dmc_1342	7.85175	sig. higher		dmc_3636	4.63768	sig. higher		dmc_5476	-8.02791	sig. lower
dmc_2767	7.85175	sig. higher		dmc_5143	7.2384	sig. higher		dmc_699	-2.33744	sig. lower
dmc_3612	2.28421	sig. higher		dmc_2708	5.35755	sig. higher		dmc_1771	-5.93074	sig. lower
dmc_3265	5.67243	sig. higher		dmc_2324	6.79442	sig. higher		dmc_4561	-4.9542	sig. lower
dmc_1240	12.6598	sig. higher		dmc_1592	6.65821	sig. higher		dmc_5474	-7.57743	sig. lower
dmc_6374	2.23848	sig. higher		dmc_6288	5.93074	sig. higher		dmc_3072	-3.19878	sig. lower
dmc_4377	3.45943	sig. higher		dmc_4486	5.93074	sig. higher		dmc_2706	-6.33985	sig. lower
dmc_2659	4.39232	sig. higher		dmc_3190	4.62272	sig. higher		dmc_2282	-3.23722	sig. lower
dmc_6122	2.59575	sig. higher		dmc_5397	4.39232	sig. higher		dmc_967	-2.53325	sig. lower
dmc_612	2.30288	sig. higher		dmc_1575	7.7211	sig. higher		dmc_7306	-8.96867	sig. lower
dmc_5440	8.45533	sig. higher		dmc_4034	3.09778	sig. higher		dmc_659	-5.35755	sig. lower
dmc_1241	3.45943	sig. higher		dmc_1968	7.65105	sig. higher		dmc_3675	-3.77897	sig. lower
dmc_5266	6.33985	sig. higher		dmc_6568	4.39232	sig. higher		dmc_181	-3.04836	sig. lower
dmc_6056	2.21299	sig. higher		dmc_1930	8.68299	sig. higher		dmc_1239	-4.77419	sig. lower
dmc_3990	7.03342	sig. higher		dmc_1793	4.39232	sig. higher		dmc_2267	-7.57743	sig. lower
dmc_6997	4.9542	sig. higher		dmc_5984	4.39232	sig. higher		dmc_6319	-5.93074	sig. lower
dmc_1817	4.28811	sig. higher		dmc_1521	6.14975	sig. higher		dmc_7305	-6.14975	sig. lower
dmc_3078	6.50779	sig. higher		dmc_6423	6.50779	sig. higher		dmc_5483	-3.01735	sig. lower
dmc_1311	7.49985	sig. higher		dmc_2373	6.33985	sig. higher		dmc_2265	-2.75684	sig. lower
dmc_6250	3.45943	sig. higher		dmc_4458	10.3117	sig. higher		dmc_4443	-2.88042	sig. lower
dmc_3679	4.118	sig. higher		dmc_6869	6.65821	sig. higher		dmc_3863	-2.61399	sig. lower
dmc_2709	2.23317	sig. higher		dmc_3480	8.28077	sig. higher		dmc_5354	-7.13955	sig. lower
dmc_3160	7.13955	sig. higher		dmc_6003	8.99718	sig. higher		dmc_258	-4.26167	sig. lower
dmc_699	3.03689	sig. higher		dmc_2648	9.99577	sig. higher		dmc_7300	-7.57743	sig. lower
dmc_1147	6.65821	sig. higher		dmc_6060	5.67243	sig. higher		dmc_2452	-7.41785	sig. lower
dmc_4228	5.67243	sig. higher		dmc_3653	6.65821	sig. higher		dmc_3981	-2.86197	sig. lower
dmc_4174	4.9542	sig. higher		dmc_1124	2.37672	sig. higher		dmc_2986	-4.26167	sig. lower
dmc_2695	2.57267	sig. higher		dmc_3259	4.9542	sig. higher		dmc_120	-7.65105	sig. lower
dmc_1137	7.97154	sig. higher		dmc_5970	7.13955	sig. higher		dmc_4967	-3.45943	sig. lower
dmc_3650	5.67243	sig. higher		dmc_1912	8.41363	sig. higher		dmc_4976	-7.85175	sig. lower
dmc_3710	6.33985	sig. higher		dmc_3423	10.4727	sig. higher		dmc_5481	-2.42127	sig. lower
dmc_1133	7.33092	sig. higher		dmc_1500	3.32396	sig. higher		dmc_4912	-2.88099	sig. lower
dmc_6943	2.04867	sig. higher		dmc_7131	9.07948	sig. higher		dmc_5475	-3.19878	sig. lower
dmc_5246	4.19162	sig. higher		dmc_5904	7.57743	sig. higher		dmc_6384	-7.41785	sig. lower
dmc_2245	3.02448	sig. higher		dmc_3708	9.55267	sig. higher
dmc_820	3.45943	sig. higher		dmc_5554	4.39232	sig. higher
dmc_2873	6.14975	sig. higher		dmc_2816	8.37069	sig. higher
dmc_3106	5.61661	sig. higher		dmc_6109	7.91289	sig. higher
dmc_5525	8.53528	sig. higher		dmc_1056	3.18715	sig. higher
dmc_5514	5.26217	sig. higher		dmc_5035	3.04836	sig. higher
dmc_3037	4.06301	sig. higher		dmc_4991	6.33985	sig. higher
dmc_3426	6.46954	sig. higher		dmc_5945	7.57743	sig. higher
dmc_3670	2.96932	sig. higher		dmc_5319	6.50779	sig. higher
dmc_3234	4.9542	sig. higher		dmc_4326	7.7879	sig. higher
dmc_2953	3.11221	sig. higher		dmc_743	7.13955	sig. higher
dmc_3654	2.69686	sig. higher		dmc_6358	2.15877	sig. higher
dmc_1794	7.03342	sig. higher		dmc_6742	8.18488	sig. higher
dmc_6586	4.39232	sig. higher		dmc_5857	2.78352	sig. higher
dmc_1910	6.38763	sig. higher		dmc_4939	4.39232	sig. higher
dmc_5944	3.69326	sig. higher		dmc_1216	3.45943	sig. higher
dmc_6043	5.67243	sig. higher		dmc_6954	10.0098	sig. higher
dmc_4231	5.67243	sig. higher		dmc_2767	7.85175	sig. higher
dmc_5082	3.19072	sig. higher		dmc_5866	7.49985	sig. higher
dmc_3080	6.79442	sig. higher		dmc_3265	5.67243	sig. higher
dmc_5090	4.39232	sig. higher		dmc_3612	2.84609	sig. higher
dmc_6484	6.14975	sig. higher		dmc_1240	12.6598	sig. higher
dmc_1150	5.93074	sig. higher		dmc_6374	3.0076	sig. higher
dmc_1576	6.79442	sig. higher		dmc_2659	4.39232	sig. higher
dmc_7014	4.867	sig. higher		dmc_2346	6.50779	sig. higher
dmc_3378	3.45943	sig. higher		dmc_6122	3.71774	sig. higher
dmc_4456	9.20701	sig. higher		dmc_118	7.33092	sig. higher
dmc_1251	2.88042	sig. higher		dmc_612	3.8413	sig. higher
dmc_5560	4.435	sig. higher		dmc_1325	3.45943	sig. higher
dmc_5848	3.79256	sig. higher		dmc_5142	5.35755	sig. higher
dmc_5910	6.50779	sig. higher		dmc_1241	3.45943	sig. higher
dmc_7253	2.17359	sig. higher		dmc_5266	6.33985	sig. higher
dmc_2754	3.45943	sig. higher		dmc_6056	5.67243	sig. higher
dmc_779	5.67243	sig. higher		dmc_3990	7.03342	sig. higher
dmc_2900	2.41985	sig. higher		dmc_2031	6.14975	sig. higher
dmc_1737	11.6799	sig. higher		dmc_6997	4.9542	sig. higher
dmc_373	6.14975	sig. higher		dmc_1817	9.64566	sig. higher
dmc_7076	3.77897	sig. higher		dmc_3078	6.50779	sig. higher
dmc_4375	4.9542	sig. higher		dmc_992	9.51373	sig. higher
dmc_7200	4.39232	sig. higher		dmc_1311	7.49985	sig. higher
dmc_4993	4.9542	sig. higher		dmc_4297	5.67243	sig. higher
dmc_2635	7.91289	sig. higher		dmc_6250	3.45943	sig. higher
dmc_2750	3.45943	sig. higher		dmc_6090	4.39232	sig. higher
dmc_1548	2.39912	sig. higher		dmc_3679	7.57743	sig. higher
dmc_6487	2.47131	sig. higher		dmc_4277	2.32635	sig. higher
dmc_1434	4.78583	sig. higher		dmc_6390	6.50779	sig. higher
dmc_5906	10.3783	sig. higher		dmc_2709	6.27358	sig. higher
dmc_5732	4.71359	sig. higher		dmc_3160	7.13955	sig. higher
dmc_6393	2.24319	sig. higher		dmc_6928	7.03342	sig. higher
dmc_4562	6.33985	sig. higher		dmc_3610	2.37809	sig. higher
dmc_2629	4.40898	sig. higher		dmc_4000	4.39232	sig. higher
dmc_7168	4.9542	sig. higher		dmc_1147	6.65821	sig. higher
dmc_7225	3.45943	sig. higher		dmc_7061	2.49461	sig. higher
dmc_4732	2.84609	sig. higher		dmc_4228	5.67243	sig. higher
dmc_4418	7.03342	sig. higher		dmc_4174	4.9542	sig. higher
dmc_5557	3.66759	sig. higher		dmc_4591	2.87481	sig. higher
dmc_5245	5.67243	sig. higher		dmc_2695	3.32737	sig. higher
dmc_2406	2.64632	sig. higher		dmc_5951	3.45943	sig. higher
dmc_3908	4.39232	sig. higher		dmc_1137	7.97154	sig. higher
dmc_1943	9.02514	sig. higher		dmc_3650	5.67243	sig. higher
dmc_634	8.84862	sig. higher		dmc_3710	6.33985	sig. higher
dmc_4943	2.90122	sig. higher		dmc_1133	7.33092	sig. higher
dmc_2375	4.59519	sig. higher		dmc_6943	7.7211	sig. higher
dmc_383	9.13186	sig. higher		dmc_5246	7.65105	sig. higher
dmc_267	3.01735	sig. higher		dmc_820	3.45943	sig. higher
dmc_3711	8.45533	sig. higher		dmc_6538	3.5207	sig. higher
dmc_3903	8.23362	sig. higher		dmc_2873	6.14975	sig. higher
dmc_6595	4.39232	sig. higher		dmc_3106	10.5708	sig. higher
dmc_7191	4.39232	sig. higher		dmc_5525	8.53528	sig. higher
dmc_2721	4.30601	sig. higher		dmc_5514	6.80059	sig. higher
dmc_6807	5.35755	sig. higher		dmc_7122	9.41151	sig. higher
dmc_6896	5.67243	sig. higher		dmc_3037	8.45533	sig. higher
dmc_5515	7.2384	sig. higher		dmc_3401	3.45943	sig. higher
dmc_2961	8.71768	sig. higher		dmc_3426	10.8619	sig. higher
dmc_7106	9.95274	sig. higher		dmc_280	7.41785	sig. higher
dmc_6605	5.35755	sig. higher		dmc_3670	2.70867	sig. higher
dmc_5325	3.50215	sig. higher		dmc_3234	4.9542	sig. higher
dmc_1531	2.69826	sig. higher		dmc_2953	8.78463	sig. higher
dmc_3158	6.14975	sig. higher		dmc_5572	2.52655	sig. higher
dmc_4637	3.45943	sig. higher		dmc_3654	7.65105	sig. higher
dmc_4696	8.93958	sig. higher		dmc_5385	4.39232	sig. higher
dmc_6505	5.03642	sig. higher		dmc_808	2.25414	sig. higher
dmc_7056	6.14975	sig. higher		dmc_6586	4.39232	sig. higher
dmc_4135	4.05186	sig. higher		dmc_1910	9.84706	sig. higher
dmc_6124	3.45943	sig. higher		dmc_1014	6.14975	sig. higher
dmc_5812	3.45943	sig. higher		dmc_6043	5.67243	sig. higher
dmc_1210	7.13955	sig. higher		dmc_4231	5.67243	sig. higher
dmc_6900	8.23362	sig. higher		dmc_1184	3.97501	sig. higher
dmc_5946	4.39232	sig. higher		dmc_2307	5.35755	sig. higher
dmc_6874	2.34314	sig. higher		dmc_1318	5.67243	sig. higher
dmc_580	4.39232	sig. higher		dmc_4551	3.45943	sig. higher
dmc_4407	3.45943	sig. higher		dmc_5082	3.11424	sig. higher
dmc_3327	3.57399	sig. higher		dmc_3080	6.79442	sig. higher
dmc_5959	3.27942	sig. higher		dmc_6227	2.62187	sig. higher
dmc_4795	9.05257	sig. higher		dmc_5090	4.39232	sig. higher
dmc_2161	6.14975	sig. higher		dmc_1994	5.67243	sig. higher
dmc_3970	3.69502	sig. higher		dmc_5555	4.9542	sig. higher
dmc_6780	7.03342	sig. higher		dmc_6484	6.14975	sig. higher
dmc_4323	6.14975	sig. higher		dmc_2105	3.39559	sig. higher
dmc_3261	4.45631	sig. higher		dmc_4483	4.39232	sig. higher
dmc_4376	2.47131	sig. higher		dmc_1150	9.39017	sig. higher
dmc_3379	4.9542	sig. higher		dmc_1576	6.79442	sig. higher
dmc_4138	5.67243	sig. higher		dmc_7014	8.32643	sig. higher
dmc_5527	3.32878	sig. higher		dmc_5905	10.421	sig. higher
dmc_1140	5.35755	sig. higher		dmc_2015	5.93074	sig. higher
dmc_1747	6.50779	sig. higher		dmc_1355	5.67243	sig. higher
dmc_181	3.04836	sig. higher		dmc_3646	3.45943	sig. higher
dmc_1239	2.21299	sig. higher		dmc_3378	3.45943	sig. higher
dmc_16	3.29395	sig. higher		dmc_5164	4.39232	sig. higher
dmc_2884	2.64111	sig. higher		dmc_4456	9.20701	sig. higher
dmc_3439	7.41785	sig. higher		dmc_1297	7.33092	sig. higher
dmc_1323	6.91886	sig. higher		dmc_5560	2.81579	sig. higher
dmc_1062	3.45943	sig. higher		dmc_787	7.49985	sig. higher
dmc_6446	7.2384	sig. higher		dmc_5848	2.25414	sig. higher
dmc_6133	6.50779	sig. higher		dmc_2330	3.45943	sig. higher
dmc_6221	2.88042	sig. higher		dmc_1178	6.65821	sig. higher
dmc_663	5.93074	sig. higher		dmc_5910	6.50779	sig. higher
dmc_2223	4.9542	sig. higher		dmc_1409	3.45943	sig. higher
dmc_693	4.9542	sig. higher		dmc_2754	3.45943	sig. higher
dmc_1839	3.45943	sig. higher		dmc_545	4.9542	sig. higher
dmc_6905	2.11548	sig. higher		dmc_779	5.67243	sig. higher
dmc_275	3.8182	sig. higher		dmc_5021	7.65105	sig. higher
dmc_2893	3.45943	sig. higher		dmc_2900	2.79506	sig. higher
dmc_6007	2.16556	sig. higher		dmc_3273	8.75154	sig. higher
dmc_5976	3.45943	sig. higher		dmc_1238	2.13472	sig. higher
dmc_4071	5.93074	sig. higher		dmc_1737	6.72572	sig. higher
dmc_4618	4.9542	sig. higher		dmc_373	6.14975	sig. higher
dmc_5532	2.77687	sig. higher		dmc_7076	7.2384	sig. higher
dmc_2021	2.4021	sig. higher		dmc_4375	4.9542	sig. higher
dmc_6089	7.33092	sig. higher		dmc_4677	4.39232	sig. higher
dmc_3159	3.74836	sig. higher		dmc_4857	5.35755	sig. higher
dmc_6821	2.88042	sig. higher		dmc_3031	7.41785	sig. higher
dmc_4705	7.57743	sig. higher		dmc_7200	4.39232	sig. higher
dmc_4399	6.50779	sig. higher		dmc_4993	4.9542	sig. higher
dmc_2720	2.38208	sig. higher		dmc_2635	7.91289	sig. higher
dmc_7192	8.49586	sig. higher		dmc_3618	4.9542	sig. higher
dmc_2048	3.45943	sig. higher		dmc_2750	3.45943	sig. higher
dmc_4900	2.18281	sig. higher		dmc_1548	9.43254	sig. higher
dmc_1204	4.45346	sig. higher		dmc_6487	5.93074	sig. higher
dmc_6736	3.54166	sig. higher		dmc_1434	10.1434	sig. higher
dmc_7178	2.46087	sig. higher		dmc_5906	10.3783	sig. higher
dmc_2325	3.37223	sig. higher		dmc_2878	4.39232	sig. higher
dmc_2960	5.35755	sig. higher		dmc_5732	9.10591	sig. higher
dmc_3221	4.39232	sig. higher		dmc_6393	4.48366	sig. higher
dmc_5517	3.33498	sig. higher		dmc_2629	9.76653	sig. higher
dmc_1662	5.67243	sig. higher		dmc_5044	6.14975	sig. higher
dmc_2580	4.723	sig. higher		dmc_3523	2.79201	sig. higher
dmc_2275	3.2144	sig. higher		dmc_7168	4.9542	sig. higher
dmc_3331	4.14296	sig. higher		dmc_7019	8.78463	sig. higher
dmc_2191	6.65821	sig. higher		dmc_2682	6.50779	sig. higher
dmc_1284	2.02478	sig. higher		dmc_7225	3.45943	sig. higher
dmc_6135	6.79442	sig. higher		dmc_7087	4.67499	sig. higher
dmc_3328	4.39232	sig. higher		dmc_4732	7.2384	sig. higher
dmc_2198	4.39232	sig. higher		dmc_4418	7.03342	sig. higher
dmc_2256	2.69032	sig. higher		dmc_2086	7.03342	sig. higher
dmc_1602	3.188	sig. higher		dmc_5245	5.67243	sig. higher
dmc_116	7.03342	sig. higher		dmc_2406	10.3674	sig. higher
dmc_4079	5.93074	sig. higher		dmc_3908	4.39232	sig. higher
dmc_1095	3.45943	sig. higher		dmc_1943	9.02514	sig. higher
dmc_4636	5.67243	sig. higher		dmc_634	8.84862	sig. higher
dmc_984	2.15961	sig. higher		dmc_4439	2.18536	sig. higher
dmc_5334	2.73017	sig. higher		dmc_3359	6.33985	sig. higher
dmc_510	3.45943	sig. higher		dmc_2375	9.95274	sig. higher
dmc_3325	4.39232	sig. higher		dmc_383	9.13186	sig. higher
dmc_5326	8.75154	sig. higher		dmc_267	7.97154	sig. higher
dmc_3484	7.49985	sig. higher		dmc_3711	8.45533	sig. higher
dmc_7165	4.9542	sig. higher		dmc_3099	5.35755	sig. higher
dmc_4842	4.66263	sig. higher		dmc_3903	8.23362	sig. higher
dmc_3110	4.39232	sig. higher		dmc_7015	8.13443	sig. higher
dmc_3731	3.39559	sig. higher		dmc_3122	4.9542	sig. higher
dmc_173	3.45943	sig. higher		dmc_6595	4.39232	sig. higher
dmc_4540	5.20189	sig. higher		dmc_7191	4.39232	sig. higher
dmc_1511	4.31276	sig. higher		dmc_2721	9.66356	sig. higher
dmc_6766	3.45943	sig. higher		dmc_2546	6.65821	sig. higher
dmc_5629	2.6028	sig. higher		dmc_6470	6.33985	sig. higher
dmc_72	2.84609	sig. higher		dmc_6807	5.35755	sig. higher
dmc_3887	6.50779	sig. higher		dmc_6896	5.67243	sig. higher
dmc_760	3.45943	sig. higher		dmc_5515	7.2384	sig. higher
dmc_5792	3.87149	sig. higher		dmc_2961	8.71768	sig. higher
dmc_1918	2.61679	sig. higher		dmc_7106	9.95274	sig. higher
dmc_4454	3.6968	sig. higher		dmc_5020	5.67243	sig. higher
dmc_2817	5.3252	sig. higher		dmc_6605	5.35755	sig. higher
dmc_4168	7.03342	sig. higher		dmc_5325	3.0901	sig. higher
dmc_7112	5.15159	sig. higher		dmc_524	4.39232	sig. higher
dmc_7026	7.2384	sig. higher		dmc_5141	3.45943	sig. higher
dmc_107	7.91289	sig. higher		dmc_3158	6.14975	sig. higher
dmc_3227	3.04836	sig. higher		dmc_4637	3.45943	sig. higher
dmc_3403	7.57743	sig. higher		dmc_3314	8.08215	sig. higher
dmc_356	4.9542	sig. higher		dmc_6344	8.37069	sig. higher
dmc_3989	8.18488	sig. higher		dmc_4696	8.93958	sig. higher
dmc_1143	5.67243	sig. higher		dmc_6505	8.49586	sig. higher
dmc_1352	5.3407	sig. higher		dmc_7056	6.14975	sig. higher
dmc_6163	3.45943	sig. higher		dmc_4135	10.8463	sig. higher
dmc_2902	3.86279	sig. higher		dmc_6124	3.45943	sig. higher
dmc_6851	6.50779	sig. higher		dmc_5990	5.67243	sig. higher
dmc_4355	2.47131	sig. higher		dmc_5812	3.45943	sig. higher
dmc_3784	3.45943	sig. higher		dmc_1210	7.13955	sig. higher
dmc_1863	6.14975	sig. higher		dmc_6407	3.45943	sig. higher
dmc_3260	5.67243	sig. higher		dmc_5946	4.39232	sig. higher
dmc_6545	4.9542	sig. higher		dmc_6874	2.53325	sig. higher
dmc_985	5.93074	sig. higher		dmc_580	4.39232	sig. higher
dmc_5307	2.11548	sig. higher		dmc_4407	3.45943	sig. higher
dmc_7051	5.67243	sig. higher		dmc_3327	7.03342	sig. higher
dmc_1373	4.21871	sig. higher		dmc_6009	3.69897	sig. higher
dmc_3732	3.65683	sig. higher		dmc_5959	8.23362	sig. higher
dmc_6876	3.45943	sig. higher		dmc_4795	9.05257	sig. higher
dmc_6266	6.65821	sig. higher		dmc_2161	6.14975	sig. higher
dmc_2610	2.07384	sig. higher		dmc_3970	5.59314	sig. higher
dmc_4811	9.6987	sig. higher		dmc_5987	4.39232	sig. higher
dmc_1212	6.79442	sig. higher		dmc_6780	7.03342	sig. higher
dmc_6136	7.13955	sig. higher		dmc_4323	6.14975	sig. higher
dmc_3210	4.9542	sig. higher		dmc_4526	3.45943	sig. higher
dmc_4373	4.90844	sig. higher		dmc_1220	2.30288	sig. higher
dmc_6104	4.39232	sig. higher		dmc_3261	8.84862	sig. higher
dmc_3329	2.52655	sig. higher		dmc_4342	2.09843	sig. higher
dmc_1837	2.26589	sig. higher		dmc_5869	2.88558	sig. higher
dmc_1460	5.93074	sig. higher		dmc_3379	4.9542	sig. higher
dmc_6134	5.93074	sig. higher		dmc_6320	3.40971	sig. higher
dmc_1205	5.93074	sig. higher		dmc_5527	7.7211	sig. higher
dmc_5504	3.45943	sig. higher		dmc_1140	5.35755	sig. higher
dmc_4787	4.9542	sig. higher		dmc_1747	6.50779	sig. higher
dmc_2452	7.97154	sig. higher		dmc_3272	4.39232	sig. higher
dmc_7108	9.25503	sig. higher		dmc_5704	7.2384	sig. higher
dmc_465	7.13955	sig. higher		dmc_16	5.1748	sig. higher
dmc_5241	4.21015	sig. higher		dmc_6012	4.9542	sig. higher
dmc_5133	7.13955	sig. higher		dmc_2884	7.03342	sig. higher
dmc_5992	5.73982	sig. higher		dmc_3439	7.41785	sig. higher
dmc_6435	5.35755	sig. higher		dmc_1323	6.91886	sig. higher
dmc_1928	7.13955	sig. higher		dmc_90	4.9542	sig. higher
dmc_227	5.93074	sig. higher		dmc_1062	3.45943	sig. higher
dmc_5342	7.03342	sig. higher		dmc_6446	7.2384	sig. higher
dmc_5152	3.68012	sig. higher		dmc_726	4.39232	sig. higher
dmc_6063	4.9542	sig. higher		dmc_6133	6.50779	sig. higher
dmc_3004	3.07371	sig. higher		dmc_3950	4.9542	sig. higher
dmc_3733	5.51849	sig. higher		dmc_663	5.93074	sig. higher
dmc_5947	3.45943	sig. higher		dmc_2223	4.9542	sig. higher
dmc_5229	5.1504	sig. higher		dmc_1961	10.4727	sig. higher
dmc_1669	2.0263	sig. higher		dmc_6426	4.9542	sig. higher
dmc_4935	2.04284	sig. higher		dmc_1839	3.45943	sig. higher
dmc_6127	7.65105	sig. higher		dmc_631	7.97154	sig. higher
dmc_4988	5.35755	sig. higher		dmc_275	11.1491	sig. higher
dmc_5974	5.35755	sig. higher		dmc_2893	7.85175	sig. higher
dmc_4196	3.45943	sig. higher		dmc_6007	4.70247	sig. higher
dmc_4509	3.48077	sig. higher		dmc_5976	3.45943	sig. higher
dmc_4831	4.04041	sig. higher		dmc_4071	5.93074	sig. higher
dmc_2158	7.57743	sig. higher		dmc_4618	4.9542	sig. higher
dmc_3631	10.1812	sig. higher		dmc_5532	8.13443	sig. higher
dmc_5408	6.14975	sig. higher		dmc_4957	6.33985	sig. higher
dmc_6067	2.94885	sig. higher		dmc_2021	6.79442	sig. higher
dmc_3427	6.65821	sig. higher		dmc_6089	7.33092	sig. higher
dmc_3219	6.50779	sig. higher		dmc_3159	9.10591	sig. higher
dmc_5634	3.45943	sig. higher		dmc_6821	6.33985	sig. higher
dmc_6634	3.94731	sig. higher		dmc_4705	7.57743	sig. higher
dmc_230	9.20701	sig. higher		dmc_5541	2.37418	sig. higher
dmc_3263	6.14975	sig. higher		dmc_2109	6.33985	sig. higher
dmc_4477	2.14229	sig. higher		dmc_5028	5.67243	sig. higher
dmc_4672	4.9542	sig. higher		dmc_2281	5.67243	sig. higher
dmc_5027	5.93074	sig. higher		dmc_4399	6.50779	sig. higher
dmc_7219	4.87366	sig. higher		dmc_2720	4.40464	sig. higher
dmc_4459	3.45943	sig. higher		dmc_130	5.35755	sig. higher
dmc_4431	7.7879	sig. higher		dmc_7192	8.49586	sig. higher
dmc_5411	5.35755	sig. higher		dmc_2048	3.45943	sig. higher
dmc_3472	3.05608	sig. higher		dmc_4900	9.51373	sig. higher
dmc_316	3.04836	sig. higher		dmc_1924	6.65821	sig. higher
dmc_5700	10.1176	sig. higher		dmc_1204	7.91289	sig. higher
dmc_5786	9.27845	sig. higher		dmc_6736	8.49586	sig. higher
dmc_106	3.10753	sig. higher		dmc_7178	3.03793	sig. higher
dmc_1824	4.39232	sig. higher		dmc_2325	8.32643	sig. higher
dmc_4131	4.3473	sig. higher		dmc_2960	5.35755	sig. higher
dmc_654	6.14975	sig. higher		dmc_3221	4.39232	sig. higher
dmc_564	4.9542	sig. higher		dmc_4764	6.79442	sig. higher
dmc_5940	2.21299	sig. higher		dmc_5517	6.79442	sig. higher
dmc_1719	6.33985	sig. higher		dmc_1662	5.67243	sig. higher
dmc_6181	4.9542	sig. higher		dmc_4449	2.77687	sig. higher
dmc_3849	10.3231	sig. higher		dmc_2580	10.6537	sig. higher
dmc_6856	8.37069	sig. higher		dmc_3331	2.02748	sig. higher
dmc_1670	8.49586	sig. higher		dmc_3545	2.08117	sig. higher
dmc_3486	8.53528	sig. higher		dmc_1284	8.68299	sig. higher
dmc_2986	2.69032	sig. higher		dmc_6135	6.79442	sig. higher
dmc_4185	7.49985	sig. higher		dmc_2198	4.39232	sig. higher
dmc_5222	7.97154	sig. higher		dmc_2256	6.14975	sig. higher
dmc_4780	6.91886	sig. higher		dmc_1602	6.19334	sig. higher
dmc_7013	4.35841	sig. higher		dmc_4079	5.93074	sig. higher
dmc_7250	9.53333	sig. higher		dmc_1095	3.45943	sig. higher
dmc_950	3.33498	sig. higher		dmc_4636	5.67243	sig. higher
dmc_4026	8.18488	sig. higher		dmc_3147	4.39232	sig. higher
dmc_6336	4.39232	sig. higher		dmc_984	3.84386	sig. higher
dmc_2254	2.1337	sig. higher		dmc_5334	10.23	sig. higher
dmc_4292	6.79442	sig. higher		dmc_3325	4.39232	sig. higher
dmc_2019	5.35755	sig. higher		dmc_5326	8.75154	sig. higher
dmc_5613	6.79442	sig. higher		dmc_3484	7.49985	sig. higher
dmc_5008	4.82134	sig. higher		dmc_7165	4.9542	sig. higher
dmc_1110	4.9542	sig. higher		dmc_1801	4.9542	sig. higher
dmc_7057	5.35755	sig. higher		dmc_4842	12.0805	sig. higher
dmc_228	4.9542	sig. higher		dmc_3110	4.39232	sig. higher
dmc_265	6.50779	sig. higher		dmc_3731	7.7879	sig. higher
dmc_6015	4.21265	sig. higher		dmc_5011	6.79442	sig. higher
dmc_6312	4.61644	sig. higher		dmc_173	6.91886	sig. higher
dmc_4385	2.97877	sig. higher		dmc_4540	2.82517	sig. higher
dmc_3794	8.41363	sig. higher		dmc_1511	10.4625	sig. higher
dmc_4967	3.45943	sig. higher		dmc_284	6.19564	sig. higher
dmc_1364	5.93074	sig. higher		dmc_3148	2.35003	sig. higher
dmc_6602	3.87149	sig. higher		dmc_6834	4.88613	sig. higher
dmc_4976	6.33985	sig. higher		dmc_6766	3.45943	sig. higher
dmc_4845	3.45943	sig. higher		dmc_4877	3.45943	sig. higher
dmc_6094	2.39569	sig. higher		dmc_5629	3.59564	sig. higher
dmc_2626	4.39232	sig. higher		dmc_6175	5.67243	sig. higher
dmc_1769	3.45943	sig. higher		dmc_72	7.2384	sig. higher
dmc_2703	4.9542	sig. higher		dmc_3887	6.50779	sig. higher
dmc_7118	6.33985	sig. higher		dmc_760	3.45943	sig. higher
dmc_606	4.01447	sig. higher		dmc_5792	5.4328	sig. higher
dmc_2641	5.35755	sig. higher		dmc_294	6.50779	sig. higher
dmc_5718	6.33985	sig. higher		dmc_2817	8.78463	sig. higher
dmc_2298	3.01735	sig. higher		dmc_4454	9.62753	sig. higher
dmc_1077	-5.93074	sig. lower		dmc_4168	7.03342	sig. higher
dmc_6525	-4.9542	sig. lower		dmc_801	4.39232	sig. higher
dmc_3940	-4.39232	sig. lower		dmc_7112	8.61102	sig. higher
dmc_4158	-2.47131	sig. lower		dmc_3512	2.82732	sig. higher
dmc_3411	-5.67243	sig. lower		dmc_7026	7.2384	sig. higher
dmc_6914	-3.45943	sig. lower		dmc_107	7.91289	sig. higher
dmc_3321	-5.35755	sig. lower		dmc_3227	2.11548	sig. higher
dmc_144	-3.45943	sig. lower		dmc_3403	7.57743	sig. higher
dmc_1534	-2.88042	sig. lower		dmc_6206	6.14975	sig. higher
dmc_3435	-3.45943	sig. lower		dmc_3989	8.18488	sig. higher
dmc_3027	-7.2384	sig. lower		dmc_1656	3.45943	sig. higher
dmc_1806	-3.45943	sig. lower		dmc_1143	5.67243	sig. higher
dmc_1448	-4.9542	sig. lower		dmc_1352	9.73302	sig. higher
dmc_2228	-5.15159	sig. lower		dmc_4391	3.21763	sig. higher
dmc_2544	-2.21299	sig. lower		dmc_6163	3.45943	sig. higher
dmc_6562	-4.39232	sig. lower		dmc_4261	3.04836	sig. higher
dmc_2179	-4.39232	sig. lower		dmc_6497	4.18133	sig. higher
dmc_2264	-3.45943	sig. lower		dmc_2291	3.63593	sig. higher
dmc_4245	-2.90372	sig. lower		dmc_4839	3.45943	sig. higher
dmc_2591	-4.88613	sig. lower		dmc_2527	5.67243	sig. higher
dmc_2437	-3.45943	sig. lower		dmc_3958	10.3998	sig. higher
dmc_6862	-5.35755	sig. lower		dmc_2902	3.86279	sig. higher
dmc_6153	-3.87414	sig. lower		dmc_2768	2.04081	sig. higher
dmc_6211	-5.67243	sig. lower		dmc_6851	6.50779	sig. higher
dmc_5882	-3.45943	sig. lower		dmc_4355	5.93074	sig. higher
dmc_7125	-5.35755	sig. lower		dmc_202	5.67243	sig. higher
dmc_3861	-2.88042	sig. lower		dmc_3784	3.45943	sig. higher
dmc_3320	-3.32878	sig. lower		dmc_6545	4.9542	sig. higher
dmc_6366	-2.69979	sig. lower		dmc_985	5.93074	sig. higher
dmc_4380	-6.91886	sig. lower		dmc_5307	6.50779	sig. higher
dmc_5985	-2.21299	sig. lower		dmc_216	9.07948	sig. higher
dmc_7290	-7.91289	sig. lower		dmc_7051	5.67243	sig. higher
dmc_5781	-3.45943	sig. lower		dmc_1373	8.61102	sig. higher
dmc_2133	-6.33985	sig. lower		dmc_5533	4.39232	sig. higher
dmc_4267	-3.45943	sig. lower		dmc_3732	8.61102	sig. higher
				dmc_6266	6.65821	sig. higher
				dmc_6126	3.2161	sig. higher
				dmc_5712	3.45943	sig. higher
				dmc_4811	9.6987	sig. higher
				dmc_1212	6.79442	sig. higher
				dmc_6136	7.13955	sig. higher
				dmc_3210	4.9542	sig. higher
				dmc_4373	3.71289	sig. higher
				dmc_1890	7.91289	sig. higher
				dmc_6104	4.39232	sig. higher
				dmc_3286	4.9542	sig. higher
				dmc_3329	6.91886	sig. higher
				dmc_7189	5.93074	sig. higher
				dmc_1460	5.93074	sig. higher
				dmc_399	5.93074	sig. higher
				dmc_6134	5.93074	sig. higher
				dmc_1205	5.93074	sig. higher
				dmc_607	6.33985	sig. higher
				dmc_4897	7.85175	sig. higher
				dmc_5504	3.45943	sig. higher
				dmc_4787	4.9542	sig. higher
				dmc_7108	9.25503	sig. higher
				dmc_5010	7.7211	sig. higher
				dmc_5241	12.3446	sig. higher
				dmc_6706	7.57743	sig. higher
				dmc_3931	5.62792	sig. higher
				dmc_5133	7.13955	sig. higher
				dmc_5879	4.9542	sig. higher
				dmc_2241	5.93074	sig. higher
				dmc_5992	11.0974	sig. higher
				dmc_6435	5.35755	sig. higher
				dmc_4315	3.97837	sig. higher
				dmc_1928	7.13955	sig. higher
				dmc_4720	3.1716	sig. higher
				dmc_227	5.93074	sig. higher
				dmc_5342	7.03342	sig. higher
				dmc_6063	4.9542	sig. higher
				dmc_2698	2.54459	sig. higher
				dmc_704	2.92322	sig. higher
				dmc_3733	10.4727	sig. higher
				dmc_5947	3.45943	sig. higher
				dmc_5229	10.1046	sig. higher
				dmc_1669	4.92385	sig. higher
				dmc_3750	4.9542	sig. higher
				dmc_4935	4.2282	sig. higher
				dmc_6127	7.65105	sig. higher
				dmc_4988	5.35755	sig. higher
				dmc_4196	3.45943	sig. higher
				dmc_4509	2.7533	sig. higher
				dmc_3212	3.45943	sig. higher
				dmc_4831	7.49985	sig. higher
				dmc_6112	4.9542	sig. higher
				dmc_2158	7.57743	sig. higher
				dmc_3631	10.1812	sig. higher
				dmc_5408	6.14975	sig. higher
				dmc_4415	5.93074	sig. higher
				dmc_6415	5.35755	sig. higher
				dmc_293	4.9542	sig. higher
				dmc_6067	8.87958	sig. higher
				dmc_6698	3.45943	sig. higher
				dmc_7126	6.14975	sig. higher
				dmc_3427	6.65821	sig. higher
				dmc_3219	6.50779	sig. higher
				dmc_5634	3.45943	sig. higher
				dmc_6634	2.63965	sig. higher
				dmc_230	9.20701	sig. higher
				dmc_3263	6.14975	sig. higher
				dmc_4477	2.14229	sig. higher
				dmc_5027	5.93074	sig. higher
				dmc_3874	6.14975	sig. higher
				dmc_7219	11.5319	sig. higher
				dmc_4459	3.45943	sig. higher
				dmc_4431	7.7879	sig. higher
				dmc_5411	5.35755	sig. higher
				dmc_340	5.93074	sig. higher
				dmc_3472	2.26388	sig. higher
				dmc_316	6.50779	sig. higher
				dmc_5700	10.1176	sig. higher
				dmc_5786	9.27845	sig. higher
				dmc_106	7.49985	sig. higher
				dmc_1824	4.39232	sig. higher
				dmc_4131	9.3015	sig. higher
				dmc_3616	3.25873	sig. higher
				dmc_654	6.14975	sig. higher
				dmc_2879	3.45943	sig. higher
				dmc_2745	6.14975	sig. higher
				dmc_564	4.9542	sig. higher
				dmc_1245	6.33985	sig. higher
				dmc_1351	8.37069	sig. higher
				dmc_6181	4.9542	sig. higher
				dmc_3849	10.3231	sig. higher
				dmc_6856	8.37069	sig. higher
				dmc_1891	9.74987	sig. higher
				dmc_5853	7.85175	sig. higher
				dmc_6848	6.33985	sig. higher
				dmc_1670	8.49586	sig. higher
				dmc_1093	4.39232	sig. higher
				dmc_3486	8.53528	sig. higher
				dmc_4185	7.49985	sig. higher
				dmc_5222	7.97154	sig. higher
				dmc_4780	6.91886	sig. higher
				dmc_7013	3.78522	sig. higher
				dmc_7250	9.53333	sig. higher
				dmc_950	6.79442	sig. higher
				dmc_4026	8.18488	sig. higher
				dmc_6336	4.39232	sig. higher
				dmc_2254	3.69502	sig. higher
				dmc_4292	6.79442	sig. higher
				dmc_6026	3.45943	sig. higher
				dmc_2019	5.35755	sig. higher
				dmc_419	5.93074	sig. higher
				dmc_5613	6.79442	sig. higher
				dmc_5008	8.28077	sig. higher
				dmc_1110	4.9542	sig. higher
				dmc_228	4.9542	sig. higher
				dmc_265	6.50779	sig. higher
				dmc_2998	2.67035	sig. higher
				dmc_6015	3.10996	sig. higher
				dmc_6312	10.2889	sig. higher
				dmc_4385	5.47296	sig. higher
				dmc_3794	8.41363	sig. higher
				dmc_6080	5.93074	sig. higher
				dmc_1364	5.93074	sig. higher
				dmc_2457	3.45943	sig. higher
				dmc_4845	6.91886	sig. higher
				dmc_2626	4.39232	sig. higher
				dmc_1769	3.45943	sig. higher
				dmc_2703	4.9542	sig. higher
				dmc_3138	6.33985	sig. higher
				dmc_606	8.96867	sig. higher
				dmc_2641	5.35755	sig. higher
				dmc_581	3.74211	sig. higher
				dmc_3775	7.03342	sig. higher
				dmc_4178	4.39232	sig. higher
				dmc_5718	6.33985	sig. higher
				dmc_851	7.65105	sig. higher
				dmc_2298	4.51211	sig. higher
				dmc_4096	7.33092	sig. higher
				dmc_6940	7.7879	sig. higher
				dmc_3505	2.90066	sig. higher
				dmc_7301	-8.18488	sig. lower
				dmc_2397	-6.50779	sig. lower
				dmc_5780	-6.91886	sig. lower
				dmc_2333	-2.89755	sig. lower
				dmc_5486	-4.01608	sig. lower
				dmc_2322	-8.37069	sig. lower
				dmc_3465	-2.64111	sig. lower
				dmc_4038	-5.35755	sig. lower
				dmc_3671	-6.79442	sig. lower
				dmc_3411	-9.71596	sig. lower
				dmc_5478	-3.74211	sig. lower
				dmc_1535	-6.65821	sig. lower
				dmc_2924	-5.93074	sig. lower
				dmc_1201	-2.74798	sig. lower
				dmc_4553	-2.08387	sig. lower
				dmc_4558	-7.2384	sig. lower
				dmc_1067	-4.26998	sig. lower
				dmc_1436	-2.69032	sig. lower
				dmc_4035	-6.14975	sig. lower
				dmc_6383	-6.79442	sig. lower
				dmc_5465	-6.50779	sig. lower
				dmc_2544	-3.68012	sig. lower
				dmc_4941	-6.79442	sig. lower
				dmc_3463	-8.75154	sig. lower
				dmc_3459	-6.50779	sig. lower
				dmc_4377	-2.47131	sig. lower
				dmc_3432	-3.87149	sig. lower
				dmc_2264	-7.49985	sig. lower
				dmc_2591	-2.11548	sig. lower
				dmc_3771	-3.77897	sig. lower
				dmc_5476	-8.02791	sig. lower
				dmc_5138	-2.52655	sig. lower
				dmc_7303	-6.50779	sig. lower
				dmc_833	-2.28421	sig. lower
				dmc_3861	-2.21299	sig. lower
				dmc_4862	-2.61399	sig. lower
				dmc_1393	-6.91886	sig. lower
				dmc_2706	-6.33985	sig. lower
				dmc_967	-8.68299	sig. lower
				dmc_7306	-8.96867	sig. lower
				dmc_1118	-5.35755	sig. lower
				dmc_2621	-8.18488	sig. lower
				dmc_3675	-7.2384	sig. lower
				dmc_257	-2.26589	sig. lower
				dmc_2267	-7.57743	sig. lower
				dmc_6319	-5.93074	sig. lower
				dmc_7305	-6.14975	sig. lower
				dmc_5483	-7.97154	sig. lower
				dmc_2803	-4.86271	sig. lower
				dmc_2265	-10.3343	sig. lower
				dmc_4443	-6.33985	sig. lower
				dmc_740	-2.26589	sig. lower
				dmc_3863	-3.01735	sig. lower
				dmc_5354	-7.13955	sig. lower
				dmc_258	-7.7211	sig. lower
				dmc_7300	-7.57743	sig. lower
				dmc_5711	-6.50779	sig. lower
				dmc_3923	-2.4021	sig. lower
				dmc_120	-7.65105	sig. lower
				dmc_5481	-3.40706	sig. lower
				dmc_5475	-6.65821	sig. lower
				dmc_6384	-7.41785	sig. lower
				dmc_5488	-5.67243	sig. lower

## Sheet: 3. sex-differ expressed
reliable circRNA	BSJ_log2FC	head: female vs male		reliable circRNA	BSJ_log2FC	body: female vs male		reliable circRNA	BSJ_log2FC	gonad: female vs male
dmc_66	5.93074	sig. higher		dmc_1103	2.64111	sig. higher		dmc_4420	7.7879	sig. higher
dmc_7211	4.39232	sig. higher		dmc_6920	6.14975	sig. higher		dmc_3252	8.28077	sig. higher
dmc_4759	6.33985	sig. higher		dmc_5593	3.19878	sig. higher		dmc_2237	8.81698	sig. higher
dmc_7146	6.14975	sig. higher		dmc_1650	3.10753	sig. higher		dmc_1211	8.18488	sig. higher
dmc_2252	2.56119	sig. higher		dmc_6146	10.1812	sig. higher		dmc_5510	3.50997	sig. higher
dmc_6161	5.67243	sig. higher		dmc_2798	3.68012	sig. higher		dmc_6952	3.09489	sig. higher
dmc_2003	2.67035	sig. higher		dmc_2239	2.33581	sig. higher		dmc_1477	7.49985	sig. higher
dmc_1398	3.35271	sig. higher		dmc_5520	3.04836	sig. higher		dmc_2590	3.78763	sig. higher
dmc_48	2.69032	sig. higher		dmc_5511	6.33985	sig. higher		dmc_6650	8.18488	sig. higher
dmc_1354	2.36355	sig. higher		dmc_5517	4.19162	sig. higher		dmc_634	7.2384	sig. higher
dmc_43	2.70867	sig. higher		dmc_3489	5.93074	sig. higher		dmc_5467	8.53528	sig. higher
dmc_3940	4.39232	sig. higher		dmc_3440	5.67243	sig. higher		dmc_1809	7.41785	sig. higher
dmc_1227	2.0603	sig. higher		dmc_1302	2.74723	sig. higher		dmc_2192	6.91886	sig. higher
dmc_3411	6.65821	sig. higher		dmc_3252	3.45943	sig. higher		dmc_1499	9.15735	sig. higher
dmc_6914	7.13955	sig. higher		dmc_3398	3.19878	sig. higher		dmc_5702	6.33985	sig. higher
dmc_3651	2.15141	sig. higher		dmc_1315	6.91886	sig. higher		dmc_6876	7.03342	sig. higher
dmc_5281	2.77687	sig. higher		dmc_2273	7.13955	sig. higher		dmc_1212	8.78463	sig. higher
dmc_6970	6.33985	sig. higher		dmc_6411	2.4292	sig. higher		dmc_6146	3.12517	sig. higher
dmc_6289	6.79442	sig. higher		dmc_1266	5.93074	sig. higher		dmc_3314	8.64746	sig. higher
dmc_2865	2.88042	sig. higher		dmc_3075	3.33498	sig. higher		dmc_1500	3.80299	sig. higher
dmc_6557	9.23122	sig. higher		dmc_6876	3.45943	sig. higher		dmc_4070	7.03342	sig. higher
dmc_7103	7.57743	sig. higher		dmc_2341	2.09717	sig. higher		dmc_6438	7.03342	sig. higher
dmc_3810	3.79735	sig. higher		dmc_6259	2.11548	sig. higher		dmc_5857	2.42333	sig. higher
dmc_6110	6.14975	sig. higher		dmc_6704	3.56312	sig. higher		dmc_579	8.45533	sig. higher
dmc_3764	5.35755	sig. higher		dmc_5077	4.9542	sig. higher		dmc_6954	6.33985	sig. higher
dmc_4726	4.39232	sig. higher		dmc_4070	3.33498	sig. higher		dmc_3970	3.77897	sig. higher
dmc_4133	6.14975	sig. higher		dmc_5152	3.04836	sig. higher		dmc_5974	5.59314	sig. higher
dmc_5356	6.14975	sig. higher		dmc_3390	6.14975	sig. higher		dmc_6333	4.9542	sig. higher
dmc_5336	5.67243	sig. higher		dmc_717	3.45943	sig. higher		dmc_1757	4.39232	sig. higher
dmc_3301	2.64782	sig. higher		dmc_1869	3.57399	sig. higher		dmc_6390	6.65821	sig. higher
dmc_2770	2.92322	sig. higher		dmc_4784	7.49985	sig. higher		dmc_2884	6.79442	sig. higher
dmc_6562	6.14975	sig. higher		dmc_6181	6.79442	sig. higher		dmc_4676	6.33985	sig. higher
dmc_6306	3.45943	sig. higher		dmc_2514	3.65176	sig. higher		dmc_1208	8.87958	sig. higher
dmc_6411	2.67891	sig. higher		dmc_4561	5.93074	sig. higher		dmc_5852	6.33985	sig. higher
dmc_1951	2.9386	sig. higher		dmc_1708	2.68254	sig. higher		dmc_1707	7.65105	sig. higher
dmc_1546	3.39559	sig. higher		dmc_6818	7.85175	sig. higher		dmc_4345	2.73017	sig. higher
dmc_6770	2.05946	sig. higher		dmc_793	3.45943	sig. higher		dmc_4784	8.02791	sig. higher
dmc_6735	2.28421	sig. higher		dmc_6439	8.05282	sig. higher		dmc_7247	7.7211	sig. higher
dmc_1984	2.40972	sig. higher		dmc_5882	-3.45943	sig. lower		dmc_2514	4.2948	sig. higher
dmc_7217	3.57399	sig. higher		dmc_3618	-3.45943	sig. lower		dmc_2254	2.7246	sig. higher
dmc_6060	3.35271	sig. higher		dmc_2003	-5.35755	sig. lower		dmc_2589	7.13955	sig. higher
dmc_404	5.35755	sig. higher		dmc_3848	-5.35755	sig. lower		dmc_2281	6.50779	sig. higher
dmc_3259	4.04298	sig. higher		dmc_5486	-9.60918	sig. lower		dmc_6145	2.02478	sig. higher
dmc_2179	5.93074	sig. higher		dmc_4862	-2.18536	sig. lower		dmc_7178	3.32429	sig. higher
dmc_2014	3.38014	sig. higher		dmc_5325	-3.45943	sig. lower		dmc_2797	2.2935	sig. higher
dmc_4322	3.45943	sig. higher		dmc_5079	-5.67243	sig. lower		dmc_1318	6.33985	sig. higher
dmc_6579	5.35755	sig. higher		dmc_1085	-4.39232	sig. lower		dmc_6983	6.65821	sig. higher
dmc_3773	6.65821	sig. higher		dmc_3027	-7.2384	sig. lower		dmc_6233	3.19878	sig. higher
dmc_4067	4.56847	sig. higher		dmc_1762	-5.35755	sig. lower		dmc_65	6.65821	sig. higher
dmc_6986	4.04298	sig. higher		dmc_2720	-4.42467	sig. lower		dmc_1439	3.37934	sig. higher
dmc_6412	6.14975	sig. higher		dmc_130	-6.14975	sig. lower		dmc_5334	9.36851	sig. higher
dmc_6238	2.18536	sig. higher		dmc_2552	-2.4021	sig. lower		dmc_2298	4.26167	sig. higher
dmc_3453	3.45943	sig. higher		dmc_1408	-3.18511	sig. lower		dmc_6439	6.05916	sig. higher
dmc_3401	3.45943	sig. higher		dmc_5483	-4.9542	sig. lower		dmc_5080	6.65821	sig. higher
dmc_7009	2.47131	sig. higher		dmc_5011	-5.35755	sig. lower		dmc_3148	-5.93074	sig. lower
dmc_685	3.83044	sig. higher		dmc_3148	-6.50779	sig. lower		dmc_3408	-4.39232	sig. lower
dmc_6227	2.07083	sig. higher		dmc_770	-5.35755	sig. lower		dmc_2265	-6.87484	sig. lower
dmc_1103	3.74211	sig. higher		dmc_3079	-6.14975	sig. lower		dmc_1249	-4.9542	sig. lower
dmc_1409	3.77897	sig. higher		dmc_740	-3.45943	sig. lower		dmc_3079	-7.57743	sig. lower
dmc_6750	4.39232	sig. higher		dmc_1921	-7.33092	sig. lower		dmc_119	-8.41363	sig. lower
dmc_4562	3.00666	sig. higher		dmc_2768	-5.35755	sig. lower		dmc_5590	-5.35755	sig. lower
dmc_6883	4.39232	sig. higher		dmc_637	-3.45943	sig. lower		dmc_2009	-4.39232	sig. lower
dmc_296	2.87607	sig. higher		dmc_5984	-3.45943	sig. lower		dmc_4443	-6.33985	sig. lower
dmc_2058	3.04836	sig. higher		dmc_5384	-3.45943	sig. lower		dmc_833	-7.2384	sig. lower
dmc_5141	3.04836	sig. higher		dmc_4866	-4.39232	sig. lower		dmc_7301	-8.18488	sig. lower
dmc_6286	4.39232	sig. higher		dmc_5945	-3.45943	sig. lower		dmc_6383	-6.79442	sig. lower
dmc_2798	2.28421	sig. higher		dmc_6982	-2.69032	sig. lower		dmc_5498	-7.03342	sig. lower
dmc_4308	3.77897	sig. higher		dmc_4290	-4.39232	sig. lower		dmc_2397	-6.50779	sig. lower
dmc_6152	2.11138	sig. higher		dmc_4589	-6.91886	sig. lower		dmc_2770	-5.93074	sig. lower
dmc_2621	5.67243	sig. higher		dmc_944	-4.9542	sig. lower		dmc_3868	-8.08215	sig. lower
dmc_3377	3.45943	sig. higher		dmc_1113	-2.02478	sig. lower		dmc_5465	-6.50779	sig. lower
dmc_3882	3.41649	sig. higher		dmc_2437	-3.45943	sig. lower		dmc_2791	-6.79442	sig. lower
dmc_4465	4.39232	sig. higher		dmc_3956	-4.39232	sig. lower		dmc_5894	-7.65105	sig. lower
dmc_6012	3.27942	sig. higher		dmc_6877	-5.93074	sig. lower		dmc_3525	-3.77897	sig. lower
dmc_5574	3.57399	sig. higher		dmc_6862	-5.35755	sig. lower		dmc_3871	-2.29912	sig. lower
dmc_6936	2.84743	sig. higher		dmc_4267	-3.45943	sig. lower		dmc_2544	-2.41411	sig. lower
dmc_7173	5.67243	sig. higher						dmc_3861	-5.67243	sig. lower
dmc_339	3.18511	sig. higher						dmc_5780	-6.91886	sig. lower
dmc_2198	3.02554	sig. higher						dmc_5557	-7.97154	sig. lower
dmc_3121	3.33498	sig. higher						dmc_951	-7.41785	sig. lower
dmc_2751	3.68012	sig. higher						dmc_4226	-2.21299	sig. lower
dmc_7190	7.03342	sig. higher						dmc_4943	-7.57743	sig. lower
dmc_2980	5.67243	sig. higher						dmc_2333	-2.89755	sig. lower
dmc_6913	5.35755	sig. higher						dmc_2312	-7.33092	sig. lower
dmc_6851	3.57036	sig. higher						dmc_5354	-7.13955	sig. lower
dmc_5913	5.67243	sig. higher						dmc_3042	-2.52655	sig. lower
dmc_420	3.25873	sig. higher						dmc_5486	-8.52819	sig. lower
dmc_2691	2.08387	sig. higher						dmc_5474	-7.57743	sig. lower
dmc_6400	2.87607	sig. higher						dmc_136	-8.37069	sig. lower
dmc_3286	3.37223	sig. higher						dmc_3072	-6.65821	sig. lower
dmc_1729	3.02554	sig. higher						dmc_3854	-7.97154	sig. lower
dmc_2662	7.65105	sig. higher						dmc_4034	-5.35755	sig. lower
dmc_6704	4.73388	sig. higher						dmc_3658	-8.23362	sig. lower
dmc_5178	2.47131	sig. higher						dmc_258	-7.7211	sig. lower
dmc_5974	2.36355	sig. higher						dmc_1663	-2.75223	sig. lower
dmc_7288	7.13955	sig. higher						dmc_7300	-7.57743	sig. lower
dmc_6880	4.39232	sig. higher						dmc_1507	-5.93074	sig. lower
dmc_5786	2.33396	sig. higher						dmc_2322	-8.37069	sig. lower
dmc_2918	4.39232	sig. higher						dmc_3465	-7.03342	sig. lower
dmc_6207	5.93074	sig. higher						dmc_4630	-6.50779	sig. lower
dmc_1245	2.8175	sig. higher						dmc_1888	-6.33985	sig. lower
dmc_6181	3.12795	sig. higher						dmc_4941	-6.79442	sig. lower
dmc_5853	2.46	sig. higher						dmc_368	-5.67243	sig. lower
dmc_6624	2.86164	sig. higher						dmc_4599	-5.67243	sig. lower
dmc_4796	5.03642	sig. higher						dmc_4862	-7.97154	sig. lower
dmc_4292	3.41138	sig. higher						dmc_3564	-6.50779	sig. lower
dmc_1163	3.36012	sig. higher						dmc_1393	-6.91886	sig. lower
dmc_5878	5.35755	sig. higher						dmc_4373	-6.14975	sig. lower
dmc_6271	3.95842	sig. higher						dmc_4038	-5.35755	sig. lower
dmc_6394	4.51211	sig. higher						dmc_2706	-6.33985	sig. lower
dmc_6075	-3.45943	sig. lower						dmc_5325	-7.33092	sig. lower
dmc_2106	-4.9542	sig. lower						dmc_4853	-7.13955	sig. lower
dmc_2502	-3.04836	sig. lower						dmc_3671	-6.79442	sig. lower
dmc_3928	-3.45943	sig. lower						dmc_967	-5.22356	sig. lower
dmc_3420	-4.39232	sig. lower						dmc_7306	-8.96867	sig. lower
dmc_7059	-4.39232	sig. lower						dmc_121	-7.2384	sig. lower
dmc_6037	-6.50779	sig. lower						dmc_3411	-9.71596	sig. lower
dmc_5513	-2.52655	sig. lower						dmc_5614	-2.47131	sig. lower
dmc_2912	-3.45943	sig. lower						dmc_4036	-7.2384	sig. lower
dmc_820	-3.45943	sig. lower						dmc_379	-6.50779	sig. lower
dmc_1014	-6.14975	sig. lower						dmc_1118	-5.35755	sig. lower
dmc_6043	-5.67243	sig. lower						dmc_5672	-7.13955	sig. lower
dmc_5164	-4.39232	sig. lower						dmc_3463	-8.75154	sig. lower
dmc_2330	-3.45943	sig. lower						dmc_3431	-7.03342	sig. lower
dmc_1531	-2.22094	sig. lower						dmc_430	-6.33985	sig. lower
dmc_2161	-2.69032	sig. lower						dmc_2092	-7.7211	sig. lower
dmc_1062	-3.45943	sig. lower						dmc_7243	-7.2384	sig. lower
dmc_726	-4.39232	sig. lower						dmc_3459	-6.50779	sig. lower
dmc_6426	-4.9542	sig. lower						dmc_4552	-8.57365	sig. lower
dmc_1839	-3.45943	sig. lower						dmc_2621	-8.18488	sig. lower
dmc_2893	-2.89755	sig. lower						dmc_3769	-6.79442	sig. lower
dmc_130	-5.35755	sig. lower						dmc_2251	-7.49985	sig. lower
dmc_3147	-4.39232	sig. lower						dmc_4377	-2.47131	sig. lower
dmc_6766	-3.45943	sig. lower						dmc_3432	-2.9386	sig. lower
dmc_4877	-3.45943	sig. lower						dmc_5478	-4.67499	sig. lower
dmc_6163	-3.45943	sig. lower						dmc_5711	-6.50779	sig. lower
dmc_4839	-3.45943	sig. lower						dmc_550	-7.57743	sig. lower
dmc_6545	-4.9542	sig. lower						dmc_3675	-7.2384	sig. lower
dmc_6876	-3.45943	sig. lower						dmc_1535	-6.65821	sig. lower
dmc_5504	-3.45943	sig. lower						dmc_2264	-7.49985	sig. lower
dmc_5947	-3.45943	sig. lower						dmc_949	-6.79442	sig. lower
dmc_5634	-3.45943	sig. lower						dmc_6634	-3.77897	sig. lower
dmc_5027	-2.47131	sig. lower						dmc_2591	-3.04836	sig. lower
dmc_1093	-4.39232	sig. lower						dmc_3771	-7.2384	sig. lower
dmc_228	-4.9542	sig. lower						dmc_181	-6.50779	sig. lower
dmc_2998	-2.35548	sig. lower						dmc_5476	-8.02791	sig. lower
								dmc_1239	-4.77419	sig. lower
								dmc_5883	-6.79442	sig. lower
								dmc_3610	-7.03342	sig. lower
								dmc_4290	-2.11548	sig. lower
								dmc_1235	-7.49985	sig. lower
								dmc_3972	-3.45943	sig. lower
								dmc_7061	-7.2384	sig. lower
								dmc_491	-5.67243	sig. lower
								dmc_5801	-6.33985	sig. lower
								dmc_3981	-7.68331	sig. lower
								dmc_2924	-5.93074	sig. lower
								dmc_1201	-2.85733	sig. lower
								dmc_1113	-6.33985	sig. lower
								dmc_961	-7.2384	sig. lower
								dmc_5436	-8.28077	sig. lower
								dmc_960	-5.35755	sig. lower
								dmc_2986	-7.7211	sig. lower
								dmc_1835	-4.9542	sig. lower
								dmc_257	-6.65821	sig. lower
								dmc_68	-6.33985	sig. lower
								dmc_2267	-7.57743	sig. lower
								dmc_3984	-9.25503	sig. lower
								dmc_120	-7.65105	sig. lower
								dmc_1996	-7.2384	sig. lower
								dmc_1771	-5.93074	sig. lower
								dmc_6319	-5.93074	sig. lower
								dmc_4558	-7.2384	sig. lower
								dmc_4184	-8.08215	sig. lower
								dmc_1969	-2.4021	sig. lower
								dmc_2275	-2.39912	sig. lower
								dmc_7305	-6.14975	sig. lower
								dmc_2907	-2.28421	sig. lower
								dmc_1081	-6.50779	sig. lower
								dmc_5481	-9.07948	sig. lower
								dmc_6227	-2.46061	sig. lower
								dmc_4912	-2.31314	sig. lower
								dmc_4303	-8.02791	sig. lower
								dmc_6094	-7.41785	sig. lower
								dmc_2477	-5.15159	sig. lower
								dmc_6153	-5.93074	sig. lower
								dmc_5475	-6.65821	sig. lower
								dmc_6384	-7.41785	sig. lower
								dmc_5255	-4.9542	sig. lower
								dmc_984	-7.03342	sig. lower
								dmc_5483	-7.97154	sig. lower
								dmc_5747	-8.13443	sig. lower
								dmc_4035	-6.14975	sig. lower
								dmc_7303	-6.50779	sig. lower
								dmc_2803	-9.25503	sig. lower
								dmc_5126	-5.93074	sig. lower
								dmc_5488	-5.67243	sig. lower

## Sheet: 4. sex-specific expressed
			BSJ reads in R+ samples
		reliable circular RNAs	F_Head	F_Body	F_Ovary	M_Head	M_Body	M_Testis	Potential coding	BSJ reads in Ribo-seq	Drosophila gene	Human Orthologs
female specific circRNAs	head	dmc_76	22	0	0	0	0	0	Yes	0	FBgn0026147	TTLL5,TTLL4,
		dmc_89	16	0	0	0	0	0	Yes	0	FBgn0000287	SALL1,SALL3,SALL2,SALL4,
		dmc_924	17	0	0	0	0	0	Yes	0	FBgn0053531	DDR1,DDR2,
		dmc_1770	24	0	0	0	0	0	Yes	1	FBgn0028496	--
		dmc_1946	23	0	0	0	0	0	Yes	0	FBgn0050296	--
		dmc_2662	20	0	0	0	0	0	Yes	0	FBgn0027589	KCNK18,KCNK7,
		dmc_2975	16	2	0	0	0	0	Yes	0	FBgn0005536	PPP1R12A,PPP1R12B,PPP1R12C,
		dmc_3649	15	0	0	0	0	0	Yes	0	FBgn0262870	CNTNAP1,CNTNAP2,CNTNAP4,CNTNAP3,CNTNAP5,4,
		dmc_4195	30	0	0	0	0	0	Yes	0	FBgn0250910	HTR4,ADRB1,ADRB2,ADRB3,
		dmc_4784	17	18	26	0	0	0	No	--	FBgn0051163	5,SASH1,SASH3,SAMSN1,
		dmc_5091	15	0	0	0	0	0	Yes	0	FBgn0066101	VLDLR,LRP8,LDLR,
		dmc_6471	15	0	0	0	0	0	Yes	0	FBgn0000535	KCNH1,KCNH5,
		dmc_6557	60	0	0	0	0	0	Yes	0	FBgn0030723	--
		dmc_6590	24	0	0	0	0	0	Yes	0	FBgn0264255	--
		dmc_6823	21	0	0	0	0	0	Yes	2	FBgn0085387	--
		dmc_7082	16	0	0	0	0	0	Yes	0	FBgn0029791	ADAMTS9,ADAMTS20,ADAMTS5,ADAMTS4,ADAMTS1,ADAMTS8,ADAMTSL4,THSD4,ADAMTS16,ADAMTS18,ADAMTS13,ADAMTS7,ADAMTS6,ADAMTS12,ADAMTS10,PAPLN,ADAMTS17,ADAMTS19,ADAMTSL2,ADAMTS3,ADAMTS2,ADAMTS14,3,
		dmc_7103	19	0	0	0	0	0	Yes	0	FBgn0264386	CACNA1H,CACNA1G,CACNA1I,
	body	dmc_4784	17	18	26	0	0	0	No	--	FBgn0051163	5,SASH1,SASH3,SAMSN1,
		dmc_6173	0	16	0	0	0	0	No	--	FBgn0085443	RIN1,RIN2,RIN3,3,
		dmc_6402	9	18	0	0	0	0	No	--	FBgn0004169	TNNT1,TNNT2,TNNT3,
		dmc_6515	6	17	0	0	0	0	Yes	0	FBgn0030662	CHSY1,CHSY3,
		dmc_6818	14	23	16	0	0	0	No	--	FBgn0031126	CYP3A5,CYP3A43,TBXAS1,CYP3A4,5,
		dmc_6917	0	15	20	0	0	0	No	--	FBgn0261451	--
	ovary	dmc_301	1	6	27	0	0	0	Yes	0	FBgn0261278	CHEK1,
		dmc_830	2	0	18	0	0	0	No	--	FBgn0083962	UHRF1BP1L,UHRF1BP1,
		dmc_1337	0	0	15	0	0	0	No	--	FBgn0033802	--
		dmc_2221	0	0	21	0	0	0	No	--	FBgn0266129	--
		dmc_2237	0	2	45	0	0	0	No	--	FBgn0262124	CNNM2,CNNM1,CNNM4,CNNM3,
		dmc_2432	0	0	15	0	0	0	No	--	FBgn0025885	ISYNA1,
		dmc_2899	8	4	15	0	0	0	No	--	FBgn0003388	CYP27B1,3,CYP24A1,
		dmc_3252	0	1	31	0	0	0	No	--	FBgn0027364	SIX4,SIX5,
		dmc_3488	0	0	28	0	0	0	No	--	FBgn0260987	RAD21L1,RAD21,REC8,
		dmc_3552	0	0	31	0	0	0	No	--	FBgn0262139	SIM1,NPAS1,NPAS3,SIM2,
		dmc_3763	3	0	15	0	0	0	Yes	0	FBgn0035696	BEST3,BEST1,BEST4,BEST2,
		dmc_4784	17	18	26	0	0	0	No	--	FBgn0051163	5,SASH1,SASH3,SAMSN1,
		dmc_4786	0	0	19	0	0	0	No	--	FBgn0051163	5,SASH1,SASH3,SAMSN1,
		dmc_5089	8	0	16	0	0	0	No	--	FBgn0051092	VLDLR,LRP8,LDLR,
		dmc_6172	8	0	17	0	0	0	No	--	FBgn0030208	PPP4R2,
		dmc_6433	0	0	15	0	0	0	Yes	1	FBgn0267033	--
		dmc_6455	0	0	15	0	0	0	No	--	FBgn0003301	ADCY1,ADCY5,ADCY6,
		dmc_6650	9	5	29	0	0	0	No	--	FBgn0002590	RPS5,
		dmc_6818	14	23	16	0	0	0	No	--	FBgn0031126	CYP3A5,CYP3A43,TBXAS1,CYP3A4,5,
		dmc_6917	0	15	20	0	0	0	No	--	FBgn0261451	--
		dmc_6957	0	0	16	0	0	0	No	--	FBgn0003285	KIRREL3,KIRREL1,KIRREL2,
male specific circRNAs	head	dmc_876	0	0	0	17	2	0	No	--
	body	dmc_3027	0	0	0	0	15	0	No	--
	testis	dmc_120	0	0	0	0	0	20	No	--	FBgn0000114	CELF3,CELF5,CELF6,CELF4,CELF2,CELF1
		dmc_143	0	0	0	0	0	16	Yes	0	FBgn0259176	TSC22D3,TSC22D1,TSC22D4,TSC22D2
		dmc_2267	0	0	0	0	0	19	No	--	FBgn0267428	OPCML,NTM,LSAMP,IGLON5
		dmc_2322	0	0	0	0	0	33	No	--	FBgn0267428	OPCML,NTM,LSAMP,IGLON5
		dmc_2323	0	0	0	0	1	18	No	--	FBgn0267428	OPCML,NTM,LSAMP,IGLON5
		dmc_3463	0	0	0	0	0	43	Yes	0	FBgn0058178	--
		dmc_3771	0	0	0	1	1	15	Yes	0	FBgn0042185	5,MCU
		dmc_4189	0	0	0	3	0	16	Yes	0	FBgn0037993	--
		dmc_4558	0	0	0	0	0	15	No	--	FBgn0026239	NHS
		dmc_4851	0	0	0	0	0	16	No	--	FBgn0263390	SLC9B1,SLC9B2
		dmc_5128	0	0	0	0	0	15	No	--	FBgn0263289	SCRIB,LRRC1,LRRC7
		dmc_5474	0	0	0	8	0	19	Yes	3	FBgn0011224	PTBP3,PTBP2,PTBP1
		dmc_5476	0	0	0	0	0	26	No	--	FBgn0011224	PTBP3,PTBP2,PTBP1
		dmc_5900	0	0	0	0	0	16	No	--	FBgn0012344	--
		dmc_6317	0	0	0	1	0	16	Yes	0	FBgn0261444	TTYH2,TTYH1,TTYH3
		dmc_6384	0	0	0	0	0	17	No	--	FBgn0265416	NETO2,NETO1
		dmc_7300	0	0	0	0	0	19	No	--	FBgn0267433	DNAH9
		dmc_7301	0	0	0	0	5	29	No	--	FBgn0046697	DRC3
		dmc_7306	0	0	0	0	0	50	No	--	FBgn0001313	DNAH2,DNAH1,DNAH11,DNAH17,DNAH9,DNAH10

## Sheet: 5. sex-differ back-spliced
reliable circRNA	BSJ_log2FC	head: female to male		reliable circRNA	BSJ_log2FC	body: female to male		reliable circRNA	BSJ_log2FC	gonad: female-to-male
dmc_6557	8.47886	higher		dmc_6439	7.39911	higher		dmc_1499	7.50904	higher
dmc_2662	6.87983	higher		dmc_6818	5.36557	higher		dmc_4420	7.19971	higher
dmc_6823	6.83276	higher		dmc_4946	5.26947	higher		dmc_579	7.17096	higher
dmc_7103	6.82959	higher		dmc_5517	4.18604	higher		dmc_1809	6.9204	higher
dmc_4796	5.56486	higher		dmc_6704	4.17236	higher		dmc_6439	6.47774	higher
dmc_4067	4.93129	higher		dmc_699	4.13739	higher		dmc_6650	6.11955	higher
dmc_3259	4.5899	higher		dmc_2021	3.93337	higher		dmc_1208	5.98161	higher
dmc_3810	4.26028	higher		dmc_3984	3.53139	higher		dmc_1212	5.888	higher
dmc_6986	4.23264	higher		dmc_2963	3.49101	higher		dmc_1477	5.86313	higher
dmc_6271	4.12279	higher		dmc_581	2.83201	higher		dmc_7247	5.58508	higher
dmc_685	4.09318	higher		dmc_1891	2.65249	higher		dmc_1211	5.2991	higher
dmc_6704	4.02775	higher		dmc_2312	2.57325	higher		dmc_3252	4.77455	higher
dmc_1103	3.98576	higher		dmc_3320	2.24011	higher		dmc_634	4.619	higher
dmc_3648	3.93848	higher		dmc_2282	-2.01373	lower		dmc_5560	4.61416	higher
dmc_1409	3.91407	higher		dmc_6954	-2.03909	lower		dmc_2590	4.46809	higher
dmc_2014	3.79826	higher		dmc_3658	-2.32203	lower		dmc_4784	3.53059	higher
dmc_4308	3.79469	higher		dmc_3932	-2.36116	lower		dmc_6952	3.52494	higher
dmc_6851	3.73857	higher		dmc_5436	-2.36146	lower		dmc_5974	3.16558	higher
dmc_1546	3.71354	higher		dmc_3739	-2.36313	lower		dmc_6211	3.08557	higher
dmc_6939	3.6843	higher		dmc_284	-2.41931	lower		dmc_5593	2.19412	higher
dmc_6060	3.68381	higher		dmc_5509	-2.4547	lower		dmc_2797	2.04967	higher
dmc_4292	3.61015	higher		dmc_4245	-2.58609	lower		dmc_1650	-2.06425	lower
dmc_6306	3.6068	higher		dmc_3931	-2.66182	lower		dmc_1252	-2.09583	lower
dmc_3286	3.55853	higher		dmc_2333	-2.89001	lower		dmc_2610	-2.14328	lower
dmc_1398	3.51374	higher		dmc_2275	-2.89347	lower		dmc_5082	-2.15424	lower
dmc_3882	3.51131	higher		dmc_643	-2.9771	lower		dmc_2257	-2.25519	lower
dmc_6610	3.45502	higher		dmc_3088	-2.97724	lower		dmc_2091	-2.33028	lower
dmc_6012	3.43362	higher		dmc_1408	-4.07312	lower		dmc_1201	-2.33935	lower
dmc_116	3.36467	higher		dmc_222	-4.14326	lower		dmc_3096	-2.44273	lower
dmc_420	3.36298	higher		dmc_2720	-4.49847	lower		dmc_765	-2.49279	lower
dmc_2198	3.33894	higher		dmc_5107	-5.25917	lower		dmc_4912	-2.49307	lower
dmc_6487	3.33865	higher		dmc_3027	-6.1863	lower		dmc_6781	-2.49871	lower
dmc_6181	3.23043	higher		dmc_1921	-6.72015	lower		dmc_7227	-2.52222	lower
dmc_1163	3.22165	higher		dmc_5486	-8.81331	lower		dmc_4552	-2.56175	lower
dmc_6652	3.2066	higher						dmc_2499	-2.57059	lower
dmc_859	3.19044	higher						dmc_3530	-2.67271	lower
dmc_5958	3.18923	higher						dmc_4943	-2.67425	lower
dmc_5281	3.16034	higher						dmc_6358	-2.67675	lower
dmc_3301	3.14701	higher						dmc_5909	-2.68373	lower
dmc_6936	3.14585	higher						dmc_951	-2.75029	lower
dmc_4562	3.12687	higher						dmc_2234	-2.81837	lower
dmc_1245	3.10951	higher						dmc_4720	-2.82496	lower
dmc_1729	3.08904	higher						dmc_3984	-2.84587	lower
dmc_2224	3.05013	higher						dmc_2264	-2.95516	lower
dmc_339	3.00838	higher						dmc_6624	-3.10735	lower
dmc_1951	2.97579	higher						dmc_572	-3.2808	lower
dmc_3616	2.96516	higher						dmc_3301	-3.30113	lower
dmc_296	2.89846	higher						dmc_2544	-3.36657	lower
dmc_215	2.89284	higher						dmc_3871	-3.36706	lower
dmc_6624	2.89214	higher						dmc_4744	-3.38131	lower
dmc_43	2.88841	higher						dmc_3932	-3.5728	lower
dmc_6411	2.87721	higher						dmc_299	-3.61786	lower
dmc_2770	2.85533	higher						dmc_4865	-3.67049	lower
dmc_2905	2.82316	higher						dmc_6145	-3.67959	lower
dmc_2003	2.81918	higher						dmc_5747	-3.70073	lower
dmc_3676	2.75293	higher						dmc_5745	-3.71066	lower
dmc_2252	2.74629	higher						dmc_532	-3.87159	lower
dmc_1984	2.72896	higher						dmc_2282	-3.89523	lower
dmc_5853	2.72577	higher						dmc_2907	-3.90371	lower
dmc_5786	2.69674	higher						dmc_2245	-3.97839	lower
dmc_7118	2.66737	higher						dmc_1957	-4.05423	lower
dmc_1354	2.56324	higher						dmc_43	-4.07686	lower
dmc_493	2.4839	higher						dmc_5086	-4.2617	lower
dmc_5974	2.46626	higher						dmc_4976	-4.38146	lower
dmc_5956	2.45669	higher						dmc_3863	-4.45015	lower
dmc_2798	2.45089	higher						dmc_5478	-4.58882	lower
dmc_2691	2.42924	higher						dmc_2333	-4.63152	lower
dmc_6400	2.3958	higher						dmc_2265	-4.85168	lower
dmc_612	2.37714	higher						dmc_6227	-5.07027	lower
dmc_1332	2.37641	higher						dmc_4036	-5.1019	lower
dmc_3242	2.37069	higher						dmc_2275	-5.13463	lower
dmc_4419	2.33781	higher						dmc_3432	-5.21912	lower
dmc_6735	2.31156	higher						dmc_4303	-5.24608	lower
dmc_5792	2.30571	higher						dmc_2267	-5.28938	lower
dmc_6358	2.29255	higher						dmc_7061	-5.61515	lower
dmc_3651	2.29085	higher						dmc_6634	-5.66194	lower
dmc_6227	2.28588	higher						dmc_5070	-5.88724	lower
dmc_1227	2.28467	higher						dmc_1235	-6.05311	lower
dmc_4783	2.27916	higher						dmc_2322	-6.07011	lower
dmc_6152	2.2768	higher						dmc_136	-6.10091	lower
dmc_5790	2.27665	higher						dmc_7243	-6.38972	lower
dmc_181	2.24038	higher						dmc_2477	-6.44531	lower
dmc_4722	2.19039	higher						dmc_121	-6.49982	lower
dmc_5929	2.17363	higher						dmc_3771	-6.50597	lower
dmc_2792	2.17218	higher						dmc_5474	-6.60342	lower
dmc_6231	2.16461	higher						dmc_4558	-6.61173	lower
dmc_3972	2.13127	higher						dmc_5325	-6.71886	lower
dmc_3846	2.11679	higher						dmc_6094	-6.72979	lower
dmc_4166	2.09605	higher						dmc_1239	-6.77967	lower
dmc_6723	2.08673	higher						dmc_6384	-6.79865	lower
dmc_3211	2.07773	higher						dmc_833	-6.80124	lower
dmc_4474	2.07488	higher						dmc_2251	-6.82797	lower
dmc_2185	2.06255	higher						dmc_143	-6.87551	lower
dmc_3109	2.05873	higher						dmc_120	-6.91086	lower
dmc_4085	2.05696	higher						dmc_3675	-6.95995	lower
dmc_1296	2.04462	higher						dmc_5483	-6.99578	lower
dmc_6770	2.03814	higher						dmc_3079	-7.02165	lower
dmc_4486	2.03054	higher						dmc_3854	-7.04981	lower
dmc_2998	-2.20389	lower						dmc_5476	-7.05193	lower
dmc_2893	-2.68395	lower						dmc_2621	-7.13246	lower
								dmc_6982	-7.15312	lower
								dmc_2986	-7.22422	lower
								dmc_550	-7.38779	lower
								dmc_2092	-7.51404	lower
								dmc_3868	-7.54036	lower
								dmc_3411	-7.62498	lower
								dmc_3658	-7.63673	lower
								dmc_258	-7.64318	lower
								dmc_119	-7.67145	lower
								dmc_6905	-7.86374	lower
								dmc_4862	-7.89126	lower
								dmc_5436	-7.92592	lower
								dmc_3463	-7.98146	lower
								dmc_5481	-8.10073	lower
								dmc_571	-8.17799	lower
								dmc_5486	-8.43737	lower
								dmc_2803	-8.96982	lower
