# Supplementary material for: Sex-lethal regulates back-splicing and generation of the sex-differentially expressed circular RNAs
Source: Nucleic Acids Res. 2023 Apr 18;51(10):5228–41. doi: 10.1093/nar/gkad280 (PMC10250224; doi:10.1093/nar/gkad280)
Supplement: gkad280_Supplemental_Files [file gkad280_supplemental_files.zip › Table S7.xlsx]

## Sheet: Sheet1
Table S7. List of the identified transcriptome-wide SXL-binding peaks in Drosophila Kc cells
chromosome	start	end	ID	-log10Q-value	strand
2L	69775	69816	Peak_1	-36.7368	+
2L	73475	73524	Peak_2	-11.0988	+
2L	103365	103414	Peak_3	-8.67353	+
2L	103783	103929	Peak_4	-27.0869	+
2L	103962	103985	Peak_5	-12.8018	+
2L	104030	104086	Peak_6	-4.43559	+
2L	105391	105456	Peak_7	-8.18093	-
2L	108157	108227	Peak_8	-36.0437	+
2L	112921	112949	Peak_9	-4.18834	+
2L	113704	114157	Peak_10	-36.7368	+
2L	114218	114260	Peak_11	-36.7368	-
2L	117896	117949	Peak_12	-8.55792	-
2L	122840	122952	Peak_13	-26.8006	-
2L	122968	123013	Peak_14	-13.6731	-
2L	123126	123228	Peak_15	-36.7368	-
2L	124753	124800	Peak_16	-5.46253	-
2L	125849	125892	Peak_17	-13.9174	-
2L	128971	129022	Peak_18	-6.91714	-
2L	129109	129166	Peak_19	-12.0009	-
2L	132295	132312	Peak_20	-13.2049	+
2L	138996	139050	Peak_21	-11.9041	+
2L	143404	143447	Peak_22	-22.0448	+
2L	157518	157537	Peak_23	-8.17372	+
2L	158186	158235	Peak_24	-24.7488	-
2L	158318	158376	Peak_25	-23.1548	-
2L	159044	159100	Peak_26	-36.7368	+
2L	159184	159350	Peak_27	-36.7368	+
2L	159500	159702	Peak_28	-36.0437	+
2L	159733	159820	Peak_29	-18.0301	+
2L	160801	160833	Peak_30	-27.2141	+
2L	161006	161054	Peak_31	-36.7368	+
2L	162519	162549	Peak_32	-6.24469	+
2L	171911	171947	Peak_33	-32.3801	+
2L	172394	172443	Peak_34	-15.7472	+
2L	178524	178574	Peak_35	-13.0856	+
2L	201252	201304	Peak_36	-26.9674	+
2L	201395	201490	Peak_37	-8.61613	+
2L	201659	201737	Peak_38	-36.7368	+
2L	201836	201911	Peak_39	-6.6669	+
2L	201919	202091	Peak_40	-36.7368	+
2L	202125	202183	Peak_41	-36.7368	+
2L	202197	202352	Peak_42	-36.7368	+
2L	202366	202505	Peak_43	-36.7368	+
2L	202514	202706	Peak_44	-36.7368	+
2L	202747	202841	Peak_45	-4.71762	+
2L	203046	203181	Peak_46	-13.6539	+
2L	209903	209919	Peak_47	-29.5026	-
2L	210330	210389	Peak_48	-5.76105	+
2L	211077	211117	Peak_49	-36.7368	-
2L	211154	211229	Peak_50	-26.688	-
2L	211330	211460	Peak_51	-36.7368	-
2L	211507	211558	Peak_52	-36.7368	-
2L	211898	211943	Peak_53	-5.95701	-
2L	217677	217823	Peak_54	-12.764	-
2L	229180	229226	Peak_55	-18.428	-
2L	232171	232209	Peak_56	-36.7368	-
2L	233997	234058	Peak_57	-20.8793	-
2L	236614	236665	Peak_58	-8.64707	-
2L	237356	237397	Peak_59	-24.0436	-
2L	242676	242760	Peak_60	-21.1466	-
2L	243054	243078	Peak_61	-11.9122	-
2L	250757	250790	Peak_62	-7.15372	-
2L	260705	260727	Peak_63	-10.9049	-
2L	272362	272419	Peak_64	-9.66962	-
2L	274653	274691	Peak_65	-9.86379	+
2L	275713	275765	Peak_66	-4.53166	-
2L	281016	281052	Peak_67	-6.12341	+
2L	281910	282056	Peak_68	-13.3855	-
2L	282993	283037	Peak_69	-5.64639	-
2L	293403	293445	Peak_70	-36.7368	-
2L	295223	295268	Peak_71	-8.57026	+
2L	296055	296109	Peak_72	-13.6866	+
2L	297133	297261	Peak_73	-36.7368	+
2L	297306	297355	Peak_74	-28.5669	+
2L	298118	298192	Peak_75	-34.0288	+
2L	304212	304312	Peak_76	-28.9845	+
2L	304362	304431	Peak_77	-36.7368	+
2L	304545	304584	Peak_78	-16.5787	+
2L	325878	325896	Peak_79	-12.2856	-
2L	330732	330789	Peak_80	-23.1791	+
2L	344996	345015	Peak_81	-26.0802	-
2L	355666	355703	Peak_82	-14.39	-
2L	355872	355904	Peak_83	-36.7368	-
2L	381307	381324	Peak_84	-20.3979	-
2L	404758	404811	Peak_85	-6.68713	+
2L	405541	405589	Peak_86	-31.4335	+
2L	408648	408675	Peak_87	-13.1933	-
2L	408712	408761	Peak_88	-8.5151	-
2L	408953	409026	Peak_89	-36.7368	-
2L	409098	409276	Peak_90	-22.5895	-
2L	410669	410746	Peak_91	-5.57256	-
2L	413420	413468	Peak_92	-36.7368	-
2L	413492	413517	Peak_93	-6.94692	-
2L	414655	414714	Peak_94	-36.7368	-
2L	415131	415174	Peak_95	-36.7368	+
2L	417949	418102	Peak_96	-36.7368	+
2L	418110	418155	Peak_97	-26.4634	+
2L	418179	418283	Peak_98	-19.4705	+
2L	418550	418624	Peak_99	-36.7368	-
2L	448300	448344	Peak_100	-36.7368	+
2L	448864	448983	Peak_101	-6.93697	-
2L	452878	452921	Peak_102	-21.8234	-
2L	459052	459077	Peak_103	-36.7368	-
2L	459620	459662	Peak_104	-6.66198	-
2L	463719	463734	Peak_105	-36.7368	+
2L	476473	476512	Peak_106	-15.6487	-
2L	476566	476631	Peak_107	-6.05708	-
2L	476725	476822	Peak_108	-21.4381	-
2L	477481	477654	Peak_109	-27.1426	-
2L	479441	479473	Peak_110	-5.66451	-
2L	502516	502577	Peak_111	-10.5455	+
2L	511963	512035	Peak_112	-19.5397	+
2L	516486	516521	Peak_113	-15.7589	+
2L	531606	531647	Peak_114	-36.7368	+
2L	536135	536210	Peak_115	-17.1938	+
2L	538046	538080	Peak_116	-13.7636	+
2L	538704	538773	Peak_117	-36.7368	+
2L	540103	540196	Peak_118	-10.0937	+
2L	540216	540245	Peak_119	-6.27266	+
2L	541424	541561	Peak_120	-36.7368	-
2L	541574	541708	Peak_121	-36.7368	-
2L	542927	542967	Peak_122	-7.04166	-
2L	542986	543093	Peak_123	-36.7368	-
2L	543112	543191	Peak_124	-4.18479	-
2L	544548	544578	Peak_125	-7.21727	-
2L	546391	546444	Peak_126	-4.25869	+
2L	559666	559775	Peak_127	-27.0848	+
2L	560168	560224	Peak_128	-11.7713	+
2L	564806	564902	Peak_129	-13.0792	+
2L	570990	571022	Peak_130	-8.65654	+
2L	585516	585542	Peak_131	-26.1394	-
2L	627089	627112	Peak_132	-36.7368	-
2L	647714	647735	Peak_133	-36.7368	-
2L	680356	680373	Peak_134	-17.4486	+
2L	704815	704833	Peak_135	-23.9747	+
2L	743958	743979	Peak_136	-21.038	-
2L	813332	813376	Peak_137	-18.0044	+
2L	816866	816885	Peak_138	-35.1274	+
2L	818116	818296	Peak_139	-5.97416	-
2L	818420	818504	Peak_140	-33.3028	-
2L	820019	820085	Peak_141	-6.08434	+
2L	823938	824035	Peak_142	-36.7368	+
2L	824046	824266	Peak_143	-36.7368	+
2L	832069	832163	Peak_144	-36.7368	+
2L	832365	832406	Peak_145	-7.23055	+
2L	832692	832779	Peak_146	-27.1229	+
2L	832974	833010	Peak_147	-8.83244	+
2L	833751	833780	Peak_148	-5.39134	-
2L	833822	833898	Peak_149	-14.9464	-
2L	833965	833998	Peak_150	-7.23469	-
2L	834040	834190	Peak_151	-36.7368	-
2L	834205	834307	Peak_152	-11.6631	-
2L	851427	851489	Peak_153	-19.2769	-
2L	864206	864261	Peak_154	-9.0468	-
2L	869697	869802	Peak_155	-16.7316	-
2L	870622	870648	Peak_156	-5.69606	+
2L	872220	872279	Peak_157	-4.79884	+
2L	936630	936652	Peak_158	-33.2711	+
2L	938828	938845	Peak_159	-13.2744	-
2L	1014676	1014695	Peak_160	-12.2472	-
2L	1023328	1023350	Peak_161	-25.8355	+
2L	1051642	1051700	Peak_162	-36.7368	-
2L	1059345	1059371	Peak_163	-10.2269	-
2L	1061270	1061309	Peak_164	-7.13628	-
2L	1077445	1077521	Peak_165	-24.9368	-
2L	1079934	1079996	Peak_166	-5.42946	+
2L	1080236	1080270	Peak_167	-14.105	-
2L	1083260	1083339	Peak_168	-6.041	+
2L	1098455	1098477	Peak_169	-36.7368	+
2L	1115056	1115141	Peak_170	-4.37371	-
2L	1115388	1115455	Peak_171	-36.7368	-
2L	1129366	1129398	Peak_172	-36.7368	+
2L	1132200	1132256	Peak_173	-10.7795	+
2L	1151298	1151484	Peak_174	-36.7368	+
2L	1151708	1151929	Peak_175	-36.7368	-
2L	1158133	1158143	Peak_176	-25.8697	-
2L	1159429	1159458	Peak_177	-6.67578	+
2L	1160955	1160977	Peak_178	-13.6505	+
2L	1167068	1167117	Peak_179	-6.23053	+
2L	1170921	1170946	Peak_180	-15.1731	-
2L	1175392	1175413	Peak_181	-10.2123	+
2L	1219937	1219954	Peak_182	-10.8312	+
2L	1344899	1344921	Peak_183	-36.0437	+
2L	1564775	1564795	Peak_184	-16.1765	+
2L	1567443	1567461	Peak_185	-21.7244	+
2L	1573038	1573094	Peak_186	-36.0437	-
2L	1589844	1589859	Peak_187	-17.7112	+
2L	1690142	1690176	Peak_188	-10.4838	+
2L	1697565	1697600	Peak_189	-8.66256	+
2L	1698882	1698983	Peak_190	-28.016	+
2L	1699048	1699149	Peak_191	-36.7368	+
2L	1699387	1699430	Peak_192	-36.7368	+
2L	1699558	1699632	Peak_193	-36.7368	+
2L	1699642	1699668	Peak_194	-4.34895	+
2L	1699680	1699859	Peak_195	-36.7368	+
2L	1699878	1700098	Peak_196	-36.7368	+
2L	1700314	1700439	Peak_197	-36.7368	+
2L	1700523	1700631	Peak_198	-36.7368	+
2L	1701108	1701162	Peak_199	-6.29498	+
2L	1701237	1701295	Peak_200	-36.7368	+
2L	1701382	1701463	Peak_201	-18.6556	+
2L	1701559	1701759	Peak_202	-36.7368	+
2L	1701928	1701984	Peak_203	-20.9504	+
2L	1701999	1702036	Peak_204	-5.96284	+
2L	1706373	1706468	Peak_205	-36.0437	+
2L	1706555	1706754	Peak_206	-36.7368	+
2L	1706768	1706821	Peak_207	-36.7368	+
2L	1706832	1706935	Peak_208	-36.7368	+
2L	1707453	1707509	Peak_209	-36.0437	-
2L	1707520	1707624	Peak_210	-9.03757	-
2L	1707648	1707735	Peak_211	-22.3982	-
2L	1712970	1713006	Peak_212	-14.8431	-
2L	1713637	1713688	Peak_213	-17.4359	-
2L	1725107	1725223	Peak_214	-36.7368	-
2L	1725376	1725422	Peak_215	-9.32847	-
2L	1748619	1748637	Peak_216	-11.3181	-
2L	1758287	1758327	Peak_217	-5.00171	-
2L	1901692	1901715	Peak_218	-14.6758	-
2L	1941788	1941807	Peak_219	-16.6714	-
2L	1974659	1974680	Peak_220	-36.7368	+
2L	1976008	1976059	Peak_221	-36.7368	-
2L	1981866	1981886	Peak_222	-14.6611	+
2L	1987611	1987654	Peak_223	-10.7165	-
2L	2002278	2002295	Peak_224	-11.0618	-
2L	2010643	2010720	Peak_225	-36.7368	-
2L	2010866	2010947	Peak_226	-36.7368	-
2L	2055904	2055925	Peak_227	-36.7368	-
2L	2062118	2062155	Peak_228	-36.7368	-
2L	2074412	2074432	Peak_229	-14.3979	+
2L	2080116	2080131	Peak_230	-3.34384	-
2L	2081936	2081959	Peak_231	-36.7368	-
2L	2094580	2094667	Peak_232	-17.728	-
2L	2095208	2095230	Peak_233	-15.9139	+
2L	2100240	2100259	Peak_234	-35.6382	-
2L	2128196	2128332	Peak_235	-12.4094	-
2L	2128337	2128415	Peak_236	-29.216	-
2L	2129194	2129233	Peak_237	-5.20363	-
2L	2137617	2137657	Peak_238	-36.7368	-
2L	2141929	2141959	Peak_239	-4.75455	-
2L	2149152	2149192	Peak_240	-10.0357	+
2L	2149271	2149317	Peak_241	-11.2801	+
2L	2150624	2150639	Peak_242	-14.7924	-
2L	2150853	2150921	Peak_243	-16.0731	+
2L	2156691	2156723	Peak_244	-24.2689	-
2L	2156736	2156774	Peak_245	-6.10741	-
2L	2157636	2157668	Peak_246	-7.5257	-
2L	2160195	2160249	Peak_247	-13.5534	-
2L	2161485	2161524	Peak_248	-13.0782	-
2L	2190020	2190070	Peak_249	-36.7368	-
2L	2212913	2212959	Peak_250	-9.53445	-
2L	2213708	2213737	Peak_251	-14.2982	-
2L	2216811	2216966	Peak_252	-36.7368	-
2L	2220399	2220429	Peak_253	-13.51	+
2L	2225202	2225237	Peak_254	-7.22112	+
2L	2225706	2225801	Peak_255	-36.7368	-
2L	2230418	2230453	Peak_256	-36.7368	+
2L	2230703	2230775	Peak_257	-36.7368	+
2L	2230795	2230842	Peak_258	-22.4226	+
2L	2231377	2231521	Peak_259	-36.7368	-
2L	2231535	2231604	Peak_260	-4.57403	-
2L	2231708	2231751	Peak_261	-36.7368	-
2L	2314368	2314387	Peak_262	-12.3803	+
2L	2322300	2322321	Peak_263	-36.7368	-
2L	2322938	2322970	Peak_264	-13.3607	-
2L	2330051	2330082	Peak_265	-9.74417	-
2L	2349925	2349940	Peak_266	-16.251	-
2L	2359355	2359406	Peak_267	-19.5274	-
2L	2359453	2359526	Peak_268	-36.7368	-
2L	2359805	2359892	Peak_269	-36.7368	-
2L	2361048	2361072	Peak_270	-6.27876	-
2L	2365475	2365503	Peak_271	-9.45294	+
2L	2368979	2369030	Peak_272	-36.7368	+
2L	2369195	2369305	Peak_273	-36.7368	+
2L	2369446	2369575	Peak_274	-36.7368	+
2L	2369699	2369938	Peak_275	-36.7368	+
2L	2400487	2400506	Peak_276	-23.8188	+
2L	2405033	2405049	Peak_277	-10.0465	-
2L	2448665	2448684	Peak_278	-13.2848	-
2L	2492560	2492592	Peak_279	-13.3053	-
2L	2498058	2498172	Peak_280	-36.7368	+
2L	2498463	2498511	Peak_281	-36.7368	+
2L	2583600	2583628	Peak_282	-7.52348	-
2L	2671494	2671519	Peak_283	-35.6382	-
2L	2689175	2689198	Peak_284	-32.4061	-
2L	2739261	2739280	Peak_285	-28.5442	+
2L	2753241	2753363	Peak_286	-36.7368	+
2L	2753401	2753468	Peak_287	-15.1096	+
2L	2756065	2756156	Peak_288	-36.0437	+
2L	2756256	2756299	Peak_289	-36.7368	+
2L	2756507	2756546	Peak_290	-21.4313	+
2L	2756674	2756765	Peak_291	-18.2545	+
2L	2756825	2756885	Peak_292	-36.7368	+
2L	2763750	2763822	Peak_293	-36.7368	-
2L	2764235	2764267	Peak_294	-13.0685	-
2L	2769026	2769073	Peak_295	-16.2413	-
2L	2811918	2811976	Peak_296	-20.1781	+
2L	2812056	2812109	Peak_297	-4.17257	+
2L	2854712	2854729	Peak_298	-13.0002	+
2L	2856119	2856156	Peak_299	-36.7368	+
2L	2856254	2856306	Peak_300	-36.7368	+
2L	2859495	2859510	Peak_301	-29.2313	+
2L	2867709	2867767	Peak_302	-36.7368	+
2L	2868140	2868164	Peak_303	-7.36323	+
2L	2875137	2875163	Peak_304	-11.2669	+
2L	2880424	2880574	Peak_305	-4.07624	+
2L	2880790	2880879	Peak_306	-9.4007	-
2L	2881129	2881196	Peak_307	-36.7368	-
2L	2886202	2886257	Peak_308	-12.3073	+
2L	2906922	2906946	Peak_309	-36.7368	-
2L	2910849	2910868	Peak_310	-10.375	-
2L	2918344	2918384	Peak_311	-20.2077	-
2L	2937986	2938009	Peak_312	-19.6343	+
2L	2952759	2952808	Peak_313	-17.7871	+
2L	2956643	2956679	Peak_314	-10.791	-
2L	2957179	2957198	Peak_315	-16.6409	+
2L	2968353	2968414	Peak_316	-26.868	-
2L	2970055	2970100	Peak_317	-5.14727	-
2L	2972377	2972431	Peak_318	-31.5273	-
2L	2974706	2974745	Peak_319	-5.09166	+
2L	2979760	2979884	Peak_320	-23.9801	-
2L	2989647	2989688	Peak_321	-8.2353	-
2L	2989755	2989852	Peak_322	-6.64167	+
2L	2998154	2998181	Peak_323	-9.06698	+
2L	3001886	3001918	Peak_324	-5.82196	+
2L	3020765	3020785	Peak_325	-16.8823	+
2L	3021338	3021380	Peak_326	-21.7347	-
2L	3032194	3032255	Peak_327	-36.7368	+
2L	3037121	3037153	Peak_328	-9.83891	-
2L	3039643	3039723	Peak_329	-9.48273	-
2L	3046764	3046882	Peak_330	-36.7368	+
2L	3056600	3056656	Peak_331	-36.7368	+
2L	3065430	3065487	Peak_332	-9.62874	+
2L	3067530	3067775	Peak_333	-36.7368	+
2L	3067899	3067927	Peak_334	-24.66	+
2L	3068047	3068071	Peak_335	-9.2466	+
2L	3073896	3073916	Peak_336	-36.7368	+
2L	3145398	3145441	Peak_337	-36.7368	-
2L	3159583	3159628	Peak_338	-14.0805	-
2L	3160410	3160443	Peak_339	-20.242	+
2L	3168460	3168533	Peak_340	-36.7368	+
2L	3176466	3176487	Peak_341	-5.40558	+
2L	3198822	3198837	Peak_342	-34.3389	-
2L	3198997	3199014	Peak_343	-10.8841	-
2L	3307055	3307158	Peak_344	-22.2886	-
2L	3307394	3307449	Peak_345	-33.8464	-
2L	3308224	3308265	Peak_346	-14.3905	-
2L	3316776	3316808	Peak_347	-15.6386	-
2L	3319754	3319790	Peak_348	-6.4117	-
2L	3339490	3339513	Peak_349	-14.1494	-
2L	3341813	3341833	Peak_350	-13.2865	+
2L	3342803	3342819	Peak_351	-10.5497	+
2L	3352364	3352389	Peak_352	-16.6865	-
2L	3354260	3354276	Peak_353	-19.1312	-
2L	3361632	3361663	Peak_354	-4.23549	-
2L	3375867	3375897	Peak_355	-8.41101	-
2L	3376035	3376100	Peak_356	-6.98015	-
2L	3376578	3376632	Peak_357	-26.3463	-
2L	3451517	3451578	Peak_358	-18.0523	+
2L	3451653	3451678	Peak_359	-8.75845	+
2L	3451791	3451949	Peak_360	-6.77909	+
2L	3462265	3462386	Peak_361	-36.7368	-
2L	3462413	3462514	Peak_362	-36.7368	-
2L	3462595	3462657	Peak_363	-6.70351	-
2L	3463098	3463123	Peak_364	-5.58516	-
2L	3465126	3465190	Peak_365	-27.1726	-
2L	3465981	3466029	Peak_366	-32.237	-
2L	3467607	3467664	Peak_367	-5.21357	-
2L	3468542	3468584	Peak_368	-20.1884	-
2L	3497223	3497242	Peak_369	-33.8464	+
2L	3510855	3510895	Peak_370	-5.71279	-
2L	3511598	3511668	Peak_371	-5.45761	-
2L	3516327	3516364	Peak_372	-15.0635	+
2L	3517366	3517388	Peak_373	-12.2509	+
2L	3686461	3686481	Peak_374	-36.7368	+
2L	3710771	3710826	Peak_375	-8.55346	-
2L	3715996	3716037	Peak_376	-12.5206	+
2L	3761941	3761956	Peak_377	-29.6343	+
2L	3768384	3768403	Peak_378	-12.1676	+
2L	3775435	3775469	Peak_379	-18.1479	-
2L	3795957	3795976	Peak_380	-14.6	-
2L	3805967	3806015	Peak_381	-36.7368	+
2L	3809525	3809562	Peak_382	-4.93057	+
2L	3810014	3810106	Peak_383	-22.0928	+
2L	3870642	3870675	Peak_384	-17.9627	+
2L	3885394	3885434	Peak_385	-11.8468	-
2L	3899798	3899827	Peak_386	-12.9669	-
2L	3899898	3899920	Peak_387	-19.9792	-
2L	3958594	3958632	Peak_388	-13.8748	+
2L	3965902	3965926	Peak_389	-23.2411	-
2L	4034494	4034516	Peak_390	-36.7368	+
2L	4036678	4036698	Peak_391	-31.252	-
2L	4043256	4043290	Peak_392	-22.7024	-
2L	4045390	4045411	Peak_393	-32.9301	-
2L	4056460	4056475	Peak_394	-13.7651	+
2L	4057748	4057768	Peak_395	-13.5958	-
2L	4062484	4062505	Peak_396	-31.5164	+
2L	4065963	4065983	Peak_397	-15.8059	+
2L	4073766	4073785	Peak_398	-26.7814	+
2L	4074460	4074475	Peak_399	-22.8531	+
2L	4079637	4079685	Peak_400	-36.7368	+
2L	4084579	4084599	Peak_401	-14.1369	-
2L	4087813	4087849	Peak_402	-15.5267	+
2L	4088875	4088898	Peak_403	-36.7368	-
2L	4097913	4097968	Peak_404	-4.54215	+
2L	4098330	4098349	Peak_405	-17.74	-
2L	4099394	4099449	Peak_406	-26.4318	-
2L	4100584	4100603	Peak_407	-18.9552	+
2L	4110366	4110385	Peak_408	-16.5528	-
2L	4113910	4113943	Peak_409	-9.56856	+
2L	4114051	4114140	Peak_410	-19.6237	+
2L	4114193	4114259	Peak_411	-28.222	+
2L	4114797	4114873	Peak_412	-36.7368	+
2L	4115057	4115108	Peak_413	-33.4787	+
2L	4122317	4122344	Peak_414	-13.7384	+
2L	4150242	4150260	Peak_415	-11.6844	-
2L	4186375	4186391	Peak_416	-13.3653	-
2L	4201364	4201383	Peak_417	-12.8072	+
2L	4211827	4211844	Peak_418	-11.4161	+
2L	4215833	4215855	Peak_419	-14.8862	+
2L	4219440	4219455	Peak_420	-10.0202	+
2L	4221558	4221578	Peak_421	-13.5011	-
2L	4224681	4224807	Peak_422	-31.5777	-
2L	4326655	4326679	Peak_423	-14.8049	+
2L	4327350	4327369	Peak_424	-11.6639	+
2L	4330531	4330542	Peak_425	-20.3383	-
2L	4335274	4335294	Peak_426	-36.7368	+
2L	4380198	4380257	Peak_427	-22.2448	+
2L	4380520	4380580	Peak_428	-36.7368	+
2L	4392949	4392989	Peak_429	-36.7368	-
2L	4394912	4394947	Peak_430	-19.5657	+
2L	4435000	4435044	Peak_431	-12.1815	+
2L	4445577	4445598	Peak_432	-19.0793	-
2L	4446698	4446748	Peak_433	-7.17895	-
2L	4446833	4446911	Peak_434	-7.94792	-
2L	4446963	4447047	Peak_435	-11.1525	-
2L	4457629	4457637	Peak_436	-19.7603	-
2L	4457638	4457691	Peak_437	-36.7368	-
2L	4461123	4461162	Peak_438	-13.644	+
2L	4463899	4463960	Peak_439	-6.24444	+
2L	4479079	4479101	Peak_440	-36.7368	-
2L	4519871	4519894	Peak_441	-14.211	+
2L	4550700	4550721	Peak_442	-14.7416	+
2L	4608663	4608691	Peak_443	-24.7581	-
2L	4642759	4642782	Peak_444	-13.0016	-
2L	4700437	4700461	Peak_445	-36.7368	+
2L	4782200	4782222	Peak_446	-36.7368	+
2L	4824519	4824538	Peak_447	-14.6008	+
2L	4827585	4827603	Peak_448	-36.7368	-
2L	4829689	4829746	Peak_449	-36.7368	-
2L	4841598	4841715	Peak_450	-36.7368	-
2L	4841770	4841871	Peak_451	-4.28016	-
2L	4849517	4849614	Peak_452	-10.7523	-
2L	4852537	4852589	Peak_453	-16.5947	+
2L	4876604	4876629	Peak_454	-36.7368	-
2L	4878635	4878692	Peak_455	-36.7368	-
2L	4878997	4879039	Peak_456	-36.7368	-
2L	4880849	4880885	Peak_457	-12.0168	-
2L	4883849	4883919	Peak_458	-19.7615	+
2L	4885547	4885578	Peak_459	-5.05464	+
2L	4894262	4894277	Peak_460	-10.106	+
2L	4898354	4898375	Peak_461	-11.4089	-
2L	4898876	4898914	Peak_462	-15.907	-
2L	4927719	4927734	Peak_463	-13.3238	-
2L	4930532	4930547	Peak_464	-18.9478	-
2L	4940897	4940952	Peak_465	-12.9635	-
2L	4945183	4945280	Peak_466	-11.3068	-
2L	4945627	4945645	Peak_467	-10.2822	+
2L	4949143	4949158	Peak_468	-10.9604	-
2L	4976874	4976913	Peak_469	-13.1866	-
2L	4978898	4978946	Peak_470	-20.8459	-
2L	4991749	4991784	Peak_471	-10.6937	+
2L	4991963	4991995	Peak_472	-10.0248	+
2L	4992242	4992272	Peak_473	-5.52342	+
2L	4993747	4993853	Peak_474	-35.3505	-
2L	4993880	4993983	Peak_475	-19.3215	-
2L	4994030	4994076	Peak_476	-10.0578	-
2L	4994844	4994896	Peak_477	-33.4787	-
2L	4994963	4994995	Peak_478	-4.14424	-
2L	5009442	5009564	Peak_479	-28.1484	-
2L	5011725	5011780	Peak_480	-10.5949	+
2L	5022882	5022902	Peak_481	-36.7368	-
2L	5040687	5040759	Peak_482	-6.98582	-
2L	5040843	5040873	Peak_483	-8.0616	-
2L	5042755	5042774	Peak_484	-14.3529	+
2L	5042977	5043068	Peak_485	-35.6382	-
2L	5045887	5045910	Peak_486	-7.42341	+
2L	5047819	5047890	Peak_487	-13.7007	+
2L	5048208	5048256	Peak_488	-5.26775	+
2L	5051716	5051772	Peak_489	-4.68072	-
2L	5052234	5052270	Peak_490	-7.41705	-
2L	5052686	5052747	Peak_491	-24.8026	-
2L	5055193	5055239	Peak_492	-7.32619	+
2L	5055877	5055932	Peak_493	-9.56694	+
2L	5055983	5056140	Peak_494	-33.2104	+
2L	5058074	5058089	Peak_495	-31.9577	+
2L	5059630	5059679	Peak_496	-23.6291	-
2L	5071228	5071298	Peak_497	-25.6512	+
2L	5071837	5071873	Peak_498	-36.7368	+
2L	5077663	5077681	Peak_499	-21.1236	-
2L	5077719	5077736	Peak_500	-12.1661	-
2L	5078977	5079018	Peak_501	-8.86446	-
2L	5080028	5080054	Peak_502	-36.7368	+
2L	5082130	5082159	Peak_503	-10.7763	-
2L	5088729	5088768	Peak_504	-11.849	-
2L	5099352	5099392	Peak_505	-7.45702	-
2L	5102108	5102124	Peak_506	-15.2706	+
2L	5132472	5132492	Peak_507	-36.7368	+
2L	5149361	5149400	Peak_508	-26.8939	+
2L	5156612	5156650	Peak_509	-36.7368	+
2L	5156673	5156782	Peak_510	-36.7368	+
2L	5156836	5156861	Peak_511	-19.761	+
2L	5204852	5204899	Peak_512	-19.2949	+
2L	5205313	5205346	Peak_513	-5.72482	+
2L	5205516	5205674	Peak_514	-13.5458	+
2L	5206645	5206777	Peak_515	-8.14945	+
2L	5209248	5209267	Peak_516	-24.9957	-
2L	5210636	5210677	Peak_517	-16.704	+
2L	5215074	5215081	Peak_518	-13.4193	+
2L	5215730	5215755	Peak_519	-36.7368	+
2L	5240761	5240855	Peak_520	-36.7368	+
2L	5241089	5241179	Peak_521	-36.7368	-
2L	5268807	5268833	Peak_522	-14.7521	+
2L	5272146	5272175	Peak_523	-12.9394	-
2L	5282937	5282993	Peak_524	-7.77491	+
2L	5309829	5309848	Peak_525	-36.7368	-
2L	5316751	5316809	Peak_526	-18.4312	-
2L	5316905	5316949	Peak_527	-18.8115	-
2L	5341179	5341194	Peak_528	-15.3669	-
2L	5466902	5466920	Peak_529	-27.7003	+
2L	5467291	5467311	Peak_530	-36.7368	-
2L	5519789	5519858	Peak_531	-36.7368	-
2L	5528520	5528552	Peak_532	-15.1532	+
2L	5529931	5529964	Peak_533	-25.5786	+
2L	5530473	5530541	Peak_534	-14.724	+
2L	5536396	5536417	Peak_535	-13.0573	+
2L	5539392	5539429	Peak_536	-7.03567	-
2L	5539772	5539841	Peak_537	-27.6339	-
2L	5542571	5542619	Peak_538	-24.2342	+
2L	5545621	5545670	Peak_539	-36.7368	+
2L	5545701	5545748	Peak_540	-25.614	+
2L	5545759	5545793	Peak_541	-12.3683	+
2L	5545929	5546013	Peak_542	-15.2563	+
2L	5546179	5546338	Peak_543	-36.7368	+
2L	5580934	5580953	Peak_544	-13.8969	+
2L	5602787	5602804	Peak_545	-11.7766	+
2L	5633066	5633078	Peak_546	-36.7368	+
2L	5634484	5634500	Peak_547	-28.5054	+
2L	5634654	5634659	Peak_548	-13.1837	+
2L	5637519	5637552	Peak_549	-15.4538	+
2L	5642933	5642948	Peak_550	-16.4322	-
2L	5643184	5643206	Peak_551	-11.9944	+
2L	5737600	5737622	Peak_552	-36.7368	-
2L	5759694	5759743	Peak_553	-12.0604	+
2L	5764640	5764665	Peak_554	-13.897	-
2L	5768544	5768625	Peak_555	-36.7368	-
2L	5768846	5769052	Peak_556	-6.84965	-
2L	5784047	5784082	Peak_557	-22.461	-
2L	5800082	5800163	Peak_558	-36.7368	-
2L	5802853	5802897	Peak_559	-7.49106	+
2L	5844786	5844810	Peak_560	-35.1274	+
2L	5878876	5878895	Peak_561	-29.8171	+
2L	5886289	5886308	Peak_562	-36.0437	-
2L	5918613	5918632	Peak_563	-14.2701	+
2L	5947797	5947813	Peak_564	-24.2438	+
2L	5950575	5950593	Peak_565	-14.8809	+
2L	5964851	5964871	Peak_566	-19.4012	+
2L	5973333	5973439	Peak_567	-36.7368	-
2L	5973452	5973489	Peak_568	-15.496	-
2L	5973574	5973671	Peak_569	-36.7368	-
2L	5976624	5976683	Peak_570	-13.5652	-
2L	5979562	5979619	Peak_571	-36.7368	-
2L	5979624	5979709	Peak_572	-36.7368	-
2L	5979921	5980076	Peak_573	-36.7368	-
2L	5980949	5980978	Peak_574	-21.4493	-
2L	5983110	5983177	Peak_575	-31.1723	+
2L	5985021	5985069	Peak_576	-36.7368	+
2L	5985368	5985414	Peak_577	-16.7713	+
2L	5985510	5985529	Peak_578	-5.11198	+
2L	5986360	5986423	Peak_579	-13.4531	+
2L	5988331	5988462	Peak_580	-26.7615	+
2L	5988477	5988604	Peak_581	-25.0134	+
2L	5988615	5988659	Peak_582	-36.7368	+
2L	5988670	5988764	Peak_583	-36.7368	+
2L	5990076	5990106	Peak_584	-4.73687	-
2L	5990178	5990333	Peak_585	-36.7368	-
2L	5990538	5990566	Peak_586	-7.15648	-
2L	5990584	5990645	Peak_587	-10.7199	-
2L	6002039	6002100	Peak_588	-6.03357	+
2L	6006558	6006589	Peak_589	-14.6771	+
2L	6011098	6011116	Peak_590	-10.9218	+
2L	6011374	6011404	Peak_591	-10.5977	-
2L	6023543	6023582	Peak_592	-9.76276	-
2L	6029209	6029227	Peak_593	-36.7368	+
2L	6044011	6044051	Peak_594	-8.34951	-
2L	6046641	6046725	Peak_595	-21.5363	-
2L	6048500	6048534	Peak_596	-36.7368	-
2L	6053521	6053568	Peak_597	-36.7368	+
2L	6053576	6053606	Peak_598	-27.1686	+
2L	6067296	6067330	Peak_599	-6.67361	+
2L	6073515	6073644	Peak_600	-36.7368	+
2L	6073665	6073924	Peak_601	-36.7368	+
2L	6094535	6094553	Peak_602	-12.3768	+
2L	6095607	6095683	Peak_603	-18.7026	+
2L	6095762	6095799	Peak_604	-15.3822	+
2L	6096890	6096960	Peak_605	-36.0437	-
2L	6101685	6101726	Peak_606	-7.34658	+
2L	6123195	6123301	Peak_607	-4.63406	+
2L	6123381	6123444	Peak_608	-36.7368	+
2L	6123458	6123578	Peak_609	-36.7368	+
2L	6123630	6123675	Peak_610	-20.7793	+
2L	6124512	6124528	Peak_611	-35.3505	+
2L	6126156	6126190	Peak_612	-13.3008	-
2L	6142774	6142796	Peak_613	-11.8763	-
2L	6331044	6331148	Peak_614	-32.8867	+
2L	6331236	6331272	Peak_615	-11.8647	+
2L	6335240	6335257	Peak_616	-20.8042	-
2L	6345789	6345865	Peak_617	-13.4238	+
2L	6346005	6346142	Peak_618	-12.406	+
2L	6373215	6373235	Peak_619	-36.7368	+
2L	6374885	6374922	Peak_620	-5.39853	+
2L	6398552	6398574	Peak_621	-16.6316	+
2L	6448915	6448934	Peak_622	-36.7368	-
2L	6449324	6449405	Peak_623	-11.8945	-
2L	6458721	6458813	Peak_624	-4.88358	+
2L	6468699	6468789	Peak_625	-36.7368	-
2L	6469096	6469169	Peak_626	-25.614	-
2L	6473877	6473904	Peak_627	-5.21682	-
2L	6474645	6474729	Peak_628	-7.7185	-
2L	6476808	6476887	Peak_629	-17.6318	-
2L	6477331	6477547	Peak_630	-21.5622	-
2L	6477558	6477595	Peak_631	-36.7368	-
2L	6477995	6478041	Peak_632	-14.562	-
2L	6487322	6487365	Peak_633	-7.08879	+
2L	6487416	6487501	Peak_634	-15.4375	+
2L	6491107	6491162	Peak_635	-13.4813	+
2L	6494219	6494273	Peak_636	-4.16074	-
2L	6496250	6496287	Peak_637	-19.0148	+
2L	6496502	6496557	Peak_638	-10.9082	+
2L	6496603	6496769	Peak_639	-36.7368	+
2L	6498668	6498708	Peak_640	-36.7368	+
2L	6499706	6499747	Peak_641	-15.0806	+
2L	6519623	6519661	Peak_642	-4.28226	+
2L	6526075	6526118	Peak_643	-30.4811	+
2L	6526151	6526218	Peak_644	-15.0304	+
2L	6526310	6526384	Peak_645	-5.55778	+
2L	6561946	6561971	Peak_646	-36.7368	-
2L	6564124	6564206	Peak_647	-36.7368	+
2L	6564256	6564333	Peak_648	-20.5259	+
2L	6616616	6616936	Peak_649	-36.7368	+
2L	6616988	6617103	Peak_650	-36.7368	+
2L	6633018	6633060	Peak_651	-8.14708	-
2L	6633220	6633356	Peak_652	-19.0957	-
2L	6634090	6634134	Peak_653	-5.4428	-
2L	6634573	6634604	Peak_654	-36.7368	-
2L	6647285	6647300	Peak_655	-15.3173	+
2L	6648520	6648563	Peak_656	-7.221	-
2L	6650596	6650654	Peak_657	-19.3942	+
2L	6651599	6651617	Peak_658	-17.2999	+
2L	6667441	6667465	Peak_659	-6.62531	-
2L	6671833	6671902	Peak_660	-7.54291	-
2L	6673955	6674024	Peak_661	-36.7368	+
2L	6674063	6674096	Peak_662	-11.2736	+
2L	6674343	6674427	Peak_663	-19.2625	+
2L	6674556	6674667	Peak_664	-5.46455	+
2L	6678579	6678636	Peak_665	-18.5551	-
2L	6718058	6718112	Peak_666	-36.7368	+
2L	6731034	6731101	Peak_667	-24.8156	+
2L	6731134	6731225	Peak_668	-6.84633	+
2L	6731255	6731280	Peak_669	-4.39096	+
2L	6731535	6731610	Peak_670	-6.16619	+
2L	6731820	6731917	Peak_671	-34.4342	+
2L	6731968	6732007	Peak_672	-21.9033	+
2L	6737229	6737250	Peak_673	-20.8925	-
2L	6749123	6749142	Peak_674	-16.3531	+
2L	6765233	6765249	Peak_675	-36.7368	-
2L	6774954	6774969	Peak_676	-14.8354	-
2L	6778745	6778844	Peak_677	-18.4433	-
2L	6778863	6778987	Peak_678	-36.7368	-
2L	6779107	6779225	Peak_679	-36.7368	-
2L	6790000	6790032	Peak_680	-25.1313	-
2L	6794535	6794568	Peak_681	-10.0301	-
2L	6803243	6803263	Peak_682	-19.5254	-
2L	6836498	6836532	Peak_683	-34.7909	-
2L	6837304	6837323	Peak_684	-10.2315	+
2L	6853445	6853533	Peak_685	-5.14456	+
2L	6910506	6910545	Peak_686	-4.4078	+
2L	6911292	6911328	Peak_687	-8.06811	-
2L	6911547	6911597	Peak_688	-17.5135	-
2L	6914562	6914741	Peak_689	-36.7368	-
2L	6917232	6917305	Peak_690	-36.7368	-
2L	6923803	6923886	Peak_691	-29.2827	+
2L	6925451	6925656	Peak_692	-36.7368	+
2L	6925664	6925849	Peak_693	-36.7368	+
2L	6925977	6926203	Peak_694	-36.7368	+
2L	6926285	6926493	Peak_695	-36.7368	+
2L	6926533	6926741	Peak_696	-36.7368	+
2L	6926837	6926924	Peak_697	-36.7368	+
2L	6926941	6927009	Peak_698	-36.7368	+
2L	6927153	6927240	Peak_699	-6.58206	+
2L	6927248	6927407	Peak_700	-31.9493	+
2L	6927461	6927491	Peak_701	-4.94938	+
2L	6927612	6927683	Peak_702	-36.7368	+
2L	6943771	6943814	Peak_703	-36.7368	-
2L	6954500	6954542	Peak_704	-19.0048	-
2L	6954854	6954913	Peak_705	-14.022	-
2L	6958520	6958569	Peak_706	-36.7368	+
2L	6959946	6959993	Peak_707	-8.76019	-
2L	6961516	6961548	Peak_708	-5.68516	-
2L	6961707	6961744	Peak_709	-7.72123	-
2L	6962629	6962666	Peak_710	-28.3598	-
2L	6966821	6966917	Peak_711	-5.35361	-
2L	6980186	6980209	Peak_712	-14.6808	+
2L	7017170	7017199	Peak_713	-15.4317	-
2L	7022133	7022151	Peak_714	-19.6203	-
2L	7024873	7024902	Peak_715	-20.0975	-
2L	7024948	7025012	Peak_716	-36.7368	-
2L	7026834	7026856	Peak_717	-25.6564	-
2L	7054516	7054554	Peak_718	-16.3786	+
2L	7054736	7054783	Peak_719	-4.54046	+
2L	7054930	7054964	Peak_720	-10.074	+
2L	7055057	7055112	Peak_721	-14.9164	+
2L	7055321	7055358	Peak_722	-36.7368	+
2L	7055387	7055456	Peak_723	-32.8867	+
2L	7069580	7069679	Peak_724	-36.7368	-
2L	7069843	7069995	Peak_725	-16.9414	-
2L	7070627	7070696	Peak_726	-10.2675	-
2L	7083664	7083709	Peak_727	-27.1418	-
2L	7084579	7084633	Peak_728	-36.7368	-
2L	7115785	7115802	Peak_729	-11.9455	-
2L	7119682	7119701	Peak_730	-27.4672	+
2L	7185461	7185492	Peak_731	-15.1787	+
2L	7191098	7191121	Peak_732	-27.0709	-
2L	7191411	7191472	Peak_733	-4.12209	-
2L	7196630	7196678	Peak_734	-23.7736	-
2L	7199415	7199439	Peak_735	-36.7368	-
2L	7209856	7209874	Peak_736	-17.1121	-
2L	7219261	7219307	Peak_737	-20.3684	-
2L	7220000	7220028	Peak_738	-5.97241	-
2L	7220998	7221034	Peak_739	-15.8754	-
2L	7352055	7352074	Peak_740	-36.7368	+
2L	7364016	7364034	Peak_741	-15.957	+
2L	7373978	7374001	Peak_742	-11.2968	+
2L	7376638	7376661	Peak_743	-17.7628	+
2L	7397082	7397099	Peak_744	-22.8477	+
2L	7406152	7406174	Peak_745	-10.7923	+
2L	7406794	7406817	Peak_746	-12.942	-
2L	7408892	7408961	Peak_747	-11.0358	-
2L	7427129	7427187	Peak_748	-16.2161	+
2L	7429977	7430181	Peak_749	-36.7368	+
2L	7430206	7430297	Peak_750	-36.7368	+
2L	7431438	7431454	Peak_751	-18.6474	+
2L	7455906	7455921	Peak_752	-14.8222	-
2L	7470128	7470147	Peak_753	-13.0535	+
2L	7470808	7470830	Peak_754	-18.3372	+
2L	7543146	7543182	Peak_755	-21.3334	+
2L	7575273	7575295	Peak_756	-11.4568	+
2L	7642367	7642386	Peak_757	-18.3926	+
2L	7680269	7680293	Peak_758	-25.702	-
2L	7687523	7687535	Peak_759	-36.7368	+
2L	7693064	7693086	Peak_760	-11.0078	+
2L	7693887	7693917	Peak_761	-6.81473	-
2L	7711486	7711642	Peak_762	-36.7368	+
2L	7715502	7715522	Peak_763	-11.9191	-
2L	7759800	7759818	Peak_764	-36.7368	-
2L	7774728	7774766	Peak_765	-20.3195	+
2L	7790377	7790417	Peak_766	-36.7368	-
2L	7791621	7791716	Peak_767	-36.7368	-
2L	7795372	7795391	Peak_768	-36.7368	+
2L	7796981	7797009	Peak_769	-11.0695	-
2L	7801119	7801171	Peak_770	-10.0929	+
2L	7801686	7801780	Peak_771	-20.5958	+
2L	7801789	7801817	Peak_772	-25.3324	+
2L	7804570	7804633	Peak_773	-13.1971	-
2L	7811542	7811603	Peak_774	-36.7368	+
2L	7814615	7814650	Peak_775	-10.9067	+
2L	7814812	7814817	Peak_776	-8.55535	+
2L	7814875	7814926	Peak_777	-36.7368	+
2L	7820640	7820737	Peak_778	-36.7368	+
2L	7821862	7821880	Peak_779	-33.3356	-
2L	7824496	7824515	Peak_780	-10.782	+
2L	7827216	7827241	Peak_781	-13.27	-
2L	7827830	7827857	Peak_782	-25.5677	+
2L	7827886	7827905	Peak_783	-8.17915	+
2L	7832094	7832264	Peak_784	-36.7368	+
2L	7832316	7832501	Peak_785	-36.7368	+
2L	7832549	7832642	Peak_786	-10.4893	+
2L	7847377	7847399	Peak_787	-26.4459	+
2L	7869027	7869044	Peak_788	-19.2844	-
2L	7883977	7883999	Peak_789	-36.7368	-
2L	7885169	7885220	Peak_790	-12.2425	-
2L	7893653	7893694	Peak_791	-24.1274	-
2L	7899373	7899390	Peak_792	-17.8493	+
2L	7952598	7952618	Peak_793	-13.8644	+
2L	7953462	7953520	Peak_794	-36.7368	-
2L	7958197	7958224	Peak_795	-4.13741	-
2L	7966414	7966438	Peak_796	-10.1615	-
2L	7984116	7984145	Peak_797	-7.7453	-
2L	7987160	7987291	Peak_798	-16.5534	-
2L	7987330	7987453	Peak_799	-36.7368	-
2L	7987486	7987558	Peak_800	-36.7368	-
2L	7987618	7987682	Peak_801	-18.1267	-
2L	7988725	7988782	Peak_802	-6.88286	-
2L	7991563	7991613	Peak_803	-5.27218	-
2L	8000141	8000190	Peak_804	-4.44501	-
2L	8029539	8029597	Peak_805	-36.7368	+
2L	8029939	8030060	Peak_806	-36.7368	+
2L	8030087	8030132	Peak_807	-18.2354	+
2L	8035813	8035896	Peak_808	-4.63774	+
2L	8037271	8037320	Peak_809	-10.3809	+
2L	8038275	8038327	Peak_810	-23.0514	+
2L	8038748	8038841	Peak_811	-36.7368	+
2L	8039123	8039229	Peak_812	-17.3089	+
2L	8039314	8039390	Peak_813	-26.5581	+
2L	8039443	8039457	Peak_814	-6.88719	+
2L	8039486	8039564	Peak_815	-6.47787	+
2L	8039592	8039666	Peak_816	-16.465	+
2L	8039680	8039737	Peak_817	-36.7368	+
2L	8039749	8039822	Peak_818	-36.7368	+
2L	8041907	8041951	Peak_819	-23.9665	-
2L	8053349	8053395	Peak_820	-5.65	+
2L	8053420	8053516	Peak_821	-19.9138	+
2L	8054513	8054550	Peak_822	-8.57314	-
2L	8056035	8056079	Peak_823	-7.80966	-
2L	8062679	8062729	Peak_824	-22.1148	-
2L	8064776	8064832	Peak_825	-18.2584	-
2L	8065286	8065346	Peak_826	-8.32332	-
2L	8067704	8067759	Peak_827	-12.2563	-
2L	8073780	8073807	Peak_828	-9.80762	+
2L	8074309	8074347	Peak_829	-17.8632	-
2L	8074822	8074877	Peak_830	-9.72305	-
2L	8075428	8075524	Peak_831	-36.7368	-
2L	8079520	8079546	Peak_832	-11.44	-
2L	8083499	8083522	Peak_833	-36.7368	+
2L	8089673	8089737	Peak_834	-4.37952	+
2L	8105738	8105794	Peak_835	-12.3348	+
2L	8107820	8107906	Peak_836	-5.8548	+
2L	8108061	8108117	Peak_837	-5.06891	+
2L	8108244	8108327	Peak_838	-36.7368	+
2L	8108353	8108513	Peak_839	-36.7368	+
2L	8108632	8108786	Peak_840	-36.7368	+
2L	8108804	8108871	Peak_841	-7.1178	+
2L	8108885	8108992	Peak_842	-24.3251	+
2L	8109104	8109382	Peak_843	-36.7368	+
2L	8117501	8117522	Peak_844	-4.55349	-
2L	8126334	8126409	Peak_845	-17.8707	-
2L	8126607	8126655	Peak_846	-30.3233	-
2L	8134355	8134412	Peak_847	-36.7368	-
2L	8137023	8137139	Peak_848	-15.3253	-
2L	8138312	8138363	Peak_849	-11.679	-
2L	8139380	8139415	Peak_850	-6.50158	-
2L	8158332	8158375	Peak_851	-16.6164	-
2L	8160561	8160614	Peak_852	-23.6523	+
2L	8161869	8161912	Peak_853	-6.75489	-
2L	8163462	8163506	Peak_854	-13.6711	+
2L	8167020	8167035	Peak_855	-36.7368	-
2L	8189710	8189822	Peak_856	-33.6013	+
2L	8189842	8189936	Peak_857	-13.7078	+
2L	8190003	8190045	Peak_858	-6.12825	+
2L	8200199	8200259	Peak_859	-10.3052	+
2L	8200366	8200463	Peak_860	-5.00144	+
2L	8209619	8209637	Peak_861	-12.3869	-
2L	8209746	8209770	Peak_862	-4.56673	-
2L	8211022	8211115	Peak_863	-5.27854	-
2L	8211402	8211437	Peak_864	-12.8307	+
2L	8212783	8212845	Peak_865	-4.11348	-
2L	8214101	8214135	Peak_866	-18.6867	+
2L	8218153	8218206	Peak_867	-36.7368	-
2L	8218218	8218266	Peak_868	-18.3878	-
2L	8221127	8221324	Peak_869	-36.7368	-
2L	8221494	8221605	Peak_870	-28.1862	-
2L	8223823	8223880	Peak_871	-4.07509	-
2L	8239793	8239869	Peak_872	-36.7368	-
2L	8253087	8253110	Peak_873	-11.7543	+
2L	8257483	8257502	Peak_874	-11.0481	-
2L	8258621	8258647	Peak_875	-14.0235	-
2L	8290722	8290801	Peak_876	-36.7368	+
2L	8301516	8301604	Peak_877	-36.7368	-
2L	8308071	8308141	Peak_878	-23.0268	-
2L	8316730	8316828	Peak_879	-6.05565	+
2L	8316890	8317024	Peak_880	-13.0554	+
2L	8320916	8321009	Peak_881	-21.551	+
2L	8321638	8321799	Peak_882	-28.544	+
2L	8360985	8361033	Peak_883	-7.04846	-
2L	8364539	8364576	Peak_884	-10.5529	-
2L	8366220	8366306	Peak_885	-36.7368	+
2L	8369819	8369901	Peak_886	-36.7368	+
2L	8382911	8382930	Peak_887	-22.7674	-
2L	8408204	8408278	Peak_888	-36.7368	+
2L	8408518	8408665	Peak_889	-36.7368	+
2L	8411520	8411601	Peak_890	-7.05181	-
2L	8412565	8412648	Peak_891	-20.4807	-
2L	8419982	8420059	Peak_892	-36.7368	+
2L	8426936	8427065	Peak_893	-12.0103	+
2L	8427190	8427278	Peak_894	-36.7368	+
2L	8427832	8427919	Peak_895	-23.3666	+
2L	8428483	8428519	Peak_896	-9.29097	+
2L	8430537	8430597	Peak_897	-36.7368	+
2L	8430673	8430747	Peak_898	-36.7368	+
2L	8430795	8430956	Peak_899	-36.7368	+
2L	8431090	8431148	Peak_900	-11.0076	+
2L	8431189	8431238	Peak_901	-36.7368	+
2L	8436122	8436164	Peak_902	-36.7368	-
2L	8437150	8437186	Peak_903	-22.2731	-
2L	8438628	8438661	Peak_904	-36.7368	+
2L	8438854	8438934	Peak_905	-5.03383	+
2L	8439744	8439780	Peak_906	-14.4421	+
2L	8446733	8446750	Peak_907	-17.2797	-
2L	8450560	8450580	Peak_908	-36.7368	+
2L	8485831	8485919	Peak_909	-36.7368	+
2L	8490498	8490522	Peak_910	-13.2347	+
2L	8510809	8510839	Peak_911	-18.9447	-
2L	8510927	8510954	Peak_912	-8.95202	-
2L	8511787	8511817	Peak_913	-4.15177	-
2L	8515405	8515438	Peak_914	-5.83831	+
2L	8518954	8518985	Peak_915	-23.9626	+
2L	8521210	8521234	Peak_916	-17.0112	-
2L	8525141	8525160	Peak_917	-5.61978	-
2L	8525627	8525686	Peak_918	-12.7127	-
2L	8526020	8526105	Peak_919	-4.40322	-
2L	8526192	8526297	Peak_920	-36.7368	-
2L	8526367	8526492	Peak_921	-33.2104	-
2L	8530767	8530785	Peak_922	-11.9553	-
2L	8539428	8539451	Peak_923	-36.7368	+
2L	8541071	8541090	Peak_924	-24.82	+
2L	8562330	8562349	Peak_925	-36.7368	-
2L	8590368	8590412	Peak_926	-36.7368	-
2L	8590770	8590849	Peak_927	-36.7368	-
2L	8593254	8593281	Peak_928	-13.0921	+
2L	8593778	8593807	Peak_929	-14.6994	+
2L	8620072	8620117	Peak_930	-36.7368	+
2L	8629858	8629878	Peak_931	-22.5654	+
2L	8665075	8665101	Peak_932	-22.7703	-
2L	8673566	8673634	Peak_933	-20.7446	+
2L	8674983	8675188	Peak_934	-17.2342	+
2L	8676593	8676688	Peak_935	-12.6118	+
2L	8679112	8679149	Peak_936	-36.7368	+
2L	8687423	8687454	Peak_937	-12.1901	-
2L	8687620	8687658	Peak_938	-14.898	-
2L	8694323	8694349	Peak_939	-13.4221	-
2L	8694985	8695004	Peak_940	-11.683	-
2L	8699261	8699277	Peak_941	-13.7731	+
2L	8707262	8707278	Peak_942	-4.99966	-
2L	8719892	8719918	Peak_943	-19.2726	-
2L	8739324	8739345	Peak_944	-36.7368	-
2L	8773135	8773153	Peak_945	-11.5245	+
2L	8827331	8827348	Peak_946	-36.7368	-
2L	8941428	8941520	Peak_947	-17.6552	-
2L	8942084	8942105	Peak_948	-26.0367	-
2L	8943826	8943871	Peak_949	-21.0841	-
2L	8957831	8957914	Peak_950	-36.7368	-
2L	8961853	8961905	Peak_951	-16.277	+
2L	8963299	8963318	Peak_952	-11.021	-
2L	8965831	8965854	Peak_953	-10.11	+
2L	8986245	8986288	Peak_954	-5.36064	-
2L	8989129	8989168	Peak_955	-18.5972	-
2L	9013821	9013844	Peak_956	-22.8303	-
2L	9028565	9028584	Peak_957	-14.9532	+
2L	9058693	9058717	Peak_958	-36.7368	+
2L	9067778	9067793	Peak_959	-36.7368	+
2L	9176621	9176692	Peak_960	-11.9497	+
2L	9176831	9176856	Peak_961	-12.8788	+
2L	9177554	9177608	Peak_962	-10.5099	+
2L	9183463	9183518	Peak_963	-16.6457	+
2L	9186993	9187029	Peak_964	-4.65612	+
2L	9187128	9187157	Peak_965	-36.7368	+
2L	9191028	9191047	Peak_966	-12.0776	+
2L	9198671	9198733	Peak_967	-9.14703	+
2L	9220137	9220184	Peak_968	-36.7368	+
2L	9246299	9246430	Peak_969	-36.7368	+
2L	9246789	9246857	Peak_970	-12.2489	+
2L	9246958	9246996	Peak_971	-8.09472	-
2L	9301332	9301352	Peak_972	-17.2749	+
2L	9331717	9331864	Peak_973	-36.7368	+
2L	9387694	9387743	Peak_974	-23.7724	+
2L	9389935	9389972	Peak_975	-19.7842	+
2L	9390038	9390093	Peak_976	-9.88039	+
2L	9390542	9390584	Peak_977	-29.7456	+
2L	9390735	9390814	Peak_978	-36.7368	+
2L	9391240	9391321	Peak_979	-4.23997	+
2L	9422485	9422507	Peak_980	-5.2326	+
2L	9428832	9428892	Peak_981	-14.1962	-
2L	9492227	9492282	Peak_982	-10.8158	-
2L	9492841	9492878	Peak_983	-31.6554	-
2L	9498568	9498586	Peak_984	-36.7368	-
2L	9499618	9499633	Peak_985	-15.3329	-
2L	9509974	9509989	Peak_986	-15.3329	+
2L	9514182	9514198	Peak_987	-16.4806	-
2L	9514344	9514365	Peak_988	-13.4294	-
2L	9548202	9548222	Peak_989	-19.6792	-
2L	9550388	9550405	Peak_990	-10.3686	+
2L	9551098	9551116	Peak_991	-36.7368	-
2L	9556585	9556600	Peak_992	-18.0231	+
2L	9563979	9564003	Peak_993	-14.7585	-
2L	9569720	9569767	Peak_994	-6.61725	+
2L	9572187	9572237	Peak_995	-18.9417	+
2L	9576191	9576230	Peak_996	-21.399	-
2L	9576661	9576717	Peak_997	-7.29649	-
2L	9612268	9612285	Peak_998	-12.1112	-
2L	9613426	9613514	Peak_999	-36.7368	+
2L	9615676	9615733	Peak_1000	-17.3378	+
2L	9615757	9615809	Peak_1001	-4.42955	+
2L	9615935	9616054	Peak_1002	-36.7368	+
2L	9622199	9622261	Peak_1003	-11.8864	+
2L	9622740	9622818	Peak_1004	-12.9564	+
2L	9634188	9634274	Peak_1005	-31.0808	+
2L	9650224	9650277	Peak_1006	-8.71422	+
2L	9650807	9650864	Peak_1007	-6.79537	+
2L	9682704	9682818	Peak_1008	-36.7368	-
2L	9682905	9682992	Peak_1009	-36.7368	-
2L	9683515	9683618	Peak_1010	-36.7368	-
2L	9683693	9683749	Peak_1011	-36.7368	-
2L	9683753	9683829	Peak_1012	-36.7368	-
2L	9683965	9683996	Peak_1013	-36.7368	+
2L	9696455	9696514	Peak_1014	-36.7368	-
2L	9700009	9700048	Peak_1015	-7.05044	+
2L	9708278	9708400	Peak_1016	-36.7368	+
2L	9708449	9708471	Peak_1017	-22.6757	+
2L	9708482	9708562	Peak_1018	-9.60558	+
2L	9708668	9708812	Peak_1019	-36.7368	+
2L	9736965	9737005	Peak_1020	-15.1289	+
2L	9739288	9739310	Peak_1021	-10.2794	+
2L	9758617	9758664	Peak_1022	-36.7368	+
2L	9787356	9787416	Peak_1023	-36.7368	-
2L	9787428	9787490	Peak_1024	-29.7614	-
2L	9788264	9788354	Peak_1025	-25.3021	-
2L	9858692	9858712	Peak_1026	-14.3757	-
2L	9861744	9861761	Peak_1027	-10.0251	+
2L	9890069	9890099	Peak_1028	-6.2606	+
2L	9907471	9907500	Peak_1029	-36.7368	-
2L	9909673	9909717	Peak_1030	-21.3236	-
2L	9914472	9914652	Peak_1031	-12.943	+
2L	9914862	9914889	Peak_1032	-6.12003	+
2L	9921319	9921376	Peak_1033	-28.1106	+
2L	9934913	9934964	Peak_1034	-36.7368	-
2L	9935072	9935116	Peak_1035	-36.7368	-
2L	9935206	9935262	Peak_1036	-36.7368	-
2L	9939033	9939067	Peak_1037	-25.7733	+
2L	9944480	9944496	Peak_1038	-11.7782	-
2L	9944854	9944874	Peak_1039	-36.7368	-
2L	9952229	9952277	Peak_1040	-8.08153	-
2L	9957382	9957548	Peak_1041	-36.0437	+
2L	9959661	9959744	Peak_1042	-11.8064	+
2L	9959892	9960129	Peak_1043	-36.7368	+
2L	9960517	9960573	Peak_1044	-29.7042	-
2L	9960592	9960655	Peak_1045	-5.06445	-
2L	9960670	9960837	Peak_1046	-36.7368	-
2L	9960903	9960962	Peak_1047	-36.7368	-
2L	9967956	9968000	Peak_1048	-4.1483	+
2L	9995446	9995520	Peak_1049	-6.99858	-
2L	9995638	9995697	Peak_1050	-6.00138	-
2L	9995904	9995999	Peak_1051	-36.7368	-
2L	9996023	9996098	Peak_1052	-4.53248	-
2L	9996460	9996522	Peak_1053	-36.7368	-
2L	10000300	10000346	Peak_1054	-14.6498	-
2L	10007282	10007337	Peak_1055	-33.6923	+
2L	10008190	10008295	Peak_1056	-12.8178	+
2L	10009451	10009509	Peak_1057	-7.81553	+
2L	10012676	10012749	Peak_1058	-36.7368	+
2L	10033787	10033815	Peak_1059	-36.7368	+
2L	10056977	10057017	Peak_1060	-13.3612	+
2L	10059590	10059634	Peak_1061	-26.1046	+
2L	10059649	10059760	Peak_1062	-26.9554	+
2L	10059814	10059880	Peak_1063	-36.7368	+
2L	10059890	10059982	Peak_1064	-36.7368	+
2L	10070791	10070811	Peak_1065	-19.2197	+
2L	10086653	10086672	Peak_1066	-18.2023	-
2L	10097885	10097904	Peak_1067	-36.7368	-
2L	10101617	10101638	Peak_1068	-36.7368	+
2L	10117374	10117391	Peak_1069	-14.8097	+
2L	10124466	10124481	Peak_1070	-12.9405	+
2L	10144638	10144653	Peak_1071	-23.3534	-
2L	10146655	10146672	Peak_1072	-28.3008	+
2L	10152433	10152459	Peak_1073	-24.0129	+
2L	10160673	10160685	Peak_1074	-11.0512	+
2L	10166961	10166976	Peak_1075	-14.123	+
2L	10199778	10199816	Peak_1076	-18.6896	-
2L	10202597	10202641	Peak_1077	-16.6351	-
2L	10204775	10204815	Peak_1078	-9.29326	-
2L	10205036	10205066	Peak_1079	-17.5367	-
2L	10205231	10205294	Peak_1080	-36.7368	-
2L	10206876	10206937	Peak_1081	-12.0607	-
2L	10212502	10212535	Peak_1082	-21.5476	+
2L	10216118	10216134	Peak_1083	-36.7368	+
2L	10221808	10221835	Peak_1084	-4.21093	+
2L	10222092	10222126	Peak_1085	-15.9409	+
2L	10224956	10225029	Peak_1086	-19.4853	-
2L	10229869	10229922	Peak_1087	-36.7368	-
2L	10231056	10231109	Peak_1088	-36.7368	-
2L	10233788	10233839	Peak_1089	-8.56939	+
2L	10234209	10234308	Peak_1090	-4.20719	+
2L	10234371	10234428	Peak_1091	-30.8507	+
2L	10238285	10238317	Peak_1092	-5.17244	-
2L	10241139	10241147	Peak_1093	-4.0878	+
2L	10242811	10242867	Peak_1094	-15.52	-
2L	10248375	10248406	Peak_1095	-11.4784	-
2L	10249095	10249137	Peak_1096	-5.0514	-
2L	10255111	10255167	Peak_1097	-32.1417	-
2L	10264204	10264254	Peak_1098	-12.7968	+
2L	10297931	10297951	Peak_1099	-14.392	-
2L	10298351	10298382	Peak_1100	-30.4269	+
2L	10302585	10302619	Peak_1101	-6.61015	-
2L	10305834	10305856	Peak_1102	-12.3641	-
2L	10311372	10311439	Peak_1103	-36.7368	-
2L	10311730	10311771	Peak_1104	-17.5848	-
2L	10312356	10312426	Peak_1105	-20.6165	-
2L	10312728	10312810	Peak_1106	-13.2632	-
2L	10314849	10314885	Peak_1107	-35.3505	+
2L	10315345	10315424	Peak_1108	-7.16649	+
2L	10316283	10316347	Peak_1109	-36.7368	+
2L	10327379	10327458	Peak_1110	-36.7368	-
2L	10332542	10332594	Peak_1111	-7.40934	+
2L	10332933	10332993	Peak_1112	-4.39907	+
2L	10333912	10333947	Peak_1113	-27.3595	+
2L	10334080	10334200	Peak_1114	-4.58292	+
2L	10334210	10334254	Peak_1115	-17.6759	+
2L	10337444	10337503	Peak_1116	-9.44785	+
2L	10341026	10341071	Peak_1117	-24.8048	+
2L	10341684	10341760	Peak_1118	-6.46371	+
2L	10345689	10345704	Peak_1119	-18.1119	-
2L	10350359	10350374	Peak_1120	-17.2673	-
2L	10363771	10363818	Peak_1121	-6.4018	+
2L	10366802	10366847	Peak_1122	-13.663	+
2L	10374310	10374382	Peak_1123	-36.7368	-
2L	10381952	10381978	Peak_1124	-11.0294	+
2L	10385252	10385295	Peak_1125	-27.3576	-
2L	10386742	10386788	Peak_1126	-5.52593	+
2L	10387285	10387314	Peak_1127	-15.54	+
2L	10387481	10387522	Peak_1128	-26.0574	+
2L	10388228	10388272	Peak_1129	-8.40403	+
2L	10391514	10391538	Peak_1130	-7.90963	+
2L	10392322	10392348	Peak_1131	-4.26832	+
2L	10392529	10392642	Peak_1132	-4.62316	+
2L	10392721	10392765	Peak_1133	-11.883	+
2L	10392945	10392982	Peak_1134	-4.06885	+
2L	10408352	10408387	Peak_1135	-36.7368	+
2L	10409738	10409887	Peak_1136	-36.7368	+
2L	10409910	10409965	Peak_1137	-36.7368	+
2L	10410256	10410423	Peak_1138	-25.611	+
2L	10410859	10410919	Peak_1139	-19.843	-
2L	10422616	10422703	Peak_1140	-6.01312	-
2L	10430194	10430254	Peak_1141	-13.0768	-
2L	10430717	10430761	Peak_1142	-17.6771	-
2L	10432680	10432727	Peak_1143	-22.9616	+
2L	10432772	10432817	Peak_1144	-4.87044	+
2L	10432950	10433069	Peak_1145	-18.4407	-
2L	10438904	10438974	Peak_1146	-36.7368	+
2L	10440665	10440721	Peak_1147	-11.2898	+
2L	10447473	10447489	Peak_1148	-36.7368	+
2L	10466047	10466063	Peak_1149	-24.0094	-
2L	10468412	10468430	Peak_1150	-14.4384	-
2L	10481945	10481976	Peak_1151	-4.6732	+
2L	10485883	10485914	Peak_1152	-17.5258	-
2L	10489926	10489952	Peak_1153	-6.88207	+
2L	10489965	10490084	Peak_1154	-36.7368	+
2L	10490305	10490360	Peak_1155	-7.26826	+
2L	10492070	10492099	Peak_1156	-6.9999	-
2L	10492118	10492167	Peak_1157	-27.814	-
2L	10494879	10494944	Peak_1158	-30.8904	-
2L	10498853	10498873	Peak_1159	-10.7739	-
2L	10501097	10501116	Peak_1160	-11.4203	-
2L	10507871	10507904	Peak_1161	-8.02361	+
2L	10511580	10511635	Peak_1162	-28.2184	-
2L	10516611	10516672	Peak_1163	-17.1763	-
2L	10517393	10517421	Peak_1164	-10.4897	+
2L	10529686	10529705	Peak_1165	-10.6541	+
2L	10530434	10530453	Peak_1166	-10.6541	-
2L	10550312	10550335	Peak_1167	-24.71	+
2L	10568690	10568711	Peak_1168	-17.7044	+
2L	10569568	10569583	Peak_1169	-18.2955	+
2L	10579581	10579599	Peak_1170	-16.6293	+
2L	10602310	10602328	Peak_1171	-14.9662	+
2L	10608529	10608555	Peak_1172	-17.8467	+
2L	10616557	10616574	Peak_1173	-36.7368	+
2L	10670681	10670700	Peak_1174	-21.1077	-
2L	10697511	10697529	Peak_1175	-11.5215	-
2L	10724643	10724659	Peak_1176	-10.2511	-
2L	10727099	10727120	Peak_1177	-10.764	+
2L	10731900	10731930	Peak_1178	-20.2089	-
2L	10732728	10732788	Peak_1179	-9.96563	+
2L	10736799	10736816	Peak_1180	-21.1276	+
2L	10740220	10740279	Peak_1181	-36.7368	+
2L	10740295	10740343	Peak_1182	-36.7368	+
2L	10762060	10762132	Peak_1183	-6.49155	+
2L	10765756	10765867	Peak_1184	-7.75853	-
2L	10768312	10768389	Peak_1185	-14.175	-
2L	10786999	10787017	Peak_1186	-36.7368	-
2L	10837955	10838009	Peak_1187	-27.2731	-
2L	10839131	10839176	Peak_1188	-7.48368	-
2L	10848075	10848123	Peak_1189	-12.4824	-
2L	10848768	10848802	Peak_1190	-19.0448	-
2L	10850772	10850810	Peak_1191	-30.9932	-
2L	10855009	10855044	Peak_1192	-36.7368	-
2L	10855095	10855177	Peak_1193	-13.3612	-
2L	10858769	10858813	Peak_1194	-31.9085	+
2L	10861624	10861711	Peak_1195	-26.6931	+
2L	10861732	10861845	Peak_1196	-5.48426	+
2L	10907281	10907298	Peak_1197	-15.5574	+
2L	10919506	10919521	Peak_1198	-10.5412	-
2L	10923466	10923482	Peak_1199	-35.6382	+
2L	10958558	10958576	Peak_1200	-27.5155	+
2L	10961252	10961272	Peak_1201	-13.0177	+
2L	10964931	10964986	Peak_1202	-36.7368	-
2L	10965001	10965068	Peak_1203	-36.7368	-
2L	10965107	10965250	Peak_1204	-36.7368	-
2L	10965259	10965388	Peak_1205	-36.7368	-
2L	10965402	10965486	Peak_1206	-26.7251	-
2L	10965493	10965611	Peak_1207	-32.6593	-
2L	10970787	10970839	Peak_1208	-4.8046	+
2L	10975911	10975963	Peak_1209	-20.2603	-
2L	10981968	10982056	Peak_1210	-35.1274	+
2L	10982183	10982260	Peak_1211	-5.05866	+
2L	10993340	10993391	Peak_1212	-10.7472	+
2L	10993761	10993852	Peak_1213	-10.3381	+
2L	10997593	10997677	Peak_1214	-36.7368	+
2L	11002990	11003043	Peak_1215	-18.8155	-
2L	11004929	11004990	Peak_1216	-4.62235	+
2L	11010345	11010378	Peak_1217	-10.7201	-
2L	11036883	11036901	Peak_1218	-33.2104	+
2L	11054491	11054547	Peak_1219	-19.5943	-
2L	11089198	11089221	Peak_1220	-15.0927	+
2L	11091490	11091605	Peak_1221	-7.29362	+
2L	11094879	11095054	Peak_1222	-36.7368	+
2L	11095183	11095360	Peak_1223	-26.1951	-
2L	11095374	11095563	Peak_1224	-36.7368	-
2L	11101265	11101306	Peak_1225	-12.5179	-
2L	11101370	11101399	Peak_1226	-18.0267	-
2L	11102180	11102212	Peak_1227	-8.66685	-
2L	11102446	11102481	Peak_1228	-13.9278	-
2L	11102517	11102569	Peak_1229	-15.6713	-
2L	11115856	11115932	Peak_1230	-36.7368	-
2L	11116137	11116195	Peak_1231	-36.7368	-
2L	11116592	11116630	Peak_1232	-4.40633	-
2L	11122620	11122677	Peak_1233	-6.8199	-
2L	11129291	11129332	Peak_1234	-19.848	-
2L	11135737	11135790	Peak_1235	-22.9414	+
2L	11154836	11154853	Peak_1236	-24.1283	+
2L	11155669	11155687	Peak_1237	-10.46	+
2L	11171108	11171134	Peak_1238	-22.0242	-
2L	11171509	11171527	Peak_1239	-13.4225	-
2L	11176372	11176391	Peak_1240	-12.5527	+
2L	11261206	11261315	Peak_1241	-36.7368	-
2L	11261338	11261374	Peak_1242	-11.2343	-
2L	11261936	11261995	Peak_1243	-15.376	-
2L	11268827	11268895	Peak_1244	-20.169	-
2L	11282151	11282183	Peak_1245	-8.96971	+
2L	11372928	11372949	Peak_1246	-11.9955	+
2L	11498259	11498277	Peak_1247	-36.7368	-
2L	11508447	11508487	Peak_1248	-26.8711	-
2L	11508913	11508969	Peak_1249	-24.1527	-
2L	11509082	11509193	Peak_1250	-35.6382	-
2L	11515623	11515651	Peak_1251	-12.6447	-
2L	11516929	11516997	Peak_1252	-4.14821	-
2L	11523326	11523375	Peak_1253	-36.7368	-
2L	11523490	11523654	Peak_1254	-36.7368	-
2L	11524375	11524414	Peak_1255	-4.08307	-
2L	11525244	11525274	Peak_1256	-12.5577	-
2L	11525395	11525456	Peak_1257	-21.6686	-
2L	11585508	11585537	Peak_1258	-35.1274	-
2L	11589963	11589984	Peak_1259	-22.8919	-
2L	11592374	11592391	Peak_1260	-28.9636	-
2L	11611530	11611550	Peak_1261	-18.3002	-
2L	11625046	11625065	Peak_1262	-20.5887	+
2L	11739282	11739299	Peak_1263	-13.9339	-
2L	11794684	11794770	Peak_1264	-12.7478	-
2L	11794809	11794856	Peak_1265	-7.05428	-
2L	11794887	11794988	Peak_1266	-36.7368	-
2L	11795628	11795802	Peak_1267	-36.7368	-
2L	11795868	11795918	Peak_1268	-34.4342	-
2L	11795936	11796067	Peak_1269	-36.7368	-
2L	11796123	11796446	Peak_1270	-36.7368	-
2L	11796460	11796540	Peak_1271	-36.7368	-
2L	11796594	11796668	Peak_1272	-36.7368	-
2L	11796729	11796902	Peak_1273	-19.3224	-
2L	11803461	11803513	Peak_1274	-36.7368	-
2L	11810213	11810367	Peak_1275	-36.7368	-
2L	11810705	11810794	Peak_1276	-4.54034	-
2L	11814454	11814474	Peak_1277	-29.8877	+
2L	11843100	11843121	Peak_1278	-28.2677	-
2L	11847443	11847459	Peak_1279	-8.47142	-
2L	11881405	11881425	Peak_1280	-18.4583	+
2L	11905742	11905759	Peak_1281	-17.84	+
2L	11988507	11988584	Peak_1282	-27.5626	+
2L	11989514	11989553	Peak_1283	-4.85744	-
2L	11991121	11991156	Peak_1284	-23.4115	+
2L	12000853	12000895	Peak_1285	-14.2583	+
2L	12033681	12033736	Peak_1286	-36.7368	+
2L	12033750	12033948	Peak_1287	-36.7368	+
2L	12036054	12036140	Peak_1288	-7.70054	-
2L	12040509	12040551	Peak_1289	-16.3979	-
2L	12040567	12040643	Peak_1290	-4.46339	-
2L	12042004	12042026	Peak_1291	-16.4023	+
2L	12045876	12046003	Peak_1292	-12.8551	-
2L	12048836	12048879	Peak_1293	-4.54453	-
2L	12051788	12051882	Peak_1294	-36.7368	-
2L	12051905	12052115	Peak_1295	-36.7368	-
2L	12056354	12056385	Peak_1296	-5.07798	+
2L	12056641	12056687	Peak_1297	-14.2393	+
2L	12085699	12085719	Peak_1298	-36.7368	-
2L	12095048	12095091	Peak_1299	-11.2959	+
2L	12100579	12100605	Peak_1300	-4.9965	+
2L	12106846	12106863	Peak_1301	-7.61959	+
2L	12107347	12107389	Peak_1302	-36.7368	-
2L	12107498	12107621	Peak_1303	-16.6912	-
2L	12107781	12107839	Peak_1304	-11.4675	-
2L	12109002	12109078	Peak_1305	-34.7909	-
2L	12120911	12120939	Peak_1306	-18.4893	-
2L	12125637	12125655	Peak_1307	-18.3482	+
2L	12145925	12145949	Peak_1308	-36.7368	-
2L	12147335	12147355	Peak_1309	-36.7368	-
2L	12170485	12170508	Peak_1310	-36.7368	-
2L	12171252	12171302	Peak_1311	-36.7368	-
2L	12171778	12171857	Peak_1312	-12.6629	-
2L	12229155	12229176	Peak_1313	-36.7368	-
2L	12257450	12257474	Peak_1314	-21.8832	-
2L	12348607	12348629	Peak_1315	-36.7368	+
2L	12408223	12408241	Peak_1316	-36.7368	+
2L	12422996	12423027	Peak_1317	-23.3037	-
2L	12424997	12425017	Peak_1318	-36.7368	-
2L	12426980	12427039	Peak_1319	-36.7368	-
2L	12427066	12427105	Peak_1320	-4.02048	-
2L	12431922	12432070	Peak_1321	-18.5899	-
2L	12432445	12432497	Peak_1322	-5.69862	-
2L	12433073	12433192	Peak_1323	-28.6406	-
2L	12433934	12433988	Peak_1324	-28.7612	-
2L	12439562	12439625	Peak_1325	-4.7933	+
2L	12439704	12439875	Peak_1326	-20.4457	+
2L	12439901	12439947	Peak_1327	-4.36967	+
2L	12439980	12440125	Peak_1328	-36.7368	+
2L	12440214	12440320	Peak_1329	-7.78375	+
2L	12442203	12442220	Peak_1330	-19.5154	-
2L	12455663	12455802	Peak_1331	-21.1692	-
2L	12455944	12456049	Peak_1332	-6.61926	-
2L	12456182	12456256	Peak_1333	-36.7368	-
2L	12456272	12456317	Peak_1334	-27.8018	-
2L	12456343	12456376	Peak_1335	-9.17455	-
2L	12456394	12456467	Peak_1336	-36.7368	-
2L	12456888	12457066	Peak_1337	-36.7368	-
2L	12457155	12457219	Peak_1338	-36.7368	-
2L	12457221	12457325	Peak_1339	-28.2081	-
2L	12457589	12457625	Peak_1340	-36.7368	-
2L	12457680	12457775	Peak_1341	-36.7368	-
2L	12457813	12457860	Peak_1342	-36.7368	-
2L	12457969	12458004	Peak_1343	-6.08623	-
2L	12460820	12460856	Peak_1344	-31.0264	-
2L	12470409	12470442	Peak_1345	-9.17455	-
2L	12472079	12472109	Peak_1346	-11.0457	-
2L	12472494	12472603	Peak_1347	-5.47583	-
2L	12473315	12473351	Peak_1348	-36.7368	-
2L	12473836	12473889	Peak_1349	-36.7368	-
2L	12475484	12475519	Peak_1350	-23.4153	-
2L	12475558	12475603	Peak_1351	-36.7368	-
2L	12476766	12476823	Peak_1352	-10.5012	-
2L	12479372	12479415	Peak_1353	-14.6544	-
2L	12480158	12480199	Peak_1354	-36.7368	-
2L	12480766	12480797	Peak_1355	-19.6372	-
2L	12483394	12483449	Peak_1356	-33.9642	-
2L	12489985	12490056	Peak_1357	-4.14436	-
2L	12490861	12490904	Peak_1358	-25.0542	-
2L	12491719	12491785	Peak_1359	-13.5257	-
2L	12492535	12492593	Peak_1360	-36.7368	-
2L	12493553	12493581	Peak_1361	-19.1891	-
2L	12493615	12493647	Peak_1362	-36.7368	-
2L	12493692	12493773	Peak_1363	-5.53268	-
2L	12493807	12493846	Peak_1364	-36.7368	-
2L	12496848	12496932	Peak_1365	-5.38277	-
2L	12497765	12497809	Peak_1366	-21.9166	-
2L	12501850	12501965	Peak_1367	-36.7368	-
2L	12502145	12502188	Peak_1368	-25.5545	-
2L	12502215	12502296	Peak_1369	-6.0333	-
2L	12504619	12504718	Peak_1370	-5.20775	-
2L	12539847	12539921	Peak_1371	-5.50365	-
2L	12540058	12540096	Peak_1372	-36.7368	-
2L	12540430	12540569	Peak_1373	-6.77595	-
2L	12598827	12598846	Peak_1374	-36.7368	+
2L	12610720	12610743	Peak_1375	-11.3614	+
2L	12635092	12635113	Peak_1376	-10.3213	+
2L	12667626	12667642	Peak_1377	-11.886	+
2L	12690390	12690463	Peak_1378	-10.7864	-
2L	12690502	12690533	Peak_1379	-4.31595	-
2L	12690619	12690744	Peak_1380	-19.7956	-
2L	12693005	12693044	Peak_1381	-15.6103	+
2L	12693897	12693932	Peak_1382	-4.58818	+
2L	12695971	12695997	Peak_1383	-4.59306	+
2L	12704227	12704275	Peak_1384	-36.7368	-
2L	12708007	12708079	Peak_1385	-31.0067	+
2L	12708211	12708268	Peak_1386	-7.56066	+
2L	12708908	12708970	Peak_1387	-22.4953	-
2L	12708991	12709054	Peak_1388	-36.7368	-
2L	12712361	12712438	Peak_1389	-12.9554	-
2L	12714210	12714247	Peak_1390	-4.97419	-
2L	12719046	12719123	Peak_1391	-30.4853	+
2L	12719160	12719241	Peak_1392	-36.7368	+
2L	12722352	12722485	Peak_1393	-26.6533	+
2L	12722886	12722967	Peak_1394	-12.2145	+
2L	12723517	12723615	Peak_1395	-5.7177	+
2L	12723913	12724005	Peak_1396	-34.945	+
2L	12726390	12726467	Peak_1397	-9.97576	+
2L	12729942	12729974	Peak_1398	-24.6247	+
2L	12738120	12738161	Peak_1399	-10.676	+
2L	12738891	12738960	Peak_1400	-36.7368	+
2L	12744044	12744142	Peak_1401	-36.7368	+
2L	12744179	12744230	Peak_1402	-11.9918	+
2L	12744242	12744326	Peak_1403	-9.12021	+
2L	12744405	12744581	Peak_1404	-36.7368	+
2L	12744603	12744720	Peak_1405	-36.7368	+
2L	12744736	12744781	Peak_1406	-4.39443	+
2L	12817354	12817405	Peak_1407	-36.7368	-
2L	12817991	12818045	Peak_1408	-36.7368	-
2L	12818239	12818290	Peak_1409	-15.8405	-
2L	12818781	12818905	Peak_1410	-7.51138	-
2L	12822142	12822258	Peak_1411	-36.7368	-
2L	12822527	12822576	Peak_1412	-31.9328	-
2L	12822677	12822787	Peak_1413	-36.7368	-
2L	12928263	12928282	Peak_1414	-36.7368	-
2L	12978216	12978257	Peak_1415	-4.39863	+
2L	12993778	12993965	Peak_1416	-36.7368	-
2L	12997462	12997527	Peak_1417	-18.9002	-
2L	12999139	12999186	Peak_1418	-36.7368	-
2L	13000446	13000546	Peak_1419	-36.7368	-
2L	13001694	13001749	Peak_1420	-36.7368	-
2L	13004762	13004820	Peak_1421	-36.7368	+
2L	13013114	13013149	Peak_1422	-6.85145	+
2L	13013451	13013522	Peak_1423	-9.41247	-
2L	13019040	13019064	Peak_1424	-5.24058	-
2L	13023146	13023197	Peak_1425	-36.7368	-
2L	13028918	13028965	Peak_1426	-11.1809	-
2L	13047679	13047698	Peak_1427	-19.3082	+
2L	13050833	13050854	Peak_1428	-4.34405	-
2L	13059219	13059270	Peak_1429	-6.97708	-
2L	13134119	13134134	Peak_1430	-16.6345	+
2L	13164836	13164881	Peak_1431	-5.78007	-
2L	13169286	13169389	Peak_1432	-7.41454	+
2L	13169754	13169820	Peak_1433	-10.0638	-
2L	13178381	13178406	Peak_1434	-11.665	+
2L	13185181	13185260	Peak_1435	-36.7368	-
2L	13187223	13187254	Peak_1436	-7.08627	-
2L	13190533	13190565	Peak_1437	-5.7184	-
2L	13196478	13196533	Peak_1438	-36.7368	+
2L	13196687	13196754	Peak_1439	-9.07257	+
2L	13197312	13197396	Peak_1440	-13.2843	-
2L	13197421	13197448	Peak_1441	-18.0739	-
2L	13197479	13197504	Peak_1442	-22.6726	-
2L	13198880	13198940	Peak_1443	-24.5261	-
2L	13203112	13203166	Peak_1444	-26.6835	-
2L	13204050	13204078	Peak_1445	-9.17442	+
2L	13204102	13204146	Peak_1446	-29.3061	+
2L	13205445	13205480	Peak_1447	-22.3596	+
2L	13208303	13208361	Peak_1448	-5.3601	+
2L	13210267	13210409	Peak_1449	-36.7368	+
2L	13210651	13210705	Peak_1450	-36.7368	+
2L	13216452	13216494	Peak_1451	-22.88	-
2L	13216658	13216712	Peak_1452	-33.441	-
2L	13216844	13217041	Peak_1453	-36.7368	-
2L	13219782	13219821	Peak_1454	-36.7368	-
2L	13222161	13222209	Peak_1455	-18.056	-
2L	13223503	13223557	Peak_1456	-19.7062	+
2L	13230038	13230054	Peak_1457	-10.5803	+
2L	13237357	13237378	Peak_1458	-10.7512	+
2L	13284201	13284219	Peak_1459	-17.0265	-
2L	13287451	13287508	Peak_1460	-16.2212	+
2L	13299297	13299334	Peak_1461	-19.453	+
2L	13301145	13301199	Peak_1462	-36.7368	+
2L	13301203	13301258	Peak_1463	-36.7368	+
2L	13303234	13303251	Peak_1464	-14.6364	+
2L	13363543	13363606	Peak_1465	-36.7368	-
2L	13363677	13363790	Peak_1466	-36.7368	-
2L	13363911	13363965	Peak_1467	-23.4541	-
2L	13368250	13368313	Peak_1468	-36.7368	+
2L	13369440	13369506	Peak_1469	-7.24597	+
2L	13369892	13370162	Peak_1470	-21.6984	+
2L	13371611	13371654	Peak_1471	-6.30553	-
2L	13376593	13376652	Peak_1472	-14.8636	-
2L	13384111	13384154	Peak_1473	-4.20865	+
2L	13385034	13385077	Peak_1474	-7.17773	-
2L	13386102	13386157	Peak_1475	-7.11316	-
2L	13388981	13389004	Peak_1476	-12.0174	-
2L	13393696	13393764	Peak_1477	-36.7368	+
2L	13394309	13394345	Peak_1478	-4.09708	-
2L	13394882	13394942	Peak_1479	-36.7368	-
2L	13403685	13403742	Peak_1480	-15.1524	+
2L	13405061	13405099	Peak_1481	-17.6623	+
2L	13444413	13444452	Peak_1482	-17.1529	-
2L	13445016	13445036	Peak_1483	-15.2832	-
2L	13488373	13488397	Peak_1484	-11.9295	-
2L	13504638	13504731	Peak_1485	-4.98601	-
2L	13513294	13513392	Peak_1486	-36.7368	-
2L	13529490	13529516	Peak_1487	-4.67877	-
2L	13548959	13549001	Peak_1488	-36.7368	-
2L	13549138	13549251	Peak_1489	-36.7368	-
2L	13550183	13550302	Peak_1490	-36.7368	+
2L	13551253	13551288	Peak_1491	-28.2894	+
2L	13551544	13551593	Peak_1492	-20.0503	+
2L	13579475	13579543	Peak_1493	-36.7368	+
2L	13580475	13580509	Peak_1494	-7.3071	+
2L	13584279	13584318	Peak_1495	-10.9304	+
2L	13587624	13587696	Peak_1496	-23.7011	+
2L	13591442	13591486	Peak_1497	-24.3046	+
2L	13609823	13609988	Peak_1498	-36.7368	+
2L	13610078	13610112	Peak_1499	-21.345	+
2L	13610327	13610486	Peak_1500	-36.7368	+
2L	13615560	13615590	Peak_1501	-33.7924	+
2L	13631055	13631110	Peak_1502	-25.6977	+
2L	13637646	13637710	Peak_1503	-24.651	+
2L	13637999	13638074	Peak_1504	-36.7368	+
2L	13638147	13638196	Peak_1505	-12.5196	+
2L	13638442	13638507	Peak_1506	-7.55801	+
2L	13638524	13638808	Peak_1507	-36.7368	+
2L	13638832	13638891	Peak_1508	-36.7368	+
2L	13638931	13639038	Peak_1509	-36.7368	+
2L	13639061	13639146	Peak_1510	-36.7368	+
2L	13639245	13639288	Peak_1511	-7.88045	+
2L	13639619	13639665	Peak_1512	-8.1268	-
2L	13762012	13762067	Peak_1513	-36.7368	+
2L	13773549	13773595	Peak_1514	-36.7368	+
2L	13773647	13773688	Peak_1515	-10.8583	+
2L	13773720	13773781	Peak_1516	-36.7368	+
2L	13782143	13782210	Peak_1517	-36.7368	+
2L	13782445	13782478	Peak_1518	-8.66067	+
2L	13789119	13789142	Peak_1519	-36.7368	+
2L	13799464	13799608	Peak_1520	-6.69125	+
2L	13819751	13819793	Peak_1521	-5.09359	+
2L	13824065	13824116	Peak_1522	-36.7368	-
2L	13827981	13828026	Peak_1523	-8.35571	-
2L	13828085	13828223	Peak_1524	-36.7368	-
2L	13829679	13829705	Peak_1525	-5.65874	-
2L	13843915	13843928	Peak_1526	-11.7548	+
2L	13850046	13850064	Peak_1527	-4.96992	+
2L	13866508	13866531	Peak_1528	-20.8855	-
2L	13868391	13868408	Peak_1529	-12.9936	-
2L	13868834	13868859	Peak_1530	-36.7368	+
2L	13875726	13875768	Peak_1531	-7.6819	-
2L	13880318	13880340	Peak_1532	-26.5824	+
2L	13882431	13882447	Peak_1533	-12.1476	-
2L	13883145	13883165	Peak_1534	-13.9941	-
2L	13899056	13899284	Peak_1535	-36.7368	-
2L	13907124	13907164	Peak_1536	-6.9705	+
2L	13908099	13908163	Peak_1537	-9.51422	+
2L	13908462	13908504	Peak_1538	-4.32719	+
2L	13922154	13922171	Peak_1539	-11.3279	-
2L	13924082	13924108	Peak_1540	-12.1821	-
2L	13962265	13962314	Peak_1541	-8.26283	-
2L	13972807	13972895	Peak_1542	-31.6806	-
2L	13976144	13976170	Peak_1543	-11.5575	-
2L	13992285	13992302	Peak_1544	-10.0081	-
2L	13994173	13994204	Peak_1545	-18.4346	-
2L	13999604	13999624	Peak_1546	-26.7353	+
2L	14140251	14140275	Peak_1547	-36.7368	-
2L	14158046	14158066	Peak_1548	-34.3389	-
2L	14206482	14206504	Peak_1549	-36.7368	-
2L	14333475	14333495	Peak_1550	-13.3483	+
2L	14339834	14339858	Peak_1551	-11.0383	+
2L	14358411	14358448	Peak_1552	-14.1101	+
2L	14358610	14358687	Peak_1553	-36.7368	+
2L	14380125	14380157	Peak_1554	-24.5441	+
2L	14395202	14395234	Peak_1555	-4.01101	+
2L	14402765	14402801	Peak_1556	-4.46618	+
2L	14405030	14405067	Peak_1557	-34.7909	+
2L	14450472	14450536	Peak_1558	-4.77329	+
2L	14599380	14599480	Peak_1559	-36.7368	-
2L	14632278	14632299	Peak_1560	-36.7368	-
2L	14669221	14669233	Peak_1561	-17.5772	-
2L	14812299	14812316	Peak_1562	-10.3655	+
2L	14980153	14980171	Peak_1563	-36.7368	-
2L	14985050	14985064	Peak_1564	-24.2864	-
2L	15006655	15006709	Peak_1565	-18.0511	-
2L	15008703	15008770	Peak_1566	-6.24667	-
2L	15008813	15008843	Peak_1567	-12.132	-
2L	15011390	15011487	Peak_1568	-24.753	+
2L	15011531	15011561	Peak_1569	-28.9674	+
2L	15011661	15011699	Peak_1570	-13.767	+
2L	15034215	15034235	Peak_1571	-10.3501	-
2L	15037918	15037988	Peak_1572	-36.7368	-
2L	15038331	15038385	Peak_1573	-18.9009	-
2L	15038402	15038449	Peak_1574	-22.9553	-
2L	15038492	15038551	Peak_1575	-33.9036	-
2L	15038698	15038755	Peak_1576	-11.1379	-
2L	15038786	15038834	Peak_1577	-7.18893	-
2L	15042357	15042387	Peak_1578	-6.05414	+
2L	15042777	15042808	Peak_1579	-8.57553	+
2L	15045011	15045082	Peak_1580	-11.6879	-
2L	15045471	15045526	Peak_1581	-14.613	-
2L	15050817	15050854	Peak_1582	-9.2583	-
2L	15059352	15059389	Peak_1583	-4.23404	-
2L	15062970	15063029	Peak_1584	-8.23424	-
2L	15063486	15063540	Peak_1585	-36.7368	-
2L	15063555	15063590	Peak_1586	-36.7368	-
2L	15063625	15063749	Peak_1587	-15.3592	-
2L	15063826	15063918	Peak_1588	-36.7368	-
2L	15063938	15063965	Peak_1589	-9.63595	-
2L	15064011	15064093	Peak_1590	-36.7368	-
2L	15064403	15064436	Peak_1591	-36.7368	-
2L	15067933	15067992	Peak_1592	-13.1866	-
2L	15111301	15111317	Peak_1593	-20.2132	-
2L	15117698	15117845	Peak_1594	-36.7368	+
2L	15117860	15117980	Peak_1595	-36.7368	+
2L	15233777	15233797	Peak_1596	-36.0437	-
2L	15234211	15234227	Peak_1597	-16.0848	+
2L	15249905	15249924	Peak_1598	-17.2657	-
2L	15263982	15264024	Peak_1599	-36.7368	-
2L	15264076	15264146	Peak_1600	-25.1867	-
2L	15264282	15264373	Peak_1601	-12.1304	-
2L	15264461	15264505	Peak_1602	-15.271	-
2L	15264640	15264690	Peak_1603	-36.7368	-
2L	15266067	15266148	Peak_1604	-7.9826	-
2L	15267550	15267600	Peak_1605	-33.3695	-
2L	15268977	15269120	Peak_1606	-11.8975	-
2L	15271054	15271116	Peak_1607	-36.7368	-
2L	15274297	15274383	Peak_1608	-26.8005	-
2L	15294011	15294030	Peak_1609	-10.59	-
2L	15318759	15318777	Peak_1610	-12.6818	-
2L	15424026	15424047	Peak_1611	-14.4998	+
2L	15499181	15499212	Peak_1612	-17.3135	+
2L	15504160	15504414	Peak_1613	-36.7368	+
2L	15504434	15504473	Peak_1614	-4.75054	+
2L	15582658	15582675	Peak_1615	-10.1748	+
2L	15631711	15631731	Peak_1616	-15.2014	+
2L	15728083	15728131	Peak_1617	-14.44	-
2L	15728662	15728725	Peak_1618	-9.04362	-
2L	15734811	15734851	Peak_1619	-36.7368	+
2L	15736839	15736860	Peak_1620	-36.7368	+
2L	15747883	15747964	Peak_1621	-36.7368	-
2L	15752799	15752847	Peak_1622	-32.9526	+
2L	15756979	15756995	Peak_1623	-36.7368	-
2L	15765750	15765836	Peak_1624	-13.5088	+
2L	15765985	15766065	Peak_1625	-15.1934	+
2L	15766148	15766186	Peak_1626	-8.78375	+
2L	15768208	15768273	Peak_1627	-7.39613	-
2L	15768710	15768802	Peak_1628	-7.38277	-
2L	15769758	15769815	Peak_1629	-10.1082	-
2L	15770608	15770652	Peak_1630	-6.32405	-
2L	15855579	15855603	Peak_1631	-15.7066	-
2L	15901715	15901736	Peak_1632	-16.1417	+
2L	15952550	15952646	Peak_1633	-36.7368	+
2L	15952889	15952931	Peak_1634	-10.3687	+
2L	15953209	15953249	Peak_1635	-4.78232	+
2L	15953501	15953556	Peak_1636	-30.2191	+
2L	15954548	15954635	Peak_1637	-19.445	+
2L	15954721	15954764	Peak_1638	-11.7254	+
2L	15958769	15958811	Peak_1639	-13.9344	+
2L	16055365	16055385	Peak_1640	-36.7368	+
2L	16072052	16072100	Peak_1641	-8.05243	-
2L	16133657	16133676	Peak_1642	-17.8298	-
2L	16245956	16246000	Peak_1643	-31.8848	-
2L	16246386	16246447	Peak_1644	-36.7368	-
2L	16246652	16246687	Peak_1645	-17.4629	-
2L	16246866	16246969	Peak_1646	-36.7368	-
2L	16247034	16247062	Peak_1647	-17.239	-
2L	16248886	16248927	Peak_1648	-15.3164	-
2L	16249347	16249375	Peak_1649	-4.11405	-
2L	16250102	16250165	Peak_1650	-4.11305	-
2L	16257146	16257275	Peak_1651	-36.7368	-
2L	16257376	16257435	Peak_1652	-36.7368	-
2L	16259976	16260031	Peak_1653	-14.2011	-
2L	16264068	16264117	Peak_1654	-7.1068	-
2L	16264443	16264496	Peak_1655	-36.7368	-
2L	16278867	16278912	Peak_1656	-4.34848	-
2L	16287586	16287621	Peak_1657	-28.1628	-
2L	16290809	16290932	Peak_1658	-16.4972	+
2L	16296186	16296325	Peak_1659	-14.6482	-
2L	16296389	16296474	Peak_1660	-15.154	-
2L	16296797	16296906	Peak_1661	-13.3807	-
2L	16297057	16297105	Peak_1662	-11.9468	-
2L	16297557	16297631	Peak_1663	-12.2338	-
2L	16299751	16299794	Peak_1664	-7.12507	-
2L	16301394	16301442	Peak_1665	-13.5367	+
2L	16305868	16306016	Peak_1666	-36.7368	-
2L	16306708	16306833	Peak_1667	-36.7368	-
2L	16306941	16307016	Peak_1668	-36.7368	-
2L	16309623	16309683	Peak_1669	-36.7368	-
2L	16312950	16313100	Peak_1670	-33.2885	+
2L	16313803	16313844	Peak_1671	-15.1687	-
2L	16321613	16321631	Peak_1672	-14.9243	-
2L	16328060	16328108	Peak_1673	-12.9386	-
2L	16352219	16352264	Peak_1674	-19.9154	-
2L	16355016	16355053	Peak_1675	-8.68739	-
2L	16356603	16356618	Peak_1676	-6.867	-
2L	16356641	16356654	Peak_1677	-4.26937	-
2L	16400343	16400376	Peak_1678	-5.83543	-
2L	16400457	16400530	Peak_1679	-9.96406	-
2L	16402918	16402941	Peak_1680	-36.7368	+
2L	16405863	16405912	Peak_1681	-15.2196	-
2L	16426209	16426227	Peak_1682	-36.7368	+
2L	16427205	16427226	Peak_1683	-19.2522	-
2L	16466939	16466958	Peak_1684	-16.1847	+
2L	16491575	16491609	Peak_1685	-36.7368	+
2L	16491789	16491988	Peak_1686	-5.84424	+
2L	16507006	16507094	Peak_1687	-23.5288	+
2L	16507163	16507196	Peak_1688	-8.96335	+
2L	16507285	16507415	Peak_1689	-36.7368	+
2L	16507543	16507579	Peak_1690	-36.7368	+
2L	16508350	16508474	Peak_1691	-4.15364	-
2L	16508976	16509012	Peak_1692	-5.77018	-
2L	16509298	16509352	Peak_1693	-36.7368	-
2L	16509408	16509472	Peak_1694	-36.7368	-
2L	16509506	16509584	Peak_1695	-36.7368	-
2L	16509638	16509762	Peak_1696	-36.7368	-
2L	16509800	16510138	Peak_1697	-36.7368	-
2L	16522373	16522425	Peak_1698	-4.51859	-
2L	16524635	16524658	Peak_1699	-5.62531	-
2L	16526105	16526138	Peak_1700	-8.11416	-
2L	16526193	16526261	Peak_1701	-24.7725	-
2L	16528136	16528207	Peak_1702	-13.9549	-
2L	16528375	16528448	Peak_1703	-5.18038	-
2L	16549748	16549765	Peak_1704	-20.592	+
2L	16606348	16606379	Peak_1705	-11.0797	+
2L	16606450	16606502	Peak_1706	-10.2114	+
2L	16611991	16612081	Peak_1707	-36.7368	+
2L	16612108	16612159	Peak_1708	-36.7368	+
2L	16612897	16613009	Peak_1709	-36.7368	+
2L	16613021	16613167	Peak_1710	-25.4398	+
2L	16613195	16613285	Peak_1711	-10.4213	+
2L	16613319	16613421	Peak_1712	-36.7368	+
2L	16613456	16613519	Peak_1713	-15.2548	+
2L	16614591	16614627	Peak_1714	-7.5646	+
2L	16614739	16614770	Peak_1715	-10.5715	+
2L	16614805	16614899	Peak_1716	-36.7368	+
2L	16614915	16614944	Peak_1717	-6.02265	+
2L	16615743	16615810	Peak_1718	-10.9705	+
2L	16615941	16616002	Peak_1719	-36.7368	+
2L	16638939	16638969	Peak_1720	-13.5021	+
2L	16653621	16653647	Peak_1721	-36.7368	+
2L	16661663	16661700	Peak_1722	-8.9163	+
2L	16662594	16662676	Peak_1723	-31.839	+
2L	16662894	16662956	Peak_1724	-36.7368	+
2L	16678838	16678879	Peak_1725	-4.39239	+
2L	16680091	16680183	Peak_1726	-23.6629	+
2L	16680191	16680250	Peak_1727	-12.4595	+
2L	16680551	16680606	Peak_1728	-36.7368	+
2L	16680610	16680674	Peak_1729	-14.2826	+
2L	16681550	16681600	Peak_1730	-20.0801	+
2L	16697935	16697959	Peak_1731	-4.78362	+
2L	16698757	16698781	Peak_1732	-36.7368	+
2L	16699665	16699839	Peak_1733	-36.7368	+
2L	16722028	16722141	Peak_1734	-36.7368	+
2L	16722572	16722618	Peak_1735	-31.0431	+
2L	16723320	16723451	Peak_1736	-36.7368	-
2L	16723579	16723728	Peak_1737	-36.7368	-
2L	16723747	16723779	Peak_1738	-29.4954	-
2L	16727679	16727722	Peak_1739	-14.1417	-
2L	16727739	16727784	Peak_1740	-9.99746	-
2L	16731424	16731484	Peak_1741	-6.04189	-
2L	16732961	16733036	Peak_1742	-8.27738	+
2L	16742368	16742537	Peak_1743	-36.7368	-
2L	16745065	16745151	Peak_1744	-5.82385	+
2L	16745356	16745425	Peak_1745	-35.1274	+
2L	16750323	16750356	Peak_1746	-32.1217	+
2L	16750425	16750487	Peak_1747	-9.09211	+
2L	16750569	16750648	Peak_1748	-36.7368	+
2L	16751063	16751347	Peak_1749	-30.0749	+
2L	16751780	16751883	Peak_1750	-36.7368	+
2L	16752462	16752543	Peak_1751	-8.82924	+
2L	16790258	16790303	Peak_1752	-20.5593	+
2L	16792970	16793002	Peak_1753	-9.7779	+
2L	16812598	16812627	Peak_1754	-17.4046	+
2L	16821375	16821407	Peak_1755	-9.22129	-
2L	16821415	16821438	Peak_1756	-11.4783	-
2L	16821891	16821941	Peak_1757	-5.4716	-
2L	16822231	16822283	Peak_1758	-6.88639	-
2L	16822741	16822756	Peak_1759	-15.7963	-
2L	16824982	16825072	Peak_1760	-22.5705	-
2L	16827173	16827202	Peak_1761	-9.98883	+
2L	16829000	16829075	Peak_1762	-11.9852	+
2L	16831557	16831598	Peak_1763	-24.4415	+
2L	16833722	16833744	Peak_1764	-11.0384	-
2L	16838547	16838567	Peak_1765	-13.391	+
2L	16838587	16838605	Peak_1766	-12.0138	-
2L	16887174	16887219	Peak_1767	-36.7368	-
2L	16887303	16887398	Peak_1768	-4.40527	-
2L	16887480	16887573	Peak_1769	-5.32459	-
2L	16898274	16898293	Peak_1770	-20.6241	-
2L	16898748	16898781	Peak_1771	-4.26912	+
2L	16908234	16908318	Peak_1772	-20.5147	-
2L	16909108	16909204	Peak_1773	-24.4773	-
2L	16910036	16910072	Peak_1774	-4.22375	-
2L	16910079	16910188	Peak_1775	-36.7368	-
2L	17124725	17124740	Peak_1776	-11.4558	+
2L	17378395	17378411	Peak_1777	-11.0693	+
2L	17384027	17384083	Peak_1778	-36.7368	-
2L	17409715	17409746	Peak_1779	-13.9175	-
2L	17409856	17409934	Peak_1780	-13.4852	-
2L	17410686	17410759	Peak_1781	-36.7368	+
2L	17411235	17411257	Peak_1782	-5.4843	+
2L	17413248	17413444	Peak_1783	-20.8626	+
2L	17418227	17418264	Peak_1784	-7.93093	-
2L	17427262	17427299	Peak_1785	-14.0943	-
2L	17427703	17427744	Peak_1786	-36.7368	-
2L	17442514	17442583	Peak_1787	-7.50945	-
2L	17444326	17444451	Peak_1788	-5.51772	-
2L	17447460	17447490	Peak_1789	-10.8231	-
2L	17450243	17450290	Peak_1790	-20.108	-
2L	17457411	17457447	Peak_1791	-10.6444	+
2L	17460879	17460921	Peak_1792	-15.6765	-
2L	17461056	17461092	Peak_1793	-15.1011	-
2L	17461471	17461551	Peak_1794	-36.7368	-
2L	17474489	17474527	Peak_1795	-16.5646	+
2L	17475508	17475547	Peak_1796	-28.0877	-
2L	17476159	17476203	Peak_1797	-6.75202	-
2L	17476316	17476352	Peak_1798	-6.38239	-
2L	17477507	17477552	Peak_1799	-4.01441	-
2L	17482095	17482185	Peak_1800	-31.8926	-
2L	17482273	17482528	Peak_1801	-36.7368	-
2L	17484176	17484258	Peak_1802	-16.0098	-
2L	17488352	17488369	Peak_1803	-36.0437	+
2L	17488942	17488965	Peak_1804	-10.3916	-
2L	17500694	17500726	Peak_1805	-6.62682	-
2L	17505573	17505590	Peak_1806	-30.152	-
2L	17665430	17665448	Peak_1807	-11.8137	-
2L	17670107	17670128	Peak_1808	-36.7368	+
2L	17708711	17708728	Peak_1809	-17.1732	+
2L	17715021	17715049	Peak_1810	-13.5712	+
2L	17722872	17722889	Peak_1811	-16.7657	+
2L	17731257	17731278	Peak_1812	-11.5792	+
2L	17742875	17742894	Peak_1813	-36.7368	+
2L	17760475	17760494	Peak_1814	-19.4291	+
2L	17772316	17772360	Peak_1815	-11.4297	+
2L	17777850	17777904	Peak_1816	-9.84924	-
2L	17790172	17790194	Peak_1817	-9.29614	-
2L	17833214	17833237	Peak_1818	-6.55448	-
2L	17846673	17846713	Peak_1819	-36.7368	-
2L	17847252	17847271	Peak_1820	-10.329	-
2L	17849629	17849670	Peak_1821	-10.9153	-
2L	17859178	17859277	Peak_1822	-10.2875	-
2L	17968490	17968506	Peak_1823	-24.5012	+
2L	17973710	17973788	Peak_1824	-36.7368	+
2L	17973888	17973956	Peak_1825	-9.24053	+
2L	17974372	17974472	Peak_1826	-20.6167	+
2L	17974628	17974718	Peak_1827	-36.7368	+
2L	18068341	18068362	Peak_1828	-11.0628	-
2L	18083428	18083446	Peak_1829	-14.4384	+
2L	18130080	18130193	Peak_1830	-9.20366	-
2L	18130241	18130375	Peak_1831	-36.7368	-
2L	18130707	18130767	Peak_1832	-36.7368	-
2L	18138804	18138847	Peak_1833	-36.7368	-
2L	18152291	18152370	Peak_1834	-13.3597	-
2L	18180593	18180611	Peak_1835	-36.7368	+
2L	18205910	18205931	Peak_1836	-16.6774	+
2L	18392302	18392324	Peak_1837	-11.7478	-
2L	18448566	18448613	Peak_1838	-33.0992	-
2L	18489859	18489876	Peak_1839	-10.6933	-
2L	18489960	18489976	Peak_1840	-10.0415	+
2L	18496047	18496066	Peak_1841	-11.9933	-
2L	18496610	18496629	Peak_1842	-20.2583	+
2L	18501127	18501143	Peak_1843	-10.0415	-
2L	18533721	18533787	Peak_1844	-8.29201	-
2L	18542468	18542579	Peak_1845	-22.7311	-
2L	18552681	18552729	Peak_1846	-20.5711	-
2L	18589855	18589873	Peak_1847	-36.7368	+
2L	18594944	18594964	Peak_1848	-36.7368	-
2L	18599866	18599957	Peak_1849	-36.7368	-
2L	18600293	18600322	Peak_1850	-36.7368	-
2L	18600447	18600510	Peak_1851	-26.4959	-
2L	18611022	18611046	Peak_1852	-22.9661	-
2L	18617547	18617644	Peak_1853	-10.8263	+
2L	18629580	18629603	Peak_1854	-15.6917	-
2L	18633291	18633329	Peak_1855	-19.3944	+
2L	18650351	18650369	Peak_1856	-22.8228	+
2L	18661053	18661090	Peak_1857	-25.5048	+
2L	18661210	18661293	Peak_1858	-11.9791	+
2L	18661419	18661494	Peak_1859	-10.2061	+
2L	18661531	18661582	Peak_1860	-22.1982	+
2L	18668954	18668977	Peak_1861	-22.4578	+
2L	18681239	18681283	Peak_1862	-36.7368	-
2L	18684001	18684099	Peak_1863	-36.7368	-
2L	18684354	18684442	Peak_1864	-8.31226	-
2L	18684637	18684785	Peak_1865	-36.7368	-
2L	18685076	18685141	Peak_1866	-13.5636	-
2L	18689770	18689832	Peak_1867	-20.7534	+
2L	18689841	18689882	Peak_1868	-33.6013	+
2L	18695821	18695939	Peak_1869	-6.32512	+
2L	18698007	18698052	Peak_1870	-16.2673	+
2L	18698071	18698189	Peak_1871	-36.7368	+
2L	18698436	18698466	Peak_1872	-8.91662	+
2L	18700811	18700908	Peak_1873	-21.3295	-
2L	18701572	18701604	Peak_1874	-28.5368	-
2L	18704570	18704810	Peak_1875	-17.9642	-
2L	18705620	18705648	Peak_1876	-11.1242	-
2L	18706313	18706367	Peak_1877	-25.0682	-
2L	18763954	18764011	Peak_1878	-8.60737	-
2L	18765239	18765272	Peak_1879	-8.16057	-
2L	18776770	18776850	Peak_1880	-7.28411	-
2L	18777171	18777220	Peak_1881	-8.45416	-
2L	18778670	18778692	Peak_1882	-36.7368	-
2L	18779802	18779822	Peak_1883	-11.1234	-
2L	18787416	18787473	Peak_1884	-36.7368	-
2L	18810487	18810614	Peak_1885	-29.8523	-
2L	18821208	18821242	Peak_1886	-4.62905	-
2L	18823679	18823753	Peak_1887	-18.9953	-
2L	18839992	18840012	Peak_1888	-17.5365	-
2L	18840450	18840467	Peak_1889	-10.2543	+
2L	18933616	18933658	Peak_1890	-16.4806	-
2L	18948884	18948922	Peak_1891	-5.98065	+
2L	18948938	18949035	Peak_1892	-12.5009	+
2L	18951056	18951131	Peak_1893	-20.3096	-
2L	18953471	18953566	Peak_1894	-8.42858	-
2L	18956577	18956620	Peak_1895	-28.6427	-
2L	18962792	18962844	Peak_1896	-8.67614	-
2L	18963384	18963446	Peak_1897	-23.9369	-
2L	18964241	18964298	Peak_1898	-11.6524	-
2L	18970066	18970100	Peak_1899	-10.0817	+
2L	18972148	18972178	Peak_1900	-11.6402	-
2L	18977638	18978075	Peak_1901	-36.7368	-
2L	18978104	18978179	Peak_1902	-32.1039	-
2L	18978203	18978357	Peak_1903	-36.7368	-
2L	18986998	18987080	Peak_1904	-35.3505	-
2L	18987208	18987273	Peak_1905	-36.7368	-
2L	18988268	18988332	Peak_1906	-20.7548	+
2L	18994389	18994423	Peak_1907	-12.6766	-
2L	18998957	18998978	Peak_1908	-12.9698	-
2L	19008091	19008234	Peak_1909	-35.3505	+
2L	19008619	19008683	Peak_1910	-36.7368	-
2L	19033325	19033425	Peak_1911	-11.6607	-
2L	19034093	19034121	Peak_1912	-11.8069	-
2L	19034451	19034541	Peak_1913	-25.1716	-
2L	19041297	19041313	Peak_1914	-14.803	+
2L	19041353	19041398	Peak_1915	-23.8774	+
2L	19048214	19048270	Peak_1916	-36.7368	+
2L	19049190	19049236	Peak_1917	-12.1582	+
2L	19058418	19058470	Peak_1918	-18.6015	+
2L	19064034	19064086	Peak_1919	-11.4114	+
2L	19099295	19099315	Peak_1920	-34.945	-
2L	19115503	19115522	Peak_1921	-10.9282	-
2L	19118408	19118426	Peak_1922	-22.4826	-
2L	19122127	19122193	Peak_1923	-36.7368	-
2L	19122203	19122282	Peak_1924	-36.7368	-
2L	19122446	19122478	Peak_1925	-5.48683	-
2L	19123477	19123538	Peak_1926	-15.6128	-
2L	19126657	19126695	Peak_1927	-10.9051	-
2L	19132484	19132539	Peak_1928	-23.0475	+
2L	19133403	19133441	Peak_1929	-36.7368	-
2L	19158578	19158674	Peak_1930	-36.7368	+
2L	19160007	19160072	Peak_1931	-7.06594	+
2L	19160615	19160654	Peak_1932	-23.4974	+
2L	19166084	19166115	Peak_1933	-24.7385	+
2L	19166201	19166257	Peak_1934	-15.238	+
2L	19168439	19168485	Peak_1935	-14.709	+
2L	19168571	19168623	Peak_1936	-36.7368	+
2L	19169199	19169255	Peak_1937	-4.95319	+
2L	19169961	19170015	Peak_1938	-8.32204	+
2L	19170225	19170378	Peak_1939	-25.7962	+
2L	19170450	19170702	Peak_1940	-25.6889	+
2L	19171420	19171484	Peak_1941	-36.7368	+
2L	19171562	19171632	Peak_1942	-12.0693	+
2L	19171695	19171750	Peak_1943	-36.7368	+
2L	19171783	19171809	Peak_1944	-26.2084	+
2L	19171815	19171853	Peak_1945	-36.7368	+
2L	19172144	19172181	Peak_1946	-6.69211	+
2L	19172976	19173160	Peak_1947	-36.7368	+
2L	19173245	19173331	Peak_1948	-36.7368	+
2L	19173494	19173525	Peak_1949	-8.65612	+
2L	19189810	19189871	Peak_1950	-4.62404	+
2L	19260649	19260667	Peak_1951	-15.0909	+
2L	19301531	19301551	Peak_1952	-28.6532	-
2L	19347935	19347988	Peak_1953	-36.7368	-
2L	19398369	19398434	Peak_1954	-36.7368	-
2L	19400801	19400878	Peak_1955	-36.7368	-
2L	19401181	19401211	Peak_1956	-5.71657	-
2L	19409808	19409859	Peak_1957	-36.7368	-
2L	19410278	19410336	Peak_1958	-27.506	-
2L	19419600	19419648	Peak_1959	-28.1276	-
2L	19421223	19421291	Peak_1960	-12.3372	-
2L	19426271	19426389	Peak_1961	-33.7096	-
2L	19429268	19429318	Peak_1962	-19.9326	+
2L	19434704	19434722	Peak_1963	-13.5847	+
2L	19447144	19447184	Peak_1964	-14.9785	+
2L	19447479	19447747	Peak_1965	-36.7368	-
2L	19492830	19492904	Peak_1966	-4.34214	-
2L	19494245	19494263	Peak_1967	-27.9356	-
2L	19497954	19497978	Peak_1968	-14.8174	+
2L	19498700	19498763	Peak_1969	-12.9319	+
2L	19498947	19499001	Peak_1970	-10.9966	+
2L	19499543	19499562	Peak_1971	-16.8673	-
2L	19501921	19501957	Peak_1972	-36.7368	+
2L	19525715	19525750	Peak_1973	-29.6832	-
2L	19530034	19530064	Peak_1974	-13.7666	+
2L	19533584	19533620	Peak_1975	-10.0412	+
2L	19542934	19542961	Peak_1976	-21.0463	+
2L	19566380	19566449	Peak_1977	-23.1957	-
2L	19568033	19568328	Peak_1978	-36.7368	-
2L	19568560	19568618	Peak_1979	-36.7368	-
2L	19569088	19569227	Peak_1980	-36.7368	-
2L	19572526	19572596	Peak_1981	-36.7368	-
2L	19579350	19579415	Peak_1982	-27.9296	-
2L	19586003	19586021	Peak_1983	-10.2465	+
2L	19592562	19592599	Peak_1984	-25.2847	+
2L	19593832	19593867	Peak_1985	-27.1301	+
2L	19604911	19604940	Peak_1986	-14.0221	+
2L	19611435	19611497	Peak_1987	-25.5715	+
2L	19639867	19639884	Peak_1988	-36.7368	-
2L	19664177	19664198	Peak_1989	-14.2925	+
2L	19731191	19731244	Peak_1990	-27.8896	+
2L	19732451	19732523	Peak_1991	-8.53326	-
2L	19735000	19735107	Peak_1992	-7.31244	-
2L	19736901	19737034	Peak_1993	-9.13109	+
2L	19742943	19743013	Peak_1994	-6.1014	-
2L	19743027	19743226	Peak_1995	-36.7368	-
2L	19743326	19743392	Peak_1996	-7.39396	-
2L	19743592	19743636	Peak_1997	-15.3879	-
2L	19745339	19745380	Peak_1998	-11.7464	-
[truncated: 12,501 more rows]
